# Supplementary material for: Dynamics of morphogen source formation in a growing tissue
Source: PLoS Comput Biol. 2024 Oct 14;20(10):e1012508. doi: 10.1371/journal.pcbi.1012508 (PMC11501038; doi:10.1371/journal.pcbi.1012508)
Supplement: S1 Simulation code — (ZIP) [file pcbi.1012508.s009.zip]

Archive with 20 entries (17 files):
- 20240229CodeForShare/
- 20240229CodeForShare/ComputationalScreen/
- 20240229CodeForShare/ComputationalScreen/boundaries.cpp
- 20240229CodeForShare/ComputationalScreen/BoundedLogAvg.in
- 20240229CodeForShare/ComputationalScreen/file.cpp
- 20240229CodeForShare/ComputationalScreen/file.h
- 20240229CodeForShare/ComputationalScreen/initwalk.cpp
- 20240229CodeForShare/ComputationalScreen/launcher.cpp
- 20240229CodeForShare/ComputationalScreen/Makefile
- 20240229CodeForShare/ComputationalScreen/morphogens.cpp
- 20240229CodeForShare/ComputationalScreen/morphogens.h
- 20240229CodeForShare/ComputationalScreen/simplereader.cpp
- 20240229CodeForShare/ComputationalScreen/spectra.cpp
- 20240229CodeForShare/ComputationalScreen/spectra.h
- 20240229CodeForShare/ComputationalScreen/stats.cpp
- 20240229CodeForShare/ComputationalScreen/update.cpp
- 20240229CodeForShare/ComputationalScreen/printer.cpp
- 20240229CodeForShare/ComputationalScreen/Test/
- 20240229CodeForShare/Keys.txt
- 20240229CodeForShare/ReadMe.txt
