# Supplementary material for: Dynamics of morphogen source formation in a growing tissue
Source: PLoS Comput Biol. 2024 Oct 14;20(10):e1012508. doi: 10.1371/journal.pcbi.1012508 (PMC11501038; doi:10.1371/journal.pcbi.1012508)
Supplement: S1 Simulation code — (ZIP) [file pcbi.1012508.s009.zip › 20240229CodeForShare/ComputationalScreen/boundaries.cpp]

#include "morphogens.h"

void morphogens::ghostBoundaries(spectra * woShh, double uonmone, double ulnmone) {

	(*woShh)(0) = (2.0 * (*woShh)(0)) - uonmone + (dt * DShh * dxfactor * ( (*woShh)(1) - (*woShh)(0) ) );
	(*woShh)(kmax - 1) = (2.0 * (*woShh)(kmax - 1)) - ulnmone + (dt * DShh * dxfactor * ( (*woShh)(kmax - 2) - (*woShh)(kmax - 1) ) );
//	(*woShh)(0) = (2.0 * (*woShh)(0)) - uonmone + (DShh * dxfactor * ( (*woShh)(1) - (*woShh)(0) ) ); // - dt * (lShh * betai * (*woShh)(0));
//	(*woShh)(kmax - 1) = (2.0 * (*woShh)(kmax - 1)) - ulnmone + (DShh * dxfactor * ( (*woShh)(kmax - 2) - (*woShh)(kmax - 1) ) ); // - dt * (lShh * betai * (*woShh)(kmax - 1));
//	(*woShh)(0) += dt * ( (2.0 * (*woShh)(0)) - uonmone + (DShh * dxfactor * ( (*woShh)(1) - (*woShh)(0) ) ) - (lShh * betai * (*woShh)(0)) );
//	(*woShh)(kmax - 1) += dt * ( (2.0 * (*woShh)(kmax - 1)) - ulnmone + (DShh * dxfactor * ( (*woShh)(kmax - 2) - (*woShh)(kmax - 1) ) ) - (lShh * betai * (*woShh)(kmax - 1)) );

//	- (lShh * betai * (*woShh)(i))
}
