# Supplementary material for: Dynamics of morphogen source formation in a growing tissue
Source: PLoS Comput Biol. 2024 Oct 14;20(10):e1012508. doi: 10.1371/journal.pcbi.1012508 (PMC11501038; doi:10.1371/journal.pcbi.1012508)
Supplement: S1 Simulation code — (ZIP) [file pcbi.1012508.s009.zip › 20240229CodeForShare/ComputationalScreen/BoundedLogAvg.in]

## Set the timestep and simulation time
DT            0.025
TIME          216000
## End time (overridden by -T)

## Output frequency for spectra / velocity field [and magnetic field if running MHD]

INTERVAL       0.01
VISC          0.000001
KMAX		101
OUTPUT	testing.
NORUNS		10000
MODEL		4	
SEEDORIG	21

LENGTH		0.0001

LSHH	    0.0002
LFLP		0.0002
LNKX		0.0002
LOSHH	    0.0002

INITSHH		100
INITNKX	    10

HILLCOEFF	3

DSHH	1.1e-13
BETAI	0.0

R1	0.0
R2	0.0
R3	0.1
R4	0.1
R5	0.1
R6	0.0
R7	0.0

K1	0.000324759174757
K2	92.2544196476
K3	0.516868465634
K4	0.581585267347
K5	2.59872740546
K6	1353.46681585
K7	0.0
K8	0.0362046967115

S1	0
S2	0
S3	0
S4	0.0
S5	0.0
S6	3.0
S7	0.0
S8	0.0

NOISE	0.0

CFL      0.025
