# Supplementary material for: Dynamics of morphogen source formation in a growing tissue
Source: PLoS Comput Biol. 2024 Oct 14;20(10):e1012508. doi: 10.1371/journal.pcbi.1012508 (PMC11501038; doi:10.1371/journal.pcbi.1012508)
Supplement: S1 Simulation code — (ZIP) [file pcbi.1012508.s009.zip › 20240229CodeForShare/ComputationalScreen/file.cpp]

#include "file.h"

int file::n_params = 44;

using namespace std;

/* open the file_reader and store all the parse-able labels */
file::file(const char *filename) {
  infile.open(filename);
  // check that the file is open
  if (!infile) {
    cout << "[!] >> Input file \"" << filename << "\" could not be opened for reading." << endl;
    exit (-2);
  }
  // create array to store the parameters
  params = new double[n_params];
  for (int i = 0; i < n_params; i++) params[i] = 0.0;
}

/* destructor */
file::~file() {
  infile.close();
  delete [] params;
}

/* parse the input file */
void file::parse() {
  string line;
  while (getline(infile, line)) {
    // stop processing if end of input declared
    if (line.find("END_INPUT") != string::npos) break;
    // ignore  comment with double hash -- ##
    if (line.empty() || (line.find("##") != string::npos)) continue;
    // remove leading # from restart file
    if (line[0] == '#') line[0] = ' ';
    parse_line(line);
  }
}

/* check a line of the input stream and if it matches a label then save */
void file::parse_line(string line) {
  char label[255];
  double value;
  stringstream ss(line);
  ss >> label;
  if (!strcmp(label, "OUTPUT")) {
    ss >> outputpath;
  }
  else {
    ss >> value;
    assign(label, value);
  }
}

/* assign the value to the correct variable */
void file::assign(char *label, double value) {

  	if (!strcmp(label, "DT")) {			params[0] = value;	}
  	else if (!strcmp(label, "KMAX")) { 		params[1] = value;	}
  	else if (!strcmp(label, "TIME")) {		params[3] = value;	}
  	else if (!strcmp(label, "INTERVAL")) {		params[4] = value;	}
  	else if (!strcmp(label, "R1")) {		params[5] = value;	}
	else if (!strcmp(label, "R2")) {		params[6] = value;	}
  	else if (!strcmp(label, "R3")) {		params[7] = value;	}
  	else if (!strcmp(label, "R4")) {		params[8] = value;	}
  	else if (!strcmp(label, "R5")) {		params[9] = value;	}
  	else if (!strcmp(label, "R6")) {		params[10] = value;	}
  	else if (!strcmp(label, "R7")) {		params[11] = value;	}
  	else if (!strcmp(label, "K1")) {		params[12] = value;	}
  	else if (!strcmp(label, "K2")) {		params[13] = value;	}
  	else if (!strcmp(label, "K3")) {		params[14] = value;	}
  	else if (!strcmp(label, "K4")) {		params[15] = value;	}
  	else if (!strcmp(label, "K5")) {		params[16] = value;	}
  	else if (!strcmp(label, "K6")) {		params[17] = value;	}
  	else if (!strcmp(label, "K7")) {		params[18] = value;	}
  	else if (!strcmp(label, "K8")) {		params[19] = value;	}
  	else if (!strcmp(label, "S1")) {		params[20] = value;	}
  	else if (!strcmp(label, "S2")) {		params[21] = value;	}
  	else if (!strcmp(label, "S3")) {		params[22] = value;	}
  	else if (!strcmp(label, "S4")) {		params[23] = value;	}
  	else if (!strcmp(label, "S5")) {		params[24] = value;	}
  	else if (!strcmp(label, "S6")) {		params[25] = value;	}
  	else if (!strcmp(label, "S7")) {		params[26] = value;	}
  	else if (!strcmp(label, "S8")) {		params[27] = value;	}
  	else if (!strcmp(label, "INITSHH")) {		params[28] = value;	}
  	else if (!strcmp(label, "INITNKX")) {		params[29] = value;	}
	else if (!strcmp(label, "HILLCOEFF")) {		params[30] = value;	}
        else if (!strcmp(label, "OUTPUT")) {            params[31] = value;     }
	else if (!strcmp(label, "NOISE")) {             params[32] = value;     }
	else if (!strcmp(label, "MODEL")) {             params[33] = value;     }
	else if (!strcmp(label, "NORUNS")) {            params[34] = value;     }
	else if (!strcmp(label, "LENGTH")) {            params[35] = value;     }
	else if (!strcmp(label, "LSHH")) {              params[36] = value;     }
	else if (!strcmp(label, "LFLP")) {              params[37] = value;     }
	else if (!strcmp(label, "LNKX")) {              params[38] = value;	}
	else if (!strcmp(label, "DSHH")) {              params[39] = value;     }
	else if (!strcmp(label, "BETAI")) {             params[40] = value;     }
	else if (!strcmp(label, "SEEDORIG")) {          params[41] = value;	}
	else if (!strcmp(label, "LOSHH")) {             params[42] = value;     }
	else if (!strcmp(label, "CFL")) {               params[43] = value;     }

}
/* get the value for a label */
double file::get_value(int label) {
  if (label < n_params) return params[label];
  return -1.0;
}
