# Supplementary material for: Dynamics of morphogen source formation in a growing tissue
Source: PLoS Comput Biol. 2024 Oct 14;20(10):e1012508. doi: 10.1371/journal.pcbi.1012508 (PMC11501038; doi:10.1371/journal.pcbi.1012508)
Supplement: S1 Simulation code — (ZIP) [file pcbi.1012508.s009.zip › 20240229CodeForShare/ComputationalScreen/file.h]

#ifndef _INPUTFILE_H_
#define _INPUTFILE_H_

#include <iostream>
#include <fstream>
#include <string.h>
#include <sstream>
#include <stdlib.h>
using namespace std;

class file {
  public:
    file(const char *filename);
    ~file();
    void parse();
    double get_value(int label);
    static int n_params;
    string outputpath;
  private:
    std::ifstream infile;
    double * params;
    void assign(char *label, double value);
    void parse_line(std::string line);
};

#endif
