# Supplementary material for: Dynamics of morphogen source formation in a growing tissue
Source: PLoS Comput Biol. 2024 Oct 14;20(10):e1012508. doi: 10.1371/journal.pcbi.1012508 (PMC11501038; doi:10.1371/journal.pcbi.1012508)
Supplement: S1 Simulation code — (ZIP) [file pcbi.1012508.s009.zip › 20240229CodeForShare/ComputationalScreen/initwalk.cpp]

#include "morphogens.h"

// this includes the simple reader and maybe some initialisation things

void morphogens::updateParams(){

// need to randomise the parameters for each run

  r1 = br1;
  r2 = br2;
  r3 = br3;
  r4 = br4;
  r5 = br5;
  r6 = br6;
  r7 = br7;

  k1 = bk1;
  k2 = bk2;
  k3 = bk3;
  k4 = bk4;
  k5 = bk5;
  k6 = bk6;
  k7 = bk7;
  k8 = bk8;


  s1 = bs1;
  s2 = bs2;
  s3 = bs3;
  s4 = bs4;
  s5 = bs5;
  s6 = bs6;
  s7 = bs7;
  s8 = bs8;

#ifdef IFEEDMYSELF
  k1 = bk1 * randomArray[8];
  k2 = bk2 * randomArray[9];
  k3 = bk3 * randomArray[10];
  k4 = bk4 * randomArray[11];
//  k4 = bk4;
  k5 = bk5 * randomArray[12];
  k6 = bk6 * randomArray[13];
  k7 = bk7 * randomArray[14];
//  k7 = bk7;
  k8 = bk8 * randomArray[15];
#endif

  initShh = binitShh;

#ifdef INITNOISE  
  initShh = binitShh * randomArray[50];
#endif

  initNkx = binitNkx;

//  lShh = blShh * randomArray[19];
//  lFlp = blFlp;
//  lNkx = blNkx;
//  loShh = bloShh * randomArray[20];
  
  lShh = blShh;
  lFlp = blFlp;
  lNkx = blNkx;
  loShh = bloShh;

//  r1 = r2 + (500.0 * lShh);

#ifdef SUPERFOURTEEN
  bDShh = randomArray[50];
#endif
//  DShh = bDShh * randomArray[50];

//test to make sure they aren't well over or under some boundary

  double upper = 5000.0;
  double lower = 0.005;

  double upperB = upper * 0.001;
  double lowerB = lower * 0.001;

/*
  if (r1 < 5e-5) { r1 = 5e-5; }
  if (r1 > 5e-2) { r1 = 5e-2; }

  if (r2 < 5e-5) { r2 = 5e-5; }
  if (r2 > 5e-2) { r2 = 5e-2; }

*/
  
  if (k1 < lowerB) { k1 = lowerB; }
  if (k1 > upperB) { k1 = upperB; }

  if (k2 < lower) { k2 = lower; }
  if (k2 > upper) { k2 = upper; }

  if (k3 < lower) { k3 = lower; }
  if (k3 > upper) { k3 = upper; }

  if (k4 < lowerB) { k4 = lowerB; }
  if (k4 > upperB) { k4 = upperB; }

  if (k5 < lower) { k5 = lower; }
  if (k5 > upper) { k5 = upper; }

  if (k6 < lower) { k6 = lower; }
  if (k6 > upper) { k6 = upper; }

//  if (k7 < 0.0005) { k7 = 0.0005; }
//  if (k7 > 0.5) { k7 = 0.5; }

  if (k8 < lower) { k8 = lower; }
  if (k8 > upper) { k8 = upper; }


  /*
  r1 = br1;
  r2 = br2;
  r3 = br3;
  r4 = br4;
  r5 = br5;
  r6 = br6;
//  r5 = br5 * avals[run];
//  r6 = br6 * bvals[run];
  r7 = br7;

  k1 = bk1;
  k2 = bk2;
  k3 = bk3;
  k4 = bk4;
  k5 = bk5;
  k6 = bk6;
  k7 = bk7;
  k8 = bk8;

  s1 = bs1;
  s2 = bs2;
  s3 = bs3;
  s4 = bs4;
  s5 = bs5;
  s6 = bs6;
  s7 = bs7;
  s8 = bs8;

  initShh = binitShh;
  initNkx = binitNkx;
  lShh = blShh;

 */


}
