# Supplementary material for: Dynamics of morphogen source formation in a growing tissue
Source: PLoS Comput Biol. 2024 Oct 14;20(10):e1012508. doi: 10.1371/journal.pcbi.1012508 (PMC11501038; doi:10.1371/journal.pcbi.1012508)
Supplement: S1 Simulation code — (ZIP) [file pcbi.1012508.s009.zip › 20240229CodeForShare/ComputationalScreen/launcher.cpp]

#include <iostream>
#include <iomanip>

#include "morphogens.h"

using namespace std;

int main(int argc, char** argv) {
  
  morphogens *simulation = new morphogens(argc, argv);
  simulation->init();
  simulation->run();
  delete simulation;
  return 0;
}
