# Supplementary material for: Dynamics of morphogen source formation in a growing tissue
Source: PLoS Comput Biol. 2024 Oct 14;20(10):e1012508. doi: 10.1371/journal.pcbi.1012508 (PMC11501038; doi:10.1371/journal.pcbi.1012508)
Supplement: S1 Simulation code — (ZIP) [file pcbi.1012508.s009.zip › 20240229CodeForShare/ComputationalScreen/morphogens.cpp]

#include "morphogens.h"

morphogens::morphogens(int argc, char** argv) {	// Initialise the MPI environment
  
  MPI_Init(&argc, &argv);
  timestamp_start = MPI_Wtime();
  double tstart = 0.0;

  MPI_Comm_size(MPI_COMM_WORLD, &size);

  // find process-specific info
  MPI_Comm_rank(MPI_COMM_WORLD, &rank);
  ostringstream st;
  st << "# [P" << rank << "] >> ";
  id = st.str();


  // Read from input file
  int n_params = file::n_params; // number of parameters which will be read
  double * params = new double[n_params]; // create an array to store the parameters

  string fname;
  ostringstream filename; // the filename which will be read
  bool input = false;     // is an input file specified?

  // read from commandline
  for (int ar = 1; ar < argc; ar++) {
		// input file is specified, get filename
    if (strcmp(argv[ar],"-i") == 0) {
      fname = argv[ar+1];
      filename << fname;
      input = true;
      ar++;
    }
  }

  if (!input) {
    cerr << "[!] No input specified --- exiting" << endl;
    MPI_Finalize();
    exit(-7);
  }

  if (rank == 0) {
    if (input) {
			// copy the parameters read from the restart file into a new array, r_params
      double * r_params = new double[n_params];
      for (int i = 0; i < n_params; i++) r_params[i] = params[i];

      file input(filename.str().c_str()); // set up file_reader to read input file

//      cout << id << "Reading from input file \"" << filename.str() << "\" ..." << endl;
      input.parse(); // read from the input file
			// copy parameters from file_reader to the DNS
      for (int i = 0; i < n_params; i++) params[i] = input.get_value(i);
      output_path = input.outputpath;

      // input takes priority over restart
    }
   
    for (int ar = 1; ar < argc; ar++) {
      if (strcmp(argv[ar],"-o") == 0) { output_path = argv[ar+1]; ar++; }
      else if (strcmp(argv[ar],"-s") == 0) { params[41] = atoi(argv[ar+1]); ar++; }
      else if (strcmp(argv[ar],"-i") == 0) { ar++; continue; }
    }

//    cout << "# [<>] >> OUTPUT --> " << output_path << endl;
  }


  // BROADCAST VALUES READ IN BY MASTER TO ALL OTHER PROCESSES
	// share length of output filename
  int olength = strlen(output_path.c_str())+1;
  MPI_Bcast(&olength,1,MPI_INT,0,MPI_COMM_WORLD); 
  char* opath = new char[olength];
  strcpy(opath,output_path.c_str());
  MPI_Bcast(params,n_params,MPI_DOUBLE,0,MPI_COMM_WORLD); // share params
  MPI_Bcast(opath,olength,MPI_CHAR,0,MPI_COMM_WORLD);     // share output filename
  output_path = opath;
  delete [] opath;

  // SET LOCAL VALUES ON ALL PROCESSES
  dt = params[0];                            // timestep
  bdt = dt;
  interval = params[4];                // statistics sample interval
  kmax = (int)params[1];             // lattice size
  total_time = params[3];                    // time to stop at

  br1 = params[5];
  br2 = params[6];
  br3 = params[7];
  br4 = params[8];
  br5 = params[9];
  br6 = params[10];
  br7 = params[11];

  bk1 = params[12];
  bk2 = params[13];
  bk3 = params[14];
  bk4 = params[15];
  bk5 = params[16];
  bk6 = params[17];
  bk7 = params[18];
  bk8 = params[19];

  bs1 = params[20];
  bs2 = params[21];
  bs3 = params[22];
  bs4 = params[23];
  bs5 = params[24];
  bs6 = params[25];
  bs7 = params[26];
  bs8 = params[27];

  binitShh = params[28];
  binitNkx = params[29];

  hillcoeff = (int)params[30];

  noise = params[32];

  model = (int)params[33];

  noruns = (int)params[34];

  length = params[35];
  blength = length; //this defines an original length scale

  blShh = params[36];
  blFlp = params[37];
  blNkx = params[38];
  bloShh = params[42];

  bDShh = params[39];
  DShh = bDShh;
  betai = params[40];

  Lfactor = 1.0;

  seedorig = params[41];

  CFL = params[43];

  nfactor1 = 0.0;
  nfactor2 = 0.0;

  checkfactor = 0.0;
//  checkfactor = 1000000.0;
//  checkfactor = 5e-5;

  ostringstream spectraname;
  ostringstream successname;
  ostringstream failname;
  ostringstream timeevoname;

  spectraname << output_path << "_" << model << "_" << rank << ".spc";
  successname << output_path << "_" << model << "_" << rank << ".succ";
  failname << output_path << "_" << model << "_" << rank << ".allres";
  timeevoname << output_path << "_" << model << "_" << rank << ".timeevo";

  spectra_file.open(spectraname.str().c_str(), ios::out);
  success_file.open(successname.str().c_str(), ios::out);
  fail_file.open(failname.str().c_str(), ios::out);
  timeevo_file.open(timeevoname.str().c_str(), ios::out);


  // set up the forcing
  tstart = MPI_Wtime();
  delete [] params;

  this->Shh = new spectra(kmax);
  this->Flp = new spectra(kmax);
  this->Nkx = new spectra(kmax);
  this->oShh = new spectra(kmax);
  this->sShh = new spectra(kmax);

  this->predShh = new spectra(kmax);
  this->predFlp = new spectra(kmax);
  this->predNkx = new spectra(kmax);
  this->predoShh = new spectra(kmax);
  this->predsShh = new spectra(kmax);

  this->tempShh = new spectra(kmax);
  this->tempFlp = new spectra(kmax);
  this->tempNkx = new spectra(kmax);
  this->tempoShh = new spectra(kmax);
  this->tempsShh = new spectra(kmax);

  this->ShhNoise = new spectra(kmax);
  this->FlpNoise = new spectra(kmax);
  this->NkxNoise = new spectra(kmax);
  this->oShhNoise = new spectra(kmax);

  this->tempvals = new double[noruns * 24];

  this->randomArray     = new double[kmax];

}

morphogens::~morphogens() {

    delete this->Shh;
    delete this->Flp;
    delete this->Nkx;
    delete this->oShh;
    delete this->sShh;

    delete this->predShh;
    delete this->predFlp;
    delete this->predNkx;
    delete this->predoShh;
    delete this->predsShh;

    delete this->tempShh;
    delete this->tempFlp;
    delete this->tempNkx;
    delete this->tempoShh;
    delete this->tempsShh;

    delete this->ShhNoise;
    delete this->FlpNoise;
    delete this->NkxNoise;
    delete this->oShhNoise;

    delete [] this->tempvals;

    delete [] this->randomArray;

    spectra_file.close();
    success_file.close();
    fail_file.close();
    timeevo_file.close();

  MPI_Finalize();
}

void morphogens::init() {

  //we want to reset the DShh and length
  length = blength;
  DShh = bDShh;
  Lfactor = 1.0;

  dx = length / (double)(kmax - 1);
  dxfactor = 1.0 / (dx * dx);
  maxDorsalexShh = 0.0;
  maxDorsalShh = 0.0;

  for (int i = 0; i < kmax; i++) {
        (*Shh)(i) = 0.0;
        (*predShh)(i) = 0.0;
        (*tempShh)(i) = 0.0;

        (*Flp)(i) = 0.0;
        (*predFlp)(i) = 0.0;
        (*tempFlp)(i) = 0.0;

        (*Nkx)(i) = initNkx;
        (*predNkx)(i) = 0.0;
        (*tempNkx)(i) = 0.0;

//        (*oShh)(i) = initShh * exp(- (double)i * dx * 7.0 / 0.0003); // initialised so that at 1/0 there is initShh, and x oom less at other end
//        (*oShh)(i) = initShh * exp(- (double)i * dx * 140000); // initialised so that at 1/0 there is initShh and decay length is same as observed
//        (*oShh)(i) = initShh * exp(- (double)i * dx / 10e-6); // initialised so that at 1/0 there is initShh, and x oom less at other end
//        (*oShh)(i) = initShh * exp(- (double)i * dx * 7.0 / 0.0001); // initialised so that at 1/0 there is initShh, and x oom less at other end
//        (*oShh)(i) = initShh * exp(- (double)i * dx * 7.0 / length); // initialised so that at 1/0 there is initShh, and x oom less at other end
	(*oShh)(i) = 0.0;
        (*predoShh)(i) = 0.0;
        (*tempoShh)(i) = 0.0;

        (*sShh)(i) = 0.0;
        (*predsShh)(i) = 0.0;
        (*tempsShh)(i) = 0.0;

	(*ShhNoise)(i) = 0.0;
	(*FlpNoise)(i) = 0.0;
	(*NkxNoise)(i) = 0.0;
	(*oShhNoise)(i) = 0.0;
  }


  (*oShh)(1) = initShh;
//  (*oShh)(1) = 147.78059;

#ifdef NOTOCHORD  
  for (int i = 0; i < kmax; i++) {
	(*oShh)(i) = 0.0;
  }
#endif

  //other stuff that should be in init, in that it's done before every run, but I was lazy before...

#ifdef INITNOISEALT
    for (int i = 0; i < kmax; i++){
      (*oShh)(i) = (*oShh)(i) + noise * distribution2(generator);
      if((*oShh)(i) < 0.0) {
	      (*oShh)(i) = 1e-10;
      }
    }
#endif


  timetoFlp = 0.0;
  timeFlpLastInc = 0.0;
  lastFlpUpdate = 0;
  presFlpUpdate = 0;

  act_time = 0.0;


}

void morphogens::run() {

  if (rank == 0) {
    time_t thetime = (time_t)MPI_Wtime();
    char timebuffer [80];
    strftime (timebuffer,80,"%Y/%b/%d %H:%M:%S",localtime(&thetime));
//    cout << "# [" << timer(MPI_Wtime()) << "] >> SIMULATION RUNNING >>>" << endl;
  }
  int plot = 1;
 
  int total_steps = total_time/dt;	
  int next = total_steps/10;
  int status = 1;

  std::default_random_engine generator;
#ifndef IFEEDMYSELF
  std::lognormal_distribution<double> distribution(0.0,0.0); 
#endif

#ifdef IFEEDMYSELF
  std::lognormal_distribution<double> distribution(0.0,0.2);
//  std::lognormal_distribution<double> distribution(0.0,0.5);
#endif

  std::normal_distribution<double> distribution2(0.0,1.0);

  int seed1 = seedorig + rank + rank*1000000;

  generator.seed(seed1);

//  cout << seed1 << endl;

  int runnumber = 0;

//fill the thing pre-done for the grid checker

  double avals [noruns];
  double bvals [noruns];
  double cvals [2];
  cvals[0] = 0.99;
  cvals[1] = 1.01;

// for the noise
  double noisemult [11];

  for (int i = 0; i < 11; i++){
	  noisemult[i] = 1.0;
  }

  int divisor = 50; // this x means the checked square is of length x
  double aval = 1.0;
  double powerfactor = 1.05;
  double bval = 1.0 / powerfactor; 

  // but really, you want to have it centre, in log space, the put in value
  // this involves shifting the whole thing, every value, by some constant actually...
  double constfact = bval;
  for (int powerdown = 0; powerdown < divisor / 2 ; powerdown++){
	constfact = constfact / powerfactor;
  }

  // power up those cannons! multiply rank by the x above divided by the number of ranks, eg for 50 it should be 5 on 10 processors
  for (int powerup = 0; powerup < rank * 1; powerup++) {
	  bval = bval * powerfactor;
  }

  for (int run = 0; run < noruns; run++){
	  if (run % divisor == 0) { aval = 1.0 / powerfactor; }
	  if (run % divisor == 0) { bval = bval * powerfactor; }
          aval = aval * powerfactor;
	  avals[run] = aval * constfact;
	  bvals[run] = bval * constfact;
  }

#ifdef INITNOISE
  /*
  double increment = 0.0025;
  for (int i = 0; i < noruns; i++){
	  avals[i] = 1.0 - i*increment;
  }*/
  avals[0] = 1.0;
  avals[1] = 1.1;
#endif

  /*
  double increment = 1.1;
  avals[0] = 1e-3;
  for (int i = 1; i < noruns; i++){
          avals[i] = avals[i-1] * increment;
  }
*/

  for (int run = 0; run < noruns; run++){

    for (int i = 0; i < kmax; i++){
      randomArray[i] = distribution(generator);
    }
    randomArray[50] = avals[run];
    updateParams();

    avals[0] = k8;
    k8 = 0.0;

    init();
  //do the time evo header
  timeevo_file << endl;
  timeevo_file << "# run = " << run << endl;

    for (int step = 1; step <= total_steps; step++) {
//    for (double time = 0.0; time <= total_time; step++) {

      // do adjustible time step
      dt = dx * dx * CFL / (2.0 * DShh);

#ifdef SIGNALNOISE
    if (dt > (0.2/betai)) { dt = 0.2 / betai; }
#endif

#ifdef TIMER
	    dt = bdt;
#endif

      UpdateSomeTimeStuff();
      step_forward(dt, step);

      act_time += dt;
      if (act_time > total_time) { step = total_steps ; }

#ifdef TIMER
      if((step % 14400) == 0) { singletimeprint(act_time); } // change 1000 to whatever you want
#endif
//	if(step == (4 * 60)){ pluckSpectra(oShh, plucksize[run], pluckstart[run]); } 


    }

    feedbackdiff = firstdomain(Flp, Nkx);
    
    k8 = avals[0];

    init();
  //do the time evo header
  timeevo_file << endl;
  timeevo_file << "# run = " << run << endl;

    for (int step = 1; step <= total_steps; step++) {
//    for (double time = 0.0; time <= total_time; step++) {

      // do adjustible time step
      dt = dx * dx * CFL / (2.0 * DShh);

#ifdef SIGNALNOISE
    if (dt > (0.2/betai)) { dt = 0.2 / betai; }
#endif

#ifdef TIMER
	    dt = bdt;
#endif

      UpdateSomeTimeStuff();
      step_forward(dt, step);

      act_time += dt;
      if (act_time > total_time) { step = total_steps ; }

#ifdef TIMER
      if((step % 14400) == 0) { singletimeprint(act_time); } // change 1000 to whatever you want
#endif
//	if(step == (4 * 60)){ pluckSpectra(oShh, plucksize[run], pluckstart[run]); } 


    }


    feedbackdiff = firstdomain(Flp, Nkx) - feedbackdiff;

    printoutput(runnumber);
    runnumber += 1;
  }

}


void morphogens::step_forward(double dt, int step) {

  // set boundary conditions

  boundaries();

  predict(Shh, predShh, tempShh, Flp, predFlp, tempFlp, Nkx, predNkx, tempNkx, oShh, tempoShh, predoShh, sShh, tempsShh, predsShh);

  tempBoundaries();

  solve(Shh, predShh, tempShh, Flp, predFlp, tempFlp, Nkx, predNkx, tempNkx, oShh, tempoShh, predoShh, sShh, tempsShh, predsShh);


  // reduce sensitivity
//  k1 += s1 * dt;

#ifdef NOTOCHORD
    (*oShh)(1) = (*oShh)(1) + (initShh * dt);
//    if (act_time < 3600) {  (*oShh)(1) = (*oShh)(1) + (initShh * dt); }
#endif

#ifdef GROWDOMAIN
   growDomain(act_time);
#endif

#ifdef SIGNALNOISE 
    nfactor1 = exp(- betai * dt);
    nfactor2 = sqrt(betai * (1.0 - exp(-2.0 * dt * betai)));

    for (int i = 0; i < kmax; i++){
      randomArray[i] = distribution2(generator);
    }    
    addNoise(noise, oShh, oShhNoise);
#endif

}

string morphogens::timer(double end, double start) {
  int secs = (start < 0) ? (int)(end - timestamp_start) : (int)(end - start);
  int days = secs/86400;
  secs %= 86400;
  int hours = secs/3600;
  secs %= 3600;
  int mins = secs/60;
  secs %= 60;
  stringstream s;
  if (days) s << days << "d+ ";
  if (hours) s << hours << "h ";
  if (mins) s << mins << "m ";
  s << secs << "s";
  return s.str();
}
