# Supplementary material for: Dynamics of morphogen source formation in a growing tissue
Source: PLoS Comput Biol. 2024 Oct 14;20(10):e1012508. doi: 10.1371/journal.pcbi.1012508 (PMC11501038; doi:10.1371/journal.pcbi.1012508)
Supplement: S1 Simulation code — (ZIP) [file pcbi.1012508.s009.zip › 20240229CodeForShare/ComputationalScreen/morphogens.h]

#ifndef _MORPHOGENS_H_
#define _MORPHOGENS_H_

#define EXPON 1

#include <mpi.h>
#include <math.h>
#include <string.h>
#include "spectra.h"
#include "file.h"
#include <stdlib.h> 
#include <time.h>
#include <iomanip>
#include <iostream>
#include <random>
#include <fstream>


class morphogens {
public:
  morphogens(int argc, char** argv);
  ~morphogens();
  void init();
  void run();
  int kmax, hillcoeff, model, noruns;
  double dt, interval, total_time, dx, dxfactor, bdt;
  double br1, br2, br3, br4, br5, br6, br7, bk1, bk2, bk3, bk4, bk5, bk6, bk7, bk8, bs1, bs2, bs3, bs4, bs5, bs6, bs7, bs8;
  double r1, r2, r3, r4, r5, r6, r7, k1, k2, k3, k4, k5, k6, k7, k8, s1, s2, s3, s4, s5, s6, s7, s8;
  double nfactor1, nfactor2;
  double *randomArray;
  double initShh, initNkx, noise, length, lShh, lFlp, lNkx, DShh, betai, seedorig, loShh;
  double blength, bDShh, Ldot; 
  double timetoFlp, timeFlpLastInc;
  int lastFlpUpdate, presFlpUpdate;
  double act_time;
  int feedbackdiff;

  double p10hAs, p10hld, p30hAs, p30hld;

  double binitShh, binitNkx, blShh, blFlp, blNkx, bloShh;
  double Lfactor, Lgrowth;
  double CFL;
  double checkfactor, maxDorsalexShh, maxDorsalShh;
//  double visc, interval, total_time, forcing_rate, hypovisc, c, dt, value, f, d, surfD;
  spectra *Shh, *predShh, *tempShh, *Flp, *predFlp, *tempFlp, *Nkx, *predNkx, *tempNkx, *oShh, *predoShh, *tempoShh, *sShh, *predsShh, *tempsShh;
  spectra *ShhNoise, *FlpNoise, *NkxNoise, *oShhNoise;
  spectra *phif, *phies, *phin;
  double *tempvals;

  double timestamp_start;
  string output_path;

  string timer(double end, double start = -1.0);

private:
  int rank, size;

  string id;
//  double *tempE, *tempT;

  std::fstream spectra_file, ftle_file, success_file, fail_file, truesucc_file, flpdom_file, nkxdom_file, toobig_file, toosmall_file, zeroes_file, timeevo_file;
//  double Cd(double dim);
//  double b(double x, double y, double z, double dim);
  void step_forward(double dt, int step);
  void printoutput(int iteration);
  double HillFn(double a, double b, double c);
  double LoopMultiply(double a, int b);
  void predict(spectra * wShh, spectra * wtempShh, spectra * wpredShh, spectra * wFlp, spectra * wtempFlp, spectra * wpredFlp, spectra * wNkx, spectra * wtempNkx, spectra * wpredNkx, spectra * woShh, spectra * wtempoShh, spectra * wpredoShh, spectra * wsShh, spectra * wtempsShh, spectra * wpredsShh);
  void solve(spectra * wShh, spectra * wtempShh, spectra * wpredShh, spectra * wFlp, spectra * wtempFlp, spectra * wpredFlp, spectra * wNkx, spectra * wtempNkx, spectra * wpredNkx, spectra * woShh, spectra * wtempoShh, spectra * wpredoShh, spectra * wsShh, spectra * wtempsShh, spectra * wpredsShh);
  int firstisFlp(spectra * wFlp, spectra * wNkx);
  int nodomains(spectra * wFlp, spectra * wNkx);
  int firstdomain(spectra * wFlp, spectra * wNkx);
  int fallbelow(spectra * working, double threshold, int startpoint);
  int riseabove(spectra * working, double threshold, int startpoint);
  double totalSpectra(spectra * wSpectra);
  void easyread(double * grades, int sizer);
  void fillinread(double * grades, int noranks, int iteration, int flythrough);
  void singletimeprint(double currenttime);
  double maxExpoDecay(spectra * wSpectra);
  double avgExpoDecay(spectra * wSpectra);
  double regionExpoDecay(spectra * wSpectra, int start, int end);
  int maxUpSlope(spectra * wSpectra);
  int maxDownSlope(spectra * wSpectra);
  double maxPoint(spectra * wSpectra);
  double shhproduction();
  double flpproduction();
  double nkxproduction();
  double shhoproduction();
  double ftsterm();
  double SToSterm();
  double oSTSterm();
  void ghostBoundaries(spectra * woShh, double uonmone, double ulnmone);
  void UpdateSomeTimeStuff();
  int WhatIsSuccessAnyway();
  void pluckSpectra(spectra * wSpectra, double pluckSize, int pluckStart);
  void genNoise(spectra * wSpectra, double rho, double sigma, int pluckSeed);


  void updateParams();
  void calcStats();
  void writeFiles();
  void walkThisWay();
  void growDomain(double time);
  void addNoise(double noisemult, spectra * wSpectra, spectra * noiseSpec);

  void boundaries();
  void tempBoundaries();

//  void predict(spectra * Enrgy, spectra * predEnrgy, spectra * predTrns, spectra * mux, double t);
//  void solve(spectra * Enrgy, spectra * predEnrgy, spectra * Trns, spectra * predTrns, spectra * mux, double t);
//  void updatemu(spectra * mux, spectra * Enrgy);
//  double volFrac(int x, int y, int z);
//  double bandenergy(spectra * Enrgy);
//  double K(double x);

};

#endif
