# Supplementary material for: Dynamics of morphogen source formation in a growing tissue
Source: PLoS Comput Biol. 2024 Oct 14;20(10):e1012508. doi: 10.1371/journal.pcbi.1012508 (PMC11501038; doi:10.1371/journal.pcbi.1012508)
Supplement: S1 Simulation code — (ZIP) [file pcbi.1012508.s009.zip › 20240229CodeForShare/ComputationalScreen/simplereader.cpp]

#include "morphogens.h"

// this includes the simple reader and maybe some initialisation things

void morphogens::easyread(double * grades, int sizer){

	int currentrank = 0;
	MPI_Comm_rank(MPI_COMM_WORLD, &currentrank);

	if (currentrank == 0) {
	string inFileName = "easyread.txt";
	ifstream inFile;
	inFile.open(inFileName.c_str());

        for (int i = 0; i < sizer; i++)
        {
            inFile >> grades[i];
        }

        inFile.close(); // close input file
	}

	MPI_Bcast(grades,sizer,MPI_DOUBLE,0,MPI_COMM_WORLD);

}

// you probably don't want to do this with more than one core, because any sorted input will be jumbled up afterwards
void morphogens::fillinread(double * grades, int noranks, int iteration, int flythrough){

	int currentrank = 0;
        MPI_Comm_rank(MPI_COMM_WORLD, &currentrank);
	int startvalue = (currentrank * noruns * flythrough) + (iteration * flythrough) - 1;

  r1 = br1 * grades[startvalue];
  r2 = br2 * grades[startvalue + 1];
  r3 = br3 * grades[startvalue + 2];
  r4 = br4 * grades[startvalue + 3];
  r5 = br5 * grades[startvalue + 4];
  r6 = br6 * grades[startvalue + 5];
  r7 = br7 * grades[startvalue + 6];

  k1 = bk1 * grades[startvalue + 7];
  k2 = bk2 * grades[startvalue + 8];
  k3 = bk3 * grades[startvalue + 9];
  k4 = bk4 * grades[startvalue + 10];
  k5 = bk5 * grades[startvalue + 11];
  k6 = bk6 * grades[startvalue + 12];
  k7 = bk7 * grades[startvalue + 13];
  k8 = bk8 * grades[startvalue + 14];

  s1 = bs1 * grades[startvalue + 15];
  s2 = bs2 * grades[startvalue + 16];
  s3 = bs3 * grades[startvalue + 17];
  s4 = bs4 * grades[startvalue + 18];
  s5 = bs5 * grades[startvalue + 19];
  s6 = bs6 * grades[startvalue + 20];
  s7 = bs7 * grades[startvalue + 21];
  s8 = bs8 * grades[startvalue + 22];


}
