# Supplementary material for: Dynamics of morphogen source formation in a growing tissue
Source: PLoS Comput Biol. 2024 Oct 14;20(10):e1012508. doi: 10.1371/journal.pcbi.1012508 (PMC11501038; doi:10.1371/journal.pcbi.1012508)
Supplement: S1 Simulation code — (ZIP) [file pcbi.1012508.s009.zip › 20240229CodeForShare/ComputationalScreen/spectra.cpp]

#include "spectra.h"


spectra::spectra(int k) {
  data = new double[k];
}

spectra::~spectra() {
  delete [] data;
}

double &spectra::operator() (int i) {
  return data[i];
}
