# Supplementary material for: Dynamics of morphogen source formation in a growing tissue
Source: PLoS Comput Biol. 2024 Oct 14;20(10):e1012508. doi: 10.1371/journal.pcbi.1012508 (PMC11501038; doi:10.1371/journal.pcbi.1012508)
Supplement: S1 Simulation code — (ZIP) [file pcbi.1012508.s009.zip › 20240229CodeForShare/ComputationalScreen/spectra.h]

#ifndef _SPECTRA_H_
#define _SPECTRA_H_

using namespace std;

class spectra {

public:
  spectra(int k);
  ~spectra();
  double &operator() (int i);
  	
private:
  double *data;

};


#endif
