# Supplementary material for: Dynamics of morphogen source formation in a growing tissue
Source: PLoS Comput Biol. 2024 Oct 14;20(10):e1012508. doi: 10.1371/journal.pcbi.1012508 (PMC11501038; doi:10.1371/journal.pcbi.1012508)
Supplement: S1 Simulation code — (ZIP) [file pcbi.1012508.s009.zip › 20240229CodeForShare/ComputationalScreen/stats.cpp]

#include "morphogens.h"

// this is the fit and proper persons test

// needs to have first domain be Flp, really uo can put any spectra here
int morphogens::firstisFlp(spectra * wFlp, spectra * wNkx) {
//double morphogens::successcount(spectra * wShh, spectra * wFlp, spectra * wNkx, spectra * woShh, spectra * wsShh) {

	int successful;
	successful = 1;

	if ((*wFlp)(1) < (*wNkx)(1)) { successful = 0; }

	return successful;
}

// counts the number of domains
int morphogens::nodomains(spectra * wFlp, spectra * wNkx){

	int nodomains = 0;
	int flpgtnkx = 0;

	if ((*wFlp)(1) > (*wNkx)(1)) { flpgtnkx = 1; }

	// check for flips
	for (int i = 2; i < kmax; i++){
	        if (flpgtnkx == 1) {
	                if ((*wFlp)(i) < (*wNkx)(i)) {
	                        flpgtnkx = 0;
	                        nodomains += 1;
	                }
	        }
	        else {
	                if ((*wFlp)(i) > (*Nkx)(i)) {
	                        flpgtnkx = 1;
	                        nodomains += 1;
	                }
	        }
	}

	return nodomains;

}

// calculates an exponential decay fit for a slope, it does this by finding the maximum slope and reporting that
double morphogens::maxExpoDecay(spectra * wSpectra){ 
	
	double min = 0.0;
	double calcval = 0.0;

        for (int i = 2; i < kmax - 3; i++){
		calcval = - 1.0 * log((*wSpectra)(i) / (*wSpectra)(i - 1)) / dx;
		if (calcval > min){ min = calcval; } 
        }
        return min;

}


// calculates the exponential decay by doing an average of the exponential slope
double morphogens::avgExpoDecay(spectra * wSpectra){ 
	
	double avg = 0.0;
	double calcval = 0.0;
	double total = 0.0;

        for (int i = 2; i < kmax - 3; i++){
		calcval = - 1.0 * log((*wSpectra)(i) / (*wSpectra)(i - 1)) / dx;
		total = total + 1.0;
		avg = avg + calcval;
        }
	avg = avg / total;
        return avg;

}

// calculates some exponential region in some region
double morphogens::regionExpoDecay(spectra * wSpectra, int start, int end){

	double avg = 0.0;
	double calcval = 0.0;
	double total = 0.0;

        for (int i = start; i < end; i++){
		calcval = - 1.0 * log((*wSpectra)(i) / (*wSpectra)(i - 1)) / dx;
		total = total + 1.0;
		avg = avg + calcval;
        }
	avg = avg / total;
        return avg;

}


//calculate point of max up slope
int morphogens::maxUpSlope(spectra * wSpectra){
	
	double max = 0.0;
	int maxpoint = 0;
	double calcval = 0.0;

        for (int i = 2; i < kmax - 3; i++){
		calcval = (*wSpectra)(i) - (*wSpectra)(i - 1);
		if (calcval > max) { 
			max = calcval;
			maxpoint = i;
		}
        }
        return maxpoint;

}

//calculate point of max down slope
int morphogens::maxDownSlope(spectra * wSpectra){
	
	double max = 0.0;
	int maxpoint = 0;
	double calcval = 0.0;

        for (int i = 2; i < kmax - 3; i++){
		calcval = (*wSpectra)(i - 1) - (*wSpectra)(i);
		if (calcval > max) { 
			max = calcval;
			maxpoint = i;
		}
        }
        return maxpoint;

}

//calculate the amplitude of some spectra
double morphogens::maxPoint(spectra * wSpectra){ 
	
	double max = 0.0;

        for (int i = 1; i < kmax; i++){
		if ((*wSpectra)(i) > max) { 
			max = (*wSpectra)(i);
		}
        }
        return max;

}

// gives the position of the first domain, or actually the position that one flips from one dominant to the other dominant, maybe should have made it absolute for greater use...
int morphogens::firstdomain(spectra * wFlp, spectra * wNkx){

	int domainplace = 0;
	int flpgtnkx = 0;

	if ((*wFlp)(1) > (*wNkx)(1)) { flpgtnkx = 1; }

	// check for flips
	for (int i = 2; i < kmax; i++){
	        if (flpgtnkx == 1) {
	                if ((*wFlp)(i) < (*wNkx)(i)) {
	                        flpgtnkx = 0;
	                        if (domainplace == 0) { domainplace = i; }
	                }
	        }
	        else {
	                if ((*wFlp)(i) > (*Nkx)(i)) {
	                        flpgtnkx = 1;
	                        if (domainplace == 0) { domainplace = i; }
	                }
	        }
	}

	return domainplace;
}

//gives the point at which some spectra falls below another, if it doesn't, it's given as 0
int morphogens::fallbelow(spectra * working, double threshold, int startpoint){

	int crossover = 0;

	//check for flips
	for (int i = startpoint; i < kmax; i++) {
		if ( ( (*working)(i) < threshold ) && (crossover == 0) ) { crossover = i; }
	}

	return crossover;

}

int morphogens::riseabove(spectra * working, double threshold, int startpoint){

	int crossover = 0;

	//check for flips
	for (int i = startpoint; i < kmax; i++) {
		if ( ( (*working)(i) > threshold ) && (crossover == 0) ) { crossover = i; }
	}

	return crossover;

}

// gives the total of some spectra, can be any spectra
double morphogens::totalSpectra(spectra * wSpectra){
	double total = 0.0;
//	for (int i = 0; i < kmax; i++){
	for (int i = 1; i < kmax - 1; i++){
		total += (*wSpectra)(i);
	}
	return total;
}

// gives the Shh production, based on a one step, so it is predicted and in some sense unreal...
double morphogens::shhproduction(){
  double FTS, oSTS, SToS;
  double total = 0.0;


  for (int i = 1; i < kmax - 1; i++){

        FTS = HillFn(k1, (*Flp)(i), hillcoeff);

        oSTS = HillFn(k7, (*oShh)(i), hillcoeff);
        SToS = HillFn(k8, (*Shh)(i), hillcoeff);


	total += (oSTS * r1) - (SToS * r2);

        }

  return total;
}

double morphogens::flpproduction(){
  double STF, NRF;
  double total = 0.0;

  for (int i = 1; i < kmax - 1; i++){

        STF = HillFn(k2, (*Shh)(i) + (*sShh)(i), hillcoeff);
        NRF = HillFn((*Nkx)(i), k5, hillcoeff);

        total += r4 * STF * NRF;

        }

  return total;
}

double morphogens::nkxproduction(){
  double STN, FRN, NTN;
  double total = 0.0;

  for (int i = 1; i < kmax - 1; i++){

        STN = HillFn(k3, (*Shh)(i) + (*sShh)(i), hillcoeff);
        FRN = HillFn((*Flp)(i), k4, hillcoeff);
        NTN = HillFn(k6, (*Nkx)(i), hillcoeff);

        total += (r6 * NTN * FRN) + (r5 * STN * FRN);

        }

  return total;
}

double morphogens::shhoproduction(){
  double FTS, oSTS, SToS, dShh;
  double total = 0.0;


//  for (int i = 0; i < kmax; i++){
  for (int i = 1; i < kmax - 1; i++){
//  for (int i = 2; i < kmax - 2; i++){

        FTS = HillFn(k1, (*Flp)(i), hillcoeff);

	oSTS = HillFn(k7, (*oShh)(i), hillcoeff);
        SToS = HillFn(k8, (*Shh)(i), hillcoeff);

	dShh = ((*oShh)(i-1) - (2.0 * (*oShh)(i)) + (*oShh)(i+1));

	total += (DShh * dShh * dxfactor);
//	total += (SToS * r2) - (oSTS * r1) + (DShh * dShh * dxfactor);
//	total += (SToS * r2) + (r3 * FTS) - (oSTS * r1);
//	total += (SToS * r2) + (r3 * FTS) - (oSTS * r1) + (DShh * dShh * dxfactor);

        }

  return total;
}

double morphogens::ftsterm(){
  double FTS;
  double total = 0.0;


  for (int i = 1; i < kmax - 1; i++){

        FTS = HillFn(k1, (*Flp)(i), hillcoeff);

	total += r3 * FTS;

        }

  return total;
}

double morphogens::oSTSterm(){
  double oSTS;
  double total = 0.0;


  for (int i = 1; i < kmax - 1; i++){

        oSTS = HillFn(k7, (*oShh)(i), hillcoeff);

	total += oSTS * r1;

        }

  return total;
}

double morphogens::SToSterm(){
  double SToS;
  double total = 0.0;


  for (int i = 1; i < kmax - 1; i++){

        SToS = HillFn(k8, (*Shh)(i), hillcoeff);

	total += SToS * r2;

        }

  return total;
}

void morphogens::UpdateSomeTimeStuff(){

	    if(timetoFlp < 0.1) { 
	      if(firstdomain(Flp, Nkx) > 1) { 
//	      if(maxPoint(Flp) > 50.0) { 
//			    timetoFlp = step * dt; //this will now hold the time at which it flips, this should be on the order of hours
			timetoFlp = act_time;
		    } 
	    }

	    presFlpUpdate = firstdomain(Flp, Nkx);
	    if (presFlpUpdate != lastFlpUpdate){
		    timeFlpLastInc = act_time;
		    lastFlpUpdate = presFlpUpdate;
	    }
	    

	    if(act_time < 36000.0){
		    p10hAs = maxPoint(oShh);
		    p10hld = maxExpoDecay(oShh);
	    }

	    if(act_time < (30.0 * 3600.0)){
		    p30hAs = maxPoint(oShh);
		    p30hld = maxExpoDecay(oShh);
	    }

	    //check for max dorsal exShh
	    if((*Shh)(kmax-2) > maxDorsalShh){
		    maxDorsalShh = (*Shh)(kmax-2);
	    }
	    if((*oShh)(kmax-2) > maxDorsalexShh){
		    maxDorsalexShh = (*oShh)(kmax-2);
	    }


}


int morphogens::WhatIsSuccessAnyway(){

	int total;

  //check success
  int success, firstdomainres, nodomainsres, failure, alternativeName;
  double totaloShh, totalNkx, totalShh, maxExpo, maxShh, avgExpo, maxoShh;

  success = firstisFlp(Flp, Nkx); // if Flp is first = 1, otherwise = 0
  firstdomainres = firstdomain(Flp, Nkx);
  alternativeName = firstdomain(Flp, Nkx);
  nodomainsres = nodomains(Flp, Nkx);
  totaloShh = totalSpectra(oShh);
  totalNkx = totalSpectra(Nkx);
  totalShh = totalSpectra(Shh);
  
  maxExpo = maxExpoDecay(oShh);
  avgExpo = avgExpoDecay(oShh);
  maxShh = maxPoint(Shh);
  maxoShh = maxPoint(oShh);

  double upperlimit, lowerlimit;
  upperlimit = 10 * maxPoint(Flp);
  lowerlimit = 0.1 * maxPoint(Flp);

  failure = 1;
  total = 0;

  double regionpart;
  int ShhDown;
  ShhDown = maxDownSlope(oShh);
  regionpart = regionExpoDecay(oShh,10,40);
//  regionpart = regionExpoDecay(oShh,ShhDown,ShhDown + 1);

  double upperShhlimit;
  upperShhlimit = maxoShh * 0.01;

  double maxFlp = maxPoint(Flp);
  upperlimit = 1000.0;
  lowerlimit = 100.0;

  if(success == 1){
          if(nodomainsres == 1){
//                  if((feedbackdiff > 5) && (feedbackdiff < firstdomainres)){ 
//			  if( firstdomainres < 20) {
			  if((firstdomainres < 21) && (firstdomainres > 6)) {
//				  if((maxShh > lowerlimit) && (maxShh < upperlimit)){
					if((maxExpo > 40000) && (maxExpo < 60000)){
						if((timetoFlp > 9000.0) && (timetoFlp < 72000.0)){ 
				  			if((maxoShh > lowerlimit) && (maxoShh < upperlimit)){
				  			if((maxFlp > lowerlimit) && (maxFlp < upperlimit)){
                  if(maxDorsalexShh < 2){ 
			  total = 1;
 failure = 0;
 } } } } } } } } // }
/*
  if(success == 1){
          if(nodomainsres == 1){
                  if(totaloShh > initShh){ if((firstdomainres < 50) && (firstdomainres > 10) ){ if(totaloShh > totalShh){
			  total = 2;
  failure = 0;
 } } } } }

  if(success == 0){
          if(nodomainsres == 0){ if(totalNkx > initShh){ total = 3;
  failure = 0;
 } } }

  if(success == 1){
          if(nodomainsres == 0){ if(totaloShh > initShh){ total = 4;
  failure = 0;
 } } }

  if(success == 1){
          if(nodomainsres == 1){
                  if(totaloShh > initShh){ if(firstdomainres < 10) { total = 5;
  failure = 0;
 } } } }

  if(success == 1){
          if(nodomainsres == 1){
                  if(totaloShh > initShh){ if(firstdomainres > 50) { total = 6;
  failure = 0;
 } } } }

                  if(totaloShh < initShh){ total = 7;
  failure = 0;
 }

 if(failure == 1){ total = 8;
 }
*/
	return total;
}
