# Supplementary material for: Dynamics of morphogen source formation in a growing tissue
Source: PLoS Comput Biol. 2024 Oct 14;20(10):e1012508. doi: 10.1371/journal.pcbi.1012508 (PMC11501038; doi:10.1371/journal.pcbi.1012508)
Supplement: S1 Simulation code — (ZIP) [file pcbi.1012508.s009.zip › 20240229CodeForShare/ComputationalScreen/update.cpp]

#include "morphogens.h"


double morphogens::HillFn(double a, double b, double c){

//  return (pow(b,c) / ( pow(b,c) + pow(a,c))) ;

//	return ( 1.0 / (1.0 + pow(a/b , c)));
//	return (1.0 / (1.0 + a*a*a/(b*b*b)));

//  return (b*b*b / (b*b*b + a*a*a)); //this is the fastest...

//return(LoopMultiply(b,c) / (LoopMultiply(b,c) + LoopMultiply(a,c)));
//return(1.0 / (1.0 + LoopMultiply(a/b,3)));
return(LoopMultiply(b,3) / (LoopMultiply(b,3) + LoopMultiply(a,3))); //well, this is just as fast

/*
  if (a < b) { return 1.0; }
  return 0.0;
 */

}

double morphogens::LoopMultiply(double a, int b){

	double result = 1.0;

	for (int i = 0; i < b; i++){
		result = result * a;
	}

	return result;
}

void morphogens::predict(spectra * wShh, spectra * wtempShh, spectra * wpredShh, spectra * wFlp, spectra * wtempFlp, spectra * wpredFlp, spectra * wNkx, spectra * wtempNkx, spectra * wpredNkx, spectra * woShh, spectra * wtempoShh, spectra * wpredoShh, spectra * wsShh, spectra * wtempsShh, spectra * wpredsShh) {

  double FTS, STF, STN, FRN, NRF, NTN, oSTS, SToS, dShh;

  double P, phif, phies, phin;
  P = 1.0;

  //supposedly separating out loops is faster

/*  
  for (int i = 1; i < kmax - 1; i++){
    (*wpredShh)(i) = (r1 * (*woShh)(i)) - (r2 * (*wShh)(i)) - (lShh * (*wShh)(i));
  }
  */

  for (int i = 1; i < kmax - 1; i++){
	phif = k1 + k1 * k2 * (*woShh)(i);
	phif = phif / (phif + LoopMultiply(1.0 + k3 * (*wNkx)(i) , 3));
	(*wpredFlp)(i) = r4 * phif - lFlp * (*wFlp)(i);
  }

  for (int i = 1; i < kmax - 1; i++){
	phin = k4 + k4 * k5 * (*woShh)(i);
	phin = phin / (phin + LoopMultiply(1.0 + k6 * (*wFlp)(i) , 3));
	(*wpredNkx)(i) = r5 * phin - lNkx * (*wNkx)(i);
  }

  for (int i = 1; i < kmax - 1; i++){
//	phies = k7 + k7 * k8 * (*wFlp)(i);
	phies = k8 * (*wFlp)(i);
	phies = phies / (phies + 1.0);

      (*wpredoShh)(i) = (DShh * dxfactor * ((*woShh)(i-1) - (2.0 * (*woShh)(i)) + (*woShh)(i+1))) + r3 * phies - loShh * (*woShh)(i);
  }

  /*
  for (int i = 1; i < kmax - 1; i++){
    (*wtempShh)(i) = (*wShh)(i) + dt * (*wpredShh)(i);
  }
  */
  for (int i = 1; i < kmax - 1; i++){
    (*wtempFlp)(i) = (*wFlp)(i) + dt * (*wpredFlp)(i);
  }
  for (int i = 1; i < kmax - 1; i++){
    (*wtempNkx)(i) = (*wNkx)(i) + dt * (*wpredNkx)(i);
  }
  for (int i = 1; i < kmax - 1; i++){
    (*wtempoShh)(i) = (*woShh)(i) + dt * (*wpredoShh)(i);
  }

}


void morphogens::solve(spectra * wShh, spectra * wtempShh, spectra * wpredShh, spectra * wFlp, spectra * wtempFlp, spectra * wpredFlp, spectra * wNkx, spectra * wtempNkx, spectra * wpredNkx, spectra * woShh, spectra * wtempoShh, spectra * wpredoShh, spectra * wsShh, spectra * wtempsShh, spectra * wpredsShh) {

  double FTS, STF, STN, FRN, NRF, NTN, oSTS, SToS, dShh;

  double P, phif, phies, phin;
  P = 1.0;
/*
  for (int i = 1; i < kmax - 1; i++){
    (*wShh)(i) += 0.5 * dt * (*wpredShh)(i);
  }
  */
  for (int i = 1; i < kmax - 1; i++){
    (*wFlp)(i) += 0.5 * dt * (*wpredFlp)(i);
  }
  for (int i = 1; i < kmax - 1; i++){
    (*wNkx)(i) += 0.5 * dt * (*wpredNkx)(i);
  }
  for (int i = 1; i < kmax - 1; i++){
    (*woShh)(i) += 0.5 * dt * (*wpredoShh)(i);
  }

  /*
  for (int i = 1; i < kmax - 1; i++){
    (*wpredShh)(i) = (r1 * (*wtempoShh)(i)) - (r2 * (*wtempShh)(i)) - (lShh * (*wtempShh)(i));
//    (*wpredShh)(i) = (r1 * HillFn(k7, (*wtempoShh)(i), hillcoeff)) - (r2 * HillFn(k8, (*wtempShh)(i), hillcoeff)) - (lShh * (*wtempShh)(i));
  }
*/  
  for (int i = 1; i < kmax - 1; i++){
	phif = k1 + k1 * k2 * (*wtempoShh)(i);
	phif = phif / (phif + LoopMultiply(1.0 + k3 * (*wtempNkx)(i) , 3));
	(*wpredFlp)(i) = r4 * phif - lFlp * (*wtempFlp)(i);
  }

  for (int i = 1; i < kmax - 1; i++){
	phin = k4 + k4 * k5 * (*wtempoShh)(i);
	phin = phin / (phin + LoopMultiply(1.0 + k6 * (*wtempFlp)(i) , 3));
	(*wpredNkx)(i) = r5 * phin - lNkx * (*wtempNkx)(i);
  }

  for (int i = 1; i < kmax - 1; i++){
	phies = k8 * (*wtempFlp)(i);
//	phies = k7 + k7 * k8 * (*wtempFlp)(i);
	phies = phies / (phies + 1.0);

      (*wpredoShh)(i) = (DShh * dxfactor * ((*wtempoShh)(i-1) - (2.0 * (*wtempoShh)(i)) + (*wtempoShh)(i+1))) + r3 * phies - loShh * (*wtempoShh)(i);
  }

  /*
  for (int i = 1; i < kmax - 1; i++){
    (*wShh)(i) += 0.5 * dt * (*wpredShh)(i);
  }
  */
  for (int i = 1; i < kmax - 1; i++){
    (*wFlp)(i) += 0.5 * dt * (*wpredFlp)(i);
  }
  for (int i = 1; i < kmax - 1; i++){
    (*wNkx)(i) += 0.5 * dt * (*wpredNkx)(i);
  }
  for (int i = 1; i < kmax - 1; i++){
    (*woShh)(i) += 0.5 * dt * (*wpredoShh)(i);
  }
	
}

void morphogens::pluckSpectra(spectra * wSpectra, double pluckSize, int pluckStart){

  for (int i = pluckStart; i < (pluckStart + 10); i++){
	  (*wSpectra)(i) += pluckSize;
  }
  
}

//this generates a noise that can be added with a certain time correlation, tau = 1/log(rho) I think
//unless you have rho = 0, only put a dedicated noise spectra into this
//I have the feeling that this is going to be super slow because you generate a new random number generator every step you add noise...
void morphogens::genNoise(spectra * wSpectra, double rho, double sigma, int pluckSeed){

  std::default_random_engine generatorPluck;
  std::normal_distribution<double> distribution(0.0,sigma);

  generatorPluck.seed (pluckSeed);

  for (int i = 1; i < kmax - 1; i++){
	  (*wSpectra)(i) = rho * (*wSpectra)(i) + distribution(generatorPluck);
  }
  
}

void morphogens::growDomain(double time){

  // grow domain (but maybe you want to print out with time in this case...
// for growth that is uniform in space we have, for concentration c:
// dc/dt + (Ldot(t)/L(t))c = D/L^2 (diffusion of thing) and the rest
// L is the extra length compared to the start, ie it starts at 1.0, we call it Lfactor in our thing
// so, we will regularly change the diffusion constant
// and also subtract a small amount from the concentration
  // grow the length,
// blength is the original length

//  length = blength * ((double)step * dt * (3.0/(3600.0 * 60.0)) + 1.0); // this is linear growth, growing to 4 times the size in 60hrs
  length = blength * (time * (s6/(3600.0 * 60.0)) + 1.0); // this is linear growth, growing to 4 times the size in 60hrs

//  length = blength * exp((double)step * dt * 6.418e-6);  // this is the exponential growth, growing to 4 times the size in 60hrs

  Lfactor = length / blength;
//  DShh = bDShh / (Lfactor * Lfactor);

  Ldot = s6 / (3600.0 * 60.0);

//  Ldot = (6.418e-6) * exp((double)step * dt * 6.418e-6); // this Ldot for the exponential growth

  dx = length / (double)(kmax - 1);
  dxfactor = 1.0 / (dx * dx);


  //need to dilute everything
  for (int i = 0; i < kmax; i++){
        (*Shh)(i) = (*Shh)(i) * (1.0 - Ldot * dt / Lfactor);
  }
  for (int i = 0; i < kmax; i++){
        (*Flp)(i) = (*Flp)(i) * (1.0 - Ldot * dt / Lfactor);
  }
  for (int i = 0; i < kmax; i++){
        (*Nkx)(i) = (*Nkx)(i) * (1.0 - Ldot * dt / Lfactor);
  }
  for (int i = 0; i < kmax; i++){
        (*oShh)(i) = (*oShh)(i) * (1.0 - Ldot * dt / Lfactor);
  }
  for (int i = 0; i < kmax; i++){
        (*sShh)(i) = (*sShh)(i) * (1.0 - Ldot * dt / Lfactor);
  }

}

void morphogens::addNoise(double noisemult, spectra * wSpectra, spectra * noiseSpec){
  //this generates a noise that can be added with a certain time correlation, tau = 1/log(betai) I think, or betai = exp(1/tau), maybe there's a minus in there
  //for memoryless noise, ie white noise, have betai 0

  for (int i = 1; i < kmax - 1; i++){
          (*noiseSpec)(i) = nfactor1 * (*noiseSpec)(i) + nfactor2 * randomArray[i];
	  (*wSpectra)(i) += noisemult * dt * (*noiseSpec)(i);
//          (*noiseSpec)(i) = betai * (*noiseSpec)(i) + randomArray[i] * sqrt(dt);
//          (*wSpectra)(i) += (noise * noisemult * (*noiseSpec)(i));
//        (*oShh)(i) = (*oShh)(i) + (noise * (*noiseSpec)(i) * noisemult);
          if ((*wSpectra)(i) < 0.0) { (*wSpectra)(i) = 1e-10; }
  }


}

void morphogens::boundaries(){

  (*Shh)(0) = (*Shh)(2);
  (*Shh)(kmax - 1) = (*Shh)(kmax - 3);
  (*Flp)(0) = (*Flp)(2);
  (*Flp)(kmax - 1) = (*Flp)(kmax - 3);
  (*Nkx)(0) = (*Nkx)(2);
  (*Nkx)(kmax - 1) = (*Nkx)(kmax - 3);
  (*oShh)(0) = (*oShh)(2);
  (*oShh)(kmax - 1) = (*oShh)(kmax - 3);

}

void morphogens::tempBoundaries(){

  (*tempShh)(0) = (*tempShh)(2);
  (*tempShh)(kmax - 1) = (*tempShh)(kmax - 3);
  (*tempFlp)(0) = (*tempFlp)(2);
  (*tempFlp)(kmax - 1) = (*tempFlp)(kmax - 3);
  (*tempNkx)(0) = (*tempNkx)(2);
  (*tempNkx)(kmax - 1) = (*tempNkx)(kmax - 3);
  (*tempoShh)(0) = (*tempoShh)(2);
  (*tempoShh)(kmax - 1) = (*tempoShh)(kmax - 3);

}
