# Supplementary material for: Dynamics of morphogen source formation in a growing tissue
Source: PLoS Comput Biol. 2024 Oct 14;20(10):e1012508. doi: 10.1371/journal.pcbi.1012508 (PMC11501038; doi:10.1371/journal.pcbi.1012508)
Supplement: S1 Simulation code — (ZIP) [file pcbi.1012508.s009.zip › 20240229CodeForShare/ComputationalScreen/printer.cpp]

#include "morphogens.h"

//prints the time output of a single run
void morphogens::singletimeprint(double currenttime){

  int successType = 0;
  successType = WhatIsSuccessAnyway();
  int failure = 1;

  int success, firstdomainres, nodomainsres;
  double totaloShh, totalNkx, totalShh, totalFlp;

  success = firstisFlp(Flp, Nkx); // if Flp is first = 1, otherwise = 0
  firstdomainres = firstdomain(Flp, Nkx);
  nodomainsres = nodomains(Flp, Nkx);
  totaloShh = totalSpectra(oShh);
  totalNkx = totalSpectra(Nkx);
  totalShh = totalSpectra(Shh);
  totalFlp = totalSpectra(Flp);

  int FPup, FPdown, Nkxup, Nkxdown;

  FPup = riseabove(Flp, 50.0, 1);
  Nkxup = riseabove(Nkx, 50.0, 1);

  FPdown = fallbelow(Flp, 50.0, 1);
  Nkxdown = fallbelow(Nkx, 50.0, FPdown + 1);

  double maxExpo, avgExpo;
  int ShhDown;

  maxExpo = maxExpoDecay(oShh);
  avgExpo = avgExpoDecay(oShh);
  ShhDown = maxDownSlope(oShh);
 
  double maxShh, maxFlp, maxNkx, maxoShh;

  maxShh = maxPoint(Shh);
  maxFlp = maxPoint(Flp);
  maxNkx = maxPoint(Nkx);
  maxoShh = maxPoint(oShh); // these are actually amplitudes!!!

  double regionpart;
  regionpart = regionExpoDecay(oShh,10,40);

  double eSmaxExpo;
  int oShhDown;

  eSmaxExpo = maxExpoDecay(oShh);
  oShhDown = maxDownSlope(oShh);

  double phies, P, totphies;
  P = 1.0;
  totphies = 0.0;
    for (int i = 1; i < kmax - 1; i++){
//        phies = (s1 * P + s2 * P * (*Flp)(i));
//        phies = phies / (phies + 1.0 + s3 * (*Flp)(i));
        phies = k8 * (*Flp)(i);
        phies = phies / (phies + 1.0);
	totphies += phies;
    }
    totphies = totphies * r3;

  timeevo_file << r1 << "\t" << r2 << "\t" << r3 << "\t" << r4 << "\t" << r5 << 
	  "\t" << r6 << "\t" << r7 << "\t" << k1 << "\t" << k2 << "\t" << k3 << //cols 6to10
	  "\t" << k4 << "\t" << k5 << "\t" << k6 << "\t" << k7 << "\t" << k8 << 
	  "\t" << s1 << "\t" << s2 << "\t" << s3 << "\t" << s4 << "\t" << s5 << //cols 16to20
	  "\t" << s6 << "\t" << s7 << "\t" << s8 << "\t" << initShh << "\t" << initNkx << 
	  "\t" << lShh << "\t" << currenttime << "\t" << successType << "\t" << totalShh << "\t" << totalFlp << // 26th to 30th column
          "\t" << totalNkx << "\t" << totaloShh << "\t" << nodomainsres << "\t" << firstdomainres << "\t" << FPup <<
          "\t" << FPdown << "\t" << Nkxup << "\t" << timetoFlp << "\t" << (*Shh)(2)/(*Shh)(96) << "\t" << (*oShh)(2)/(*oShh)(96) << //36th to 40th
          "\t" << maxExpo << "\t" << avgExpo << "\t" << ShhDown << "\t" << maxShh << "\t" << maxFlp <<
          "\t" << maxNkx << "\t" << maxoShh << "\t" << failure << "\t" << totphies << "\t" << success <<  //46th to 50th
	  "\t" << regionpart << "\t" << maxDorsalexShh << "\t" << maxDorsalShh << "\t" << eSmaxExpo << "\t" << oShhDown << 
	  "\t" << Nkxdown << endl;

  spectra_file << "# time: " << currenttime << endl;
  for (int i = 0; i < kmax; i++) {
        spectra_file << i << "\t" << (*Shh)(i) << "\t" << (*Flp)(i) << "\t" << (*Nkx)(i) << "\t" << (*oShh)(i) << "\t" << (*sShh)(i) << endl;
  }
  spectra_file << endl;
}

void morphogens::printoutput(int iteration){

  int successType = 0;
  successType = WhatIsSuccessAnyway();
  int failure = 1;

//some stats to calculate

  int success, firstdomainres, nodomainsres;
  double totaloShh, totalNkx, totalShh, totalFlp;

  success = firstisFlp(Flp, Nkx); // if Flp is first = 1, otherwise = 0
  firstdomainres = firstdomain(Flp, Nkx);
  nodomainsres = nodomains(Flp, Nkx);
  totaloShh = totalSpectra(oShh);
  totalNkx = totalSpectra(Nkx);
  totalShh = totalSpectra(Shh);
  totalFlp = totalSpectra(Flp);

  int FPup, FPdown, Nkxup, Nkxdown;

  FPup = riseabove(Flp, 50.0, 1);
  Nkxup = riseabove(Nkx, 50.0, 1);

  FPdown = fallbelow(Flp, 50.0, 1);
  Nkxdown = fallbelow(Nkx, 50.0, FPdown + 1);

  double maxExpo, avgExpo;
  int ShhDown;

  maxExpo = maxExpoDecay(oShh);
  avgExpo = avgExpoDecay(oShh);
  ShhDown = maxDownSlope(oShh);
  
//  maxExpo = maxExpoDecay(Shh);
//  avgExpo = avgExpoDecay(Shh);
//  ShhDown = maxDownSlope(Shh);
 
  double maxShh, maxFlp, maxNkx, maxoShh;

  maxShh = maxPoint(Shh);
  maxFlp = maxPoint(Flp);
  maxNkx = maxPoint(Nkx);
  maxoShh = maxPoint(oShh); // these are actually amplitudes!!!

  double regionpart;
  regionpart = regionExpoDecay(oShh,10,40);
//  regionpart = regionExpoDecay(oShh,ShhDown, ShhDown + 1);


  //this is a possible stepping type, basically it should slowly ratchet some variable
/*
  double ratiocheck = (double)feedbackdiff - 0.1;
//  double ratiocheck = maxFlp / maxShh;

  if((checkfactor > ratiocheck) && (successType == 1)) {
	  successType = 0;
  }
  if((checkfactor < ratiocheck) && (successType == 1)) {
	  checkfactor = ratiocheck;
  }
*/
  if(successType == 1){
	  failure = 0;
			  success_file << r1 << "\t" << r2 << "\t" << r3 << "\t" << r4 << "\t" << r5 << 
				  "\t" << r6 << "\t" << r7 << "\t" << k1 << "\t" << k2 << "\t" << k3 << //cols 6to10
				  "\t" << k4 << "\t" << k5 << "\t" << k6 << "\t" << k7 << "\t" << k8 << 
				  "\t" << s1 << "\t" << s2 << "\t" << s3 << "\t" << s4 << "\t" << s5 << //cols 16to20
				  "\t" << s6 << "\t" << s7 << "\t" << s8 << "\t" << initShh << "\t" << initNkx << 
				  "\t" << lShh << "\t" << iteration << "\t" << successType << "\t" << totalShh << "\t" << totalFlp << // 26th to 30th column
                                  "\t" << totalNkx << "\t" << totaloShh << "\t" << nodomainsres << "\t" << firstdomainres << "\t" << FPup <<
                                  "\t" << FPdown << "\t" << Nkxup << "\t" << timetoFlp << "\t" << (*Shh)(2)/(*Shh)(96) << "\t" << (*oShh)(2)/(*oShh)(96) << //36th to 40th
                                  "\t" << maxExpo << "\t" << avgExpo << "\t" << ShhDown << "\t" << maxShh << "\t" << maxFlp <<
                                  "\t" << maxNkx << "\t" << maxoShh << "\t" << failure << "\t" << loShh << "\t" << success << //46th to 50th
				  "\t" << regionpart << "\t" << maxDorsalexShh << "\t" << maxDorsalShh << "\t" << p10hld << "\t" << p10hAs <<
				  "\t" << p30hld << "\t" << p30hAs << "\t" << timeFlpLastInc << "\t" << feedbackdiff << "\t" << Nkxdown << endl;

#ifdef IFEEDMYSELF
  br1 = r1;
  br2 = r2;
  br3 = r3;
  br4 = r4;
  br5 = r5;
  br6 = r6;
  br7 = r7;

  bk1 = k1;
  bk2 = k2;
  bk3 = k3;
  bk4 = k4;
  bk5 = k5;
  bk6 = k6;
  bk7 = k7;
  bk8 = k8;

  bs1 = s1;
  bs2 = s2;
  bs3 = s3;
  bs4 = s4;
  bs5 = s5;
  bs6 = s6;
  bs7 = s7;
  bs8 = s8;

  binitShh = initShh;
  binitNkx = initNkx;
  blShh = lShh;
  bloShh = loShh;
#endif
  }


  //just print everything in fail file, to see everything...!
  fail_file << r1 << "\t" << r2 << "\t" << r3 << "\t" << r4 << "\t" << r5 << 
	  "\t" << r6 << "\t" << r7 << "\t" << k1 << "\t" << k2 << "\t" << k3 << //cols 6to10
	  "\t" << k4 << "\t" << k5 << "\t" << k6 << "\t" << k7 << "\t" << k8 << 
	  "\t" << s1 << "\t" << s2 << "\t" << s3 << "\t" << s4 << "\t" << s5 << //cols 16to20
	  "\t" << s6 << "\t" << s7 << "\t" << s8 << "\t" << initShh << "\t" << initNkx << 
	  "\t" << lShh << "\t" << iteration << "\t" << successType << "\t" << totalShh << "\t" << totalFlp << // 26th to 30th column
          "\t" << totalNkx << "\t" << totaloShh << "\t" << nodomainsres << "\t" << firstdomainres << "\t" << FPup <<
          "\t" << FPdown << "\t" << Nkxup << "\t" << timetoFlp << "\t" << (*Shh)(2)/(*Shh)(96) << "\t" << (*oShh)(2)/(*oShh)(96) << //36th to 40th
          "\t" << maxExpo << "\t" << avgExpo << "\t" << ShhDown << "\t" << maxShh << "\t" << maxFlp <<
          "\t" << maxNkx << "\t" << maxoShh << "\t" << failure << "\t" << loShh << "\t" << success << //46th to 50th
	  "\t" << regionpart << "\t" << maxDorsalexShh << "\t" << maxDorsalShh << "\t" << "\t" << p10hld << "\t" << p10hAs <<
          "\t" << p30hld << "\t" << p30hAs << "\t" << timeFlpLastInc << "\t" << bDShh << "\t" << feedbackdiff << 
	  "\t" << Nkxdown << endl;

  // print spectra
  spectra_file << "# \t" << r1 << "\t" << r2 << "\t" << r3 << "\t" << r4 << "\t" << r5 << 
	  "\t" << r6 << "\t" << r7 << "\t" << k1 << "\t" << k2 << "\t" << k3 << //cols 6to10
	  "\t" << k4 << "\t" << k5 << "\t" << k6 << "\t" << k7 << "\t" << k8 << 
	  "\t" << s1 << "\t" << s2 << "\t" << s3 << "\t" << s4 << "\t" << s5 << //cols 16to20
	  "\t" << s6 << "\t" << s7 << "\t" << s8 << "\t" << initShh << "\t" << initNkx << 
	  "\t" << lShh << "\t" << iteration << "\t" << successType << "\t" << failure << "\t" << loShh << endl;

  // then print the last plot, everything else can be handled by post processing 
  for (int i = 0; i < kmax; i++) {
 	spectra_file << i << "\t" << (*Shh)(i) << "\t" << (*Flp)(i) << "\t" << (*Nkx)(i) << "\t" << (*oShh)(i) << "\t" << (*sShh)(i) << endl;
  }
  spectra_file << endl;


}
