# Supplementary material for: Dynamics of morphogen source formation in a growing tissue
Source: PLoS Comput Biol. 2024 Oct 14;20(10):e1012508. doi: 10.1371/journal.pcbi.1012508 (PMC11501038; doi:10.1371/journal.pcbi.1012508)
Supplement: S1 Simulation code — (ZIP) [file pcbi.1012508.s009.zip › 20240229CodeForShare/Keys.txt]

.succ files:

1: 0		
2: 0		
3: alpha_S	
4: alpha_F	
5: alpha_N	

6: 0		
7: 0		
8: K_F		
9: C_sf		
10: K_nf

11: K_N		
12: C_sn	
13: K_fn	
14: 0.0002		(irrelevant)
15: C_fs * K_S	

16: 0 		
17: 0		
18: 0		
19: 0		
20: 0

21: growth rate 
22: 0		
23: 0		
24: initShh	
25: initNkx 	

26: lambda_Shh		(this is actually irrelevant)
27: iteration		(this is the number run we are on, so, if we do 10000 runs in the screen for each processor, this is the iteration number)	
28: successType		(whether simulation was successful, is always 1 for successful solutions)
29: 0	
30: totalFlp		(sum of FP in the whole system)

31: totalNkx		(sum of Nkx in the whole system)
32: totaloShh		(sum of Shh in the whole system)
33: nodomains		(number of domain boundaries, is always 1 for successful solutions)	
34: firstdomain		(position of first domain boundary, 7 \leq firstdomain \leq 20 for successful solutions)
35: FPup		(first position where FP goes above 50, is always 1 for successful solutions)

36: FPdown		(first position where FP goes below 50)
37: Nkxup		(first position where Nkx goes above 50)
38: timetoFlp		(FP establishment time, defined as the first time when the ventral FP is greater than Nkx)
39: NaN			(dividing by 0 produces a NaN error)	
40: oShhratio		(Shh at the 2nd cell divided by the 96th cell)

41: 1/l_d		(l_d is the decay length of Shh)
42: avgExpo		(the average exponential slope of Shh over the whole system)
43: ShhDown		(the point where Shh decreases the most from one cell to the next in absolute value)
44: 0
45: maxFlp		(amplitude of FP)	

46: maxNkx		(amplitude of Nkx)
47: maxoShh		(amplitude of Shh)
48: failure		(whether the simulation failed or not, is always 0 for successful solutions)
49: gamma_oShh		(this is the actual lambda_Shh used in the simulation)	
50: success		(1 FP is the first domain, 0 otherwise. success = 1 for successful solutions)

51: regionpart		(the exponential decay of Shh calculated from position 10 to 40)
52: maxDorsalexShh	(the maximal value of Shh at the dorsal end attained during the entire simulation)
53: 0	
54: p10hld		(1/ld at 10hrs into the simulation)
55: p10hAs		(amplitude of Shh 10hrs into the simulation)

56: p30hld		(1/ld at 30hrs into the simulation)
57: p30hAs 		(amplitude of Shh 30hrs into the simulation)	
58: timeFlpLastInc	(the last time when FP increased in relative length)
59: feedbackdiff 	(the difference between FP length for simulation with and without feedback, here defined as setting C_fs * K_S = 0)	
60: Nkxdown		(the first position after the FP domain when Nkx goes below 50)

.allres files:

The exact same as above, except with:

59: DShh		(the diffusion constant, should be 1.1e-13)
60: feedbackdiff 		
61: Nkxdown	


.spc files

These are the spectra files. The first half of them will be the simulations without feedback, the second half will be ones with feedback.
Each spectra is blocked by time.
Then the columns are, in order:

1: cell number
2: 0
3: FP
4: Nkx
5: Shh
6: 0
