# Supplementary material for: Dynamics of morphogen source formation in a growing tissue
Source: PLoS Comput Biol. 2024 Oct 14;20(10):e1012508. doi: 10.1371/journal.pcbi.1012508 (PMC11501038; doi:10.1371/journal.pcbi.1012508)
Supplement: S1 Simulation code — (ZIP) [file pcbi.1012508.s009.zip › 20240229CodeForShare/ReadMe.txt]

ComputationalScreen
	This folder allows you to rerun the computational screen.
	
	If you need to recompile, in the console type:
		make clean
		make growfeed
	
	To run, in the console type:
		mpirun -n 10 ./morphogens.x -i BoundedLogAvg.in -s 1234 -o Test/test
	
	you can change the input in the .in file, -s is the seed, -o is the output location

	The output will be in .spc, .succ, and .allres
	.spc has the concentrations for the final time
	.succ has the parameters that succeeded
	.allres has all trial parameters
	The meanings of all columns are defined in the code and in Keys.txt

	The number of iterations can be changed in BoundedLogAvg.in, it's under NORUNS
	The success criteria can be changed in stats.cpp, from line 417.
	
