# Supplementary material for: Dynamics of morphogen source formation in a growing tissue
Source: PLoS Comput Biol. 2024 Oct 14;20(10):e1012508. doi: 10.1371/journal.pcbi.1012508 (PMC11501038; doi:10.1371/journal.pcbi.1012508)
Supplement: S1 Script code — (ZIP) [file pcbi.1012508.s010.zip]

Archive with 1 entries (1 files):
- Shh_analysis_version for mns.py
