# Supplementary material for: Dynamics of morphogen source formation in a growing tissue
Source: PLoS Comput Biol. 2024 Oct 14;20(10):e1012508. doi: 10.1371/journal.pcbi.1012508 (PMC11501038; doi:10.1371/journal.pcbi.1012508)
Supplement: S1 Script code — (ZIP) [file pcbi.1012508.s010.zip › Shh_analysis_version for mns.py]

"""
@author: Kasumi Kishi
@version: Python 3.9.13

"""

import numpy as np
import pandas as pd
import matplotlib.pyplot as plt
from matplotlib import rc
rc('text', usetex=True)
import glob
import os
from tkinter.filedialog import askdirectory #library for prompting user to select directory
from scipy.signal import find_peaks


"""

The user will be prompted to select the folder containing all data for one experiment. This data must contain the following files:
    Metadata: 
        - genotypes.csv: table of embryo numbers for each genotype, with each column corresponding to one genotype
        
        - channels.csv: table of channel headers for each staining. 1st column should correspond to indices and list the 
                        protein stained for, and second column should have the column name "channel" and list the corresponding
                        channel column names found in the txt file for the Shh gradient data. One row index must be called "Shh".
                        This is done in case the txt files contain data for more than 1 channel
    
    Quantifications:
        - SHH gradient data: txt files with 1 column for DV position (column name: "DVlength(um)") with x=0 corresponding to 
                             the ventral midline, and a column each for the mean intensity quantification (the column names in 
                             this txt file should be listed in channels.csv). One of these columns should correspond to the Shh 
                             intensity quantification. There should be 1 txt file per image quantified.
                             File name convention: embryo number, then section identifier. eg. "1a.txt"

"""


##############################################
"""
    select directory and import metadata
"""
##############################################

#select directory
path = askdirectory(title='Select folder containing data') # shows dialog box and return the path
os.chdir(path=path) #set path as directory

#import genotypes
df_genotypes = pd.read_csv(glob.glob("*genotypes*")[0], header=0) #read genotype csv
genotypes = {} #list of embryo ID (as string) separated by genotype
list_embIDs = [] #list of all embryo IDs
for col in df_genotypes.columns:
    gtypes = df_genotypes[col].dropna().values.tolist() 
    gtypes = [str(int(x)) for x in gtypes]
    genotypes[col] = gtypes 
    list_embIDs.extend(gtypes) 
    
#import info on what channel corresponds to which staining
df_channels = pd.read_csv("channels.csv", header=0, index_col=0)

# function - get genotype for embryo number
def get_gtype(emb):
    for key, item in genotypes.items():
        if emb in item:
            gtype = key
            break
    return gtype

dic_profiledata = {} #intensity data will be stored here

all_files = glob.glob("*.txt") #get list of all txt files in directory
list_ch = list(df_channels["channel"]) #list of channels


#############################################################
"""
    import and organise data, and do initial processing
"""
#############################################################

for filename in all_files:
    #import data
    df = pd.read_csv(filename, sep='\t', index_col=0, header=0)
    
    #create the variable filename_new, which corresponds to the embryo and section ID. 
    try:
        int(filename[filename.find("_")+2]) #if this character in the filename can be made an int, the embID has two digits. If not, the character corresponds to the section ID
    except ValueError:
        filename_new = filename[filename.find("_")+1:filename.find("_")+3]
    else:
        filename_new = filename[filename.find("_")+1:filename.find("_")+4]
             
    #background subtraction
    nrows_for_excl = int(round(df.shape[0] * 0.1))  #calculate 10% of total no. of rows  
    for ch in list_ch:
        #exclude edge 10% of values when determining background
        minn = df.loc[nrows_for_excl:df.shape[0]-nrows_for_excl, ch].min()
        if minn < 0:
            print("Minimum intensity (background) = 0 for {} - Background subtraction not done.".format(ch))
        else:
            df.loc[:,ch] = df.loc[:,ch] - minn
    
    #moving average for signal smoothing
    rolling_window = df[df <= 5].count().loc["DVlength(um)"] #determine how many rows correspond to 5um
    for ch in list_ch:
        df["{}_sm".format(ch)] = df[ch].rolling(rolling_window, min_periods=1).mean() #calculate moving average 
    
    #prepare data for saving
    df_forsaving = df.copy()
    df_forsaving = df_forsaving.set_index('DVlength(um)')
    df_forsaving = df_forsaving.drop(columns=list_ch)

    #Save data    
    dic_profiledata[filename_new] = df_forsaving #save data to dictionary
    

##############################################################################
"""
    extract Shh profiles, sort data by genotype, and do further processing
"""
##############################################################################

def calc_stats(dic):
    """
        Calculates statistics for input. 
        
        input: dictionary where data is sorted by genotype, eg. dic_shhprof_bygtype (type: dictionary)
        output: dictionary where each df has additional columns for mean, standard deviation and 95% confidence interval (CI)
    """
    for key, item in dic.items():
        data_copy = item.copy() #make copy
        
        #calculate stats
        mean = data_copy.mean(axis=1).rename("mean") #mean
        sd = data_copy.std(axis=1).rename("sd") #standard deviation
        ci95 = (1.96 * sd / np.sqrt(data_copy.shape[1])).rename("CI_95") #95% confidence interval
        dic[key] = pd.concat([item, mean, sd, ci95], axis=1)
    return dic

def plot_avshh(dicdata, title):
    """
        Plots mean and 95% CI for each genotype.
        
        dicdata: output of calc_stats (type: dictionary)
        title: title of plot (type: string)
    """
    fig = plt.figure(figsize=(7,5))
    ax = fig.add_subplot(111)
    for key,item in dicdata.items():        
        ax.plot(item.index, item.loc[:,"mean"], label=key)
        ax.fill_between(item.index, (item.loc[:,"mean"] - item.loc[:,"CI_95"]), (item.loc[:,"mean"] + item.loc[:,"CI_95"]), alpha=0.1)
    ax.set_xlabel(r"distance from ventral $(\mu m)$", fontsize=16)    
    ax.set_ylabel("Shh intensity (AU)", fontsize=16)
    ax.set_title(title)
    ax.legend(fontsize=14)
    fig.show()
    
    
#############################
# sort the data by genotype

#initialise dic with empty dfs
dic_shhprof_bygtype = {}
for key, item in genotypes.items():
    dic_shhprof_bygtype[key] = pd.DataFrame() 

for key, item in dic_profiledata.items(): #sorting data
    #extract embryo ID
    if len(key) == 3:
        emb_no = key[:2]
    else:
        emb_no = key[:1]
    
    #extract channel ID for shh
    ch_shh = df_channels.loc["Shh","channel"] 

    #extract genotype of key
    gtype = df_genotypes.columns[(df_genotypes == int(emb_no)).any()][0] 

    #copy data into correct key of dic_shhprof_bygtype    
    dic_shhprof_bygtype[gtype].loc[:,key] = item.loc[:,"{}_sm".format(ch_shh)]


####################################################
# plotting mean and 95% CI before further processing
dic_shhprof_bygtype_preproc = calc_stats(dic_shhprof_bygtype.copy())
plot_avshh(dic_shhprof_bygtype_preproc, "before resetting x=0")


###########################################################################################
# save index (DV position) here to use later in section: #crop x axis so it only goes to...
idx_shhprof = dic_shhprof_bygtype["ctl-Crewt"].index
    

###################################
# remove the first peak of the data

# this is the intensity difference between the first and second peak. Should be around 30 for both, but fix to match your data as appropriate
peakrange_crewt = 30 
peakrange_crehem = 30

#calculate peak position for ctl - this position will be used to trim mutant data later:
s_meanctl = dic_shhprof_bygtype["ctl-Crewt"].mean(axis=1).rename("mean")
peaks_ctl, _ = find_peaks(s_meanctl, height=s_meanctl.max()-peakrange_crewt) #peaks_ctl will contain the indices of the peaks

#trimming first peak of data
for key, item in dic_shhprof_bygtype.items():
    if key == "mut":
        dic_shhprof_bygtype[key] = item.iloc[peaks_ctl[-1]:,:] #cut ventral part of data by ctl peak position
    else:
        data_copy = item.copy() #make copy
        mean = data_copy.mean(axis=1).rename("mean") #calculate mean
        if key == "ctl-Crehem":
            peakheight = mean.max()-peakrange_crehem #estimate height of peak
        else:
            peakheight = mean.max()-peakrange_crewt #estimate height of peak
        peaks, _ = find_peaks(mean, height=peakheight) #peaks will contain the indices of the peaks

        dic_shhprof_bygtype[key] = item.iloc[peaks[-1]:,:] #trim data by the position of the 2nd peak to reset x=0 to the ventral edge of the floorplate


####################################################################
#crop x axis so it only goes to 120um, and background subtract again 
for key, item in dic_shhprof_bygtype.items():
    item = item[item.index<180]
    nrows = item.shape[0]
    item.index = idx_shhprof[:nrows] #reset index after removing first peak
    item = item[item.index<120]
    item = item - item.mean(axis=1).min() #background subtract based on the min value of the mean profile
    dic_shhprof_bygtype[key] = item


##########################
#normalise the y-axis to 1
dic_shhprof_bygtype_norm = {}
s_meanctl = dic_shhprof_bygtype["ctl-Crewt"].mean(axis=1).rename("mean") #recalculate mean with cropped data
for key, item in dic_shhprof_bygtype.items():
    item = item/(s_meanctl).max() #divide all values by max. of mean ctl profile
    dic_shhprof_bygtype_norm[key] = item 


#######################
#export normalised data
for key, item in dic_shhprof_bygtype_norm.items():
    item.to_csv("shhprof_{}.csv".format(key)) 


#########################################
#plot mean and 95% CI after resetting x=0
dic_shhprof_bygtype = calc_stats(dic_shhprof_bygtype)
dic_shhprof_bygtype_norm = calc_stats(dic_shhprof_bygtype_norm)

plot_avshh(dic_shhprof_bygtype, "after resetting x=0")
plot_avshh(dic_shhprof_bygtype_norm, "normalised intensity, after resetting x=0")
