# Supplementary material for: Dynamics of morphogen source formation in a growing tissue
Source: PLoS Comput Biol. 2024 Oct 14;20(10):e1012508. doi: 10.1371/journal.pcbi.1012508 (PMC11501038; doi:10.1371/journal.pcbi.1012508)
Supplement: S1 Source data — The zipped folder contains.xlsx files for individual figures with separate tabs corresponding to individual figure panels. (ZIP) [file pcbi.1012508.s011.zip › Fig1_source_data.xlsx]

## Sheet: Fig. 1C
Fig. 1C. Spatial pattern of FP and neural progenitor domains at the end of the simulation (left) and over time as the tissue grows (right)
Left panel					Right panel
x (µm)	Expression level (a.u.), F	Expression level (a.u.), N	Expression level (a.u.), Shh		Time (h)	FP size (µm)	Tissue size (µm)
0	460.312	0	326.894		0	0	100
4	460.332	0	327.109		0.166667	0	100.833
8	460.312	0	326.894		0.333333	0	101.667
12	460.253	0	326.242		0.5	0	102.5
16	460.152	0	325.135		0.666667	0	103.333
20	460.005	0	323.541		0.833333	0	104.167
24	459.808	0	321.415		1	0	105
28	459.552	0	318.696		1.16667	0	105.833
32	459.228	0	315.307		1.33333	0	106.667
36	458.822	0	311.15		1.5	0	107.5
40	458.317	0	306.108		1.66667	0	108.333
44	457.688	0	300.034		1.83333	0	109.167
48	456.904	0	292.754		2	0	110
52	455.921	0	284.06		2.16667	0	110.833
56	454.678	0	273.7		2.33333	0	111.667
60	453.084	0	261.377		2.5	0	112.5
64	451.005	0	246.735		2.66667	4.53333	113.333
68	448.233	0	229.352		2.83333	7.99167	114.167
72	444.415	0	208.728		3	10.35	115
76	438.926	0	184.271		3.16667	12.7417	115.833
80	0.0005073	488.16	155.287		3.33333	15.1667	116.667
84	0.00042748	488.692	130.894		3.5	16.45	117.5
88	0.0003606	489.09	110.361		3.66667	18.9333	118.333
92	0.00030444	489.39	93.0715		3.83333	20.2583	119.167
96	0.00025721	489.614	78.5104		4	21.6	120
100	0.00021743	489.781	66.2439		4.16667	21.75	120.833
104	0.0001839	489.902	55.9079		4.33333	23.1167	121.667
108	0.00015562	489.986	47.1963		4.5	23.275	122.5
112	0.00013174	490.04	39.8521		4.66667	24.6667	123.333
116	0.00011158	490.068	33.6592		4.83333	24.8333	124.167
120	9.454e-05	490.072	28.4357		5	25	125
124	8.013e-05	490.054	24.0288		5.16667	25.1667	125.833
128	6.794e-05	490.014	20.3099		5.33333	25.3333	126.667
132	5.763e-05	489.953	17.1709		5.5	25.5	127.5
136	4.89e-05	489.869	14.5206		5.66667	25.6667	128.333
140	4.151e-05	489.76	12.2825		5.83333	25.8333	129.167
144	3.525e-05	489.624	10.3919		6	26	130
148	2.995e-05	489.458	8.79457		6.16667	26.1667	130.833
152	2.546e-05	489.257	7.44459		6.33333	26.3333	131.667
156	2.165e-05	489.016	6.3034		6.5	26.5	132.5
160	1.842e-05	488.73	5.33848		6.66667	26.6667	133.333
164	1.568e-05	488.391	4.5224		6.83333	26.8333	134.167
168	1.336e-05	487.99	3.83202		7	27	135
172	1.139e-05	487.519	3.24784		7.16667	27.1667	135.833
176	9.71e-06	486.965	2.75341		7.33333	27.3333	136.667
180	8.29e-06	486.315	2.33483		7.5	27.5	137.5
184	7.08e-06	485.554	1.98037		7.66667	27.6667	138.333
188	6.06e-06	484.663	1.68015		7.83333	27.8333	139.167
192	5.19e-06	483.622	1.42579		8	28	140
196	4.45e-06	482.407	1.21025		8.16667	28.1667	140.833
200	3.82e-06	480.991	1.02754		8.33333	28.3333	141.667
204	3.28e-06	479.344	0.872635		8.5	28.5	142.5
208	2.83e-06	477.431	0.741267		8.66667	28.6667	143.333
212	2.44e-06	475.214	0.629832		8.83333	28.8333	144.167
216	2.11e-06	472.649	0.535283		9	29	145
220	1.83e-06	469.689	0.455041		9.16667	29.1667	145.833
224	1.59e-06	466.283	0.386924		9.33333	29.3333	146.667
228	1.39e-06	462.375	0.329086		9.5	29.5	147.5
232	1.22e-06	457.908	0.279964		9.66667	29.6667	148.333
236	1.07e-06	452.822	0.238233		9.83333	29.8333	149.167
240	9.4e-07	447.056	0.202773		10	30	150
244	8.4e-07	440.553	0.172635		10.1667	30.1667	150.833
248	7.5e-07	433.26	0.147013		10.3333	30.3333	151.667
252	6.7e-07	425.132	0.125225		10.5	30.5	152.5
256	6.1e-07	416.136	0.106693		10.6667	30.6667	153.333
260	5.5e-07	406.255	0.0909261		10.8333	30.8333	154.167
264	5.1e-07	395.492	0.0775089		11	31	155
268	4.7e-07	383.874	0.0660884		11.1667	31.1667	155.833
272	4.4e-07	371.455	0.0563651		11.3333	31.3333	156.667
276	4.2e-07	358.314	0.0480846		11.5	31.5	157.5
280	4e-07	344.56	0.0410313		11.6667	31.6667	158.333
284	3.8e-07	330.326	0.0350219		11.8333	31.8333	159.167
288	3.7e-07	315.765	0.0299006		12	32	160
292	3.6e-07	301.045	0.0255353		12.1667	32.1667	160.833
296	3.6e-07	286.341	0.0218135		12.3333	32.3333	161.667
300	3.5e-07	271.827	0.0186398		12.5	32.5	162.5
304	3.5e-07	257.666	0.0159328		12.6667	32.6667	163.333
308	3.6e-07	244.006	0.0136235		12.8333	32.8333	164.167
312	3.6e-07	230.974	0.0116533		13	33	165
316	3.6e-07	218.67	0.00997204		13.1667	33.1667	165.833
320	3.7e-07	207.17	0.00853736		13.3333	33.3333	166.667
324	3.7e-07	196.521	0.00731306		13.5	33.5	167.5
328	3.7e-07	186.747	0.00626838		13.6667	33.6667	168.333
332	3.7e-07	177.849	0.00537715		13.8333	33.8333	169.167
336	3.7e-07	169.813	0.0046171		14	34	170
340	3.7e-07	162.607	0.00396931		14.1667	34.1667	170.833
344	3.7e-07	156.191	0.0034177		14.3333	34.3333	171.667
348	3.6e-07	150.518	0.0029486		14.5	34.5	172.5
352	3.5e-07	145.536	0.00255044		14.6667	34.6667	173.333
356	3.4e-07	141.193	0.0022134		14.8333	34.8333	174.167
360	3.3e-07	137.437	0.00192921		15	35	175
364	3.2e-07	134.217	0.0016909		15.1667	35.1667	175.833
368	3.1e-07	131.489	0.00149265		15.3333	35.3333	176.667
372	3e-07	129.211	0.00132964		15.5	35.5	177.5
376	2.9e-07	127.346	0.00119787		15.6667	35.6667	178.333
380	2.8e-07	125.863	0.00109417		15.8333	35.8333	179.167
384	2.7e-07	124.736	0.001016		16	36	180
388	2.7e-07	123.945	0.00096148		16.1667	36.1667	180.833
392	2.6e-07	123.476	0.00092929		16.3333	36.3333	181.667
396	2.6e-07	123.321	0.00091865		16.5	36.5	182.5
400	2.6e-07	123.476	0.0009293		16.6667	36.6667	183.333
					16.8333	36.8333	184.167
					17	37	185
					17.1667	37.1667	185.833
					17.3333	37.3333	186.667
					17.5	37.5	187.5
					17.6667	37.6667	188.333
					17.8333	37.8333	189.167
					18	38	190
					18.1667	38.1667	190.833
					18.3333	38.3333	191.667
					18.5	38.5	192.5
					18.6667	38.6667	193.333
					18.8333	38.8333	194.167
					19	39	195
					19.1667	39.1667	195.833
					19.3333	39.3333	196.667
					19.5	39.5	197.5
					19.6667	39.6667	198.333
					19.8333	39.8333	199.167
					20	40	200
					20.1667	40.1667	200.833
					20.3333	40.3333	201.667
					20.5	40.5	202.5
					20.6667	40.6667	203.333
					20.8333	40.8333	204.167
					21	41	205
					21.1667	41.1667	205.833
					21.3333	41.3333	206.667
					21.5	41.5	207.5
					21.6667	41.6667	208.333
					21.8333	41.8333	209.167
					22	42	210
					22.1667	42.1667	210.833
					22.3333	42.3333	211.667
					22.5	42.5	212.5
					22.6667	42.6667	213.333
					22.8333	42.8333	214.167
					23	43	215
					23.1667	43.1667	215.833
					23.3333	43.3333	216.667
					23.5	43.5	217.5
					23.6667	43.6667	218.333
					23.8333	43.8333	219.167
					24	44	220
					24.1667	44.1667	220.833
					24.3333	44.3333	221.667
					24.5	44.5	222.5
					24.6667	44.6667	223.333
					24.8333	44.8333	224.167
					25	45	225
					25.1667	45.1667	225.833
					25.3333	45.3333	226.667
					25.5	45.5	227.5
					25.6667	45.6667	228.333
					25.8333	45.8333	229.167
					26	46	230
					26.1667	46.1667	230.833
					26.3333	46.3333	231.667
					26.5	46.5	232.5
					26.6667	46.6667	233.333
					26.8333	46.8333	234.167
					27	47	235
					27.1667	47.1667	235.833
					27.3333	47.3333	236.667
					27.5	47.5	237.5
					27.6667	47.6667	238.333
					27.8333	47.8333	239.167
					28	48	240
					28.1667	48.1667	240.833
					28.3333	48.3333	241.667
					28.5	48.5	242.5
					28.6667	48.6667	243.333
					28.8333	48.8333	244.167
					29	49	245
					29.1667	49.1667	245.833
					29.3333	49.3333	246.667
					29.5	49.5	247.5
					29.6667	49.6667	248.333
					29.8333	49.8333	249.167
					30	50	250
					30.1667	50.1667	250.833
					30.3333	50.3333	251.667
					30.5	50.5	252.5
					30.6667	50.6667	253.333
					30.8333	50.8333	254.167
					31	51	255
					31.1667	51.1667	255.833
					31.3333	51.3333	256.667
					31.5	51.5	257.5
					31.6667	51.6667	258.333
					31.8333	51.8333	259.167
					32	52	260
					32.1667	52.1667	260.833
					32.3333	52.3333	261.667
					32.5	52.5	262.5
					32.6667	52.6667	263.333
					32.8333	52.8333	264.167
					33	53	265
					33.1667	53.1667	265.833
					33.3333	53.3333	266.667
					33.5	53.5	267.5
					33.6667	53.6667	268.333
					33.8333	53.8333	269.167
					34	54	270
					34.1667	54.1667	270.833
					34.3333	54.3333	271.667
					34.5	54.5	272.5
					34.6667	54.6667	273.333
					34.8333	54.8333	274.167
					35	55	275
					35.1667	55.1667	275.833
					35.3333	55.3333	276.667
					35.5	55.5	277.5
					35.6667	55.6667	278.333
					35.8333	55.8333	279.167
					36	56	280
					36.1667	56.1667	280.833
					36.3333	56.3333	281.667
					36.5	56.5	282.5
					36.6667	56.6667	283.333
					36.8333	56.8333	284.167
					37	57	285
					37.1667	57.1667	285.833
					37.3333	57.3333	286.667
					37.5	57.5	287.5
					37.6667	57.6667	288.333
					37.8333	57.8333	289.167
					38	58	290
					38.1667	58.1667	290.833
					38.3333	58.3333	291.667
					38.5	58.5	292.5
					38.6667	58.6667	293.333
					38.8333	58.8333	294.167
					39	59	295
					39.1667	59.1667	295.833
					39.3333	59.3333	296.667
					39.5	59.5	297.5
					39.6667	59.6667	298.333
					39.8333	59.8333	299.167
					40	60	300
					40.1667	60.1667	300.833
					40.3333	60.3333	301.667
					40.5	60.5	302.5
					40.6667	60.6667	303.333
					40.8333	60.8333	304.167
					41	61	305
					41.1667	61.1667	305.833
					41.3333	61.3333	306.667
					41.5	61.5	307.5
					41.6667	61.6667	308.333
					41.8333	61.8333	309.167
					42	62	310
					42.1667	62.1667	310.833
					42.3333	62.3333	311.667
					42.5	62.5	312.5
					42.6667	62.6667	313.333
					42.8333	62.8333	314.167
					43	63	315
					43.1667	63.1667	315.833
					43.3333	63.3333	316.667
					43.5	63.5	317.5
					43.6667	63.6667	318.333
					43.8333	63.8333	319.167
					44	64	320
					44.1667	64.1667	320.833
					44.3333	64.3333	321.667
					44.5	64.5	322.5
					44.6667	64.6667	323.333
					44.8333	64.8333	324.167
					45	65	325
					45.1667	65.1667	325.833
					45.3333	65.3333	326.667
					45.5	65.5	327.5
					45.6667	65.6667	328.333
					45.8333	65.8333	329.167
					46	66	330
					46.1667	66.1667	330.833
					46.3333	66.3333	331.667
					46.5	66.5	332.5
					46.6667	66.6667	333.333
					46.8333	66.8333	334.167
					47	67	335
					47.1667	67.1667	335.833
					47.3333	67.3333	336.667
					47.5	67.5	337.5
					47.6667	67.6667	338.333
					47.8333	67.8333	339.167
					48	68	340
					48.1667	68.1667	340.833
					48.3333	68.3333	341.667
					48.5	68.5	342.5
					48.6667	68.6667	343.333
					48.8333	68.8333	344.167
					49	69	345
					49.1667	69.1667	345.833
					49.3333	69.3333	346.667
					49.5	69.5	347.5
					49.6667	69.6667	348.333
					49.8333	69.8333	349.167
					50	70	350
					50.1667	70.1667	350.833
					50.3333	70.3333	351.667
					50.5	70.5	352.5
					50.6667	70.6667	353.333
					50.8333	70.8333	354.167
					51	71	355
					51.1667	71.1667	355.833
					51.3333	71.3333	356.667
					51.5	71.5	357.5
					51.6667	71.6667	358.333
					51.8333	71.8333	359.167
					52	72	360
					52.1667	72.1667	360.833
					52.3333	72.3333	361.667
					52.5	72.5	362.5
					52.6667	72.6667	363.333
					52.8333	72.8333	364.167
					53	73	365
					53.1667	73.1667	365.833
					53.3333	73.3333	366.667
					53.5	73.5	367.5
					53.6667	73.6667	368.333
					53.8333	73.8333	369.167
					54	74	370
					54.1667	74.1667	370.833
					54.3333	74.3333	371.667
					54.5	74.5	372.5
					54.6667	74.6667	373.333
					54.8333	74.8333	374.167
					55	75	375
					55.1667	75.1667	375.833
					55.3333	75.3333	376.667
					55.5	75.5	377.5
					55.6667	75.6667	378.333
					55.8333	75.8333	379.167
					56	76	380
					56.1667	76.1667	380.833
					56.3333	76.3333	381.667
					56.5	76.5	382.5
					56.6667	76.6667	383.333
					56.8333	76.8333	384.167
					57	77	385
					57.1667	77.1667	385.833
					57.3333	77.3333	386.667
					57.5	77.5	387.5
					57.6667	77.6667	388.333
					57.8333	77.8333	389.167
					58	78	390
					58.1667	78.1667	390.833
					58.3333	78.3333	391.667
					58.5	78.5	392.5
					58.6667	78.6667	393.333
					58.8333	78.8333	394.167
					59	79	395
					59.1667	79.1667	395.833
					59.3333	79.3333	396.667
					59.5	79.5	397.5
					59.6667	79.6667	398.333
					59.8333	79.8333	399.167
					60	80	400

## Sheet: Fig. 1D
Fig. 1D. Mean temporal profile of F and N expression level at x/L = 10%
Temporal profile, F					Temporal profile, N
Time (h)	Mean expression level (a.u.), F	SEM	n		Time (h)	Mean expression level (a.u.), N	SEM	n
0.166667	0.0106403	0.00153894	214		0.166667	17.7948	0.450447	214
0.333333	0.018233	0.00225234	214		0.333333	17.2023	0.673694	214
0.5	0.0240135	0.00266469	214		0.5	16.155	0.817529	214
0.666667	0.0290572	0.00297535	214		0.666667	15.0742	0.927876	214
0.833333	0.0338628	0.00325124	214		0.833333	14.0652	1.0238	214
1	0.0387523	0.00352564	214		1	13.1629	1.11444	214
1.16667	0.0439861	0.00382056	214		1.16667	12.3777	1.20463	214
1.33333	0.0498147	0.00415442	214		1.33333	11.7104	1.29705	214
1.5	0.0565122	0.00454593	214		1.5	11.1574	1.39327	214
1.66667	0.0644096	0.00501686	214		1.66667	10.713	1.49429	214
1.83333	0.0739351	0.00559514	214		1.83333	10.3708	1.60075	214
2	0.0856741	0.00631927	214		2	10.1236	1.71305	214
2.16667	0.100464	0.00724575	214		2.16667	9.96417	1.83137	214
2.33333	0.119559	0.00846309	214		2.33333	9.88466	1.95563	214
2.5	0.144922	0.0101204	214		2.5	9.87681	2.08547	214
2.66667	0.179809	0.0124913	214		2.66667	9.93181	2.22023	214
2.83333	0.229992	0.0161359	214		2.83333	10.0407	2.359	214
3	0.306596	0.0223697	214		3	10.1954	2.50071	214
3.16667	0.433098	0.0347881	214		3.16667	10.3904	2.64423	214
3.33333	0.662521	0.0639674	214		3.33333	10.6213	2.78841	214
3.5	1.1123	0.136779	214		3.5	10.8825	2.9321	214
3.66667	1.99779	0.297421	214		3.66667	11.1675	3.07423	214
3.83333	3.59949	0.580178	214		3.83333	11.47	3.21387	214
4	6.17263	0.989623	214		4	11.7837	3.3502	214
4.16667	9.86756	1.51157	214		4.16667	12.1031	3.4825	214
4.33333	14.706	2.11992	214		4.33333	12.423	3.61014	214
4.5	20.6186	2.78345	214		4.5	12.7388	3.73262	214
4.66667	27.4778	3.47452	214		4.66667	13.0462	3.84958	214
4.83333	35.1145	4.17244	214		4.83333	13.3423	3.96082	214
5	43.3363	4.86257	214		5	13.625	4.06631	214
5.16667	51.9597	5.53334	214		5.16667	13.8929	4.16618	214
5.33333	60.8422	6.17465	214		5.33333	14.1454	4.26061	214
5.5	69.8901	6.77829	214		5.5	14.3819	4.34984	214
5.66667	79.0423	7.33915	214		5.66667	14.6021	4.43413	214
5.83333	88.245	7.85556	214		5.83333	14.8059	4.51371	214
6	97.4431	8.32817	214		6	14.9932	4.58881	214
6.16667	106.585	8.75831	214		6.16667	15.1644	4.65963	214
6.33333	115.628	9.14726	214		6.33333	15.3199	4.72638	214
6.5	124.539	9.49623	214		6.5	15.4607	4.78928	214
6.66667	133.294	9.80674	214		6.66667	15.5881	4.84853	214
6.83333	141.871	10.0809	214		6.83333	15.7034	4.90432	214
7	150.246	10.3216	214		7	15.8081	4.95685	214
7.16667	158.392	10.5324	214		7.16667	15.904	5.00624	214
7.33333	166.284	10.7171	214		7.33333	15.9922	5.05258	214
7.5	173.895	10.879	214		7.5	16.0738	5.09593	214
7.66667	181.204	11.0214	214		7.66667	16.1491	5.13631	214
7.83333	188.196	11.1467	214		7.83333	16.2181	5.17375	214
8	194.862	11.2566	214		8	16.2809	5.20833	214
8.16667	201.201	11.3526	214		8.16667	16.3373	5.24009	214
8.33333	207.215	11.4359	214		8.33333	16.3873	5.26914	214
8.5	212.912	11.5073	214		8.5	16.4307	5.29556	214
8.66667	218.301	11.5676	214		8.66667	16.4675	5.31948	214
8.83333	223.394	11.6176	214		8.83333	16.4977	5.341	214
9	228.205	11.658	214		9	16.5213	5.36026	214
9.16667	232.747	11.6894	214		9.16667	16.5382	5.37736	214
9.33333	237.035	11.7125	214		9.33333	16.5486	5.39243	214
9.5	241.084	11.7279	214		9.5	16.5524	5.40561	214
9.66667	244.908	11.7362	214		9.66667	16.5498	5.41703	214
9.83333	248.522	11.7378	214		9.83333	16.5409	5.42685	214
10	251.938	11.7334	214		10	16.5262	5.43521	214
10.1667	255.171	11.7234	214		10.1667	16.5063	5.44229	214
10.3333	258.233	11.7082	214		10.3333	16.4821	5.44825	214
10.5	261.136	11.6882	214		10.5	16.4547	5.45325	214
10.6667	263.894	11.6637	214		10.6667	16.4256	5.45741	214
10.8333	266.517	11.635	214		10.8333	16.3958	5.46084	214
11	269.018	11.6023	214		11	16.3663	5.46356	214
11.1667	271.406	11.5659	214		11.1667	16.3376	5.46559	214
11.3333	273.692	11.5259	214		11.3333	16.3098	5.46694	214
11.5	275.886	11.4826	214		11.5	16.2829	5.4676	214
11.6667	277.996	11.4364	214		11.6667	16.2566	5.46758	214
11.8333	280.029	11.3876	214		11.8333	16.2308	5.46688	214
12	281.992	11.3367	214		12	16.2052	5.46552	214
12.1667	283.89	11.2842	214		12.1667	16.1798	5.46351	214
12.3333	285.726	11.2308	214		12.3333	16.1543	5.46089	214
12.5	287.501	11.1773	214		12.5	16.1286	5.45766	214
12.6667	289.216	11.1245	214		12.6667	16.1026	5.45384	214
12.8333	290.869	11.0733	214		12.8333	16.0762	5.44948	214
13	292.459	11.0243	214		13	16.0494	5.44458	214
13.1667	293.984	10.9778	214		13.1667	16.0221	5.43918	214
13.3333	295.442	10.9341	214		13.3333	15.9941	5.43329	214
13.5	296.835	10.8932	214		13.5	15.9656	5.42694	214
13.6667	298.163	10.8547	214		13.6667	15.9364	5.42014	214
13.8333	299.428	10.8185	214		13.8333	15.9064	5.41292	214
14	300.634	10.7841	214		14	15.8758	5.4053	214
14.1667	301.783	10.7513	214		14.1667	15.8443	5.39729	214
14.3333	302.88	10.7196	214		14.3333	15.8121	5.38891	214
14.5	303.929	10.6887	214		14.5	15.7791	5.38018	214
14.6667	304.934	10.6582	214		14.6667	15.7452	5.3711	214
14.8333	305.9	10.6278	214		14.8333	15.7105	5.36169	214
15	306.832	10.5972	214		15	15.6749	5.35197	214
15.1667	307.735	10.5661	214		15.1667	15.6384	5.34193	214
15.3333	308.612	10.5345	214		15.3333	15.601	5.3316	214
15.5	309.467	10.5024	214		15.5	15.5626	5.32097	214
15.6667	310.301	10.4703	214		15.6667	15.5232	5.31005	214
15.8333	311.115	10.4385	214		15.8333	15.4827	5.29884	214
16	311.907	10.4076	214		16	15.4412	5.28736	214
16.1667	312.676	10.3779	214		16.1667	15.3984	5.27559	214
16.3333	313.421	10.3498	214		16.3333	15.3545	5.26354	214
16.5	314.141	10.3235	214		16.5	15.3094	5.25122	214
16.6667	314.835	10.299	214		16.6667	15.2628	5.23861	214
16.8333	315.502	10.2762	214		16.8333	15.2148	5.22571	214
17	316.143	10.255	214		17	15.1653	5.21253	214
17.1667	316.759	10.2352	214		17.1667	15.1142	5.19905	214
17.3333	317.35	10.2165	214		17.3333	15.0613	5.18528	214
17.5	317.918	10.1988	214		17.5	15.0065	5.1712	214
17.6667	318.463	10.182	214		17.6667	14.9498	5.1568	214
17.8333	318.987	10.1658	214		17.8333	14.8908	5.14209	214
18	319.492	10.1502	214		18	14.8296	5.12707	214
18.1667	319.978	10.1351	214		18.1667	14.766	5.11173	214
18.3333	320.447	10.1203	214		18.3333	14.7	5.09606	214
18.5	320.9	10.1058	214		18.5	14.6313	5.08009	214
18.6667	321.338	10.0916	214		18.6667	14.5603	5.06381	214
18.8333	321.763	10.0776	214		18.8333	14.4869	5.04724	214
19	322.174	10.0638	214		19	14.4116	5.0304	214
19.1667	322.573	10.0502	214		19.1667	14.3348	5.01328	214
19.3333	322.961	10.0368	214		19.3333	14.257	4.9959	214
19.5	323.338	10.0235	214		19.5	14.1788	4.97824	214
19.6667	323.705	10.0104	214		19.6667	14.1005	4.96025	214
19.8333	324.063	9.99748	214		19.8333	14.0221	4.94192	214
20	324.413	9.98468	214		20	13.9436	4.92317	214
20.1667	324.754	9.97203	214		20.1667	13.8647	4.90396	214
20.3333	325.088	9.95953	214		20.3333	13.7849	4.88424	214
20.5	325.414	9.94719	214		20.5	13.704	4.86395	214
20.6667	325.734	9.935	214		20.6667	13.6214	4.84306	214
20.8333	326.047	9.92298	214		20.8333	13.5368	4.82152	214
21	326.354	9.91111	214		21	13.4497	4.79929	214
21.1667	326.655	9.89941	214		21.1667	13.3597	4.77634	214
21.3333	326.95	9.88786	214		21.3333	13.2665	4.75265	214
21.5	327.24	9.87648	214		21.5	13.1699	4.72819	214
21.6667	327.525	9.86525	214		21.6667	13.0695	4.70297	214
21.8333	327.806	9.85419	214		21.8333	12.9654	4.67699	214
22	328.081	9.84328	214		22	12.8579	4.65027	214
22.1667	328.353	9.83251	214		22.1667	12.7475	4.62283	214
22.3333	328.62	9.82188	214		22.3333	12.6348	4.59466	214
22.5	328.883	9.81137	214		22.5	12.5205	4.56573	214
22.6667	329.142	9.80096	214		22.6667	12.405	4.53595	214
22.8333	329.398	9.79062	214		22.8333	12.2887	4.50519	214
23	329.651	9.78031	214		23	12.171	4.47328	214
23.1667	329.902	9.76997	214		23.1667	12.0515	4.44003	214
23.3333	330.15	9.75952	214		23.3333	11.9293	4.40528	214
23.5	330.398	9.74886	214		23.5	11.8036	4.36885	214
23.6667	330.645	9.73785	214		23.6667	11.6734	4.33059	214
23.8333	330.894	9.72633	214		23.8333	11.5378	4.29039	214
24	331.145	9.71408	214		24	11.396	4.24817	214
24.1667	331.4	9.70091	214		24.1667	11.2471	4.20392	214
24.3333	331.661	9.6866	214		24.3333	11.0908	4.15772	214
24.5	331.931	9.671	214		24.5	10.927	4.10972	214
24.6667	332.21	9.65407	214		24.6667	10.7559	4.06017	214
24.8333	332.499	9.63594	214		24.8333	10.5783	4.00933	214
25	332.799	9.61688	214		25	10.3952	3.95745	214
25.1667	333.108	9.59736	214		25.1667	10.2077	3.90464	214
25.3333	333.424	9.57789	214		25.3333	10.0165	3.85086	214
25.5	333.744	9.55898	214		25.5	9.82178	3.79591	214
25.6667	334.066	9.54101	214		25.6667	9.62331	3.73949	214
25.8333	334.387	9.52421	214		25.8333	9.42024	3.68125	214
26	334.706	9.50865	214		26	9.21151	3.62093	214
26.1667	335.02	9.49425	214		26.1667	8.99611	3.55838	214
26.3333	335.33	9.48083	214		26.3333	8.77334	3.49365	214
26.5	335.634	9.46817	214		26.5	8.54309	3.42704	214
26.6667	335.934	9.45598	214		26.6667	8.30603	3.3591	214
26.8333	336.229	9.44399	214		26.8333	8.06371	3.29057	214
27	336.521	9.43192	214		27	7.81844	3.22229	214
27.1667	336.81	9.4195	214		27.1667	7.57289	3.15505	214
27.3333	337.098	9.4065	214		27.3333	7.32973	3.08945	214
27.5	337.387	9.39271	214		27.5	7.0911	3.02582	214
27.6667	337.677	9.37795	214		27.6667	6.85839	2.96423	214
27.8333	337.969	9.36212	214		27.8333	6.63226	2.9046	214
28	338.265	9.34516	214		28	6.41281	2.84681	214
28.1667	338.565	9.32712	214		28.1667	6.20011	2.79089	214
28.3333	338.87	9.30812	214		28.3333	5.99439	2.73698	214
28.5	339.18	9.28833	214		28.5	5.79628	2.68536	214
28.6667	339.493	9.26801	214		28.6667	5.6066	2.63622	214
28.8333	339.809	9.24739	214		28.8333	5.42609	2.58963	214
29	340.127	9.22673	214		29	5.25514	2.54537	214
29.1667	340.446	9.20624	214		29.1667	5.09359	2.50301	214
29.3333	340.766	9.18607	214		29.3333	4.94074	2.46197	214
29.5	341.084	9.16634	214		29.5	4.79551	2.42157	214
29.6667	341.4	9.14711	214		29.6667	4.6566	2.38117	214
29.8333	341.713	9.1284	214		29.8333	4.52253	2.3401	214
30	342.024	9.11018	214		30	4.39186	2.29775	214
30.1667	342.33	9.09245	214		30.1667	4.26307	2.25354	214
30.3333	342.633	9.07514	214		30.3333	4.13471	2.20691	214
30.5	342.931	9.05823	214		30.5	4.0053	2.15733	214
30.6667	343.225	9.04168	214		30.6667	3.87349	2.10431	214
30.8333	343.514	9.02546	214		30.8333	3.73791	2.04737	214
31	343.799	9.00955	214		31	3.59741	1.98614	214
31.1667	344.078	8.99393	214		31.1667	3.45105	1.92038	214
31.3333	344.352	8.9786	214		31.3333	3.29826	1.85001	214
31.5	344.622	8.96357	214		31.5	3.13903	1.77522	214
31.6667	344.886	8.94884	214		31.6667	2.97404	1.69657	214
31.8333	345.145	8.93441	214		31.8333	2.80474	1.61494	214
32	345.398	8.9203	214		32	2.63321	1.53152	214
32.1667	345.647	8.90651	214		32.1667	2.46193	1.4477	214
32.3333	345.89	8.89304	214		32.3333	2.29339	1.36476	214
32.5	346.129	8.87989	214		32.5	2.12965	1.28367	214
32.6667	346.362	8.86704	214		32.6667	1.97211	1.2049	214
32.8333	346.592	8.85447	214		32.8333	1.82137	1.12836	214
33	346.816	8.84217	214		33	1.67738	1.05357	214
33.1667	347.037	8.83011	214		33.1667	1.53967	0.979859	214
33.3333	347.253	8.81826	214		33.3333	1.40765	0.906658	214
33.5	347.466	8.80659	214		33.5	1.28095	0.833699	214
33.6667	347.676	8.79505	214		33.6667	1.15957	0.761187	214
33.8333	347.882	8.78361	214		33.8333	1.04399	0.689834	214
34	348.085	8.77225	214		34	0.935093	0.620784	214
34.1667	348.286	8.76093	214		34.1667	0.833883	0.555303	214
34.3333	348.485	8.74962	214		34.3333	0.741157	0.494479	214
34.5	348.682	8.7383	214		34.5	0.657263	0.438969	214
34.6667	348.876	8.72694	214		34.6667	0.58207	0.388967	214
34.8333	349.069	8.71554	214		34.8333	0.51509	0.344304	214
35	349.26	8.70409	214		35	0.455637	0.304606	214
35.1667	349.45	8.69257	214		35.1667	0.402971	0.269414	214
35.3333	349.639	8.68098	214		35.3333	0.35636	0.238258	214
35.5	349.826	8.66932	214		35.5	0.315128	0.210694	214
35.6667	350.012	8.65759	214		35.6667	0.278664	0.186316	214
35.8333	350.197	8.64578	214		35.8333	0.246419	0.164756	214
36	350.381	8.6339	214		36	0.217905	0.145692	214
36.1667	350.564	8.62195	214		36.1667	0.192692	0.128834	214
36.3333	350.747	8.60992	214		36.3333	0.170398	0.113928	214
36.5	350.928	8.59782	214		36.5	0.150684	0.100747	214
36.6667	351.109	8.58564	214		36.6667	0.133252	0.0890923	214
36.8333	351.289	8.5734	214		36.8333	0.117837	0.078786	214
37	351.468	8.56108	214		37	0.104207	0.0696728	214
37.1667	351.647	8.54871	214		37.1667	0.0921546	0.0616142	214
37.3333	351.824	8.53629	214		37.3333	0.0814962	0.0544879	214
37.5	352.001	8.52384	214		37.5	0.0720715	0.0481864	214
37.6667	352.177	8.51138	214		37.6667	0.0637372	0.0426141	214
37.8333	352.353	8.49891	214		37.8333	0.0563672	0.0376864	214
38	352.527	8.48648	214		38	0.0498497	0.0333288	214
38.1667	352.701	8.47411	214		38.1667	0.0440863	0.0294753	214
38.3333	352.873	8.46182	214		38.3333	0.0389896	0.0260676	214
38.5	353.044	8.44965	214		38.5	0.0344823	0.023054	214
38.6667	353.213	8.43763	214		38.6667	0.0304964	0.020389	214
38.8333	353.381	8.42578	214		38.8333	0.0269715	0.0180322	214
39	353.547	8.41412	214		39	0.0238542	0.015948	214
39.1667	353.711	8.40269	214		39.1667	0.0210974	0.0141048	214
39.3333	353.874	8.3915	214		39.3333	0.0186594	0.0124747	214
39.5	354.034	8.38056	214		39.5	0.0165032	0.0110331	214
39.6667	354.193	8.36988	214		39.6667	0.0145963	0.00975814	214
39.8333	354.349	8.35948	214		39.8333	0.0129099	0.00863057	214
40	354.504	8.34935	214		40	0.0114185	0.00763339	214
40.1667	354.656	8.3395	214		40.1667	0.0100994	0.00675145	214
40.3333	354.806	8.32992	214		40.3333	0.00893283	0.00597149	214
40.5	354.954	8.32061	214		40.5	0.00790104	0.00528164	214
40.6667	355.1	8.31157	214		40.6667	0.00698855	0.00467154	214
40.8333	355.243	8.30279	214		40.8333	0.00618149	0.00413195	214
41	355.385	8.29425	214		41	0.0054677	0.00365471	214
41.1667	355.525	8.28596	214		41.1667	0.00483638	0.00323261	214
41.3333	355.662	8.2779	214		41.3333	0.00427801	0.00285928	214
41.5	355.798	8.27007	214		41.5	0.00378416	0.0025291	214
41.6667	355.932	8.26246	214		41.6667	0.00334736	0.00223705	214
41.8333	356.063	8.25505	214		41.8333	0.00296102	0.00197875	214
42	356.193	8.24785	214		42	0.00261931	0.00175028	214
42.1667	356.322	8.24084	214		42.1667	0.00231707	0.00154821	214
42.3333	356.448	8.23401	214		42.3333	0.00204974	0.00136947	214
42.5	356.573	8.22735	214		42.5	0.00181329	0.00121138	214
42.6667	356.696	8.22086	214		42.6667	0.00160414	0.00107155	214
42.8333	356.818	8.21452	214		42.8333	0.00141915	0.00094787	214
43	356.938	8.20833	214		43	0.00125552	0.00083846	214
43.1667	357.057	8.20227	214		43.1667	0.00111078	0.0007417	214
43.3333	357.174	8.19635	214		43.3333	0.00098276	0.0006561	214
43.5	357.291	8.19054	214		43.5	0.00086951	0.00058039	214
43.6667	357.406	8.18484	214		43.6667	0.00076934	0.00051342	214
43.8333	357.52	8.17925	214		43.8333	0.00068074	0.00045418	214
44	357.633	8.17376	214		44	0.00060236	0.00040178	214
44.1667	357.744	8.16836	214		44.1667	0.00053303	0.00035543	214
44.3333	357.855	8.16305	214		44.3333	0.0004717	0.00031443	214
44.5	357.965	8.15782	214		44.5	0.00041745	0.00027816	214
44.6667	358.074	8.15267	214		44.6667	0.00036946	0.00024607	214
44.8333	358.182	8.1476	214		44.8333	0.00032701	0.00021769	214
45	358.289	8.1426	214		45	0.00028946	0.00019259	214
45.1667	358.395	8.13766	214		45.1667	0.00025624	0.00017038	214
45.3333	358.5	8.13279	214		45.3333	0.00022685	0.00015074	214
45.5	358.605	8.12798	214		45.5	0.00020086	0.00013336	214
45.6667	358.708	8.12323	214		45.6667	0.00017786	0.00011798	214
45.8333	358.811	8.11853	214		45.8333	0.00015752	0.00010438	214
46	358.913	8.11388	214		46	0.00013952	9.235e-05	214
46.1667	359.015	8.10928	214		46.1667	0.0001236	8.171e-05	214
46.3333	359.115	8.10474	214		46.3333	0.00010951	7.23e-05	214
46.5	359.215	8.10023	214		46.5	9.705e-05	6.397e-05	214
46.6667	359.314	8.09578	214		46.6667	8.602e-05	5.66e-05	214
46.8333	359.413	8.09136	214		46.8333	7.627e-05	5.008e-05	214
47	359.511	8.08699	214		47	6.764e-05	4.431e-05	214
47.1667	359.608	8.08266	214		47.1667	6.001e-05	3.921e-05	214
47.3333	359.705	8.07838	214		47.3333	5.326e-05	3.47e-05	214
47.5	359.801	8.07413	214		47.5	4.728e-05	3.071e-05	214
47.6667	359.896	8.06992	214		47.6667	4.199e-05	2.718e-05	214
47.8333	359.991	8.06576	214		47.8333	3.732e-05	2.405e-05	214
48	360.085	8.06164	214		48	3.318e-05	2.129e-05	214
48.1667	360.179	8.05755	214		48.1667	2.952e-05	1.884e-05	214
48.3333	360.272	8.05351	214		48.3333	2.628e-05	1.668e-05	214
48.5	360.364	8.0495	214		48.5	2.341e-05	1.477e-05	214
48.6667	360.455	8.04554	214		48.6667	2.087e-05	1.308e-05	214
48.8333	360.547	8.04162	214		48.8333	1.863e-05	1.158e-05	214
49	360.637	8.03773	214		49	1.664e-05	1.026e-05	214
49.1667	360.727	8.03389	214		49.1667	1.489e-05	9.09e-06	214
49.3333	360.816	8.03008	214		49.3333	1.333e-05	8.05e-06	214
49.5	360.905	8.02632	214		49.5	1.195e-05	7.14e-06	214
49.6667	360.993	8.02259	214		49.6667	1.074e-05	6.33e-06	214
49.8333	361.081	8.01889	214		49.8333	9.66e-06	5.62e-06	214
50	361.168	8.01524	214		50	8.71e-06	4.99e-06	214
50.1667	361.254	8.01161	214		50.1667	7.86e-06	4.43e-06	214
50.3333	361.34	8.00802	214		50.3333	7.11e-06	3.94e-06	214
50.5	361.425	8.00446	214		50.5	6.45e-06	3.51e-06	214
50.6667	361.51	8.00092	214		50.6667	5.87e-06	3.12e-06	214
50.8333	361.594	7.99742	214		50.8333	5.35e-06	2.79e-06	214
51	361.678	7.99395	214		51	4.89e-06	2.5e-06	214
51.1667	361.761	7.99051	214		51.1667	4.48e-06	2.24e-06	214
51.3333	361.844	7.98709	214		51.3333	4.12e-06	2.01e-06	214
51.5	361.926	7.9837	214		51.5	3.81e-06	1.82e-06	214
51.6667	362.008	7.98033	214		51.6667	3.52e-06	1.65e-06	214
51.8333	362.089	7.97699	214		51.8333	3.27e-06	1.5e-06	214
52	362.17	7.97368	214		52	3.05e-06	1.37e-06	214
52.1667	362.25	7.97039	214		52.1667	2.86e-06	1.26e-06	214
52.3333	362.33	7.96713	214		52.3333	2.68e-06	1.17e-06	214
52.5	362.409	7.96389	214		52.5	2.53e-06	1.09e-06	214
52.6667	362.488	7.96068	214		52.6667	2.39e-06	1.02e-06	214
52.8333	362.566	7.95749	214		52.8333	2.27e-06	9.7e-07	214
53	362.644	7.95432	214		53	2.17e-06	9.2e-07	214
53.1667	362.721	7.95118	214		53.1667	2.07e-06	8.8e-07	214
53.3333	362.797	7.94807	214		53.3333	1.99e-06	8.5e-07	214
53.5	362.874	7.94498	214		53.5	1.91e-06	8.2e-07	214
53.6667	362.949	7.94191	214		53.6667	1.85e-06	8e-07	214
53.8333	363.025	7.93887	214		53.8333	1.79e-06	7.8e-07	214
54	363.099	7.93586	214		54	1.73e-06	7.7e-07	214
54.1667	363.174	7.93287	214		54.1667	1.69e-06	7.6e-07	214
54.3333	363.247	7.92991	214		54.3333	1.65e-06	7.5e-07	214
54.5	363.321	7.92697	214		54.5	1.61e-06	7.4e-07	214
54.6667	363.394	7.92405	214		54.6667	1.58e-06	7.3e-07	214
54.8333	363.466	7.92116	214		54.8333	1.55e-06	7.3e-07	214
55	363.538	7.9183	214		55	1.52e-06	7.2e-07	214
55.1667	363.61	7.91545	214		55.1667	1.5e-06	7.2e-07	214
55.3333	363.681	7.91263	214		55.3333	1.48e-06	7.1e-07	214
55.5	363.752	7.90984	214		55.5	1.46e-06	7.1e-07	214
55.6667	363.822	7.90706	214		55.6667	1.44e-06	7.1e-07	214
55.8333	363.892	7.9043	214		55.8333	1.43e-06	7.1e-07	214
56	363.962	7.90156	214		56	1.42e-06	7.1e-07	214
56.1667	364.031	7.89885	214		56.1667	1.4e-06	7e-07	214
56.3333	364.1	7.89616	214		56.3333	1.39e-06	7e-07	214
56.5	364.168	7.89348	214		56.5	1.38e-06	7e-07	214
56.6667	364.237	7.89083	214		56.6667	1.38e-06	7e-07	214
56.8333	364.304	7.88819	214		56.8333	1.37e-06	7e-07	214
57	364.372	7.88558	214		57	1.36e-06	7e-07	214
57.1667	364.439	7.88298	214		57.1667	1.35e-06	7e-07	214
57.3333	364.505	7.8804	214		57.3333	1.35e-06	7e-07	214
57.5	364.572	7.87784	214		57.5	1.34e-06	7e-07	214
57.6667	364.638	7.8753	214		57.6667	1.34e-06	7e-07	214
57.8333	364.703	7.87278	214		57.8333	1.33e-06	6.9e-07	214
58	364.768	7.87027	214		58	1.33e-06	6.9e-07	214
58.1667	364.833	7.86778	214		58.1667	1.33e-06	6.9e-07	214
58.3333	364.898	7.86531	214		58.3333	1.32e-06	6.9e-07	214
58.5	364.962	7.86286	214		58.5	1.32e-06	6.9e-07	214
58.6667	365.025	7.86042	214		58.6667	1.32e-06	6.9e-07	214
58.8333	365.089	7.85801	214		58.8333	1.32e-06	6.9e-07	214
59	365.152	7.85561	214		59	1.31e-06	6.9e-07	214
59.1667	365.214	7.85322	214		59.1667	1.31e-06	6.9e-07	214
59.3333	365.277	7.85085	214		59.3333	1.31e-06	6.9e-07	214
59.5	365.339	7.84849	214		59.5	1.31e-06	6.9e-07	214
59.6667	365.4	7.84616	214		59.6667	1.3e-06	6.9e-07	214
59.8333	365.461	7.84384	214		59.8333	1.3e-06	6.9e-07	214
60	365.522	7.84153	214		60	1.3e-06	6.9e-07	214

## Sheet: Fig. 1E
Fig. 1E. Probability distribution of FP size in successful solutions of the computational screen, n = 169 979.
FP size (µm)
36
44
60
48
56
84
48
24
48
24
76
76
64
64
72
80
44
32
32
36
40
52
68
64
36
32
20
32
48
32
44
64
32
36
36
20
36
24
48
60
64
48
32
64
64
84
56
52
36
68
36
24
40
20
28
60
52
44
48
36
52
36
32
20
32
24
44
48
48
36
32
32
36
40
20
36
36
36
32
20
28
24
48
44
24
28
36
24
24
20
20
28
28
24
24
24
20
40
24
24
40
28
28
24
20
24
20
24
20
24
20
36
24
28
32
36
40
24
24
28
20
20
36
28
44
48
48
32
20
24
40
20
24
32
32
44
48
28
36
24
40
40
40
56
44
20
24
40
20
32
24
36
36
20
20
76
60
36
20
28
36
56
28
44
24
36
68
32
36
24
32
52
52
40
40
36
52
20
32
40
40
32
28
20
24
24
24
28
28
28
48
44
44
32
36
52
56
44
48
20
24
40
20
20
36
28
28
44
48
32
24
36
32
52
72
60
48
20
20
52
68
40
64
64
40
52
28
24
28
20
32
40
24
44
32
40
24
48
20
24
24
32
40
24
32
24
20
20
24
28
20
24
24
28
32
24
24
20
24
20
24
20
28
28
24
28
32
40
24
48
20
32
28
20
20
44
32
48
64
36
40
60
36
32
60
28
24
48
24
28
20
28
32
32
36
28
40
44
44
44
52
24
20
40
32
20
36
36
40
24
24
24
20
24
20
28
32
40
24
32
24
20
24
36
24
40
40
40
36
28
24
24
20
28
40
32
24
24
20
20
28
24
28
24
24
20
32
36
36
20
20
24
24
20
24
32
20
20
32
36
40
36
40
32
20
36
56
40
32
20
20
36
20
32
20
20
20
24
20
28
24
28
20
24
20
24
20
20
24
20
20
20
20
48
56
36
24
20
24
20
20
20
20
20
28
28
32
20
24
24
32
28
28
24
40
60
28
20
20
20
20
20
20
20
24
40
20
36
24
24
20
20
20
20
20
20
20
20
24
20
32
32
24
20
28
48
24
36
36
40
40
68
20
24
20
28
20
20
28
24
24
28
64
36
24
32
60
24
24
24
36
60
44
32
64
20
24
56
56
72
20
20
20
32
24
20
20
36
20
20
40
28
20
32
28
24
32
44
44
32
64
48
32
64
44
52
28
32
64
28
20
40
24
24
24
36
24
20
20
52
56
56
56
36
64
56
64
28
52
56
40
44
44
28
40
64
40
20
44
80
72
20
28
20
32
20
64
60
36
24
20
24
28
28
32
20
24
24
28
36
20
60
52
24
24
24
48
44
24
48
52
32
36
24
28
40
28
28
64
48
36
52
52
44
56
36
28
32
36
20
24
20
56
36
36
36
20
32
40
28
28
40
20
36
28
24
20
24
36
28
28
32
24
32
24
20
20
28
28
24
20
20
20
20
28
24
24
32
28
28
44
36
28
32
28
24
48
36
20
36
32
48
56
44
32
24
24
28
20
32
68
40
36
52
32
28
68
64
40
44
44
60
32
28
20
40
56
44
32
24
36
48
44
28
32
20
24
24
28
40
44
28
32
32
36
20
24
20
44
28
24
24
20
28
24
24
20
20
52
28
24
32
24
20
20
32
20
28
20
44
32
60
60
36
48
56
32
32
32
24
20
56
40
32
40
32
28
24
40
32
40
52
32
44
32
40
76
68
24
24
28
20
24
40
68
28
40
52
56
56
32
32
28
32
72
32
36
28
84
32
80
20
36
52
32
36
52
44
60
28
44
56
24
24
72
20
76
52
24
68
48
28
20
40
28
36
68
28
60
32
44
40
44
32
28
32
28
44
20
28
28
28
48
20
24
64
44
32
24
20
36
20
72
32
20
52
48
72
52
20
28
24
44
24
44
60
36
24
32
36
56
48
52
40
36
28
28
64
24
20
36
32
32
20
24
32
32
40
28
24
24
20
32
40
24
28
68
72
40
44
32
40
24
24
20
20
32
36
36
24
36
36
20
24
24
24
24
24
28
24
28
48
40
28
40
28
20
28
52
36
48
28
28
44
44
60
52
40
36
28
20
24
40
64
52
24
32
20
36
36
20
24
44
24
40
24
20
40
52
52
40
40
36
40
48
48
28
36
32
44
40
28
20
36
32
24
40
40
24
20
32
36
40
28
32
28
32
32
20
32
28
32
32
24
20
24
28
28
28
20
24
24
20
20
20
20
20
20
20
24
20
24
20
20
24
20
20
20
20
20
20
20
20
20
20
24
20
32
28
20
28
24
24
32
36
36
28
28
36
40
32
32
36
28
24
20
28
28
20
20
20
36
32
28
40
24
28
28
20
20
20
24
32
32
20
20
40
44
32
24
20
24
24
28
24
52
32
32
24
24
20
24
32
32
24
32
28
32
32
28
24
32
32
28
24
20
28
28
20
24
24
28
28
28
28
24
32
20
20
36
28
28
36
24
36
44
28
36
36
20
20
20
32
20
36
28
40
24
48
40
20
44
40
56
48
52
56
56
60
56
48
52
28
36
20
20
44
48
28
36
48
36
28
20
20
20
28
32
32
20
40
52
60
60
36
40
36
32
64
52
48
48
20
20
20
40
44
24
24
32
44
28
44
40
36
28
44
40
44
32
32
44
48
44
36
20
24
20
20
28
32
28
48
20
20
40
44
28
32
36
40
40
36
24
24
40
52
40
48
48
40
44
48
60
56
44
52
20
20
24
44
60
52
40
44
48
52
48
48
32
24
24
44
44
52
40
44
40
36
36
28
44
24
24
24
28
44
28
36
32
28
40
32
52
36
52
52
44
24
44
32
24
28
28
52
36
44
36
24
44
48
60
36
44
36
56
32
40
60
24
36
44
44
48
52
44
28
56
20
52
48
56
64
20
24
36
40
28
44
56
24
56
64
60
24
36
80
76
80
60
48
52
40
36
40
32
24
24
64
24
32
40
28
44
40
52
24
28
40
52
28
36
28
20
32
48
28
20
36
32
20
28
24
40
28
28
20
52
60
28
56
40
32
36
36
24
36
36
36
32
56
24
24
24
44
40
24
20
20
24
44
24
36
28
24
40
32
40
36
40
36
56
56
40
32
56
76
44
24
48
60
44
56
44
20
60
60
20
28
28
24
36
24
76
52
40
72
80
68
68
20
32
36
24
68
64
96
92
60
68
60
40
36
52
84
64
32
40
56
52
36
68
52
56
40
72
48
36
28
48
40
28
36
28
20
28
24
20
20
24
24
32
20
24
24
48
56
28
24
24
24
28
44
32
28
20
72
44
48
44
40
44
28
52
20
52
64
20
24
24
32
40
52
60
56
32
56
76
20
28
48
44
32
48
24
24
32
36
32
24
20
60
36
20
40
24
24
20
24
36
36
44
36
52
28
44
28
28
28
24
24
56
32
56
20
80
36
56
68
76
88
88
92
84
92
72
28
56
72
76
44
28
52
24
44
28
48
24
36
48
32
24
32
60
20
20
20
44
44
24
24
40
20
72
48
36
44
68
60
68
28
28
36
56
60
56
76
60
68
64
48
60
60
40
60
36
44
48
60
68
76
64
20
64
44
32
88
32
56
88
72
24
36
60
48
32
52
20
88
52
72
72
52
52
56
48
64
32
60
48
68
44
80
84
56
28
56
92
40
32
40
40
56
48
36
44
56
68
80
44
52
40
48
40
36
40
36
40
36
72
68
64
56
52
64
40
76
64
44
56
56
68
76
52
80
84
40
28
44
20
24
48
24
20
20
24
32
40
64
40
48
80
64
48
36
28
20
24
36
64
36
36
64
44
72
48
64
64
60
52
56
32
28
28
20
20
20
24
36
40
44
56
76
68
40
36
36
36
40
48
40
48
40
28
28
24
28
44
40
36
32
24
32
28
24
28
24
28
40
40
40
20
28
28
28
20
24
20
28
28
32
32
24
20
28
24
20
24
28
36
36
64
64
60
64
52
24
24
32
40
32
28
24
20
28
20
20
20
20
32
32
48
28
28
28
32
48
52
32
28
24
20
20
20
36
40
28
32
40
48
36
40
40
32
20
28
28
20
20
32
40
52
24
32
20
32
32
36
28
40
24
36
28
40
40
40
44
60
52
56
56
32
24
28
32
28
20
32
36
40
24
20
20
20
44
36
32
28
20
20
28
20
20
20
36
32
36
32
28
40
48
20
24
28
28
40
56
72
64
44
36
52
60
40
40
48
52
56
24
20
60
64
36
40
32
32
44
24
28
28
24
52
32
56
52
68
92
32
56
76
72
36
28
60
80
64
68
68
60
32
36
40
60
20
36
56
24
44
56
60
56
20
52
20
20
36
32
48
24
24
40
28
36
20
32
32
32
28
20
32
36
36
36
52
20
32
36
44
40
20
28
24
20
40
28
24
20
20
24
36
32
20
32
20
32
24
28
20
20
28
48
48
20
36
32
40
28
52
40
24
20
24
20
56
24
28
24
28
36
20
24
24
28
20
20
40
44
44
56
32
28
24
20
20
28
64
52
64
32
36
28
68
72
56
40
32
36
24
80
48
24
28
48
24
36
20
32
48
[truncated: 167,981 more rows]
