# Supplementary material for: Dynamics of morphogen source formation in a growing tissue
Source: PLoS Comput Biol. 2024 Oct 14;20(10):e1012508. doi: 10.1371/journal.pcbi.1012508 (PMC11501038; doi:10.1371/journal.pcbi.1012508)
Supplement: S1 Source data — The zipped folder contains.xlsx files for individual figures with separate tabs corresponding to individual figure panels. (ZIP) [file pcbi.1012508.s011.zip › Fig2_source_data.xlsx]

## Sheet: Fig. 2
Fig. 2. FP size sensitivity to perturbations of model parameters. Mean relative FP size at the end of the simulation upon perturbation of the indicated model parameter, n=214.
\kappa_F			\kappa_N			\kappa_F->S			c_S->F			c_S->N			K_N->F			K_F->N
Fold-change	l_FP/L_end (%)	SE	Fold-change	l_FP/L_end (%)	SE	Fold-change	l_FP/L_end (%)	SE	Fold-change	l_FP/L_end (%)	SE	Fold-change	l_FP/L_end (%)	SE	Fold-change	l_FP/L_end (%)	SE	Fold-change	l_FP/L_end (%)	SE
0.1	0.495327	1.20931	0.1	99.9019	1.43553	0.1	16.6729	7.89161	0.1	1.22897	1.85353	0.1	74.4112	28.613	0.1	100	0	0.1	0.962617	1.6268
0.112202	0.761682	1.50249	0.112202	99.8645	1.72943	0.112202	16.771	7.71614	0.112202	1.51402	2.05495	0.112202	72.0935	29.5285	0.112202	100	0	0.112202	1.30374	1.91517
0.125893	1.12617	1.88594	0.125893	99.7991	2.19727	0.125893	17	7.66309	0.125893	1.98598	2.259	0.125893	70.4206	30.1042	0.125893	100	0	0.125893	1.6729	2.14619
0.141254	1.54673	2.20225	0.141254	99.7056	2.71533	0.141254	17.1822	7.80089	0.141254	2.4486	2.53143	0.141254	68.6589	30.3977	0.141254	100	0	0.141254	2.18224	2.35559
0.158489	1.90187	2.3981	0.158489	99.4206	4.33034	0.158489	17.028	5.77018	0.158489	2.84579	2.72694	0.158489	66.2196	30.6899	0.158489	100	0	0.158489	2.69159	2.5395
0.177828	2.4486	2.7501	0.177828	99.1916	5.08295	0.177828	17.2196	5.52191	0.177828	3.42523	2.90402	0.177828	64.3551	30.79	0.177828	100	0	0.177828	3.29439	2.74798
0.199526	2.97664	2.99521	0.199526	98.5888	6.95249	0.199526	17.4486	5.23752	0.199526	3.97664	3.14955	0.199526	60.6495	30.7837	0.199526	100	0	0.199526	3.84112	2.97454
0.223872	3.59346	3.2542	0.223872	97.8458	8.93479	0.223872	17.5981	4.9464	0.223872	4.56542	3.3683	0.223872	57.8178	30.6088	0.223872	100	0	0.223872	4.5	3.14105
0.251189	4.30841	3.50295	0.251189	96.8785	11.1218	0.251189	17.9019	4.42514	0.251189	5.19626	3.57991	0.251189	55.2897	30.7701	0.251189	100	0	0.251189	5.09813	3.36437
0.281838	5.05607	3.71353	0.281838	95.271	13.6939	0.281838	18	4.2548	0.281838	5.8972	3.70239	0.281838	52.7336	30.5036	0.281838	100	0	0.281838	5.80841	3.53596
0.316228	5.93458	3.87667	0.316228	92.6449	17.0155	0.316228	18.2336	3.79542	0.316228	6.80374	3.81236	0.316228	49.6449	29.6443	0.316228	100	0	0.316228	6.6028	3.62907
0.354813	6.8271	4.02842	0.354813	88.7897	20.3769	0.354813	18.3645	3.59157	0.354813	7.6215	3.9802	0.354813	46.3925	28.5207	0.354813	100	0	0.354813	7.35514	3.74981
0.398107	7.71028	4.23269	0.398107	83.4953	23.9653	0.398107	18.6075	2.93995	0.398107	8.53738	4.10267	0.398107	43.8458	27.7967	0.398107	100	0	0.398107	8.24766	3.9217
0.446684	8.87383	4.12003	0.446684	78.1449	27.0434	0.446684	18.7523	2.77977	0.446684	9.58411	4.09281	0.446684	41.6542	26.9855	0.446684	99.6636	2.01843	0.446684	9.19159	4.00302
0.501187	9.85981	4.21366	0.501187	70.7009	29.1223	0.501187	18.8598	2.61971	0.501187	10.6402	4.11872	0.501187	38.2009	24.7309	0.501187	97.6682	8.44353	0.501187	10.1495	4.11525
0.562341	10.9813	4.27896	0.562341	63.7103	30.8653	0.562341	19.0187	2.18394	0.562341	11.6682	4.18215	0.562341	35.5327	23.4538	0.562341	93.243	15.59	0.562341	11.1869	4.2749
0.630957	12.1355	4.35031	0.630957	56.0654	31.217	0.630957	19.1682	1.8231	0.630957	12.8411	4.17155	0.630957	31.6869	19.8825	0.630957	84.771	22.6187	0.630957	12.2991	4.29917
0.707946	13.4579	4.23662	0.707946	47.5421	29.7676	0.707946	19.3785	1.47966	0.707946	14.1589	4.07707	0.707946	27.7336	14.5266	0.707946	72.1075	28.0612	0.707946	13.6636	3.99987
0.794328	15.0841	3.66335	0.794328	37.9953	25.6938	0.794328	19.5748	1.02619	0.794328	15.6776	3.52906	0.794328	24.9626	11.2642	0.794328	57.1121	29.327	0.794328	15.271	3.47512
0.891251	17.1822	2.40099	0.891251	27.0935	15.1556	0.891251	19.7664	0.706502	0.891251	17.5561	2.32038	0.891251	21.7477	2.11009	0.891251	38.0607	23.3079	0.891251	17.2804	2.24464
1	20	0	1	20	0	1	20	0	1	20	0	1	20	0	1	20	0	1	20	0
1.12202	25.028	8.85932	1.12202	17.243	2.23435	1.12202	20.2757	0.516096	1.12202	23.2477	3.2702	1.12202	18.7523	1.48525	1.12202	14.2383	3.72836	1.12202	24.743	8.71157
1.25893	33.6542	20.2923	1.25893	15.3598	3.14538	1.25893	20.5514	1.02306	1.25893	28.2944	12.2426	1.25893	17.5654	2.47484	1.25893	11.0187	3.83456	1.25893	33.0421	20.2573
1.41254	42.285	25.882	1.41254	13.8645	3.6108	1.41254	20.8364	1.55837	1.41254	33.2336	16.6432	1.41254	16.5888	3.25577	1.41254	8.42991	3.79179	1.41254	41.028	25.5901
1.58489	50.1542	29.1187	1.58489	12.7664	3.72425	1.58489	21.0935	2.04656	1.58489	39.1776	21.2904	1.58489	15.7477	3.75442	1.58489	6.33178	3.50415	1.58489	48.8598	29.0638
1.77828	56.3037	29.7392	1.77828	11.8738	3.78507	1.77828	21.3364	2.51547	1.77828	45.2009	25.0963	1.77828	15.0561	4.09129	1.77828	4.61215	3.09688	1.77828	54.5981	29.7804
1.99526	62.4766	30.0508	1.99526	11.0607	3.75931	1.99526	21.5935	2.99893	1.99526	50.1636	26.3985	1.99526	14.4206	4.25708	1.99526	3.11682	2.71846	1.99526	60.0981	30.0032
2.23872	68.0467	29.5549	2.23872	10.3551	3.7847	2.23872	21.8692	3.55132	2.23872	55.757	28.1781	2.23872	13.8318	4.34862	2.23872	1.90654	2.31157	2.23872	65.5421	29.6388
2.51189	72.8692	28.5401	2.51189	9.78037	3.75085	2.51189	22.1449	4.10228	2.51189	60.4252	28.8412	2.51189	13.2103	4.45612	2.51189	1.07009	1.80758	2.51189	70.2056	28.7333
2.81838	77.5701	27.0194	2.81838	9.21028	3.79494	2.81838	22.4579	4.81055	2.81838	64.9439	29.0581	2.81838	12.6822	4.66854	2.81838	0.579439	1.2637	2.81838	74.9252	27.4581
3.16228	81.9533	25.0825	3.16228	8.73364	3.73401	3.16228	22.7477	5.67937	3.16228	69.0841	28.4211	3.16228	12.1776	4.64377	3.16228	0.242991	0.773276	3.16228	79.3598	25.9714
3.54813	85.6121	22.9114	3.54813	8.31308	3.67073	3.54813	23.1308	7.37472	3.54813	73.2757	27.6603	3.54813	11.6729	4.70895	3.54813	0.107477	0.467377	3.54813	83.5	23.9594
3.98107	88.3505	20.5393	3.98107	7.93458	3.65218	3.98107	23.3411	7.66496	3.98107	76.514	25.9857	3.98107	11.2056	4.65674	3.98107	0	0	3.98107	86.4533	21.9041
4.46684	91.1776	18.0803	4.46684	7.57944	3.5841	4.46684	23.6308	7.97997	4.46684	80.3037	24.3936	4.46684	10.7617	4.61415	4.46684	0	0	4.46684	89.285	19.6721
5.01187	93.243	15.8868	5.01187	7.25701	3.5278	5.01187	23.8645	8.3478	5.01187	83.1869	22.688	5.01187	10.3551	4.57951	5.01187	0	0	5.01187	91.6449	17.5899
5.62341	95.1028	13.6777	5.62341	6.91589	3.48874	5.62341	24.1308	8.72273	5.62341	86.4299	20.5612	5.62341	9.95327	4.58899	5.62341	0	0	5.62341	93.8037	15.2253
6.30957	96.2617	11.7596	6.30957	6.64019	3.43504	6.30957	24.4159	9.23353	6.30957	89.1075	18.3953	6.30957	9.54673	4.50093	6.30957	0	0	6.30957	95.2944	13.1878
7.07946	97.2383	9.64799	7.07946	6.38785	3.36846	7.07946	24.8318	10.5425	7.07946	91.6589	15.9533	7.07946	9.18224	4.38515	7.07946	0	0	7.07946	96.5047	11.0393
7.94328	98.1589	7.37608	7.94328	6.13084	3.32323	7.94328	25.0607	10.8559	7.94328	93.9019	13.4944	7.94328	8.78972	4.29955	7.94328	0	0	7.94328	97.5	8.74401
8.91251	98.9252	5.40336	8.91251	5.87383	3.27144	8.91251	25.3271	11.1841	8.91251	95.8364	10.6853	8.91251	8.43458	4.21744	8.91251	0	0	8.91251	98.4252	6.60428
10	99.3738	3.52862	10	5.65421	3.22141	10	25.5748	11.5524	10	97.4486	8.10927	10	8.06542	4.18307	10	0	0	10	99.1262	4.63483
