# Supplementary material for: Dynamics of morphogen source formation in a growing tissue
Source: PLoS Comput Biol. 2024 Oct 14;20(10):e1012508. doi: 10.1371/journal.pcbi.1012508 (PMC11501038; doi:10.1371/journal.pcbi.1012508)
Supplement: S1 Source data — The zipped folder contains.xlsx files for individual figures with separate tabs corresponding to individual figure panels. (ZIP) [file pcbi.1012508.s011.zip › Fig3_source_data.xlsx]

## Sheet: Fig. 3A
Fig. 3A. Probability distribution of the change in FP size (Δl_FP) for successful solutions with production of Shh by FP switched off (κ_(F→S) = 0) compared to the default model (κ_(F→S) > 0).
l_FP (µm)	Δl_FP	P(Δl_FP|l_FP)	n
20	-8	4.397e-05	1
20	-4	0.00593641	135
20	0	0.579218	13172
20	4	0.140583	3197
20	8	0.0200079	455
20	12	0.011565	263
20	20	0.242645	5518
24	-44	4.523e-05	1
24	-4	0.00474941	105
24	0	0.539036	11917
24	4	0.157816	3489
24	8	0.0224353	496
24	12	0.0106749	236
24	16	0.00836801	185
24	24	0.256875	5679
28	-16	4.978e-05	1
28	-12	4.978e-05	1
28	-4	0.00448006	90
28	0	0.497038	9985
28	4	0.181443	3645
28	8	0.0265319	533
28	12	0.0121957	245
28	16	0.00776544	156
28	20	0.00686943	138
28	28	0.263577	5295
32	-8	5.651e-05	1
32	-4	0.00463355	82
32	0	0.454879	8050
32	4	0.204893	3626
32	8	0.0336215	595
32	12	0.012601	223
32	16	0.00887156	157
32	20	0.00661129	117
32	24	0.00452054	80
32	32	0.269311	4766
36	-8	6.664e-05	1
36	-4	0.00366544	55
36	0	0.408064	6123
36	4	0.228657	3431
36	8	0.0404532	607
36	12	0.0167944	252
36	16	0.00853049	128
36	20	0.00619793	93
36	24	0.00446518	67
36	28	0.00473176	71
36	36	0.278374	4177
40	-8	7.864e-05	1
40	-4	0.00330293	42
40	0	0.3785	4813
40	4	0.238282	3030
40	8	0.0489147	622
40	12	0.0197389	251
40	16	0.0115602	147
40	20	0.00723498	92
40	24	0.00511167	65
40	28	0.00526895	67
40	32	0.00424662	54
40	40	0.27776	3532
44	-12	9.401e-05	1
44	-8	9.401e-05	1
44	-4	0.00376046	40
44	0	0.327818	3487
44	4	0.259942	2765
44	8	0.0628937	669
44	12	0.0264172	281
44	16	0.0128796	137
44	20	0.00686284	73
44	24	0.00564069	60
44	28	0.00451255	48
44	32	0.00357244	38
44	36	0.00376046	40
44	44	0.281752	2997
48	-16	0.00022269	2
48	-8	0.00011135	1
48	-4	0.00311769	28
48	0	0.286494	2573
48	4	0.258212	2319
48	8	0.0772743	694
48	12	0.0357421	321
48	16	0.0189289	170
48	20	0.00779423	70
48	24	0.00701481	63
48	28	0.00579	52
48	32	0.00445385	40
48	36	0.00445385	40
48	40	0.00300635	27
48	48	0.287384	2581
52	-8	0.00013282	1
52	-4	0.00305485	23
52	0	0.260327	1960
52	4	0.271085	2041
52	8	0.0855359	644
52	12	0.0391818	295
52	16	0.0235091	177
52	20	0.0126179	95
52	24	0.0094302	71
52	28	0.00544561	41
52	32	0.00385177	29
52	36	0.00438305	33
52	40	0.00278922	21
52	44	0.00212512	16
52	52	0.276531	2082
56	-16	0.00016103	1
56	-12	0.00016103	1
56	-4	0.00257649	16
56	0	0.223349	1387
56	4	0.287118	1783
56	8	0.0958132	595
56	12	0.0476651	296
56	16	0.0241546	150
56	20	0.015942	99
56	24	0.0114332	71
56	28	0.0057971	36
56	32	0.00547504	34
56	36	0.00386473	24
56	40	0.00338164	21
56	44	0.00161031	10
56	48	0.00273752	17
56	56	0.26876	1669
60	-12	0.00019088	1
60	-4	0.00209964	11
60	0	0.19603	1027
60	4	0.272571	1428
60	8	0.103837	544
60	12	0.0543997	285
60	16	0.0322581	169
60	20	0.0198511	104
60	24	0.0101164	53
60	28	0.00782592	41
60	32	0.00591716	31
60	36	0.00668066	35
60	40	0.00324489	17
60	44	0.00229051	12
60	48	0.00229051	12
60	52	0.00248139	13
60	60	0.277916	1456
64	-4	0.00276689	12
64	0	0.16878	732
64	4	0.284759	1235
64	8	0.122435	531
64	12	0.0562601	244
64	16	0.037353	162
64	20	0.0212128	92
64	24	0.02006	87
64	28	0.0117593	51
64	32	0.0053032	23
64	36	0.00438091	19
64	40	0.00276689	12
64	44	0.00207517	9
64	48	0.00230574	10
64	52	0.00207517	9
64	56	0.00207517	9
64	64	0.253632	1100
68	-12	0.00027427	1
68	-8	0.00027427	1
68	-4	0.00164564	6
68	0	0.139879	510
68	4	0.27537	1004
68	8	0.119583	436
68	12	0.0636314	232
68	16	0.0405924	148
68	20	0.0268788	98
68	24	0.0202962	74
68	28	0.0148107	54
68	32	0.00905101	33
68	36	0.00466264	17
68	40	0.00274273	10
68	44	0.00383982	14
68	48	0.00082282	3
68	52	0.00219419	8
68	56	0.00329128	12
68	60	0.003017	11
68	68	0.267142	974
72	-8	0.00035125	1
72	-4	0.00175623	5
72	0	0.12118	345
72	4	0.279241	795
72	8	0.114858	327
72	12	0.0579557	165
72	16	0.0432034	123
72	20	0.025641	73
72	24	0.0207236	59
72	28	0.0203723	58
72	32	0.0105374	30
72	36	0.00667369	19
72	40	0.00561995	16
72	44	0.00386372	11
72	48	0.00351247	10
72	52	0.00316122	9
72	56	0.00245873	7
72	60	0.00070249	2
72	64	0.00105374	3
72	72	0.277134	789
76	-8	0.00091954	2
76	-4	0.00091954	2
76	0	0.114023	248
76	4	0.251954	548
76	8	0.124138	270
76	12	0.0643678	140
76	16	0.0464368	101
76	20	0.0312644	68
76	24	0.0183908	40
76	28	0.0151724	33
76	32	0.0133333	29
76	36	0.00965517	21
76	40	0.00551724	12
76	44	0.00367816	8
76	48	0.0045977	10
76	52	0.00229885	5
76	56	0.00229885	5
76	60	0.00229885	5
76	64	0.00183908	4
76	68	0.00045977	1
76	76	0.286437	623
80	-8	0.00056497	1
80	-4	0.00451977	8
80	0	0.0960452	170
80	4	0.235028	416
80	8	0.112429	199
80	12	0.0717514	127
80	16	0.0474576	84
80	20	0.0288136	51
80	24	0.0186441	33
80	28	0.020339	36
80	32	0.0180791	32
80	36	0.0101695	18
80	40	0.0079096	14
80	44	0.00451977	8
80	48	0.00677966	12
80	52	0.00282486	5
80	56	0.00282486	5
80	60	0.00225989	4
80	64	0.00169492	3
80	68	0.00169492	3
80	72	0.00056497	1
80	80	0.305085	540
84	-4	0.00070771	1
84	0	0.0962491	136
84	4	0.203114	287
84	8	0.116773	165
84	12	0.0863411	122
84	16	0.0417551	59
84	20	0.0240623	34
84	24	0.0205237	29
84	28	0.0141543	20
84	32	0.019816	28
84	36	0.0106157	15
84	40	0.009908	14
84	44	0.009908	14
84	48	0.004954	7
84	52	0.00212314	3
84	56	0.00283086	4
84	60	0.00212314	3
84	64	0.00212314	3
84	68	0.00141543	2
84	72	0.00070771	1
84	84	0.329795	466
88	-12	0.00098328	1
88	-4	0.00393314	4
88	0	0.0835792	85
88	4	0.178958	182
88	8	0.108161	110
88	12	0.0835792	85
88	16	0.0403147	41
88	20	0.0255654	26
88	24	0.0285152	29
88	28	0.0157326	16
88	32	0.020649	21
88	36	0.00589971	6
88	40	0.0157326	16
88	44	0.0127827	13
88	48	0.00983284	10
88	52	0.00491642	5
88	56	0.00393314	4
88	60	0.00491642	5
88	64	0.00098328	1
88	68	0.00196657	2
88	72	0.00098328	1
88	76	0.00196657	2
88	80	0.00098328	1
88	88	0.345133	351
92	-4	0.0011976	1
92	0	0.0538922	45
92	4	0.168862	141
92	8	0.11018	92
92	12	0.057485	48
92	16	0.0431138	36
92	20	0.0443114	37
92	24	0.0299401	25
92	28	0.0215569	18
92	32	0.0131737	11
92	36	0.0155689	13
92	40	0.0143713	12
92	44	0.00958084	8
92	48	0.0179641	15
92	52	0.0167665	14
92	56	0.00718563	6
92	60	0.00239521	2
92	64	0.00479042	4
92	72	0.00239521	2
92	76	0.00239521	2
92	80	0.0011976	1
92	92	0.361677	302
96	-4	0.00511073	3
96	0	0.0630324	37
96	4	0.136286	80
96	8	0.0868824	51
96	12	0.0681431	40
96	16	0.0477002	28
96	20	0.0340715	20
96	24	0.0187393	11
96	28	0.0238501	14
96	32	0.0170358	10
96	36	0.0136286	8
96	40	0.0136286	8
96	44	0.00511073	3
96	48	0.00851789	5
96	52	0.011925	7
96	56	0.0136286	8
96	60	0.011925	7
96	64	0.00681431	4
96	72	0.00511073	3
96	76	0.00511073	3
96	80	0.00170358	1
96	84	0.00170358	1
96	96	0.400341	235
100	-4	0.0020202	1
100	0	0.0505051	25
100	4	0.119192	59
100	8	0.0989899	49
100	12	0.0484849	24
100	16	0.0444444	22
100	20	0.0323232	16
100	24	0.0222222	11
100	28	0.020202	10
100	32	0.0222222	11
100	36	0.00808081	4
100	40	0.0141414	7
100	44	0.0161616	8
100	48	0.0121212	6
100	52	0.00808081	4
100	56	0.020202	10
100	60	0.0161616	8
100	64	0.00808081	4
100	68	0.0020202	1
100	72	0.010101	5
100	76	0.00606061	3
100	80	0.0040404	2
100	84	0.0020202	1
100	100	0.412121	204

## Sheet: Fig. 3B
Fig. 3B. Distribution of model parameters for ShhFP-sensitive and insensitive classes of solutions, sensitive (n = 45 336), insensitive (n = 66 827).
\kappa_F		\kappa_N		\kappa_F->S		c_S->F		c_S->N		K_N->F		K_F->N
Sensitive	Insensitive	Sensitive	Insensitive	Sensitive	Insensitive	Sensitive	Insensitive	Sensitive	Insensitive	Sensitive	Insensitive	Sensitive	Insensitive
2.29255	0.00026322	0.03311	0.490793	1.87109	0.0330643	3862.75	104.807	1.10314	2.53102	172.812	0.658881	1641.46	1255.96
2.57986	0.00021806	0.0320088	0.414349	1.68266	0.0233547	3705.01	93.4169	1.30017	2.27253	188.042	0.609107	2071.95	1445.64
0.656397	0.00012857	0.0451994	0.290957	2.17098	0.0064123	1743.98	120.288	0.477818	1.94372	90.8113	0.826755	1642.07	1676.98
0.678154	0.00016014	0.0405134	0.361503	2.6758	0.00766482	1999.15	177.032	0.411566	2.00868	102.94	0.632599	1505.44	1932.95
0.629714	0.00038701	0.0406366	0.370315	2.18065	0.0175299	1940.98	86.0095	0.61676	1.74251	91.321	0.856111	1601.6	1277.73
0.516621	0.00030429	0.0447797	0.370709	2.90946	0.0166078	1126.37	93.449	0.420835	1.90971	79.1447	0.772849	1992.37	1202.79
0.527885	0.00029472	0.0382059	0.311138	3.90754	0.0151377	1118.44	103.285	0.587732	1.99487	80.6598	0.783739	1896.63	1104.41
0.527153	0.00050229	0.0495305	0.324261	3.83455	0.0126354	1140.17	91.3936	0.650406	1.72206	76.6123	0.810209	2251.55	1120.75
0.0854348	0.00080058	0.173413	0.518044	30.6757	0.0118789	84.6587	79.017	0.165825	1.77882	15.912	0.683153	2781.08	1277.44
0.0490089	0.00119952	0.178675	0.577018	61.4455	0.00915279	108.78	71.483	0.0959714	1.56799	17.9388	1.08752	4598.97	1453.5
0.0436595	0.00130246	0.113839	0.541954	35.2775	0.0067452	152.258	58.9243	0.17377	1.67601	19.8034	1.08656	4303.73	1461.34
0.0393763	0.00120822	0.114294	0.483481	56.6811	0.00607077	198.39	50.8628	0.184228	1.87338	22.2907	1.23998	5000	1758.8
0.0478262	0.00112927	0.0779144	0.532326	67.3788	0.00674362	261.52	50.8234	0.140228	2.03293	30.1199	1.15621	4675.97	2547.83
0.058587	0.00108982	0.083884	0.455071	68.8181	0.00745773	227.666	53.6229	0.127613	2.12871	27.5111	1.01807	3779.36	2415.27
0.0710851	0.00114963	0.103923	0.5664	77.7162	0.00635481	268.599	47.4507	0.152009	2.23134	28.6081	1.17515	2939.67	3039.11
0.08665	0.00189152	0.103977	0.662149	81.5913	0.005	310.539	63.4078	0.162948	2.18682	30.7125	1.56656	2612.17	3359.6
0.0695486	0.00227677	0.124326	0.684855	73.541	0.00659988	413.915	44.6616	0.16142	2.00259	31.7274	1.55868	3495.05	4539.24
0.0637581	0.00183417	0.0958148	0.808874	65.9869	0.005	549.938	46.4583	0.19176	1.88598	34.2401	1.44371	3792.94	5000
0.0677818	0.00177773	0.083061	0.698999	68.5416	0.00552154	537.842	46.7818	0.185175	1.81857	34.864	1.85131	3223.22	5000
0.0624132	0.00316097	0.104517	0.691375	60.9028	0.005	626.765	37.5333	0.201327	2.05735	32.5246	1.8416	3109.08	4461.84
0.0603101	0.00378683	0.130571	0.698277	50.3482	0.00560812	733.851	23.2488	0.151736	1.79487	39.4549	1.20039	4733.21	4704.54
0.0380818	0.00421049	0.187798	0.466776	60.4407	0.005	903.475	15.8928	0.120681	1.50057	29.2232	1.22634	3339.72	3832.64
0.0277596	0.00430664	0.201437	0.521306	79.5602	0.00524152	405.041	15.3881	0.0554753	1.76604	20.4555	1.40829	3091.92	5000
0.0333372	0.00451478	0.193347	0.526644	82.3901	0.00658873	477.825	12.4118	0.0500954	1.57789	21.4791	1.56979	2111.71	4817.16
0.0323517	0.00780177	0.183502	0.501912	89.7922	0.00719316	517.639	13.5182	0.0476007	1.45548	22.4378	1.69346	1883.08	5000
0.0318728	0.00643991	0.128209	0.598131	78.5388	0.00509987	574.39	7.94993	0.0671816	1.41709	24.6969	1.45324	1833.6	4876.88
0.0250466	0.0057935	0.105695	0.611802	71.575	0.005	414.138	10.2471	0.0638182	1.4205	20.468	1.1748	1499.94	5000
0.0180805	0.00708331	0.107601	0.550245	60.2993	0.00562702	475.449	8.40298	0.0608368	2.10215	18.7129	1.46921	1372.34	3772.56
0.0193135	0.00717146	0.0993632	0.434056	57.646	0.00564364	532.498	9.7601	0.0571425	2.96728	20.832	1.3676	1823.55	3815.61
0.0165029	0.0069347	0.138056	0.512492	63.9163	0.00816678	533.84	11.0741	0.0532675	2.25738	18.5848	1.5238	2423.19	2518.63
0.0221826	0.00611403	0.141409	0.560587	56.9118	0.00600932	485.24	12.6883	0.043205	2.94951	21.6522	1.27407	2814.48	2748.78
0.0249709	0.00571736	0.126648	0.611407	59.9711	0.005	529.401	14.0875	0.0334262	2.73851	23.8265	1.04082	3056.23	3391.9
0.0161617	0.00599744	0.115577	0.800152	54.6163	0.00681413	630.471	23.1245	0.0448993	3.60089	23.5161	1.16901	3664.77	2742.12
0.0182863	0.00815378	0.134763	0.720805	53.8617	0.00628279	708.547	22.674	0.0367296	2.39714	23.8618	1.50661	2975.27	3588.46
0.0157309	0.00547448	0.125776	0.873955	53.1348	0.005	658.821	26.8764	0.0349777	2.25095	23.0334	1.50795	3584.78	3800.73
0.0119579	0.00496662	0.116221	1.02814	52.718	0.0070042	703.938	36.1461	0.0348975	2.18029	21.2026	1.24789	2676.82	3416.09
0.00919881	0.00576543	0.115026	0.880686	49.4315	0.00788411	755.845	38.8716	0.0585134	2.18206	21.8812	1.55222	4230.07	2531.54
0.00919283	0.0052902	0.153502	1.09975	48.9206	0.00772984	942.428	33.3582	0.0652926	2.15699	22.8195	1.48513	4535.5	2901.65
0.0128085	0.00576445	0.0866108	1.52426	64.6792	0.0102554	650.307	30.865	0.0598223	2.26415	26.4351	1.45409	3862.94	1976.64
0.0155195	0.00554824	0.0867627	1.41046	56.4056	0.0154185	886.262	24.0919	0.0667298	2.25958	30.2772	1.20915	3945.19	2426.26
0.0162401	0.00654448	0.0903012	1.27586	76.1229	0.0152069	1124.33	25.9042	0.0666421	1.86987	36.0095	1.46349	5000	2194.93
0.0149113	0.00785132	0.0859984	1.02777	53.5081	0.0142106	867.587	27.3774	0.0674313	1.92789	32.4517	1.33493	5000	2341.53
0.0176774	0.0071408	0.0776406	0.904552	43.7094	0.0148818	702.289	26.3651	0.0629796	2.027	30.9815	1.2324	4222.1	2417.04
0.0104754	0.0111252	0.0824708	0.838275	38.6434	0.0107971	794.037	25.9679	0.0685667	1.60745	24.793	1.54929	3609.08	2464.06
0.0131191	0.00970015	0.0717207	0.716636	31.8859	0.0129169	635.44	25.7698	0.0740415	1.63036	25.9929	1.81374	3177.77	2741.64
0.0118894	0.00579534	0.0789028	0.828282	26.526	0.0171075	679.074	27.022	0.0761052	1.41671	20.1027	1.62304	1956.02	2661.73
0.00985028	0.00744994	0.0778798	0.730583	25.1226	0.021346	551.035	30.1501	0.0760351	1.7217	18.3009	1.69742	1916.27	2449.93
0.0111691	0.0102871	0.0743906	0.680238	31.3551	0.0207469	537.084	18.4128	0.093004	2.11256	18.1052	1.65154	1395.89	1525.76
0.0112434	0.0150738	0.0742246	0.882896	39.3471	0.0256916	343.161	22.813	0.0898482	1.58545	15.8952	1.93899	1674.58	2580.42
0.0137491	0.0189716	0.071192	1.39187	28.281	0.031852	284.352	28.3007	0.0836557	2.06175	15.2324	1.8364	1439.27	2477.28
0.0123217	0.015293	0.126699	0.934482	26.5893	0.0212191	288.359	27.6478	0.107575	1.99085	12.7158	1.89169	1974.63	2064.31
0.0188765	0.0175506	0.109418	1.04522	25.374	0.0155597	190.66	21.7671	0.125751	1.98318	13.3511	1.87024	2072.55	1510.82
0.0227907	0.0242029	0.11263	1.0458	27.7361	0.018282	244.565	23.089	0.0990623	2.21058	15.3505	1.7215	2045.71	1187.84
0.0189001	0.0207026	0.100919	0.677723	29.3933	0.016279	204.322	19.1125	0.0946907	2.6669	13.8689	1.78035	1940.51	1269.3
0.0144267	0.0195639	0.0813418	0.48721	32.0275	0.020057	146.525	29.7101	0.114493	3.92248	14.1713	1.6207	2512.99	1317.49
0.0171634	0.0162199	0.100955	0.550863	33.5197	0.0208631	156.951	27.2172	0.137811	3.52605	14.1393	1.45905	3071.91	1281.52
0.0149038	0.0129773	0.0887154	0.545287	29.595	0.0225743	171.16	29.8924	0.158695	5.35318	16.3281	1.7064	4393.49	1474.42
0.0118706	0.0110179	0.0965113	0.504319	21.5519	0.026151	231.694	24.513	0.110455	6.40213	16.3893	1.44307	4779.19	1512.96
0.00853101	0.0114162	0.0824005	0.431817	19.0963	0.0210445	187.305	30.7235	0.129333	6.45752	14.6553	1.33623	5000	1166.77
0.0064461	0.0183452	0.0701541	0.54227	25.0917	0.0269604	219.484	26.6039	0.160409	5.08315	14.6228	1.70744	4470.53	1057.49
0.00502229	0.0160421	0.0593435	0.461214	26.0691	0.0262532	254.728	30.7159	0.206501	4.2179	13.8984	1.73431	4437.7	927.705
0.00874725	0.0237577	0.0990448	0.358961	18.2835	0.0288805	501.247	34.4667	0.201943	4.06697	17.4638	2.1767	4258.62	703.674
0.00307879	0.019301	0.201306	0.269658	4.12643	0.0307864	0.475009	35.0208	0.0248974	5.09002	0.417265	2.07216	170.127	719.419
0.0018017	0.0164704	0.6756	0.403413	2.0801	0.0259691	0.812415	48.8344	0.0187336	3.28386	0.160102	2.35653	54.0202	1123.59
0.00090698	0.0151113	0.285978	0.323327	2.52114	0.0289613	0.781282	56.2817	0.0285583	3.27532	0.171981	2.78229	76.3532	1395.63
0.00139211	0.0145209	0.174395	0.3247	0.767492	0.0275073	3.50407	56.4326	0.00969426	3.18267	0.934739	2.92799	627.086	1525.48
3.817e-05	0.0115542	0.24424	0.332082	0.0754589	0.0285598	42.967	47.964	0.204214	3.48695	0.389781	2.21096	836.359	1865.05
4.266e-05	0.0147986	0.303043	0.506336	0.106201	0.0373381	38.9531	47.4356	0.215979	3.27564	0.294805	2.31227	732.285	1371.44
4.728e-05	0.0185707	0.310716	0.647481	0.100229	0.0328795	23.4348	47.7173	0.239151	2.95131	0.266841	2.63915	766.657	1809.87
5.582e-05	0.0213811	0.268944	1.33153	0.0989695	0.0367844	19.0668	41.7184	0.276191	3.29124	0.215471	2.15835	527.194	1503.58
5.218e-05	0.022017	0.297218	1.36136	0.0971168	0.0378568	23.0882	40.9643	0.200053	2.88337	0.18412	2.20302	481.989	1306.34
5.798e-05	0.0340002	0.41234	1.53588	0.0671953	0.0336758	20.7238	29.6861	0.247736	2.74731	0.235814	2.11447	642.18	1122.9
5.275e-05	0.0228907	0.370591	1.16337	0.100283	0.0215816	20.0982	35.1456	0.230477	2.55814	0.164546	1.86922	645.421	954.969
6.451e-05	0.0326199	0.452415	1.34754	0.0839014	0.0272508	24.4069	33.5812	0.191391	2.61094	0.162196	2.39402	454.348	1475.27
5.838e-05	0.030743	0.572353	1.51962	0.0927127	0.0296832	29.489	26.9278	0.190074	2.12541	0.189299	2.34962	545.964	1488.24
5.49e-05	0.0334936	0.422773	1.23084	0.12084	0.0301704	32.6109	22.2085	0.224128	1.63593	0.214381	2.05834	515.449	2012.7
4.612e-05	0.0349458	0.27298	1.97363	0.117767	0.0295686	31.8465	20.086	0.236302	1.98665	0.219954	2.3797	491.239	2676.47
3.832e-05	0.0370646	0.333015	2.06852	0.145238	0.0263551	26.1685	21.2183	0.298394	1.8301	0.261561	2.42574	634.515	3030.6
4.762e-05	0.0295044	0.252147	2.18503	0.116228	0.0272199	27.2575	24.9039	0.34906	2.24108	0.257424	2.31559	694.221	3908.66
5.139e-05	0.0313414	0.245757	3.50529	0.0618727	0.0314908	24.4329	21.0803	0.308786	2.09684	0.219956	2.11003	583.401	4962.51
3.92e-05	0.0355703	0.249827	4.23469	0.0782528	0.0214448	29.8018	21.0707	0.255087	1.94171	0.271756	1.94891	427.459	5000
4.915e-05	0.0282382	0.200952	4.80374	0.0956533	0.0204317	30.2072	13.5358	0.250943	1.46123	0.209095	2.13843	345.785	5000
4.395e-05	0.0239399	0.228728	5	0.0764444	0.0208219	25.0351	14.7979	0.175916	1.50477	0.189923	1.99168	422.135	4791.23
8.052e-05	0.0188283	0.230606	4.804	0.0891349	0.0159856	27.7732	12.6558	0.133683	1.1245	0.251242	1.71674	305.554	4393.64
8.238e-05	0.0172371	0.186608	5	0.0788579	0.0164062	25.7398	12.3627	0.128917	1.00333	0.301964	1.89494	269.935	4906.81
0.00012138	0.0145066	0.979731	5	0.103509	0.0143454	20.4616	16.7782	0.0394912	0.85464	0.178263	1.97157	286.433	4579.72
0.00012669	0.0206375	1.22929	4.20425	0.117736	0.01305	23.2211	15.0828	0.0367054	0.699449	0.171948	1.75387	303.632	4830.68
0.00011194	0.0196504	0.952415	5	0.101607	0.013508	33.5583	14.7621	0.0427539	0.945429	0.212994	1.86263	241.308	5000
7.32e-05	0.0204788	0.578187	5	0.109774	0.00905517	30.8194	11.1564	0.0414324	0.742372	0.233187	1.31893	268.75	4962.02
9.536e-05	0.0203783	0.578859	5	0.0823394	0.0100474	25.3295	11.541	0.0412833	0.824511	0.21368	1.16701	325.188	3803.42
9.004e-05	0.0254204	0.683733	4.60894	0.0813808	0.0101205	30.6621	11.6548	0.0742713	0.768346	0.268084	1.19135	420.106	2907.31
6.608e-05	0.0199885	0.596547	4.16075	0.0848171	0.00760118	29.2236	9.24264	0.0735985	0.815656	0.28308	1.235	510.955	2270.44
6.413e-05	0.019745	0.693218	3.78659	0.0890497	0.00727229	32.2067	9.67409	0.0928643	0.784449	0.248498	1.49034	543.28	1888.81
5.136e-05	0.022989	0.819441	3.65381	0.0842381	0.00577556	33.3188	9.81725	0.169872	0.596107	0.216316	1.41474	492.734	1554.12
6.152e-05	0.0184668	0.488945	2.92194	0.10251	0.00585442	19.9046	10.2976	0.0915111	0.644676	0.219176	1.00186	641.347	1329.72
7.086e-05	0.0193767	0.495593	2.32652	0.088196	0.0067759	16.0837	9.52214	0.0928796	0.621437	0.208797	1.48595	515.119	1395.64
6.438e-05	0.0144975	0.613831	2.57583	0.0848994	0.00681547	26.0552	9.27914	0.0800651	0.539111	0.20164	1.19346	465.438	1309.75
6.533e-05	0.0179698	0.710481	1.59955	0.100224	0.00869144	19.0989	7.04259	0.0972205	0.59148	0.20206	1.17871	438.956	1477.55
7.107e-05	0.0197283	0.498099	1.72174	0.1373	0.0100768	20.3057	5.29311	0.0947701	0.582906	0.255461	1.23561	356.512	2042.04
7.876e-05	0.0186791	0.47793	1.58459	0.135941	0.00730738	21.6168	8.53911	0.0861226	0.651211	0.25462	1.23437	282.781	2193.57
7.367e-05	0.0218045	0.497832	1.81493	0.0815428	0.00875972	30.1225	7.39267	0.084386	0.749542	0.218296	1.31201	319.073	3370.15
5.815e-05	0.0222104	0.48857	1.21723	0.068525	0.0103842	31.9973	8.89766	0.107469	0.795013	0.222828	1.92334	396.052	3154.82
6.859e-05	0.0190579	0.546289	1.73355	0.0705079	0.0113534	25.8989	10.4048	0.118792	0.565679	0.236404	1.70555	409.31	3409.79
7.538e-05	0.0252661	0.581751	1.70161	0.0634636	0.0115541	29.5352	13.542	0.104367	0.332305	0.209648	1.90624	449.075	2888.1
6.562e-05	0.0305938	0.703711	1.60546	0.0655393	0.0111433	29.6222	11.7842	0.117999	0.227057	0.160521	2.05043	410.342	2926.92
7.724e-05	0.043764	0.771224	2.0296	0.0625261	0.00999468	35.6147	12.4571	0.106705	0.200901	0.233747	1.76241	400.312	2754.38
9.285e-05	0.042871	0.850522	1.8445	0.0748027	0.00867494	46.4258	12.4065	0.107226	0.240474	0.259591	2.03369	401.2	2672.45
9.744e-05	0.0322524	0.603136	1.49173	0.0636175	0.0113139	36.1857	7.28385	0.0715265	0.257278	0.361744	2.71276	355.573	3430.18
0.000127	0.0241148	0.913863	1.0794	0.0741101	0.0163794	41.6444	6.57735	0.0561457	0.357505	0.285791	2.39689	292.467	4235.51
0.00014522	0.0191032	1.18952	1.03404	0.06813	0.012931	59.1212	7.46641	0.0690794	0.45026	0.275973	1.87531	249.38	4510.79
0.0001378	0.0168648	1.2055	1.34122	0.0649432	0.0200572	46.9256	7.09076	0.0584264	0.414453	0.233647	2.05835	273.877	3500.78
0.00012684	0.0157646	1.10244	1.1826	0.0517417	0.021839	38.5197	8.39414	0.0544408	0.529452	0.230444	2.05705	254.341	5000
9.324e-05	0.0160192	1.10308	1.68719	0.0511949	0.0129002	37.9605	7.64983	0.03665	0.711548	0.216859	1.60775	244.94	5000
7.861e-05	0.0137122	1.33997	1.27974	0.0621752	0.0143544	57.3856	7.43937	0.0363547	0.710574	0.254251	1.61955	216.23	4666.01
8.707e-05	0.0152927	2.10049	1.68311	0.0460037	0.0167429	46.7076	7.37514	0.0482803	0.664451	0.232885	2.01812	238.55	4409.86
0.00012464	0.0205396	1.7499	1.2805	0.040107	0.0236542	35.3477	6.40365	0.044559	0.660457	0.214394	2.28969	251.545	5000
0.00010027	0.031404	1.19847	1.56694	0.0414863	0.0179081	35.6857	7.00018	0.0851838	0.844847	0.194734	1.36514	196.053	4514.56
0.00011559	0.0244052	1.24451	1.44163	0.0397385	0.0152286	53.8726	7.23466	0.108417	0.96668	0.219651	1.46584	161.196	5000
9.501e-05	0.0217932	0.989236	1.2482	0.0416174	0.0171628	56.3854	9.38573	0.138636	1.08681	0.206193	1.68523	219.823	3251.94
6.289e-05	0.0175269	0.814883	1.1347	0.0278828	0.0187162	58.785	10.3681	0.10408	1.18905	0.214026	2.04905	355.226	3347.97
6.582e-05	0.0181291	0.540494	0.966226	0.0247355	0.0160633	41.7174	9.31433	0.0809917	1.18923	0.210749	1.97536	310.134	3732.04
7.608e-05	0.0157876	0.470276	0.821399	0.0247709	0.0124526	43.2686	10.6165	0.0826861	1.01328	0.184462	1.84613	283.052	3564.21
8.557e-05	0.0237052	0.51589	0.701645	0.025093	0.0204697	45.4826	9.36422	0.0994133	1.31163	0.226405	1.95727	415.123	5000
7.652e-05	0.022282	0.644473	0.762725	0.0238105	0.0129373	44.9549	5.06282	0.166787	0.987738	0.271899	2.13401	403.319	5000
0.00017162	0.0186174	2.48732	0.521947	0.0471447	0.0262964	15.1551	9.46657	0.0101218	0.979221	0.126268	2.8134	230.28	5000
0.00014234	0.0212783	2.53337	0.746007	0.0480574	0.0303241	13.5899	9.93873	0.0118288	1.01812	0.124056	2.21353	271.844	4437.74
0.00015697	0.0259985	2.32645	0.662399	0.0465585	0.0302694	12.5217	14.7869	0.0133467	1.14495	0.12092	2.04254	298.702	4321.37
0.0002142	0.0252923	2.80865	0.752439	0.0576457	0.0237067	14.7264	17.44	0.016379	1.00801	0.135679	3.0476	217.213	4848.72
0.00018708	0.0191267	3.00593	0.829154	0.0666385	0.0187914	14.8809	15.7727	0.0132105	1.09843	0.139294	2.41612	233.967	4425.66
0.00023051	0.0194813	2.95705	1.02875	0.0641592	0.0250133	14.0193	19.0435	0.011626	1.32362	0.166891	2.71221	195.626	4303.99
0.00016699	0.0159013	3.28565	1.51886	0.0692057	0.0256593	15.0459	24.9381	0.00978146	1.05467	0.145945	2.35867	201.653	4864.86
0.00021055	0.0172032	2.99763	1.73411	0.0594141	0.0230963	14.0166	31.7185	0.00793758	1.16859	0.151694	1.9429	191.622	5000
0.00020155	0.0215217	4.64076	1.3515	0.0439441	0.0198038	16.0197	30.0039	0.0127384	1.23262	0.151561	2.23431	166.423	5000
0.00023665	0.027966	4.22666	1.62204	0.0447549	0.0216681	10.9902	26.2553	0.0112649	1.29981	0.112177	2.50967	223.027	5000
0.00018573	0.0271777	3.67417	1.35762	0.0347934	0.0199223	9.56257	23.2506	0.0115237	1.89268	0.106289	2.45747	213.112	5000
0.00016089	0.03241	4.92927	1.08441	0.0278213	0.0200683	10.5513	19.7035	0.011304	2.36923	0.0847416	2.18375	207.231	3118.22
0.00014274	0.0378524	5	1.02049	0.017212	0.0166454	12.5577	20.348	0.0117173	2.76344	0.110199	2.03575	241.018	3629.24
0.00013228	0.0334181	4.22531	1.35848	0.0153138	0.0171021	11.5344	29.8923	0.0146395	2.37943	0.0789259	3.33097	181.579	3377.64
0.0001569	0.0354904	4.15123	1.20923	0.0190387	0.0165175	11.4445	20.8018	0.0110638	2.4253	0.0963493	2.75973	262.015	4736.86
0.00017189	0.0512765	4.43093	1.7073	0.0229016	0.0158456	11.5094	28.8565	0.0110416	2.37111	0.0974888	2.86307	296.764	4734.71
0.00017132	0.0579215	3.19796	1.87335	0.0257697	0.0170569	13.7976	30.4178	0.011335	2.61067	0.11201	2.83504	257.838	4472.57
0.00016218	0.0800698	4.23366	1.16273	0.0284008	0.0132365	13.8233	32.702	0.0124541	2.86867	0.140656	4.39051	217.728	4828.63
0.00017259	0.0920624	3.21747	1.12941	0.0312308	0.0167816	13.5656	35.0618	0.017752	2.26922	0.143921	5.30931	263.725	3762.57
0.00016866	0.0732277	3.64536	1.19944	0.0470405	0.0187523	14.5149	49.6037	0.0210687	1.92555	0.166439	5.08804	256.619	3760.63
0.00015123	0.0545033	4.11686	1.3817	0.049465	0.0177406	14.9681	56.7181	0.012666	1.75916	0.135536	4.80062	378.038	3561.03
0.00015457	0.0502229	4.87938	1.46305	0.0465696	0.0178216	11.4182	84.2738	0.0188595	1.56526	0.139836	5.72773	314.165	4225.88
0.00014482	0.044904	4.63248	1.3902	0.0419183	0.0173813	13.0789	70.579	0.0164426	1.88849	0.152128	4.38784	294.961	3667.44
0.00016651	0.0453227	5	1.4913	0.0468924	0.0152845	15.6683	53.6758	0.0107353	1.88252	0.152477	4.29483	303.422	5000
0.00012564	0.044222	4.70267	1.70223	0.0600548	0.0157229	15.6722	64.4455	0.00878022	1.73055	0.11432	4.5054	346.844	5000
0.00012317	0.0438043	5	1.81929	0.0777267	0.0152665	18.2045	79.138	0.0067906	1.74381	0.147233	3.3678	331.318	4252.38
0.00012405	0.0510985	4.40258	2.07338	0.0932843	0.0146168	15.8883	56.3703	0.00813311	1.7715	0.127746	3.27263	313.303	4194.68
0.00012509	0.0445015	3.86913	1.57369	0.0994392	0.0121502	17.3341	56.9671	0.0064153	1.45118	0.131389	4.17971	290.876	4583.53
0.00010098	0.050661	2.78013	1.42472	0.109595	0.00658553	16.1708	63.9787	0.00526677	1.31353	0.147526	4.57589	272.643	5000
9.923e-05	0.0410429	3.23561	1.51467	0.0779065	0.010457	15.856	55.1515	0.00617308	0.538242	0.125339	3.16186	273.913	4237.73
9.201e-05	0.0490465	3.70028	1.61016	0.0809715	0.0147951	18.3591	45.6081	0.00529584	0.562888	0.132065	3.31465	202.088	3291.49
0.00010534	0.0299291	3.40135	2.3359	0.0622954	0.0154156	17.0369	75.6898	0.005	0.771539	0.107729	3.14538	192.525	1459.97
9.914e-05	0.0290598	2.63963	1.40614	0.0913697	0.0272169	21.6963	75.6044	0.00688684	0.98093	0.157747	3.73187	264.718	1685.79
9.125e-05	0.0408127	2.65315	1.19059	0.122357	0.041973	19.6217	96.1547	0.00873579	0.843534	0.111308	4.53476	227.035	1336.47
7.318e-05	0.0543273	2.35691	1.2143	0.145266	0.0220046	22.2494	91.3653	0.0103252	0.756379	0.132576	3.72354	298.98	1236.07
7.277e-05	0.0466454	2.10107	1.11956	0.148938	0.0249223	26.1026	97.0127	0.0100609	0.641156	0.169085	4.16822	228.072	1179.22
9.325e-05	0.037729	2.22241	1.12813	0.16355	0.0190251	27.5579	93.1824	0.00942664	0.641038	0.151687	4.18317	217.373	1481.89
8.101e-05	0.0583435	2.3728	0.775164	0.202926	0.0237634	31.0544	75.006	0.00669729	0.663147	0.183181	4.62784	229.13	1410.09
7.028e-05	0.0714114	2.38654	0.666232	0.139715	0.0171029	31.0984	81.297	0.00687685	0.777718	0.151707	5.95023	218.245	1653.08
7.173e-05	0.0615855	2.21451	0.574371	0.0987867	0.0189486	22.8938	67.9325	0.00683992	0.851351	0.162711	5.29921	242.634	2305.55
9.805e-05	0.0664058	2.20478	0.47382	0.0971647	0.0233412	17.6605	58.4072	0.00641191	0.611774	0.156413	5.11135	213.777	2518.11
8.738e-05	0.0684425	2.15212	0.378762	0.105161	0.0272344	19.8229	69.7707	0.00572553	1.25113	0.137645	4.93691	202.105	2463.46
0.0001116	0.0428649	2.02544	0.39643	0.138049	0.0247957	16.1615	59.0215	0.0055614	1.78417	0.148446	4.98536	173.935	3626.86
0.00010268	0.0601805	2.15877	0.464792	0.116961	0.0284077	17.3189	97.5126	0.00515502	2.11717	0.124373	4.75007	169.738	3333.04
9.512e-05	0.0606767	1.54442	0.319622	0.136335	0.0318215	16.0999	87.7563	0.005	2.59738	0.139792	5.41847	198.892	3845.3
8.617e-05	0.0790286	1.75487	0.504232	0.126735	0.0571373	25.8971	88.9689	0.005	2.2404	0.155477	7.82015	205.219	4931.97
7.995e-05	0.0891463	2.23316	0.564041	0.152472	0.0600533	27.5204	83.64	0.005	2.43241	0.166645	7.99678	216.715	5000
8.749e-05	0.0800745	2.94246	0.512257	0.158608	0.0552114	32.7457	83.9401	0.005	2.43646	0.152344	6.87492	193.4	3786.35
0.00010707	0.0754048	3.19135	0.506068	0.151187	0.0561011	34.286	82.4367	0.005	3.15703	0.18791	7.56436	222.827	4167.11
9.32e-05	0.0391493	3.21141	0.326956	0.190573	0.0958146	31.7961	65.6894	0.00502035	2.67733	0.18809	5.08514	203.426	3961.66
8.642e-05	0.0456919	4.43033	0.329777	0.228693	0.099998	34.5074	51.8859	0.005	2.64162	0.164672	6.14431	194.346	5000
8.29e-05	0.0353067	3.57754	0.28597	0.237076	0.143535	36.2103	43.5682	0.005	2.61511	0.17102	4.65072	168.422	4858.57
8.691e-05	0.0373206	4.44757	0.279721	0.295281	0.139848	35.3161	46.4588	0.005	2.1107	0.17171	5.11105	185.058	3729.79
7.973e-05	0.0358665	4.49484	0.369201	0.238243	0.187237	29.9428	34.5685	0.00544526	2.36895	0.143803	4.22696	171.854	5000
0.00010454	0.0335554	5	0.412913	0.243331	0.223158	31.9718	38.0201	0.00546503	2.53562	0.153207	4.48064	137.862	4179.51
9.894e-05	0.0410105	5	0.430874	0.153833	0.171759	26.9668	40.7528	0.005	4.03445	0.125953	4.81868	123.824	4143.55
6.618e-05	0.0469397	5	0.403732	0.0824202	0.176772	34.4326	38.5319	0.005	3.61672	0.111318	4.9708	117.538	4668.02
0.00011002	0.0580631	5	0.441245	0.0919268	0.15866	34.2343	43.3789	0.005	3.14275	0.122474	4.68655	114.277	3697.91
8.89e-05	0.0584859	5	0.518258	0.0768608	0.161432	35.1185	43.1409	0.005	3.40222	0.11731	4.53826	114.641	5000
9.787e-05	0.0730107	5	0.499996	0.0638917	0.140942	21.9757	42.8014	0.00573257	3.40863	0.0956834	5.81237	123.481	5000
9.565e-05	0.0641378	5	1.14869	0.0470501	0.122723	17.6633	55.7565	0.00950585	3.92364	0.0989201	4.94218	150.416	4369.77
8.968e-05	0.0707257	4.18266	1.14998	0.0489252	0.156295	16.3862	51.7612	0.0120003	3.24187	0.10732	5.19586	181.386	4075.85
8.834e-05	0.0491523	4.76331	0.949998	0.0474284	0.152604	18.8722	53.3091	0.00996217	2.67892	0.0798873	4.94121	168.991	3883.54
9.109e-05	0.0542914	4.1189	1.20898	0.0506173	0.103502	20.4192	82.1229	0.0105431	3.95304	0.102583	4.50844	135.564	3578.47
7.689e-05	0.0434993	5	1.15183	0.0304538	0.139714	22.4407	83.0783	0.0115905	3.90713	0.0997345	4.96689	169.92	3349.58
9.232e-05	0.0355011	5	1.41254	0.0303958	0.155882	18.8513	102.415	0.0128718	3.07749	0.0891514	4.75132	132.151	3858.93
0.00010341	0.0268279	5	1.3582	0.0286772	0.165211	21.299	96.207	0.0143098	2.11285	0.0696972	4.38897	106.773	4261.12
0.0001142	0.0181954	4.73116	1.17249	0.0292192	0.245746	22.8545	101.32	0.0169173	1.96721	0.082097	4.5119	103.831	4824.4
9.615e-05	0.03668	4.04238	0.87594	0.0242099	0.188333	22.7719	85.9174	0.0178038	2.3208	0.0831043	5.36192	113.901	4564.6
0.00010501	0.0209785	4.72516	1.0059	0.0198817	0.272799	29.0262	78.8039	0.0143217	2.62946	0.0777035	4.47096	112.974	5000
9.89e-05	0.024322	4.7448	0.682068	0.0220987	0.241384	22.6843	105.876	0.0127174	2.18013	0.0861879	5.1185	102.493	3839.79
8.627e-05	0.024645	4.94095	0.598421	0.0282691	0.211835	25.7158	128.898	0.00968491	2.9598	0.0711612	5.57498	95.773	3774.11
6.811e-05	0.0123356	5	0.51706	0.0351683	0.156213	18.3801	121.949	0.00831439	3.12757	0.0565576	4.11288	90.5512	3507.56
8.797e-05	0.0133042	5	0.50698	0.0307125	0.183841	18.6595	146.545	0.00668371	3.79777	0.0564919	4.45028	73.8565	4446.01
8.896e-05	0.0132206	4.95922	0.526431	0.0374533	0.164289	19.8237	139.683	0.006756	4.09452	0.0592304	4.2279	65.0012	4895.43
8.439e-05	0.0155442	5	0.422986	0.0328533	0.144944	21.9294	130.347	0.00564335	3.81226	0.0611915	4.31065	60.3367	5000
0.00010599	0.0150303	5	0.440536	0.0315684	0.176429	17.7249	141.033	0.005	4.33598	0.0569122	4.63719	60.8502	3763.12
9.305e-05	0.00943339	4.99439	0.425965	0.0281668	0.119879	17.7607	148.831	0.00666535	5.16766	0.0524743	4.47048	63.9213	5000
0.00013823	0.0100409	4.76945	0.406997	0.0292612	0.129481	22.0825	188.072	0.00620592	5.04888	0.0773338	3.99431	70.7576	4014.38
0.00013042	0.0132092	4.97517	0.527702	0.0321774	0.108721	20.9886	143.148	0.005	3.96983	0.070918	3.98462	48.7087	3507.52
0.00012908	0.00999113	5	0.656836	0.0231973	0.11088	32.3226	136.326	0.005	3.94497	0.0836158	3.60302	48.6678	3071.15
0.00015792	0.00792778	4.52798	0.458386	0.0253443	0.10432	31.3595	98.5902	0.005	3.55057	0.0971472	3.47683	42.4486	3465.89
8.064e-05	0.0128004	5	0.406519	0.0282868	0.0742973	29.3503	93.0542	0.005	4.71926	0.066601	3.01534	60.8891	3537.99
9.009e-05	0.0164179	4.82276	0.253752	0.0198107	0.0826644	35.2313	97.0071	0.005	2.8114	0.0872744	4.39152	71.5313	4042.1
7.485e-05	0.0125069	5	0.401658	0.0275027	0.0550134	36.1085	142.801	0.005	2.99334	0.0787344	4.22907	98.5236	3943.85
6.877e-05	0.0130205	5	0.34068	0.0291044	0.0544625	41.6094	113.876	0.005	2.42206	0.0816188	4.02579	92.2973	3566.37
8.619e-05	0.0124798	5	0.207597	0.0244014	0.0430522	49.896	74.0491	0.00558658	3.01462	0.112719	3.90093	93.8453	3376.64
8.62e-05	0.0129857	5	0.206308	0.027397	0.0377471	40.0126	72.4807	0.00583015	3.76144	0.0948678	4.05864	71.1355	3880.62
6.799e-05	0.0128872	4.2094	0.227543	0.0290669	0.0324975	53.2285	117.07	0.005	2.95211	0.0959413	4.27178	76.9336	4569.88
6.149e-05	0.0107167	3.8983	0.225134	0.0166515	0.0415036	50.8034	152.949	0.00523992	4.72031	0.0938596	5.15533	72.7797	4710.42
8.418e-05	0.0108726	3.99537	0.298582	0.0234923	0.0337564	46.8161	200.217	0.0052858	3.99331	0.0855235	5.55712	63.8048	5000
6.316e-05	0.0113721	4.10644	0.21643	0.0277764	0.0330955	36.0194	168.595	0.00580693	3.05413	0.0851814	5.97352	73.1179	5000
9.99e-05	0.0105037	4.32538	0.213633	0.0269036	0.0230195	35.9469	124.499	0.00795998	3.13369	0.0929047	5.68836	71.7001	5000
0.00011685	0.0112114	4.20639	0.231299	0.0247894	0.0161615	28.9934	203.953	0.00595287	4.58211	0.10359	5.52308	87.311	5000
0.00013056	0.0131523	4.23166	0.248183	0.0260131	0.0135515	25.0832	174.258	0.005	6.20608	0.0996349	5.02547	88.904	5000
0.0001019	0.0136117	4.57876	0.248048	0.0296309	0.0146329	30.1332	191.58	0.005	5.16161	0.104122	5.24055	99.793	5000
9.523e-05	0.0155765	3.35628	0.21988	0.0298619	0.0148664	29.6511	207.145	0.00581365	5.64213	0.109233	5.73115	85.3159	4139.81
8.566e-05	0.0173902	4.18965	0.240488	0.0229411	0.0182287	31.0407	152.48	0.00635704	8.43188	0.0847862	4.52797	115.194	5000
0.00010316	0.0180646	4.46974	0.268941	0.0202872	0.0245236	33.9261	167.66	0.00611297	8.14606	0.116096	4.5718	90.8251	5000
7.717e-05	0.0164757	3.84677	0.280275	0.0191588	0.0410325	26.859	132.709	0.00639354	6.81905	0.0882192	4.13398	135.344	4572.58
5.645e-05	0.0247826	2.78003	0.313527	0.0171542	0.0547311	28.0051	157.224	0.00636107	10.5549	0.0889781	5.13893	164.143	3832.23
5.37e-05	0.0216132	2.99192	0.373829	0.0136027	0.0543936	28.9252	160.024	0.00631315	12.2212	0.0893961	5.30656	205.784	4268.59
3.776e-05	0.0216455	2.93582	0.341136	0.0158562	0.0494696	38.6511	158.493	0.005	12.667	0.0912093	3.99584	235.303	4078.07
4.643e-05	0.0204609	3.20881	0.422328	0.0128884	0.0768934	41.7625	115.567	0.005	11.2073	0.108257	3.97102	284.23	4997.3
5.185e-05	0.0222173	5	0.394336	0.0124715	0.104306	37.595	110.016	0.00547618	14.1698	0.130966	4.81666	338.613	5000
5.767e-05	0.0217632	4.74942	0.345156	0.0105071	0.0862871	37.5959	141.224	0.005	10.3959	0.111973	4.32273	323.196	4948.02
7.389e-05	0.0170991	5	0.32816	0.0118515	0.0788382	28.2278	107.944	0.00690213	10.5066	0.107125	3.43366	309.49	3706.33
7.679e-05	0.020862	5	0.349887	0.0121204	0.0832976	28.9458	83.1812	0.00592059	9.75788	0.0950192	3.48045	206.021	4580.91
6.298e-05	0.0144048	5	0.448173	0.0187433	0.0775225	25.1054	78.3686	0.00514141	13.5154	0.0963711	3.4228	269.447	5000
6.753e-05	0.0190088	3.60593	0.448276	0.0175935	0.0923982	21.9022	90.0425	0.005	16.4125	0.111106	3.24971	284.928	3532
5.358e-05	0.0161145	2.93868	0.398064	0.0185413	0.0917978	26.6058	112.77	0.005	13.2237	0.1039	3.83227	248.418	4055.41
5.049e-05	0.0161212	3.09508	0.626497	0.020885	0.114712	25.0243	93.9869	0.005	10.9403	0.100506	3.83441	265.459	4341.3
6.34e-05	0.0157682	2.16168	0.600477	0.0192538	0.0969154	22.9277	55.1868	0.005	9.38767	0.109733	3.04474	205.756	4876.95
4.566e-05	0.0154564	1.49629	0.673614	0.0195989	0.0816425	25.1721	52.0628	0.005	10.4031	0.13106	3.09103	346.79	5000
4.068e-05	0.0248819	1.33756	0.500343	0.0232815	0.0954557	21.5864	46.2269	0.005	13.6532	0.117599	3.19551	308.773	5000
3.749e-05	0.0235132	1.12113	0.48078	0.0163319	0.0909352	27.1377	36.9338	0.00568941	11.6833	0.128353	2.74785	351.123	5000
4.851e-05	0.0213003	1.10718	0.453425	0.0164637	0.088778	34.9457	32.9543	0.00690334	9.20164	0.182937	2.51852	310.183	5000
4.63e-05	0.0169366	0.950884	0.507056	0.0191153	0.0820651	33.367	35.9551	0.00508116	10.6773	0.156502	2.66654	235.676	4708.56
5.178e-05	0.0118311	1.30848	0.486157	0.0191244	0.0761511	39.3483	51.6815	0.00533072	13.0196	0.1659	2.44042	220.446	5000
3.673e-05	0.0124392	1.27543	0.512592	0.0146583	0.0654546	57.2182	59.0249	0.00615386	12.0697	0.148114	2.85219	179.307	5000
4.058e-05	0.0146523	1.35994	0.549806	0.0124839	0.0805072	53.2598	55.7991	0.00528962	13.0054	0.144033	3.03458	212.603	5000
3.744e-05	0.0107887	1.57654	0.365601	0.012863	0.0765838	52.809	77.5751	0.005	13.5417	0.146752	3.0959	211.694	5000
4.361e-05	0.0146076	1.74356	0.350182	0.00951305	0.075722	55.1794	68.0318	0.005	13.1654	0.143624	2.85964	176.643	4824.93
4.72e-05	0.0114461	1.47469	0.280463	0.010394	0.0940925	64.3592	61.3078	0.00535849	12.0268	0.145424	3.1067	147.11	5000
4.279e-05	0.011541	1.91345	0.350985	0.0106959	0.0834259	74.0528	61.646	0.00509742	11.1461	0.115192	2.50618	120.884	4575.11
4.049e-05	0.0213589	1.83979	0.396788	0.0072643	0.079878	83.7925	59.9152	0.00788651	9.41425	0.134943	3.0242	153.955	4514.45
4.224e-05	0.0161374	1.87568	0.387415	0.00644812	0.0705389	86.5472	68.1857	0.0102235	10.8874	0.145202	2.91802	165.754	4645.69
3.91e-05	0.0189571	2.40441	0.438079	0.00977431	0.0628471	70.024	52.1947	0.0141167	15.6828	0.136754	2.98563	164.13	4413.63
3.866e-05	0.0221901	2.85432	0.498605	0.0103656	0.0350956	74.9065	54.4428	0.0200738	19.8658	0.0993012	3.0279	150.425	4061.14
3.71e-05	0.025482	3.97767	0.363541	0.00904188	0.0358246	78.8085	39.5648	0.0157996	18.5569	0.0808978	3.24197	113.958	4145.26
4.355e-05	0.0187981	4.20315	0.400398	0.00768561	0.0415639	69.3535	50.9912	0.0125353	24.6207	0.0927298	2.68676	95.6707	4797.26
3.215e-05	0.0236328	4.48452	0.434389	0.00793591	0.0323967	77.1755	64.1495	0.0112008	23.0331	0.0844696	2.70785	102.417	4743.62
3.137e-05	0.0325821	3.49041	0.46202	0.00818782	0.0272871	77.2119	58.7733	0.0148743	25.7502	0.0902206	3.02136	112.607	4531.68
3.58e-05	0.0345853	2.98876	0.340291	0.00711874	0.0264092	74.6805	53.3647	0.0132755	30.2832	0.078659	3.48016	109.535	4013.51
2.623e-05	0.0427687	3.74689	0.349506	0.005	0.0257727	83.949	54.8398	0.0109697	33.7354	0.0507335	3.54033	107.751	3834.42
3.536e-05	0.040963	4.51444	0.394703	0.005	0.0320166	77.2123	39.6874	0.0166773	35.2125	0.0582289	2.95891	105.133	2856.27
3.11e-05	0.041039	5	0.257563	0.005	0.0303083	91.1309	40.8566	0.0142128	26.4802	0.0601738	3.19754	92.1548	2252.93
2.2e-05	0.0543493	4.48172	0.313626	0.00670986	0.0347939	90.1593	52.8264	0.0160416	21.0601	0.0452438	3.18738	78.225	2033.53
2.186e-05	0.0440448	4.42428	0.299847	0.00620654	0.0289251	108.151	69.6395	0.0210215	19.902	0.0485768	3.53191	88.8164	2013.07
2.511e-05	0.0517358	4.63609	0.399297	0.00535387	0.0371639	102.286	75.0273	0.0232696	23.1738	0.0563996	3.56965	127.61	2409.49
2.275e-05	0.0384837	4.03172	0.322405	0.005	0.0321056	92.6054	60.0416	0.0328554	26.1889	0.0477054	3.32786	109.757	2751.58
2.509e-05	0.0527081	5	0.269984	0.00581969	0.0309286	99.9814	56.4264	0.0371171	30.9198	0.0459964	3.58227	93.5605	2821.09
3.031e-05	0.0564212	5	0.316777	0.00551657	0.0333549	104.382	50.6597	0.0358129	27.686	0.0516703	4.05605	83.8058	3238.3
3.089e-05	0.0666595	5	0.265436	0.00523223	0.0340099	104.486	61.2948	0.0469776	24.8385	0.0531002	3.82995	74.9968	3145.62
3.097e-05	0.0563331	5	0.270331	0.00525352	0.0314367	109.306	68.5704	0.0489336	27.5531	0.0659982	3.72537	69.0462	3437.16
3.386e-05	0.062574	4.59704	0.261754	0.00601975	0.0328705	129.416	46.6841	0.0388924	33.7698	0.0529197	3.48932	51.6757	4134
2.551e-05	0.0840136	4.5823	0.304648	0.00711177	0.0305473	189.161	34.4692	0.0309699	36.8802	0.0747066	3.71997	70.5394	2609.24
2.84e-05	0.10692	5	0.302083	0.00677932	0.0450866	181.1	35.353	0.0307428	39.0676	0.104008	4.50849	73.8456	3561.81
3.042e-05	0.0959705	4.68295	0.212888	0.0065772	0.063778	157.332	47.0276	0.0281267	55.406	0.115095	4.30164	96.4418	3354.79
2.489e-05	0.140344	3.75853	0.158201	0.005	0.0736921	165.423	42.326	0.029679	40.2336	0.0879987	4.62024	75.461	2605.41
2.891e-05	0.152673	3.79362	0.186682	0.00586707	0.0766121	200.112	37.1011	0.0373068	30.7479	0.107809	5.55393	97.165	3112.73
3.491e-05	0.151701	2.85641	0.169691	0.005	0.051581	171.956	39.7098	0.0405953	34.062	0.108321	5.43751	135.653	3453.93
4.099e-05	0.138734	3.72497	0.135071	0.005	0.0744642	134.473	37.3111	0.0379867	28.8107	0.145763	5.01051	151.785	3502.59
4.916e-05	0.145094	3.40128	0.105125	0.005	0.0669654	143.225	26.2669	0.0360754	20.086	0.169303	5.50846	151.864	2946.62
5.437e-05	0.156794	2.965	0.105062	0.00521277	0.0593626	156.733	27.7243	0.0394078	13.8726	0.163137	5.51722	137.672	2149.38
5.034e-05	0.213666	3.88022	0.0913703	0.00618271	0.057129	197.915	26.4292	0.0302127	13.6953	0.207133	5.85338	125.752	2373.44
4.447e-05	0.233209	3.56073	0.0976449	0.00612401	0.0693616	166.394	19.4889	0.0318047	12.0168	0.14566	6.06602	107.79	3530.88
3.224e-05	0.164109	3.58614	0.135748	0.00786966	0.0569331	163.528	14.3068	0.0376649	12.434	0.077355	3.75618	79.2078	2188.73
3.211e-05	0.136849	3.55435	0.128117	0.00664155	0.04026	161.144	11.7356	0.0329812	10.6396	0.0846291	3.86954	58.5739	2493.53
3.553e-05	0.119912	3.71507	0.154405	0.00541926	0.0466918	143.341	16.5728	0.0354348	12.1824	0.0971232	4.1259	68.8025	2132.17
4.009e-05	0.130277	3.07481	0.109309	0.00523704	0.0517239	206.019	21.436	0.0347706	13.5213	0.0945422	4.20921	57.5031	2159.09
2.954e-05	0.13107	2.51484	0.110317	0.00553045	0.0629885	236.601	27.5236	0.0372429	13.4337	0.0840436	4.19899	47.3388	2250.59
2.755e-05	0.150478	2.48662	0.128797	0.005	0.0603927	221.706	29.876	0.0326751	13.6097	0.0803641	4.55823	54.2444	2229.86
3.24e-05	0.152825	3.24705	0.112723	0.00589389	0.0587663	215.533	26.022	0.0273602	12.922	0.107132	4.97699	50.7188	2309.11
4.765e-05	0.172694	4.08489	0.116167	0.00586886	0.0581933	218.005	24.1956	0.0308095	14.1004	0.105689	5.49309	49.6908	2344.58
3.888e-05	0.117586	2.8826	0.0963783	0.00547017	0.0503194	169.712	22.3344	0.0269118	15.737	0.0768314	4.81694	41.8156	2110.36
3.795e-05	0.100297	3.73738	0.104328	0.005	0.056513	184.795	24.5834	0.0321766	16.3019	0.0558456	4.05294	27.6957	2486.28
3.696e-05	0.126293	3.87871	0.132034	0.005	0.0621313	185.153	28.0029	0.0348839	15.9768	0.0696228	4.41216	31.1974	1653.03
4.826e-05	0.134216	3.47785	0.116372	0.005	0.0628965	138.477	33.3339	0.0402651	21.3953	0.0517241	4.37773	24.6957	2020.23
5.904e-05	0.155335	2.84365	0.0637997	0.005	0.0641447	116.138	37.9768	0.0266834	22.1119	0.0795358	6.65268	34.0317	2595.76
5.205e-05	0.151421	3.27638	0.0601277	0.00515441	0.0788195	147.772	30.2519	0.0268206	21.7802	0.0982391	6.52005	37.7863	2783.6
5.358e-05	0.0838586	3.02461	0.0770403	0.00576251	0.0997328	122.331	31.4152	0.0272391	28.3725	0.113933	4.84901	43.27	2780.6
8.434e-05	0.0875571	3.63998	0.0690301	0.00593462	0.103068	105.669	38.7565	0.0316329	21.6541	0.0998445	4.73741	41.1114	2104.59
6.836e-05	0.0540949	3.79942	0.092643	0.00507388	0.106984	99.9614	39.4983	0.0304721	21.5059	0.082345	3.65024	42.1471	1864.49
6.413e-05	0.0634578	4.46658	0.125351	0.00501054	0.145578	94.8799	43.5696	0.0273844	22.1554	0.0694363	3.91634	30.0556	1753.16
5.717e-05	0.0628136	4.31716	0.136897	0.00565548	0.140099	78.0329	36.9728	0.0277868	22.0446	0.0703788	3.48834	40.2119	1803.57
6.389e-05	0.0383819	4.23052	0.118279	0.00670109	0.149208	72.7439	40.532	0.0218608	26.1413	0.0846602	3.2556	44.7689	1759.45
6.731e-05	0.0331993	3.59907	0.117394	0.00649776	0.158162	80.7976	40.9449	0.0145605	22.3001	0.0778225	2.87898	55.3917	1538.76
6.785e-05	0.0249581	3.76565	0.100097	0.00553571	0.14737	71.3962	52.3272	0.0171389	20.3803	0.107866	2.99786	75.8317	1434.12
6.849e-05	0.0226657	3.46313	0.0741165	0.005	0.174912	91.4683	39.1505	0.0156043	26.7479	0.0969441	2.76058	80.7679	1471.51
5.7e-05	0.0330601	3.42068	0.0641989	0.00575513	0.0970753	88.4675	41.2015	0.0176727	47.8498	0.101994	2.52617	68.1974	1026.44
4.22e-05	0.030517	3.06629	0.0597194	0.00738193	0.0908402	79.7098	49.8459	0.0163225	20.5673	0.0901863	3.15506	66.7595	975.804
5.854e-05	0.0456492	2.5019	0.0664972	0.0113767	0.119631	71.6739	37.5849	0.0142805	16.5344	0.0899635	3.24258	61.4896	1320.26
7.607e-05	0.0451508	2.6415	0.0485753	0.00976827	0.110397	47.932	45.7191	0.0156605	24.0527	0.0892589	3.66424	71.3097	1220.06
8.923e-05	0.058398	4.54576	0.0512072	0.00835782	0.0834372	45.0735	47.8478	0.0160671	33.0569	0.0873235	4.21213	65.4378	1465.75
8.58e-05	0.0959495	5	0.0489324	0.0068354	0.107111	65.8771	58.242	0.0182063	36.4266	0.111294	4.78055	67.5422	1091.06
8.659e-05	0.0466202	5	0.0459804	0.0057716	0.091022	49.3636	51.1307	0.0216802	30.8789	0.100965	3.98012	84.2282	1298.74
8.47e-05	0.0345441	3.88919	0.0544525	0.00601945	0.117639	55.4561	48.4841	0.016719	22.9885	0.0962495	4.14102	96.8215	2552.87
8.785e-05	0.0278501	3.09419	0.0647596	0.005	0.105979	59.5454	41.9607	0.0160403	28.0454	0.108543	3.53851	97.5283	2262.72
0.00013151	0.0231197	3.53196	0.0602164	0.005	0.0967755	51.2269	38.0616	0.0139314	23.315	0.126256	3.70115	99.5092	3355.45
0.00010731	0.016011	3.10379	0.0682034	0.005	0.120424	53.6884	29.9131	0.013388	26.5506	0.120526	2.70367	86.2593	2860.23
0.00011718	0.0157986	5	0.0707189	0.00542151	0.165309	48.9729	43.9195	0.0130711	20.5833	0.103478	3.42929	76.8371	4291.08
0.00012825	0.0175718	4.23325	0.0725504	0.00717518	0.150801	53.5967	38.7103	0.0138871	39.882	0.14591	2.88504	81.7495	3903.03
0.00013149	0.0163211	4.06542	0.0782366	0.00875415	0.319168	49.8271	40.5753	0.0136105	19.678	0.137855	3.3058	77.225	5000
0.00010592	0.0191648	2.63904	0.0766112	0.00653378	0.15607	47.1668	27.3897	0.0103995	18.008	0.121372	3.80316	77.0956	5000
0.00012898	0.0116131	2.04425	0.0733336	0.00692032	0.119725	51.6007	26.2187	0.00797442	12.29	0.130303	3.47311	62.2894	5000
0.00014814	0.0100154	2.52389	0.0815541	0.00673876	0.119432	60.0026	28.1202	0.00830013	13.6652	0.136061	3.1498	62.3073	5000
0.00012787	0.0102229	3.61475	0.0925522	0.00730266	0.174746	65.4109	22.8115	0.00844806	19.5733	0.11088	2.54813	70.5279	4412.62
0.00014263	0.009646	3.86784	0.123144	0.00545132	0.20842	50.1759	27.086	0.00720965	17.1892	0.132162	2.71476	81.1105	5000
0.00012795	0.0101426	2.79179	0.095212	0.00816562	0.225273	57.9616	37.9664	0.0095982	16.3684	0.142699	3.14607	103.471	5000
8.265e-05	0.00807365	2.69608	0.107102	0.0104405	0.262347	59.2682	37.119	0.00924075	19.8325	0.170418	2.28021	110.791	5000
7.936e-05	0.0070532	2.76286	0.1175	0.010007	0.246291	91.6924	35.3603	0.0115192	18.8652	0.173877	2.54702	116.834	5000
7.064e-05	0.0147213	2.89772	0.132996	0.0121098	0.478588	92.1489	29.7034	0.0132808	20.0241	0.193087	2.84665	148.95	5000
8.211e-05	0.0165298	3.53378	0.171747	0.0161306	0.599058	99.5672	42.3896	0.0133378	21.1282	0.199453	3.14648	172.331	4107.86
8.813e-05	0.0171765	4.21668	0.179404	0.0181109	0.750051	96.659	42.4473	0.00860185	22.7627	0.177536	3.25599	159.164	4507.62
0.00010033	0.0272862	3.27898	0.156386	0.0259158	0.754764	103.488	43.3195	0.0108112	26.8518	0.212937	3.73541	158.185	3897.34
0.0001108	0.0283497	3.79223	0.146631	0.0267404	0.908682	86.0604	34.761	0.0122577	28.5558	0.173084	3.7311	111.032	5000
9.79e-05	0.0334154	4.89724	0.118727	0.0324548	1.15183	95.5024	42.131	0.0176633	22.7692	0.188054	4.42486	95.9796	5000
0.00010238	0.0353029	5	0.0954583	0.0325058	1.09791	103.823	30.1625	0.0208719	18.8366	0.195944	4.27454	103.319	4381.57
8.761e-05	0.0545217	5	0.0576493	0.0300062	1.16833	116.304	30.8722	0.0185895	17.425	0.213152	5.01869	141.757	3455.72
0.00010285	0.0725913	5	0.0644362	0.0323826	0.894823	94.4138	24.2512	0.0191522	16.1636	0.203483	5.44289	129.374	3950.13
0.00011458	0.147744	4.62355	0.0699633	0.034771	0.410368	69.1917	19.0224	0.0123496	10.1824	0.161096	6.83147	116.704	4029.85
0.00014511	0.104547	5	0.0787174	0.0250498	1.56585	66.1586	12.4855	0.0119959	6.19514	0.196585	5.02086	105.478	2693.25
0.00014951	0.0850133	5	0.103749	0.0164325	1.39391	63.3121	12.3401	0.0120027	3.97072	0.211819	4.4669	147.166	2567.2
0.00017362	0.0930777	3.87767	0.120609	0.0181013	1.26102	55.4307	11.4614	0.0138126	3.73296	0.210622	4.58686	141.752	3056.16
0.00017598	0.0963283	3.50897	0.0873221	0.0180605	1.25112	62.7487	10.3144	0.0126384	2.51848	0.209338	5.62337	112.51	3184.88
0.00013448	0.209411	3.51519	0.0645392	0.0176418	1.12406	92.0091	11.6585	0.0086652	3.05422	0.199358	7.28145	121.923	2113.56
0.00014594	0.287118	3.26316	0.0654496	0.0122138	1.10925	74.2122	14.3401	0.0094776	4.23238	0.217138	8.36454	125.767	2292.5
0.00016698	0.286314	4.58514	0.077909	0.0122058	1.38051	80.9351	15.1511	0.00972485	6.4839	0.226647	7.34564	105.993	2398.05
0.00014139	0.29107	5	0.0851679	0.018332	1.81213	72.9874	25.0299	0.00743193	5.27966	0.187238	8.18458	110.864	2059.4
0.00011613	0.269746	5	0.0680557	0.019044	2.43837	65.9246	26.1953	0.0117884	3.78475	0.159374	9.9689	82.6234	2373.37
0.00011906	0.44924	5	0.0548678	0.0134517	1.51097	58.3411	14.5326	0.0140214	2.94041	0.136203	10.4732	70.3755	2258.01
0.00014414	0.395406	5	0.066134	0.0140612	1.15099	78.9634	18.3589	0.0169539	3.72479	0.154076	9.80931	73.46	2231.74
0.00014312	0.473825	5	0.0964049	0.0151225	0.749573	77.6624	13.7255	0.0171597	2.60458	0.148031	9.51309	60.6159	2238.04
0.00010733	0.424578	5	0.0852696	0.0178821	0.706969	80.6142	10.5978	0.0169248	2.55656	0.132641	8.32965	69.0046	1879.88
0.00012368	0.380389	4.53833	0.0784595	0.0207839	0.456631	89.8745	10.8767	0.022263	2.66344	0.15511	8.43376	61.5844	2066.14
0.00011846	0.339769	5	0.0805409	0.0240535	0.460969	96.8547	9.794	0.0232544	2.38183	0.173265	7.6533	68.9855	1985.56
0.000114	0.393124	4.87001	0.0832599	0.0231004	0.280618	125.147	11.8177	0.0341017	2.87509	0.186761	7.0183	66.5459	1094.12
0.00014623	0.516219	5	0.0813281	0.0204709	0.191585	103.662	15.0198	0.0460623	2.22157	0.187955	6.90318	67.0404	524.185
0.00014164	0.502399	4.28905	0.0752022	0.0183839	0.22789	89.6783	16.2156	0.0482296	3.18397	0.160787	6.63324	63.2377	655.911
0.00010521	0.875409	5	0.108014	0.0151981	0.165038	82.8276	13.4851	0.0624784	2.5065	0.12468	6.25158	85.8464	492.331
0.00010518	0.939793	5	0.293094	0.0147456	0.064318	79.4439	13.2443	0.0562328	1.00643	0.164047	8.34956	95.6585	1069.91
0.0001136	0.81993	3.01986	0.260825	0.0174145	0.078617	66.2578	12.2734	0.0524179	0.917494	0.128051	8.05959	92.9691	1090.33
0.00010757	0.926279	3.27112	0.298907	0.0142322	0.148202	54.0823	7.7516	0.0437134	1.0394	0.116073	7.12997	148.579	1291.91
7.793e-05	0.867955	3.16988	0.281157	0.0170498	0.0998139	57.67	7.10974	0.0468402	1.09741	0.14339	6.96122	157.644	1747.59
6.699e-05	0.93445	2.87572	0.271465	0.0198735	0.0899153	85.537	7.01455	0.064885	1.18087	0.127923	7.48925	182.103	1600.1
6.808e-05	0.887568	3.70229	0.234281	0.0179182	0.0740233	75.047	9.39147	0.0439433	1.03519	0.111265	8.38249	224.356	1319.93
9.105e-05	1.01184	3.67452	0.245306	0.0246515	0.0975325	58.6177	7.14339	0.0395554	0.925747	0.15372	8.70737	258.035	1699.69
0.00010722	0.563963	3.51767	0.201893	0.0226951	0.0672119	61.0242	12.0202	0.0440285	1.07385	0.200677	8.88407	336.769	2073.94
6.128e-05	0.429448	4.72584	0.14709	0.0239615	0.0623712	60.4512	8.69017	0.0496257	2.00554	0.206714	5.99394	390.892	1563.58
6.346e-05	0.30809	4.5397	0.129833	0.0226105	0.0562008	89.612	8.61012	0.0453112	2.02231	0.15406	5.35722	435.483	1383.33
5.987e-05	0.330447	3.61245	0.125132	0.028413	0.0547091	74.9621	10.415	0.0489584	2.15659	0.138601	6.61996	365.368	1698.28
5.932e-05	0.39042	2.90944	0.138202	0.0215909	0.0379781	70.3671	9.7537	0.0590171	2.03945	0.122219	6.79503	414.038	2032.12
4.553e-05	0.585447	2.2501	0.136973	0.0241264	0.0476472	59.761	6.13241	0.037005	1.43566	0.138873	8.28874	401.608	2159.33
4.563e-05	0.768666	2.36029	0.112843	0.0244052	0.0560355	56.6185	7.14174	0.0424646	2.97936	0.134183	8.05305	355.992	2861.58
2.965e-05	0.746412	3.20035	0.153198	0.0133776	0.0414504	66.6719	12.8293	0.0480071	3.3972	0.168197	10.5348	411.578	3459.76
3.254e-05	0.830712	3.15722	0.172698	0.015397	0.0508635	73.4621	15.316	0.0584522	4.07783	0.182266	9.35571	453.317	2726.82
3.678e-05	0.974053	3.86533	0.188	0.0122566	0.0775445	88.8068	14.0541	0.048683	5.45994	0.12533	9.92296	476.964	3267.1
3.865e-05	1.21421	3.68731	0.187051	0.00906115	0.0989582	86.1892	20.5124	0.0756755	4.35517	0.110491	11.7302	497.751	3365.33
3.097e-05	1.53706	4.17102	0.222528	0.00807619	0.0834158	103.018	21.1993	0.105205	4.98055	0.122583	12.9523	625.293	3150.9
3.076e-05	1.57021	3.57365	0.213207	0.00829141	0.0683745	93.9151	23.6486	0.0711637	5.39699	0.112408	10.3406	622.998	3379.7
3.463e-05	1.6954	2.98292	0.225254	0.00591602	0.073828	69.3346	21.6403	0.0677018	3.95354	0.112044	10.639	747.814	3091.14
3.328e-05	1.26618	3.0333	0.25969	0.0064441	0.0790652	71.017	23.2511	0.0751258	3.85055	0.115179	10.7262	582.115	3045.88
3.787e-05	0.836469	2.39044	0.284716	0.00503245	0.0937595	52.8764	25.4465	0.0946025	3.19089	0.0939873	11.3643	796.269	3483.42
4.007e-05	0.882824	3.27416	0.291037	0.00554878	0.0852447	50.06	25.2403	0.101392	2.51283	0.090007	11.5221	782.746	2673.23
5.15e-05	1.07442	2.81415	0.341371	0.00549624	0.0766916	49.0467	37.8049	0.154475	4.22526	0.108919	11.3685	1076.91	2480.07
4.591e-05	0.959309	1.90721	0.363053	0.00828565	0.0921862	51.858	37.5247	0.15377	3.11923	0.15844	10.5634	1067.92	2249.77
5.322e-05	0.995674	2.54141	0.498343	0.00804449	0.0719547	42.3532	32.5068	0.109835	2.83722	0.130825	8.8827	1362.38	2033.06
4.631e-05	1.10834	2.90686	0.813189	0.00826455	0.070145	44.2907	33.1654	0.109524	3.43849	0.126486	10.3297	1221.92	2345.35
5.017e-05	0.990495	3.09102	0.533493	0.00855814	0.0711456	53.3102	36.4341	0.108165	5.30837	0.152029	9.42011	749.924	2121.65
4.56e-05	0.818942	3.06618	0.505768	0.00728333	0.0699855	62.3558	31.8779	0.107834	4.5388	0.151893	8.43956	649.462	2314.97
4.267e-05	0.891665	3.27902	0.382096	0.006525	0.0695809	61.1434	24.7665	0.10151	3.18721	0.203597	8.88364	682.955	2891.68
4.734e-05	0.697229	3.31308	0.30716	0.00857318	0.0743655	85.5522	23.8895	0.0810204	3.3413	0.174992	11.0294	817.511	3762.01
4.111e-05	0.802268	3.62005	0.304113	0.0072057	0.0811602	59.7208	19.5725	0.0913654	3.94404	0.148015	7.90384	711.305	3511.84
3.976e-05	0.6943	4.49839	0.295517	0.00832964	0.0844169	63.3194	11.6562	0.11313	4.03732	0.156905	7.53258	533.168	3042.01
4.193e-05	0.583451	3.55926	0.159738	0.00817753	0.0890572	73.5027	9.39768	0.141258	2.74751	0.181254	8.30109	403.253	2760.39
4.419e-05	0.665184	3.27851	0.184468	0.0107746	0.0745737	69.3536	15.314	0.134343	2.65688	0.128969	10.4057	438.14	3424.72
3.559e-05	0.819898	2.91376	0.220968	0.00991312	0.0558963	62.4095	19.3521	0.125732	2.71821	0.109279	9.24817	618.417	2946.61
4.456e-05	1.05198	2.60908	0.197101	0.008363	0.0638029	63.5685	16.7606	0.185074	2.35605	0.0988101	10.1013	427.068	2568.22
4.486e-05	1.01391	2.21791	0.251512	0.00861882	0.0500218	46.0867	12.9019	0.161096	2.34344	0.107529	8.65195	458.877	2872.15
4.942e-05	1.20991	2.58723	0.195321	0.014761	0.0408742	45.914	13.7983	0.183912	1.96516	0.0920369	10.1236	550.971	2669.05
3.937e-05	0.996096	3.58683	0.200757	0.0132414	0.0668838	47.1142	14.5688	0.162782	2.17278	0.0798069	11.52	395.4	3606.73
3.747e-05	0.801351	2.72823	0.345656	0.0106447	0.0743106	45.7653	13.3393	0.15271	1.72779	0.0902085	9.91062	431.691	3432.96
4.964e-05	0.884107	2.53052	0.311394	0.0133003	0.062596	38.4994	10.7556	0.145938	1.56432	0.0860052	10.2044	378.296	4119.13
5.333e-05	0.735341	2.11713	0.29518	0.0116285	0.0608687	38.5654	10.874	0.130099	1.40006	0.0888626	8.86115	263.128	3775.53
5.514e-05	0.764906	2.03795	0.422145	0.0151495	0.0584355	29.6764	10.7241	0.156964	1.05456	0.0802372	8.79339	344.055	3264.63
5.639e-05	0.840558	1.66051	0.448778	0.0115122	0.0605088	23.5246	10.5383	0.121536	0.833547	0.0708718	8.53302	310.674	2617.21
5.68e-05	1.31809	1.54752	0.45	0.0135137	0.0569602	29.2669	8.65344	0.15122	0.972996	0.0708113	8.20547	270.795	3056.21
4.628e-05	0.821622	1.46646	0.440358	0.0156454	0.048798	27.2083	6.53388	0.156228	0.588964	0.0711881	5.62095	266.864	1756.98
4.137e-05	0.935899	1.87947	0.544477	0.0175937	0.0614605	31.6159	6.50922	0.181333	0.557802	0.111141	5.65779	356.627	1585.69
3.885e-05	1.103	2.41051	0.5323	0.0159834	0.0481363	41.3559	5.94282	0.1518	0.602338	0.109052	5.6428	402.423	1913.9
4.254e-05	1.08328	1.91765	0.457914	0.013554	0.0444022	44.8843	5.09634	0.174954	0.667035	0.0859754	6.39265	436.225	1813.51
3.69e-05	1.26317	2.09278	0.469559	0.0176745	0.0571996	30.3298	3.62621	0.219249	0.590776	0.0723258	6.31995	405.929	1592.7
3.229e-05	1.55548	2.91171	0.490744	0.0135521	0.0370962	33.9774	2.42063	0.200122	0.423353	0.065475	6.15866	499.362	1867.47
3.492e-05	1.36551	2.30795	0.925256	0.0119523	0.0329688	33.6686	2.91033	0.207682	0.501215	0.0805982	6.68224	542.05	2430
3.284e-05	1.43482	2.93876	0.984966	0.0123845	0.0257638	48.6615	2.85065	0.259971	0.482993	0.0714355	5.97747	460.758	2197.86
2.658e-05	1.36721	4.46653	0.917085	0.0206369	0.0212982	49.1687	2.94337	0.254279	0.657137	0.0768342	6.65104	389.477	2615.58
2.518e-05	1.3731	5	0.758393	0.0115931	0.0131576	70.4118	3.67514	0.24957	0.513028	0.0791787	5.59252	510.779	1890.28
1.918e-05	1.4393	4.47	0.674661	0.0108991	0.0175109	82.2625	5.62587	0.251779	0.468733	0.0627205	6.51281	526.734	1747.88
1.651e-05	1.45727	5	0.62688	0.0131078	0.0204908	87.3859	7.61678	0.238013	0.481278	0.0852692	7.7896	548.434	1984.63
1.939e-05	1.2026	5	0.986029	0.0139049	0.0266141	82.0941	9.9904	0.169595	0.429414	0.0845047	7.5235	504.584	1279.45
2.291e-05	1.23212	4.70073	0.858078	0.0177796	0.0194742	99.6425	10.002	0.242074	0.45683	0.0962964	6.44482	708.17	1166
2.696e-05	1.23719	3.52293	0.807015	0.0185259	0.0297019	94.6249	16.0762	0.24333	0.455355	0.0981322	8.40076	734.356	1452.43
2.775e-05	1.10662	4.36901	0.576755	0.0213294	0.0225226	98.7216	15.4977	0.322207	0.515114	0.110047	8.15967	935.003	853.166
2.057e-05	1.42137	2.89538	0.852087	0.0196049	0.0186024	85.6114	16.2995	0.297756	0.479739	0.102562	6.40838	897.351	774.211
2.171e-05	1.45571	3.8239	1.17983	0.0229659	0.0199955	64.5849	15.4247	0.33425	0.353116	0.0778945	6.87243	861.309	782.824
2.018e-05	1.29109	3.91898	1.41513	0.023648	0.0205569	71.3755	16.0185	0.377377	0.443789	0.085916	6.43744	1112.32	783.676
1.812e-05	1.15953	3.89856	1.36355	0.0282917	0.0254481	70.8823	13.6421	0.443624	0.406963	0.101326	6.0983	1205.82	703.914
2.386e-05	1.13184	3.18838	0.873199	0.0270589	0.0286772	64.7132	13.4219	0.378558	0.265701	0.115264	6.65888	1347.4	753.753
3.604e-05	1.06114	3.58993	0.937817	0.0403824	0.0274927	64.9362	10.3942	0.386814	0.298769	0.167133	6.08718	1346.82	887.627
4.328e-05	1.02918	3.39658	1.06263	0.0485897	0.0193799	80.3748	15.765	0.344134	0.234972	0.201527	6.77853	1374.2	1059.01
3.978e-05	0.93077	2.35428	1.03149	0.0459486	0.0170122	94.1789	14.2434	0.365725	0.291852	0.258172	7.33411	1393.76	1157.01
2.222e-05	0.952391	2.45723	1.09026	0.0436756	0.0155841	76.2096	16.3632	0.257922	0.406011	0.250214	5.47666	1415.38	701.785
2.48e-05	1.02512	2.27297	0.962824	0.0354434	0.0166563	77.4709	19.6771	0.299244	0.513554	0.290377	6.65846	1695.77	713.149
2.417e-05	0.915455	2.21343	1.051	0.0327377	0.0121288	73.6248	19.5323	0.243898	0.519068	0.263815	7.0429	1660.92	870.204
2.284e-05	0.855814	2.13124	1.18116	0.0472126	0.0122465	54.2626	24.5805	0.240218	0.697664	0.234265	6.98231	2049.64	869.207
2.092e-05	0.971762	2.45579	1.59057	0.056295	0.0130686	47.9822	25.8657	0.240114	0.764272	0.173533	6.12792	2742.58	886.901
2.738e-05	0.812282	2.47314	1.74402	0.0502109	0.0135827	86.33	23.019	0.26332	0.748955	0.225136	5.69624	3010.24	771.52
2.672e-05	0.749146	2.05194	1.91994	0.044768	0.0137024	66.6573	17.5622	0.26729	0.917708	0.330627	5.41615	2871.08	914.095
2.55e-05	0.853615	2.60905	2.22546	0.0804467	0.0136461	81.5172	19.6722	0.345057	1.10359	0.230123	5.39283	2593.81	928.313
3.618e-05	0.653676	2.78396	2.11237	0.0603206	0.0147893	65.8949	15.5328	0.429146	1.55087	0.291083	4.74166	1902.85	988.617
2.86e-05	0.699382	3.1979	2.00342	0.0479531	0.0161611	53.4288	13.2391	0.444946	1.60346	0.252149	4.83929	1876.76	1235.72
2.52e-05	0.810814	3.81743	1.38489	0.0466514	0.0133868	60.8176	15.5412	0.614982	1.13654	0.225162	5.73788	1936.17	1532.58
3.216e-05	0.735708	4.14024	1.04699	0.0412409	0.0118013	88.9405	10.2242	0.660904	1.11402	0.184668	5.52429	2523.65	1585.49
3.034e-05	0.689828	4.91517	1.02851	0.0568702	0.00741393	81.0915	8.79719	1.13605	1.02383	0.161007	5.81423	3003.07	2222.54
5.046e-05	0.862867	2.96072	1.00066	0.0332414	0.00840244	79.2643	12.1872	1.18884	1.07395	0.220614	6.76459	1354.11	2744.22
5.327e-05	0.916979	4.3946	1.27991	0.0348462	0.00969879	37.7932	13.2075	0.981657	0.991686	0.192835	7.13571	1450.44	2613.38
4.439e-05	0.660813	5	1.34934	0.0380294	0.0120123	38.8116	17.0208	0.862778	1.20285	0.193662	6.54013	1471.13	2695.54
4.628e-05	0.948424	3.43366	1.58075	0.0228462	0.01049	31.0846	15.2435	0.723068	1.26172	0.169011	5.34874	1353.73	2545.55
4.577e-05	1.11348	3.5932	1.94472	0.0204356	0.00759592	41.1366	17.0418	0.742617	1.02591	0.198849	6.51825	961.984	2526.52
5.408e-05	0.821409	3.36419	3.53433	0.0232037	0.00808384	33.3281	14.121	0.803916	0.835985	0.197046	5.39076	958.345	2117.04
5.812e-05	0.778412	2.9324	3.03066	0.0158272	0.00701062	43.9026	16.1054	0.340942	1.03123	0.232227	4.85423	1146.49	1778.3
4.892e-05	0.886102	2.285	2.45075	0.0191655	0.005	44.7764	16.6714	0.404982	1.23703	0.1531	5.57377	1132.9	1749.6
5.765e-05	0.710966	2.22257	1.93973	0.0128222	0.005	44.4224	17.4588	0.422035	1.32614	0.212022	5.88016	914.074	1842.72
7.137e-05	0.806448	2.2915	1.67418	0.0104405	0.005	46.7103	23.3937	0.509409	1.29026	0.189703	5.30845	827.362	2406.24
6.124e-05	0.691003	2.4896	1.80637	0.0113288	0.00629105	58.7571	21.5218	0.336452	1.28772	0.211008	5.38504	792.768	1935.94
5.161e-05	0.7059	2.26802	2.27716	0.0103994	0.005	72.3134	24.4772	0.259305	1.67186	0.158161	7.18928	720.045	2352.95
5.171e-05	0.682967	2.71876	2.21599	0.00829708	0.00598336	85.4472	38.4331	0.190067	2.40056	0.135653	6.38383	581.14	3044.18
5.57e-05	0.515255	3.05717	1.92097	0.00902371	0.0066095	68.7934	32.7161	0.352469	2.10086	0.151856	6.20561	840.72	3198.39
6.445e-05	0.512291	2.6576	1.52923	0.00979472	0.00718716	61.9357	27.2576	0.379133	2.21274	0.168907	5.50306	881.968	4099.04
6.324e-05	0.499388	2.78228	1.54556	0.0103743	0.0075158	93.7712	24.4463	0.351766	1.94979	0.136461	5.1184	895.535	5000
5.242e-05	0.334508	1.7908	1.29475	0.0097913	0.0072787	100.442	24.7609	0.403144	1.4492	0.205367	5.27405	628.311	4112.75
5.492e-05	0.220602	1.38459	1.01889	0.00957081	0.0155035	121.232	20.59	0.70322	1.48815	0.177472	6.45372	739.969	4952.64
3.338e-05	0.259267	1.63294	1.05133	0.00892735	0.016763	89.3764	23.4971	0.826659	1.39679	0.19737	6.9752	541.3	4630.19
3.514e-05	0.319992	1.20448	1.09085	0.0123654	0.0145366	127.111	26.4186	0.840576	1.35593	0.179116	7.31389	491.084	4140.86
2.754e-05	0.38763	1.47768	0.815735	0.0140068	0.0167485	201.618	24.4124	0.830403	1.27023	0.223339	9.2733	634.172	4709.71
3.445e-05	0.432845	1.34321	0.76331	0.0168687	0.0168556	209.948	21.3772	1.25112	1.35814	0.239154	7.99963	470.118	4888.73
4.294e-05	0.381586	1.7551	0.498909	0.0208709	0.0183609	215.041	21.503	1.08207	1.2468	0.251791	7.76538	511.03	4066.38
4.627e-05	0.372588	1.80843	0.501143	0.0195163	0.0117571	164.66	25.4334	1.31	1.07636	0.264706	7.5369	540.798	2861.73
4.383e-05	0.569345	2.09113	0.579557	0.0157254	0.0148725	231.174	22.0719	1.40934	1.41527	0.350453	9.15104	618.43	4396.34
3.562e-05	0.520171	2.93631	0.430718	0.0172054	0.0136688	193.213	24.5736	1.7552	1.79219	0.279374	9.07824	704.272	3325.61
3.815e-05	0.473551	2.65585	0.441451	0.0188799	0.0180748	203.657	31.9274	1.67068	1.75447	0.236953	7.86434	817.377	5000
3.282e-05	1.01538	2.75285	0.380664	0.0222683	0.0186575	173.75	15.365	1.37221	2.61916	0.239787	8.63126	1081.7	3498.87
2.196e-05	1.12001	2.80144	0.547433	0.0163218	0.0240306	199.552	10.9972	1.20811	2.30972	0.167723	7.79659	1286.44	4617.59
2.17e-05	1.19426	2.09038	0.520813	0.0157135	0.0330921	193.433	14.6947	1.16729	2.24674	0.153322	9.34499	1223.1	5000
2.291e-05	1.67168	1.87123	0.572982	0.0187034	0.0211243	190.573	12.9111	0.707138	1.76565	0.154502	8.95101	1257.77	4927.13
2.597e-05	1.75675	1.81138	0.774784	0.0167945	0.0228751	253.84	12.0302	0.735132	1.51001	0.200582	10.625	1438.81	5000
2.034e-05	2.01546	1.82767	1.15691	0.0235872	0.0174934	179.965	14.394	0.726498	1.6476	0.168791	11.2793	1161.46	5000
2.019e-05	1.41979	2.36806	1.10746	0.0194214	0.0146409	169.512	13.8025	0.636725	1.85911	0.185105	11.1876	732.218	5000
2.419e-05	1.75321	3.0199	1.15956	0.0148278	0.0151744	158.646	16.1755	0.741212	2.14153	0.174436	8.71047	694.188	4533.15
3.141e-05	0.931755	2.19062	1.61987	0.0116642	0.0171956	187.709	17.744	0.758747	2.35515	0.184111	6.50723	1031.65	3410.21
1.941e-05	1.15368	1.51127	1.27061	0.0146074	0.0193849	265.598	16.687	0.850621	2.83269	0.150504	8.7805	1306.55	4026.3
1.953e-05	0.993696	1.73849	1.288	0.0197785	0.0191541	208.536	20.469	0.85549	2.85562	0.15861	7.85859	1364.06	5000
2.587e-05	0.868585	1.45249	1.21255	0.0173025	0.0264473	249.848	22.8695	0.850934	2.4284	0.184343	6.86505	1478.51	5000
2.537e-05	0.892402	1.23343	1.46295	0.0219588	0.0277901	201.11	20.4105	0.667757	1.55627	0.166495	8.73832	1198.25	4763.94
3.135e-05	1.03325	1.09684	1.46018	0.0223563	0.0365008	152.997	24.3268	0.615382	1.29291	0.20798	8.26754	1056.52	3296.75
3.233e-05	1.45848	1.02038	0.965022	0.0216669	0.036152	116.407	14.8422	0.792116	1.56519	0.345121	10.2668	1025.06	3465.78
4.304e-05	1.398	0.739187	1.2401	0.0209668	0.0257223	137.897	11.6916	0.877461	1.41614	0.309373	8.87609	744.144	3862.99
3.783e-05	1.51583	0.748036	1.60302	0.023147	0.0245793	152.439	12.4908	0.555167	1.15596	0.43472	8.89805	964.395	3537.6
3.444e-05	1.3551	0.69168	1.46056	0.0170607	0.02003	153.855	11.7358	0.700584	0.880242	0.417002	7.26839	1043.64	2166.39
3.76e-05	1.05885	0.932474	1.13463	0.0180022	0.0211799	194.92	12.4925	0.735369	0.621736	0.39501	6.21661	883.779	2097.03
4.368e-05	1.12326	0.794262	1.17605	0.0269824	0.022571	221.622	8.27692	0.739969	0.701596	0.327257	5.49321	1040.06	2327
3.392e-05	1.11168	0.91967	1.05436	0.0295081	0.0221126	211.632	9.15805	0.826931	0.572786	0.356657	6.85887	823.732	2003.45
4.101e-05	1.26079	1.0125	0.844382	0.0337034	0.0226284	183.821	12.2335	0.991056	0.375583	0.340974	8.58712	787.694	2090.01
4.455e-05	0.97809	0.910905	0.600035	0.0213702	0.0309793	189.902	11.4283	1.09332	0.410739	0.4225	8.05017	986.042	2009.79
2.155e-05	1.02455	0.44976	0.878151	0.0142769	0.0341458	290.108	10.3036	5.70663	0.380109	0.319525	8.58571	2539.58	1848.1
2.323e-05	0.974354	0.466639	1.04022	0.020156	0.0303634	331.336	10.2758	4.53515	0.364198	0.343204	7.70832	1939.73	2061.82
2.934e-05	1.19833	0.439405	1.10602	0.0208013	0.021516	402.588	8.46204	6.74071	0.321521	0.331783	7.62447	1619.51	1659.03
2.934e-05	1.20095	0.399672	1.34099	0.0333217	0.0259663	574.472	11.0141	8.6071	0.359862	0.372895	6.19232	1440.1	2202.13
4.206e-05	0.89811	0.297411	1.00143	0.0284906	0.0321515	96.2961	6.55905	5.34315	0.294616	0.273187	6.34489	786.206	2061.97
5.032e-05	1.04702	0.365292	1.31709	0.0296557	0.0295824	90.834	7.47159	3.77906	0.276789	0.28624	7.00769	702.37	2078.18
5.852e-05	1.23763	0.343975	1.68358	0.0366791	0.033648	95.98	6.72947	3.15418	0.313135	0.207698	6.35708	587.408	1923.78
6.074e-05	2.11481	0.531122	1.98388	0.0312551	0.0376252	87.8654	5.61354	2.51246	0.432349	0.187474	6.78247	526.995	1494.58
6.327e-05	2.85199	0.557843	2.40924	0.0290903	0.0393378	78.6711	5.86133	2.28941	0.429361	0.213492	6.53757	396.278	1541.9
5.77e-05	2.98824	0.591256	2.71206	0.0435662	0.0351581	98.7646	5.3322	2.14616	0.467167	0.233304	6.63918	441.872	1538.74
4.379e-05	2.84334	0.736581	2.39	0.0537482	0.0301884	77.2472	4.24334	3.28161	0.604491	0.179128	5.56057	423.193	1135.68
4.007e-05	2.6851	0.678972	1.70139	0.0890575	0.0381855	84.406	3.71985	3.59763	0.543404	0.166553	6.14818	414.036	1235.54
3.43e-05	2.78934	0.640012	1.73789	0.0730328	0.0332035	67.7457	2.87352	2.51468	0.462239	0.133871	6.47159	362.713	1631.99
3.412e-05	2.87477	0.611272	1.14529	0.0982947	0.0289248	72.2547	2.44389	3.65335	0.435358	0.144695	5.387	505.92	2151.12
4.085e-05	2.18322	0.517092	1.4784	0.107515	0.0317996	50.5507	2.06447	3.15939	0.470332	0.129409	5.41964	466.774	2174.96
3.526e-05	1.85767	0.531411	1.8053	0.132221	0.0228343	46.9467	2.52245	3.35524	0.428441	0.176305	5.35528	496.048	2113.54
4.18e-05	2.00135	0.496982	1.66308	0.116036	0.0272717	49.4976	3.20358	3.21343	0.645631	0.178721	5.32811	562.615	2086.13
2.729e-05	1.67136	0.456593	1.67205	0.106581	0.0218079	54.3394	3.23885	2.74662	0.537494	0.151378	5.58113	513.743	2002.76
3.018e-05	2.16047	0.458459	1.54656	0.150506	0.0230419	49.6694	3.55454	2.28375	0.665838	0.175241	6.00217	472.749	1641.84
2.453e-05	2.20691	0.330258	1.72407	0.123244	0.02532	50.7362	3.96888	2.61088	0.743744	0.167346	5.65409	568.321	1401.41
3.444e-05	2.1677	0.205315	1.39213	0.116991	0.0268364	56.1161	3.58512	3.02961	0.595009	0.193095	5.0175	639.05	1389.79
3.954e-05	1.50481	0.220837	1.20661	0.111204	0.0228744	39.0842	4.00653	3.42573	0.633593	0.188469	6.29121	612.822	1988.33
4.888e-05	1.5854	0.291163	1.4673	0.224343	0.0222042	63.2906	3.54944	2.89213	0.663561	0.272644	5.54397	565.566	2306.24
4.02e-05	1.47517	0.276299	1.73039	0.246889	0.0190346	76.4665	3.52829	3.17899	0.786151	0.250406	6.11798	508.49	2697.96
3.711e-05	1.98921	0.252852	1.58314	0.309433	0.020815	59.6281	3.78358	3.33023	0.754924	0.260684	5.53975	564.381	3149.07
3.384e-05	2.60666	0.335431	1.18167	0.366972	0.0167333	62.2786	3.62491	3.43536	0.632286	0.23087	7.37655	616.68	3107.97
3.765e-05	2.30521	0.294993	1.43343	0.376732	0.0144018	56.0277	3.94796	2.82006	0.425871	0.278522	5.45007	757.659	3007.07
4.075e-05	2.60855	0.283274	1.72823	0.34684	0.0202211	69.6737	5.02256	2.61708	0.393608	0.31662	7.46843	806.826	3506.75
4.105e-05	2.7159	0.321586	1.99821	0.359213	0.0214058	61.6634	5.32937	2.44486	0.332419	0.309636	6.63857	913.052	3678.85
5.165e-05	2.75601	0.273395	1.9834	0.373223	0.0131711	54.8493	4.23915	3.15081	0.313672	0.282947	6.1408	639.17	4096.78
2.992e-05	2.52679	0.173995	1.80528	0.307323	0.0128306	44.4918	3.13223	1.84056	0.373522	0.307109	6.54525	1150.71	3089.73
3.02e-05	2.51972	0.472472	2.3759	0.740464	0.0155691	106.779	2.37187	3.3826	0.327425	0.314377	6.53388	1017.34	4142.07
3.2e-05	2.50384	0.444618	2.10243	0.685447	0.0124229	124.834	2.63204	2.76595	0.328698	0.33286	6.40823	1036.7	3388.11
2.747e-05	2.91155	0.57644	2.47517	0.567676	0.0148822	123.216	2.32214	2.92814	0.248265	0.350875	7.66814	1320.74	3762.12
3.479e-05	2.34318	0.517432	2.76685	0.678133	0.016809	136.225	3.26913	3.16194	0.175027	0.36584	8.7362	1313.25	4358.54
4.083e-05	2.63768	1.26227	2.47953	0.313472	0.0224313	112.879	3.04378	2.95907	0.165198	0.355725	5.95012	1505.78	5000
3.074e-05	2.28169	1.24374	2.80275	0.318832	0.0243963	235.96	3.67898	2.72414	0.168413	0.376954	6.71899	1499.06	4771.52
3.076e-05	2.41269	1.36262	2.97414	0.256524	0.0168381	170.343	4.74103	2.51621	0.175467	0.331449	7.48059	1356.01	3646.09
3.757e-05	2.69186	1.8028	2.51053	0.224048	0.0167422	144.058	5.09928	3.26042	0.220552	0.365062	6.25824	1872.66	2645.53
3.029e-05	3.01555	2.11211	3.47499	0.189562	0.0143704	179.523	3.62313	3.67839	0.267181	0.362167	5.85347	2322.37	2235.29
3.038e-05	3.63813	1.9281	4.08676	0.225572	0.0185174	240.431	2.87901	3.87288	0.215989	0.401397	5.83133	2326.88	1898.33
3.076e-05	3.69225	1.99329	2.68854	0.210198	0.0119504	248.463	2.1254	4.02166	0.206963	0.442599	6.46262	2460.36	2130.41
3.749e-05	4.06686	5	2.00055	0.2689	0.0130302	211.589	2.30182	3.5143	0.216792	0.36332	5.96207	2344.56	2293.9
2.024e-05	4.58185	2.54688	1.97159	0.0762625	0.0118161	334.647	2.12275	2.57315	0.207474	0.553976	6.49702	4240.83	2034.68
1.844e-05	4.90557	2.34511	2.405	0.0894124	0.0110085	329.615	1.47799	2.43454	0.191137	0.472679	5.54949	3915.48	2134.97
1.61e-05	4.93957	3.09842	1.09238	0.0914088	0.020735	294.083	2.24226	1.63088	0.332219	0.325024	7.22348	3618.21	2292.24
2.021e-05	4.61974	3.91053	1.15992	0.0986804	0.0211013	307.709	2.21537	1.59967	0.275067	0.30152	7.01773	2678.78	1664.47
2.221e-05	3.94355	2.57723	0.912474	0.116041	0.0141459	199.652	1.87004	1.88674	0.125887	0.238803	7.55055	2404.11	1382.32
2.092e-05	3.76962	2.7753	1.16905	0.0953332	0.0117245	220.258	1.89598	2.04518	0.130201	0.336336	6.8632	1846.04	1360.99
1.881e-05	3.97459	2.2645	0.879796	0.110987	0.0156783	228.027	1.74067	2.30632	0.124806	0.33492	6.82399	2274.4	1195.22
2.035e-05	1.60344	1.50722	0.752005	0.0709103	0.0276431	270.831	2.22571	2.18587	0.184294	0.304356	5.74317	2079.34	1254.89
1.632e-05	1.94516	1.54809	0.671833	0.0596747	0.0312333	246.676	2.30874	2.38219	0.181985	0.323347	5.97226	1531.3	1639.28
1.359e-05	1.97473	1.32999	0.772149	0.0526154	0.0268602	320.572	1.95507	2.14717	0.211648	0.305854	6.43839	1433.32	1895.63
1.712e-05	1.7199	1.35725	0.786659	0.0567903	0.0365666	275.488	1.67031	1.83157	0.289827	0.258358	5.28189	1590.32	2076.56
1.031e-05	1.40099	1.85257	0.733572	0.0681915	0.0356447	290.848	2.04614	2.00517	0.24455	0.15127	4.7436	2152.5	1996.68
1.073e-05	1.23336	2.74102	0.738876	0.0405793	0.036983	357.65	2.03003	1.97415	0.231887	0.174726	5.47899	2304.08	2131.13
7.84e-06	1.13315	3.78484	0.503207	0.0362775	0.0391092	318.133	1.45201	1.63525	0.237081	0.158822	5.15908	2790.07	1642.09
6.86e-06	1.16553	3.72212	0.668911	0.0398214	0.0518623	230.21	1.48023	1.66147	0.256678	0.13656	4.51154	2741.14	1255.77
6.55e-06	1.07329	3.36452	0.559346	0.0447042	0.0493594	324.642	1.2674	1.69627	0.312244	0.102457	3.83657	1961.72	984.898
7.1e-06	1.63647	4.55158	0.477672	0.0403396	0.042679	398.209	1.1202	1.32804	0.40758	0.107484	3.86281	1926.29	962.105
7.89e-06	2.08994	5	0.571157	0.0292386	0.0471216	357.395	1.02851	1.32532	0.343707	0.105747	4.54444	1898.64	959.034
7.07e-06	2.01303	5	0.527329	0.0270516	0.0414154	283.204	0.844143	1.08064	0.266634	0.091657	4.6474	1660.32	1120.71
5.36e-06	1.7917	4.66957	0.431732	0.0357641	0.0509438	375.674	0.799182	1.22856	0.44144	0.0925302	4.52588	1431.79	1051.18
5.88e-06	1.46327	5	0.327652	0.0450934	0.0392652	338.584	0.863253	1.27074	0.505816	0.0874127	4.38014	1383.71	1183.2
6.53e-06	1.69176	5	0.374506	0.0304663	0.03618	349.494	0.666074	1.17971	0.458374	0.085233	4.86001	1186.59	1421.08
6.14e-06	1.52276	4.61973	0.3215	0.0307229	0.0433986	261.975	0.824144	0.991189	0.370312	0.117179	4.69578	1055.76	1307.76
8.08e-06	1.11028	4.37642	0.30731	0.0366171	0.0253412	213.585	0.744943	0.799204	0.46709	0.122099	4.26623	1380.05	979.829
7.07e-06	1.35813	3.99337	0.395524	0.0588064	0.0257041	231.709	1.12925	0.887622	0.429689	0.140457	3.67882	1511.92	737.767
7.08e-06	1.51923	3.56393	0.406315	0.0450459	0.0427119	219.862	2.26975	1.01378	0.391348	0.192202	5.06785	1783.6	897.437
6.44e-06	1.65359	3.56841	0.297303	0.0380899	0.032067	363.674	2.65785	0.939258	0.29988	0.215988	6.21295	1952.56	1018.99
7.08e-06	2.84337	3.65032	0.562569	0.0334171	0.0192792	292.635	4.05037	0.930726	0.583669	0.252478	5.57376	2130.89	991.853
6.37e-06	3.8794	4.21377	0.511387	0.0337603	0.0199838	318.368	3.17916	0.772824	0.606343	0.264455	7.30977	2488.35	879.176
6.08e-06	4.23826	3.81475	0.468941	0.039693	0.0169936	265.366	3.0681	0.603158	0.478127	0.264997	7.57925	2826.04	739.522
5e-06	4.75127	3.54719	0.413758	0.0458543	0.0158615	284.603	2.91035	0.384166	0.284853	0.267322	8.73506	2893.84	685.693
5e-06	5	3.20937	0.493823	0.0390312	0.0195755	253.313	2.58184	0.389459	0.394204	0.227969	6.86718	3424.94	1002.35
5e-06	5	2.4075	0.530626	0.0444023	0.0169329	359.684	2.9282	0.381257	0.384763	0.232613	8.28385	3022.48	930.12
5.91e-06	4.54491	2.12975	0.378519	0.0360591	0.0222298	313.504	5.39152	0.296932	0.628603	0.288395	9.70504	3019.49	764.458
5e-06	5	2.20194	0.3264	0.0345229	0.0279915	376.977	3.81174	0.314617	0.594136	0.206288	10.2061	3601.59	1153.32
5.26e-06	4.67178	2.46382	0.307635	0.0454948	0.043604	345.699	1.93487	0.326637	0.676026	0.187711	5.73309	4164.75	487.459
5.17e-06	4.32048	2.20652	0.395352	0.0510336	0.0405349	349.07	1.71799	0.405506	0.530888	0.180012	5.40023	5000	542.229
5e-06	3.07251	2.47453	0.344752	0.0399508	0.0364346	415.282	1.27854	0.371695	0.506939	0.2427	4.7047	5000	468.795
5.27e-06	4.38876	2.26972	0.30354	0.0375767	0.0348812	532.608	1.28684	0.34096	0.456577	0.23981	4.72075	4273.6	278.425
6.49e-06	4.05251	2.61475	0.38599	0.0436094	0.0330839	480.4	1.30625	0.305078	0.300112	0.264858	4.86086	5000	320.379
6.91e-06	4.74435	3.0964	0.333744	0.0423294	0.041648	478.327	1.38777	0.318706	0.349144	0.211713	4.8163	5000	301.097
6.56e-06	5	2.63875	0.427115	0.024754	0.0357273	489.96	1.36213	0.371216	0.35774	0.272552	5.42527	5000	338.809
5e-06	3.54387	2.53333	0.432705	0.0263118	0.038847	474.622	1.42666	0.381622	0.381031	0.253103	4.63918	5000	362.565
5.39e-06	2.22747	3.40807	0.427438	0.0257025	0.0384	414.586	1.44468	0.328825	0.35272	0.219991	4.01187	5000	370.973
5.5e-06	2.80727	3.6112	0.435809	0.027596	0.0334145	344.754	1.42162	0.355665	0.351343	0.174744	4.72605	4900.27	480.724
5e-06	2.27054	2.70818	0.500706	0.0206866	0.0459251	327.257	1.3081	0.390359	0.512377	0.206783	4.45444	5000	571.286
5e-06	2.27424	2.23992	0.407305	0.0177643	0.0510497	335.529	1.37737	0.488451	0.543245	0.172962	4.41386	5000	521.678
5e-06	2.31828	1.70963	0.342375	0.0201803	0.0326031	267.207	1.10408	0.32256	0.383266	0.166329	4.56977	5000	625.615
5e-06	2.48264	1.61772	0.418267	0.0324709	0.0407817	280.575	1.27903	0.267375	0.44483	0.186381	4.60553	5000	597.299
5e-06	2.2127	1.47349	0.506752	0.031639	0.0476783	313.414	1.03656	0.244093	0.460085	0.188402	4.33611	4811.75	708.027
5.34e-06	2.75902	2.19933	0.386563	0.0216239	0.036453	401.792	1.30571	0.259532	0.727819	0.172126	5.55038	3532.41	866.748
5e-06	1.9427	2.23263	0.744579	0.0278371	0.0426701	365.071	0.95671	0.320827	0.580951	0.211944	4.61463	3681.75	1287.15
5e-06	1.30382	3.14289	0.699786	0.0290248	0.0263038	394.43	0.904196	0.227828	0.489745	0.211318	3.12414	4417.95	759.079
5.18e-06	1.30184	2.77412	0.579321	0.0156275	0.0226298	454.277	0.824541	0.237676	0.404746	0.224368	3.59286	4586.71	765.997
5.07e-06	1.30871	3.11554	0.512583	0.0158857	0.0259077	417.257	1.05923	0.266778	0.370434	0.234733	3.18686	4610.65	651.879
5e-06	1.24496	4.38556	0.429609	0.0164714	0.0275831	495.041	0.803763	0.357163	0.452594	0.243553	3.28903	5000	709.655
7.3e-06	1.24343	5	0.551469	0.0177079	0.0186911	367.178	1.05526	0.28167	0.45011	0.296852	3.02438	5000	735.885
9.24e-06	0.951671	5	0.457073	0.0218528	0.021811	349.668	1.0691	0.305525	0.39033	0.343381	3.26956	5000	867.265
8.61e-06	0.942262	4.8235	0.559008	0.0227024	0.0196829	288.021	1.22301	0.378303	0.419541	0.320875	3.56105	5000	766.446
8.19e-06	1.08777	5	0.71172	0.0264338	0.0156467	273.74	1.67254	0.391711	0.449372	0.360847	3.43518	5000	726.765
7.09e-06	1.29171	5	0.477357	0.0234271	0.0107208	261.269	2.12665	0.333998	0.769446	0.322329	4.24099	5000	789.546
8.04e-06	1.16593	4.29609	0.558301	0.0139647	0.0131465	272.418	2.08828	0.301048	0.734871	0.360904	3.80867	4150.13	1053.08
1.004e-05	1.62073	4.6345	0.852416	0.00945331	0.0160871	256.118	2.24072	0.374316	0.589143	0.455111	3.85923	5000	1334.75
1.217e-05	1.53198	5	0.935056	0.011581	0.0158306	266.137	2.25285	0.31709	0.46572	0.377069	5.16953	3826.11	2242.27
1.32e-05	1.07485	3.79374	1.04573	0.014151	0.0170696	239.436	1.79802	0.242846	0.621958	0.404806	4.52263	3902.91	2235.03
1.697e-05	0.937272	3.77088	1.01864	0.0134512	0.0149087	215.521	1.51851	0.235034	0.397609	0.400797	4.12603	3519.08	2183.32
1.926e-05	0.936753	2.64714	1.12219	0.0124399	0.0166557	242.696	1.71557	0.211987	0.526002	0.430022	3.45297	4301.97	1601.72
2.662e-05	0.484315	2.39902	1.34346	0.0176149	0.00829448	147.864	1.76514	0.130928	0.623967	0.315257	2.26969	3171.19	1423.97
4.87e-05	0.543727	3.66314	1.2796	0.0454482	0.00767889	220.583	1.91402	0.167405	0.518964	0.601385	2.48525	1712.59	1242.21
2.677e-05	0.52354	5	1.28935	0.0373319	0.0116404	317.067	1.78406	0.631889	0.486889	0.337826	2.5584	3858.35	1237.73
2.874e-05	0.342967	5	1.22967	0.040935	0.0132485	313.609	2.59518	0.491878	0.498654	0.298907	2.77211	2879.22	1457.79
3.998e-05	0.277294	5	1.35826	0.0350682	0.0114743	336.958	2.90226	0.572542	0.561722	0.351146	2.70304	2289.93	1595.51
4.342e-05	0.478147	5	1.47629	0.0322635	0.00835447	264.716	3.05843	0.392856	0.772104	0.502119	2.49163	1865.08	1972.17
4.981e-05	0.58467	5	1.41047	0.0280426	0.00822731	261.165	3.24004	0.280973	0.725728	0.536291	4.19468	1731.17	2453.85
3.307e-05	0.473945	2.489	1.21958	0.0499297	0.00574263	337.002	3.20816	0.27864	1.11237	0.448531	4.17804	1791.41	2647.59
3.019e-05	0.457042	2.34646	1.5514	0.0537831	0.00528271	256.665	3.85066	0.270426	1.33855	0.404617	3.29073	1598.79	2782.09
3.239e-05	0.633947	1.79281	2.14845	0.0519992	0.005	268.217	3.88965	0.330333	1.31517	0.424469	3.60301	1422.06	3041.67
2.775e-05	0.505088	0.929424	2.43677	0.0688246	0.005	234.906	3.85982	0.390674	1.26169	0.587432	3.32375	2325.31	3387.61
2.484e-05	0.502689	0.658299	2.77012	0.0113713	0.00526831	393.46	4.18283	0.150281	1.50088	0.716631	3.63823	1692.25	2504.86
2.043e-05	0.603424	0.465709	3.93004	0.0109276	0.00561831	388.803	3.34246	0.10814	1.18688	0.596984	3.23559	1797.02	2600.31
1.865e-05	0.836996	0.414645	3.63458	0.00950275	0.00601041	283.753	4.18829	0.104068	1.12754	0.42827	3.30152	2190.29	2092.54
1.879e-05	0.570902	0.532406	3.31851	0.0123221	0.00633044	376.108	3.93783	0.105106	1.13017	0.500287	2.96487	1906.97	2414.92
1.452e-05	0.4338	0.43355	4.68233	0.0152491	0.00782066	336.418	3.32501	0.115075	0.901185	0.496244	3.18783	2128.15	3984.88
1.573e-05	0.4418	0.361656	5	0.0134051	0.00883954	225.807	3.21507	0.127635	1.60085	0.427614	3.38927	2228.82	4811.72
1.177e-05	0.411443	0.371055	5	0.00912846	0.00755644	207.604	3.47628	0.116524	1.624	0.387811	3.40863	1490.88	4424.28
1.146e-05	0.399885	0.347834	4.02923	0.0143794	0.00858288	198.96	2.38376	0.17556	1.21226	0.358191	2.79285	2165.7	4636.01
8.97e-06	0.480647	0.345728	2.32068	0.0113369	0.00908636	247.801	2.3713	0.18273	0.916397	0.42309	3.26913	1748.11	5000
9.14e-06	0.620188	0.425863	2.29756	0.0100017	0.00972356	262.146	3.28844	0.112871	0.841078	0.550694	4.63446	2219.34	4434.96
1.171e-05	0.593223	0.367955	2.17532	0.0127583	0.00894774	261.532	4.14711	0.100958	0.880319	0.514849	4.88323	2459.5	5000
1.135e-05	0.789278	0.388202	1.96663	0.0100518	0.0141438	319.816	4.07065	0.0956664	1.10378	0.574186	3.71718	2429.56	5000
1.033e-05	0.57906	0.421954	1.24418	0.0126784	0.0131828	284.415	5.75582	0.0642794	1.14544	0.604023	4.69229	2566.6	4533.95
1.243e-05	0.445187	0.397813	1.59312	0.0133451	0.0123639	271.392	6.68165	0.0579988	1.0368	0.712208	4.27447	2990.22	5000
1.705e-05	0.589182	0.292791	1.4318	0.0163579	0.0165859	211.936	8.05146	0.0633527	1.17783	0.613349	5.5754	1935.09	4455.05
1.907e-05	0.430509	0.238039	2.12652	0.0149123	0.019894	189.782	10.4487	0.054849	1.25141	0.66573	5.20594	2280.08	3246.95
1.928e-05	0.374635	2.62731	2.34645	0.0667217	0.0226927	127.273	12.0193	1.28913	1.63105	0.246427	4.34122	4644.37	2526.17
1.66e-05	0.353957	3.51372	2.55949	0.0699395	0.0205993	97.2622	11.8544	1.20902	1.44561	0.178755	4.38841	5000	2001.39
1.743e-05	0.380415	3.71602	2.24225	0.069808	0.0169657	134.306	9.27823	1.38996	1.20125	0.193201	4.49991	5000	2532.18
2.268e-05	0.234067	2.73803	2.34543	0.0646091	0.0114477	163.472	10.6183	1.47651	0.915416	0.190232	3.25874	3592.72	2265.52
2.049e-05	0.276632	3.23348	2.23794	0.0582682	0.00642084	162.25	9.53671	2.01417	0.740418	0.217513	3.27945	5000	2508.54
1.8e-05	0.279564	2.31741	2.29295	0.0588033	0.00685787	227.028	7.69688	1.96634	0.890241	0.24659	3.56046	4907.1	2201.41
1.989e-05	0.24697	3.28868	2.00777	0.0440158	0.00900525	197.998	9.69249	1.70278	0.93615	0.235191	2.65609	4314.64	1448.64
1.643e-05	0.271999	3.01097	1.74048	0.0607028	0.0081793	221.371	10.3219	1.308	0.990641	0.223149	3.19549	4857.28	1824.9
1.289e-05	0.254431	2.51132	2.36145	0.0575322	0.013351	190.737	8.47217	1.38147	1.04124	0.242155	3.48043	4774.87	1683.78
1.195e-05	0.266739	1.88916	2.0489	0.041617	0.00886817	165.999	7.1458	1.49163	1.07838	0.29684	2.65664	5000	1117.73
8.71e-06	0.370587	1.94471	2.14901	0.0466079	0.00873978	191.019	7.13427	1.95232	0.862482	0.300636	3.22699	5000	1175.25
1.157e-05	0.492969	1.96741	2.28391	0.0326568	0.00579276	183.638	8.12072	2.23096	0.939465	0.301168	3.75572	5000	1394.38
1.17e-05	0.497409	1.47863	1.20593	0.0320861	0.00707961	206.096	7.4759	2.68217	0.828732	0.335114	4.83201	5000	1933.92
1.1e-05	0.467139	1.7117	1.60469	0.0360804	0.00550822	275.831	6.30366	1.61569	0.73233	0.265593	3.95213	5000	2079.7
1.527e-05	0.3584	1.85468	1.51942	0.0317569	0.00555542	271.939	8.07127	0.950232	0.792644	0.307797	4.25388	5000	1954.55
1.366e-05	0.367762	2.5926	1.43551	0.0355415	0.00664937	218.757	6.62569	0.709595	0.57625	0.306389	4.35305	3386.35	2746.46
1.461e-05	0.603803	4.05836	1.15311	0.0344412	0.00664491	231.117	5.45007	0.89501	0.551754	0.384643	3.97207	3283.21	2299.54
1.255e-05	0.658017	4.55285	1.07273	0.0634325	0.0050233	230.445	4.29677	0.787979	0.499321	0.306868	4.02309	3772.87	1978.02
9.47e-06	0.834525	5	1.38985	0.0553699	0.00554924	262.029	4.04451	0.687629	0.358401	0.329321	4.67164	3787.43	1882.71
5.76e-06	0.854241	4.58083	1.89993	0.0709703	0.0052835	285.506	3.8459	0.517768	0.373615	0.30587	3.64364	4317.41	1918.64
7.23e-06	0.968299	5	1.69117	0.0822377	0.00552872	223.153	4.73741	0.621859	0.547224	0.318075	4.99254	3704.67	2177.31
7.63e-06	1.08952	5	1.38735	0.0705278	0.00530926	251.597	5.98668	0.637805	0.479629	0.302072	5.79503	3452.61	1483.91
7.13e-06	1.43184	5	1.2137	0.0618363	0.00606229	258.362	5.80954	0.496231	0.532343	0.303051	5.92157	3310.7	1501.92
1.11e-05	1.6245	5	0.981767	0.0617537	0.00618454	288.69	6.55878	0.61024	0.348089	0.260774	5.07183	3322.91	1379.57
1.622e-05	1.59957	4.8973	1.01268	0.0603001	0.005	247.883	9.1863	0.696217	0.337527	0.23353	5.93474	2858.22	1026.58
1.662e-05	2.21549	5	0.916824	0.0484927	0.00564358	271.913	11.0574	0.714338	0.655245	0.250329	8.78376	2570.65	1581.57
1.778e-05	2.28677	5	1.02359	0.0356384	0.00537739	272.186	12.5767	0.687136	0.70325	0.237211	7.96977	2632.63	1136.51
2.117e-05	2.74258	4.85403	1.26719	0.0416972	0.005	247.647	12.3713	0.621578	0.614334	0.229594	7.38273	2075.85	1588.34
1.98e-05	2.7142	4.67937	1.13982	0.0624017	0.00628294	288.121	11.8892	0.625785	0.938869	0.341482	6.81835	2192.12	1498.87
1.522e-05	2.15602	4.1304	0.848099	0.0714046	0.00648782	253.624	9.11934	0.767888	0.985614	0.324481	6.36388	3113.4	1850.77
1.4e-05	2.35225	4.87933	0.79883	0.0836614	0.00829182	211.095	9.118	0.733899	0.99116	0.363275	9.0545	3296.81	2722.59
1.135e-05	1.65064	4.4127	0.732852	0.0696262	0.00785459	220.686	12.5352	0.768549	0.982411	0.296568	9.78048	2839.53	2783.61
1.048e-05	1.71662	4.52783	0.618131	0.0704242	0.0123732	282.341	11.1476	0.64161	0.849477	0.276518	11.822	4139.32	3248.44
1.036e-05	1.70806	5	0.471868	0.053468	0.01373	239.082	15.2695	0.589762	0.916034	0.324991	14.0096	3560.06	3693.47
1.022e-05	2.00553	5	0.576315	0.0526909	0.014399	211.096	14.0823	0.414899	1.17872	0.320751	10.7098	2892.2	3332.4
1.209e-05	2.45728	2.98593	0.589624	0.0585738	0.0134999	277.716	13.209	0.395855	1.19711	0.290475	8.54395	3025.07	2732.9
1.079e-05	1.927	2.76149	0.673342	0.0508127	0.0125812	168.849	13.8025	0.405371	1.51456	0.273997	7.73339	3529.61	2406.75
1.476e-05	1.75828	2.76261	1.03489	0.048395	0.0133601	195.432	12.9968	0.681057	1.73716	0.236118	8.92338	2888.28	2617.86
1.36e-05	2.08567	3.17487	1.45075	0.0329506	0.0176051	188.809	16.5645	0.853228	1.54528	0.235941	8.76145	3181.71	2606.01
1.152e-05	1.73875	2.96142	1.83727	0.02618	0.0214004	196.245	18.8926	0.855157	1.39317	0.297388	9.3241	4964.01	2121.2
9.83e-06	1.59804	3.81438	1.69052	0.0258037	0.0180246	159.125	26.3587	0.793701	1.39825	0.251598	8.19178	5000	2399.95
8.8e-06	1.13967	3.43599	0.945049	0.0172575	0.0277779	194.117	29.3709	0.947435	1.8896	0.310885	12.0042	5000	3276.09
1.118e-05	1.30193	2.70213	1.08416	0.0205012	0.0263151	205.313	31.3043	0.7764	1.60284	0.268094	12.6789	4399.78	4174.67
1.199e-05	1.30718	2.30898	1.35911	0.0183561	0.0221517	242.009	22.9418	0.865862	1.54249	0.232123	11.3859	3283.47	5000
1.032e-05	1.54975	2.40331	1.62164	0.0191625	0.0176043	286.261	23.4286	0.796039	1.66525	0.193333	10.7828	3013.48	4095.33
1.151e-05	1.30076	3.51204	1.46596	0.0217884	0.0184056	289.288	25.2451	0.97274	1.30984	0.191188	12.9247	2674.06	4519.09
9.36e-06	1.30996	4.99588	1.49844	0.0227181	0.0119362	306.89	25.7806	0.971855	1.05587	0.187383	9.7933	3493.5	5000
7.48e-06	1.21804	4.49794	1.71418	0.0235484	0.0128362	260.128	23.4252	1.06862	1.29443	0.198301	7.39459	3980.81	3061.54
6.66e-06	0.925485	4.48842	1.87691	0.0173254	0.0100671	228.392	20.2592	1.33941	1.91713	0.189093	5.84559	3510.73	3122.39
5e-06	0.831777	4.44597	1.66215	0.0143487	0.0116912	266.969	15.1917	1.4394	2.22303	0.149733	5.86007	3289.01	3712.43
5.46e-06	0.707581	5	1.88888	0.0118235	0.0117717	295.93	15.473	1.13395	2.30316	0.129393	5.66811	2091.7	5000
7.48e-06	0.568881	5	2.00131	0.00744508	0.0123791	247.569	15.1568	0.940126	2.41423	0.163464	4.6012	1919	4837.11
7.99e-06	0.592865	5	1.55915	0.00601435	0.0156093	266.418	12.7097	0.573752	2.53259	0.143526	4.6806	1666.77	4648.58
7e-06	0.501053	5	1.96673	0.00546966	0.0131536	311.503	13.8265	0.400306	2.89714	0.122332	4.88957	1645.51	3564.42
7.04e-06	0.623247	5	1.49045	0.005	0.0104805	333.742	12.2838	0.299679	2.19905	0.103838	4.86178	1965.99	3180.94
8.54e-06	0.741741	5	1.47739	0.00573177	0.0104079	308.253	16.0358	0.318325	2.67142	0.137164	5.4169	2238.78	2694.97
8.12e-06	0.840846	5	1.41588	0.0081285	0.0117033	264.13	19.7629	0.517277	2.03581	0.116675	5.75018	3225.25	2876.33
5e-06	0.768279	5	1.57951	0.0101182	0.0136409	294.809	18.3286	0.477434	2.33158	0.118171	5.28633	3293.51	2821.22
5.95e-06	1.07614	5	1.62249	0.0125538	0.0127066	356.536	18.492	0.471865	2.16038	0.127203	6.75071	3534.16	2469.54
7.41e-06	0.69194	4.65722	1.78487	0.00978096	0.0150334	439.286	20.7559	0.477752	2.03966	0.153697	7.23943	3898.47	2564.36
6.5e-06	0.815264	3.85405	1.76921	0.0118317	0.0151331	368.794	21.5773	0.456072	1.64397	0.163445	6.64095	4541.1	3245.21
7.35e-06	0.695955	3.44645	2.17659	0.0095147	0.0220463	467.478	30.9145	0.398252	2.12108	0.196863	7.70154	3762.65	4608.91
7.24e-06	0.744919	3.00697	1.99314	0.00922389	0.0218737	402.041	25.6773	0.412395	1.88192	0.188455	8.62982	2658.52	4312.21
1.037e-05	0.946306	3.5118	2.18383	0.0106589	0.0217569	432.54	46.7038	0.370303	2.20481	0.193985	8.88547	2103.8	5000
8.85e-06	0.667601	3.61396	1.91984	0.0119819	0.0149597	435.908	65.6111	0.397038	3.69613	0.204839	8.40328	2043.44	5000
1.045e-05	0.688904	4.06827	1.45643	0.0139748	0.0156049	437.891	44.2464	0.340668	4.56726	0.164747	9.31401	1905.83	3892.6
8.95e-06	0.691141	3.87771	1.59428	0.0139102	0.0159139	451.793	49.9018	0.263084	3.90985	0.186427	9.77587	2567.54	3431.43
6.6e-06	0.493106	3.76653	1.16071	0.0124379	0.018152	392.583	72.6866	0.355265	4.33685	0.246744	8.26172	3719.89	3104.43
6.25e-06	0.504263	4.17266	1.07208	0.0119306	0.013335	441.412	73.7264	0.341015	6.59651	0.174412	7.58687	3635.07	3604
7.88e-06	0.512165	4.25832	0.910318	0.00829304	0.013884	442.625	53.1886	0.303554	5.50624	0.164545	7.23655	3645.77	3775.72
7.94e-06	0.624391	3.20743	0.753679	0.00865882	0.0170439	465.669	44.8547	0.237801	7.62509	0.176519	8.09927	2699.38	3102.41
6.49e-06	0.756139	3.24242	1.22502	0.0107368	0.0199639	698.996	38.7683	0.312579	5.33939	0.181104	8.00067	2526.38	4234.61
5.61e-06	0.817212	2.98488	1.27558	0.00982487	0.0253771	566.562	36.9033	0.340088	4.7781	0.191724	9.45605	1899.35	5000
7.07e-06	0.66417	3.73265	1.25042	0.0101936	0.0223606	712.382	42.9087	0.259886	4.37955	0.189386	8.37369	1754.97	4358
7.22e-06	0.713258	4.08303	1.26054	0.00958595	0.0186254	711.76	62.5084	0.258977	4.51411	0.195987	10.1565	1987.37	5000
6.28e-06	0.687427	3.76232	1.1707	0.00831375	0.0211176	577.78	51.84	0.300517	4.69556	0.223648	11.2724	2041.46	4374.47
5.84e-06	0.883466	3.85718	1.13072	0.0102787	0.0253642	575.916	48.7432	0.292914	3.89353	0.230003	10.3208	1804.06	4777.21
5.16e-06	0.614249	3.54371	1.04609	0.0121283	0.0282292	629.909	60.5403	0.255176	4.5518	0.312866	10.401	1839.83	4896.04
6.44e-06	0.713345	4.57086	1.77019	0.0105689	0.0209393	553.446	50.9264	0.263224	4.17998	0.301641	8.76912	1756.17	4980.33
5e-06	0.756412	4.60182	2.87939	0.0133641	0.0195921	617.76	59.5504	0.255121	2.67196	0.272146	9.12515	2411.93	5000
7.42e-06	0.569381	4.94613	3.39001	0.0160621	0.0183446	589.346	51.2218	0.353739	2.32912	0.336638	9.05287	2901.12	3708.48
9.85e-06	0.526205	4.86145	3.12408	0.0201619	0.0223321	501.087	53.6638	0.249642	2.64881	0.319042	7.38111	2395.1	2676.62
1.077e-05	0.436831	3.33052	2.99689	0.0228961	0.0212362	481.33	51.5801	0.24016	2.23326	0.305005	6.66776	2708.96	3046.9
1.223e-05	0.511031	3.55214	2.96416	0.017508	0.0189905	533.228	43.851	0.258806	2.21492	0.355063	6.37545	2455.25	2522.77
1.228e-05	0.659521	4.39791	2.90633	0.0207847	0.0243773	492.826	55.4188	0.220473	1.90642	0.360073	7.51189	2234.62	2179.29
1.733e-05	0.734913	5	3.11342	0.0227705	0.0216402	453.504	65.0745	0.231398	2.08812	0.42017	8.94275	1726.72	2039.79
1.899e-05	0.655381	5	2.06143	0.0304192	0.0238311	475.442	81.647	0.275008	2.03957	0.434069	8.99314	1677.78	2036.93
2.055e-05	0.795764	4.62352	1.64667	0.0269991	0.0166934	435.918	58.9452	0.218239	1.6648	0.475432	8.84414	2255.02	1269.52
2.31e-05	0.865888	5	1.34751	0.0161561	0.016372	387.959	52.0211	0.193262	2.21198	0.404431	8.37886	2545.44	1106.99
2.475e-05	1.07951	5	1.60956	0.0161271	0.0134717	292.771	36.842	0.195894	2.87005	0.378211	7.8418	2987.48	1252.92
2.382e-05	0.798196	3.34223	1.72311	0.017898	0.0154384	355.982	35.28	0.188406	2.73613	0.277251	7.38949	3028.85	1620.35
1.816e-05	1.06407	3.51225	2.06197	0.0167052	0.0143501	408.741	40.5994	0.191449	2.59217	0.304369	7.27994	3211.34	1110.84
2.001e-05	1.68465	3.65554	1.97146	0.0159113	0.0113037	452.067	26.9634	0.19746	3.62866	0.354308	7.78465	4512.07	1501.06
2.115e-05	1.37281	3.79436	1.67389	0.0106018	0.0119479	295.377	33.0345	0.286783	3.53235	0.386956	7.20906	5000	1115.72
1.905e-05	1.75281	3.22372	1.53888	0.0123206	0.00716498	229.113	46.6081	0.27218	3.34596	0.388912	7.53612	5000	705.208
1.367e-05	1.73672	2.4289	1.43902	0.0150554	0.00513046	201.803	58.5656	0.274927	3.20185	0.383351	8.0582	5000	569.621
1.166e-05	1.62267	2.95835	1.86949	0.0138645	0.0058049	222.012	54.3719	0.247618	2.30699	0.317565	8.93495	5000	866.743
9.51e-06	1.69312	2.14178	1.76854	0.0124555	0.00566421	217.517	52.467	0.291164	2.54993	0.397939	8.59558	5000	712.384
8.67e-06	1.67166	1.86802	1.96559	0.0114369	0.00687994	259.824	49.1167	0.364742	2.93319	0.391819	7.55119	3703.48	766.849
9.44e-06	1.72789	1.35786	2.44731	0.00863365	0.00582165	296.33	49.6957	0.496309	3.44806	0.360386	7.27472	3407.79	611.241
7.47e-06	1.50273	1.50324	2.36666	0.00876915	0.00502492	402.854	49.1268	0.376152	3.51119	0.440231	7.22852	2785.63	691.359
5.41e-06	1.438	1.48276	2.9091	0.00781905	0.00564756	630.722	66.1443	0.289248	3.24718	0.39023	7.59937	2182.74	756.95
5.36e-06	1.42456	1.31439	2.44831	0.00867765	0.00676414	877.718	90.0481	0.223501	2.86488	0.332832	8.34979	1999.37	631.456
5.19e-06	1.40348	1.13839	2.40532	0.0131502	0.00787412	985.664	93.3199	0.216401	3.87662	0.46568	8.71052	1761.7	722.707
5.63e-06	1.35746	1.03844	2.99723	0.0168019	0.00609655	878.2	89.0713	0.208568	4.30199	0.474683	8.47947	1633.42	871.576
6.02e-06	1.21284	1.16105	2.99783	0.0145786	0.00512955	881.041	110.028	0.24626	2.75009	0.473506	9.91646	1167.22	1115.79
6.83e-06	1.06906	1.16643	3.59102	0.0196834	0.005	841.788	124.376	0.222702	3.12631	0.500604	8.99816	1594.02	949.877
7.48e-06	1.24309	1.31501	2.47083	0.017274	0.005	732.813	121.348	0.187301	3.48558	0.390759	9.70095	1278.85	960.25
5.18e-06	1.32608	1.24421	2.14006	0.0183222	0.00699389	782.813	75.8042	0.162601	3.47063	0.347639	9.70816	1370.08	1119.62
5.56e-06	1.25047	1.34435	2.16407	0.0131852	0.00817672	687.35	79.6327	0.181733	2.59214	0.388332	9.45627	1121.11	1297.65
6.29e-06	1.12602	1.60407	2.28091	0.00837618	0.00721891	725.432	74.3391	0.202036	1.90365	0.286203	9.54253	916.211	1291.37
7.73e-06	1.1098	1.27279	2.09235	0.00936707	0.006669	939.062	90.9944	0.22735	2.73247	0.222518	8.84996	760.244	1254.22
8.32e-06	0.593869	1.46707	2.31562	0.0108473	0.00520374	957.354	75.2621	0.263288	2.49847	0.306884	7.20368	735.725	1490.56
9.82e-06	0.619203	2.08064	2.69204	0.0105464	0.0063463	1203.02	110.832	0.196106	1.49905	0.427822	9.69431	638.818	1850.17
1.184e-05	0.691835	1.71744	3.20443	0.00887083	0.00670562	1043.47	142.961	0.211054	1.45927	0.463965	10.3875	688.359	2598.89
7.45e-06	0.548183	1.69157	2.95424	0.00980026	0.0065782	1330.15	145.365	0.189425	1.72699	0.523097	8.65569	1333.56	2542.91
8.75e-06	0.681193	1.81398	2.62051	0.0105464	0.005	1803.92	118.131	0.170904	1.7998	0.481746	8.25968	1116.47	2108.55
8.56e-06	0.754031	1.52389	2.71264	0.0104924	0.00790557	1753.33	89.6038	0.133025	1.90436	0.547433	8.48945	840.568	1690.17
9.08e-06	0.940973	1.65298	1.70933	0.0108775	0.00709914	1854.04	68.4787	0.0955958	1.28356	0.498327	8.60991	742.948	1861.85
1.003e-05	1.08125	1.78811	1.43914	0.0111725	0.005	1523.59	56.8466	0.115077	1.63913	0.438656	9.12051	920.777	2518.63
1.115e-05	0.98237	1.79835	2.01539	0.00644558	0.005	1361.04	56.7625	0.105029	1.27535	0.404479	8.71761	1131.63	2146.65
9.64e-06	1.47146	1.89136	2.0106	0.00630719	0.005	1456.64	69.9844	0.0905556	1.13297	0.468192	10.767	1514.1	2108.68
1.12e-05	1.64375	2.8253	1.80452	0.00678735	0.00567037	1641.72	76.3529	0.0977345	1.0296	0.504056	10.8192	1248.13	1825.49
1.334e-05	2.05166	3.11454	2.18363	0.00697618	0.005	1285.85	69.8558	0.133981	1.08447	0.517225	11.6073	1126.72	1458.03
1.345e-05	1.83798	2.97251	3.06911	0.00612429	0.00549858	1367.55	47.0432	0.137563	1.77553	0.576641	9.58825	1072.92	1650.82
1.432e-05	1.72669	2.61843	3.84592	0.00673109	0.00567979	1861.79	56.4331	0.139986	1.61946	0.666853	11.0716	1069.39	2001.4
1.66e-05	1.95129	2.70138	4.00302	0.00938713	0.00512575	1697.32	59.5122	0.135554	1.78657	0.479896	10.6095	1055.81	2252.76
1.383e-05	2.09199	2.66036	3.40259	0.0108766	0.005	1368.21	64.9653	0.108673	2.85716	0.508536	10.2377	828.762	2284.2
1.47e-05	1.58594	3.21196	3.56279	0.013686	0.00614193	1416.94	74.0162	0.088813	5.43391	0.445425	12.4067	771.186	3412.67
1.258e-05	1.44911	4.51031	2.51401	0.0117684	0.00520335	1292.82	55.3445	0.125394	4.00534	0.449707	12.6934	702.185	4116.05
1.697e-05	1.16039	4.89557	2.30663	0.0105151	0.005	1111.59	63.9971	0.14277	3.95105	0.449377	9.13559	664.236	3705.7
1.853e-05	1.32377	4.70052	2.19062	0.00994391	0.005	1029.81	59.1395	0.152742	3.33916	0.490412	9.54217	869.846	3066.19
1.882e-05	1.3201	5	2.48206	0.00761819	0.00578163	987.698	63.3888	0.157312	3.3461	0.446594	10.3878	952.239	3344.85
2.702e-05	1.52695	5	2.12318	0.00704672	0.00598105	1063.02	78.547	0.152661	3.88551	0.455177	9.87804	849.433	3435.79
2.704e-05	1.57873	4.95909	2.18834	0.00586437	0.00518028	860.533	49.9344	0.17918	3.09022	0.514197	10.2312	825.009	2320.35
3.106e-05	1.63311	5	2.13637	0.005	0.005	619.063	52.1704	0.279159	2.70988	0.43142	9.84123	781.181	2023.23
2.574e-05	2.78248	5	2.44267	0.00556008	0.00636988	986.146	50.0917	0.242728	2.28549	0.480535	11.3522	866.572	2267.25
2.544e-05	1.94545	5	3.49307	0.00743384	0.00638323	1343.21	37.062	0.208361	2.29956	0.392126	10.7853	1226.87	2713.23
2.399e-05	2.20496	4.97775	3.34535	0.00597091	0.0079286	2449.43	32.774	0.313191	2.68561	0.476725	10.6691	1311.33	2526.07
1.59e-05	2.45847	5	2.48995	0.00540732	0.0104779	2615.62	38.0629	0.443076	2.80272	0.475683	12.4046	1264.93	2649.67
1.642e-05	2.90011	4.29376	2.68229	0.005	0.00823866	2272.38	23.6792	0.419189	3.09836	0.424658	10.925	1819.2	3299.57
1.412e-05	2.8117	2.532	2.67578	0.005	0.00866874	1935.82	35.1009	0.415808	3.0346	0.402356	11.5376	2041.01	4337.04
1.706e-05	2.67725	2.76708	2.53063	0.005	0.00903672	2008.27	43.4748	0.433556	2.55024	0.378599	13.396	1920.35	5000
1.501e-05	3.26682	2.53616	2.71529	0.005	0.00793511	2875.84	45.0862	0.394314	3.17006	0.452691	16.6488	1491.21	4262.94
1.257e-05	3.11099	1.96273	3.24101	0.005	0.00895929	3021.9	63.4785	0.503599	2.48436	0.352243	17.8049	1469.69	4457.62
8.81e-06	5	2.12524	3.40976	0.00574046	0.00821205	2220.29	62.9525	0.67844	2.98708	0.43794	14.4373	1404.19	4518.91
5.66e-06	5	2.25688	3.10265	0.00596507	0.00855404	2168.2	67.8807	0.799757	2.37422	0.363736	15.0964	1122.78	5000
5e-06	4.41894	1.85069	2.87487	0.00625324	0.00947463	2765.3	56.294	0.82833	2.04788	0.386065	16.7857	776.097	5000
5e-06	3.6197	1.84275	2.53253	0.00725255	0.00884523	2492.83	52.575	0.749678	2.01864	0.444588	17.9121	1509.25	4925.9
5e-06	2.61973	2.36209	2.949	0.00586221	0.00762547	1861.64	43.0795	1.06994	1.3674	0.417966	16.4932	1339.82	5000
5.88e-06	3.15075	2.40802	4.14032	0.00534098	0.00652654	1743.29	34.5596	1.13057	1.39179	0.435891	15.1133	1237.79	5000
5e-06	1.89604	1.89785	4.59621	0.005	0.0078599	2195.66	49.6766	1.03593	1.1926	0.311621	14.2376	1132.2	5000
5.49e-06	1.3885	2.21721	5	0.00543531	0.00550501	2369.76	48.5884	1.08285	1.39401	0.278291	11.5357	1138.45	5000
5.06e-06	0.924744	2.49661	5	0.00522396	0.005	1928.47	38.3961	0.782168	1.4294	0.410746	9.37365	939.781	5000
5.43e-06	1.06297	1.89261	4.34836	0.00634115	0.005	2304.96	42.3017	1.14768	1.85052	0.402545	8.07887	1018.84	3804.75
5.87e-06	0.905004	1.95204	3.89051	0.005	0.00522021	2310.08	48.636	1.00522	1.55648	0.411628	7.03716	905.116	2365.6
7.5e-06	0.987577	1.84748	4.79747	0.00501176	0.005	2710.25	36.0841	1.06257	0.918261	0.489623	7.96857	1036.46	2073.2
5.73e-06	1.12263	1.66618	5	0.005	0.005	2398.79	38.1918	0.889603	1.08466	0.431282	8.92997	939.798	2969.15
5.53e-06	0.821306	1.1039	5	0.005	0.00625199	2617.19	32.7038	0.800451	1.11916	0.350326	8.73136	877.792	3604.58
7.49e-06	0.731729	1.26363	5	0.005	0.0063702	2047.45	22.3038	0.955984	1.23649	0.415005	6.23347	671.291	2900.29
6.62e-06	0.897616	1.23971	5	0.005	0.00629184	2463.91	22.0511	1.16178	1.06941	0.304445	5.81182	559.72	2553.97
5e-06	0.993832	1.45581	5	0.00517287	0.005	2433.54	19.3557	1.10881	1.50366	0.310673	5.79179	552.333	3117.85
5.58e-06	0.959335	1.2027	5	0.00764968	0.00725262	2280.99	16.9406	1.0038	1.20484	0.298874	6.69801	590.299	3113.39
5e-06	0.693262	1.29396	5	0.0068782	0.00765496	2640.07	21.3396	1.24413	1.56482	0.377848	5.19053	577.014	2744.65
5.26e-06	0.58583	1.24572	5	0.0111204	0.00798203	3378.45	19.9451	1.31459	1.30739	0.404836	5.3588	607.499	2811.29
5e-06	0.715752	1.14539	5	0.00929861	0.00740862	4430.04	19.1665	0.907171	0.939233	0.438156	4.95712	580.048	2241.66
5e-06	0.596116	0.867491	4.20383	0.00740052	0.00625607	3448.6	20.1919	0.709656	1.14734	0.385104	4.36072	643.859	1923.13
6.13e-06	0.622678	0.978843	4.55593	0.00735203	0.00524081	3500.86	19.9102	0.600107	1.24232	0.598408	4.8909	630.782	1922.79
5.08e-06	0.687975	0.889925	5	0.0076398	0.00646033	4826.15	17.5114	0.552436	1.79476	0.507468	4.78473	534.111	2034.56
6.05e-06	0.487766	0.765392	5	0.00822671	0.00736411	4658.37	19.908	0.653419	1.63347	0.340921	4.06101	584.781	2182.36
7.15e-06	0.444303	0.648725	5	0.00594771	0.005	4506.71	24.1144	0.711689	1.48601	0.367507	4.16176	587.827	2147.67
7.89e-06	0.480104	0.878897	5	0.00555409	0.005	5000	29.764	0.608465	1.35752	0.364876	4.37027	567.037	1319.44
8.08e-06	0.66567	0.702191	5	0.005	0.00631235	3923.03	36.8841	0.734004	1.43375	0.32449	5.4637	551.95	1382.38
7.5e-06	0.854379	0.696029	4.47488	0.00548877	0.005	4235.86	32.4276	0.713409	1.70448	0.363627	5.517	539.572	1639.93
8.05e-06	0.771975	0.653143	5	0.005	0.005	4075.16	36.0442	0.740166	1.23	0.355622	5.59606	604.668	1456
6.42e-06	0.768949	0.60174	4.09846	0.005	0.00546067	5000	33.1411	1.1967	1.16095	0.359407	6.60308	770.278	1428.5
6.7e-06	0.76815	0.974612	4.44109	0.005	0.005	4856.57	29.418	1.53253	1.22208	0.421084	5.36238	758.76	1231.02
5e-06	0.849151	0.82131	4.15245	0.005	0.005	5000	25.1445	1.82537	1.17235	0.465682	5.2978	669.85	1064.25
5e-06	0.808286	1.18212	4.19674	0.005	0.00524657	5000	25.8683	1.85813	1.42431	0.439654	5.20559	602.126	1520.76
5e-06	1.41747	1.06638	3.26223	0.00508019	0.0056277	4920.8	22.7496	2.15991	1.51418	0.455693	6.20402	472.388	1321.05
5.19e-06	1.91914	1.94588	2.08265	0.005447	0.0106133	4400.19	35.7276	1.99875	0.839917	0.430858	9.29657	540.048	1328.52
5e-06	2.48805	1.67819	1.84023	0.00584986	0.0145288	3979.66	29.5253	2.44172	0.923358	0.358634	10.4757	611.777	1452.81
6.05e-06	2.11487	2.60146	1.55571	0.00515843	0.0184863	4413.53	27.7563	1.55529	1.30151	0.358405	9.01434	649.698	1673.24
6.18e-06	2.18959	1.94625	1.54377	0.00705038	0.0161808	3148.63	23.4615	1.35992	1.60585	0.277646	8.90296	849.553	1135.43
6.76e-06	1.74108	1.2579	1.2642	0.00639025	0.0128858	2117.04	23.9292	1.44041	1.78425	0.276171	9.67684	694.514	1762.75
6.1e-06	1.79595	1.13808	1.28779	0.00791368	0.010836	3024.07	37.1055	1.76749	1.64857	0.337164	9.23464	877.242	2115.39
5.32e-06	2.2285	1.0161	1.42914	0.00728572	0.00647219	3306.06	29.3442	1.82858	1.84256	0.267339	10.1768	872.229	2147.34
5.23e-06	2.31211	0.731723	1.11416	0.00813764	0.00847089	4583.37	30.2308	1.26389	1.11852	0.323354	10.5905	918.533	1405.25
5.32e-06	1.93278	0.643395	1.57973	0.00797954	0.00675444	4821.99	37.6697	1.37954	1.26537	0.374498	9.66542	952.889	2062.02
6.92e-06	1.45615	0.718177	1.56484	0.0104621	0.00534952	4139.75	34.1613	0.928228	1.48889	0.399262	10.2624	1207.36	2171.41
7.35e-06	1.39991	0.663536	1.04551	0.00956998	0.011305	4961.88	38.5104	0.601803	0.517657	0.448032	12.5332	917.325	2187.83
6.97e-06	1.39873	0.650125	0.92815	0.00892867	0.0141288	4126.9	44.5361	0.710274	0.400419	0.501162	11.5315	688.058	1753.32
7.64e-06	0.838286	0.649905	0.916708	0.0101532	0.0231426	4632.86	47.1064	0.572015	0.450289	0.482995	12.2803	556.886	1689.99
6.28e-06	0.749943	0.756595	0.949607	0.0142685	0.0232352	4864.9	50.0624	0.876918	0.437328	0.575742	11.942	473.877	1611.16
6.2e-06	0.824068	0.54489	0.850843	0.0118337	0.0179121	5000	39.6322	1.15149	0.554093	0.629724	11.4118	512.534	1695.04
5.26e-06	0.796061	0.719565	0.722736	0.0140768	0.0240562	3474.75	44.2048	1.21913	0.538422	0.477609	10.9974	503.428	1341.49
5.45e-06	0.614482	0.650284	0.762067	0.012648	0.0402875	3591.98	50.497	0.883872	0.273634	0.362432	8.73358	400.374	1850.75
5.04e-06	0.589539	0.531735	1.05154	0.00931056	0.0316522	2686.88	53.8201	0.918425	0.340209	0.233206	8.73702	321.201	1851.25
5e-06	0.485173	0.490883	1.02525	0.0126394	0.0347251	2595.66	58.6295	1.18597	0.336111	0.240286	10.3263	366.891	1490.65
5.56e-06	0.474387	0.535119	0.774138	0.0140974	0.0249849	1908.36	38.8991	1.0699	0.27576	0.36474	8.6082	495.124	2284.17
5.17e-06	0.347285	0.641942	0.88846	0.016489	0.00905839	1918.86	30.1299	0.949288	0.358428	0.288052	5.47298	400.539	2358.67
5.22e-06	0.335578	0.443552	1.23907	0.0200115	0.00975332	1894.83	39.9639	1.15782	0.429166	0.322792	5.28168	406.399	2442.63
7.28e-06	0.38149	0.38437	1.40358	0.0168052	0.00688111	1680.31	33.4292	1.10886	0.40458	0.414236	5.18292	311.052	3267.32
9.02e-06	0.344746	0.400318	1.44388	0.0183197	0.005	1391.09	31.637	1.18738	0.321729	0.358806	6.38183	369.304	3961.87
8.81e-06	0.280713	0.407024	1.66658	0.0257454	0.005	2233.6	43.7804	1.0921	0.379327	0.352894	5.85245	313.007	3922.61
8.58e-06	0.290998	0.491029	1.86807	0.0312291	0.005	2970.47	62.5167	0.984697	0.416799	0.424969	9.30887	333.539	3907.03
6.82e-06	0.327439	0.336612	1.98364	0.0288364	0.005	2197.74	69.4996	0.726335	0.391967	0.42433	9.01292	256.673	4481.86
7.59e-06	0.207951	0.289537	1.67351	0.0248691	0.005	1988.9	83.2707	0.904205	0.303137	0.373933	10.5883	225.845	3536.1
5.31e-06	0.192153	0.27072	1.7516	0.036305	0.005	1628.89	69.6683	0.870236	0.222266	0.350354	10.3081	194.641	4120.4
5.45e-06	0.276874	0.231926	1.23536	0.0386381	0.005	2255.57	66.6719	0.965524	0.205414	0.425684	9.15283	200.704	4768.15
5.6e-06	0.29599	0.231913	1.42768	0.0609774	0.00507693	1619.76	58.2751	0.9245	0.167445	0.364276	8.24221	180.92	5000
5.97e-06	0.25564	0.251982	1.69526	0.054215	0.0059572	1676.11	49.9775	0.935998	0.156885	0.340003	9.81161	215.348	4809.39
5e-06	0.237846	0.314817	1.92843	0.0601371	0.00716255	1497.12	56.3466	1.05764	0.144754	0.316354	8.46306	249.344	4526.7
7.14e-06	0.307017	0.271448	2.25505	0.0441884	0.00517474	1196.68	46.4097	0.870063	0.128956	0.308711	6.66587	248.742	4555.1
8.23e-06	0.243457	0.31172	2.24836	0.0375503	0.005	1124.04	35.1895	0.779359	0.118217	0.26871	6.56952	253.665	4215.26
9.01e-06	0.216644	0.367297	3.23691	0.036912	0.00733346	1090.08	47.6113	1.13071	0.112291	0.245762	7.20452	249.579	3691.11
9.11e-06	0.286917	0.350448	3.247	0.0304959	0.00695369	1160.73	36.1408	0.715071	0.145521	0.343677	9.52754	269.913	4576.79
1.357e-05	0.29249	0.303856	4.19103	0.0349892	0.00642438	1039.2	41.4123	0.707354	0.127418	0.365649	9.33396	325.14	4639.14
1.424e-05	0.281969	0.297032	3.52272	0.0341122	0.00737825	1097.37	38.3694	1.26567	0.111772	0.445687	9.37411	310.998	4329.69
1.618e-05	0.381188	0.406615	3.3045	0.0391315	0.00730664	1244.89	25.9868	1.29257	0.141337	0.504741	7.05467	442.335	3519.19
1.388e-05	0.29974	0.434269	3.59525	0.0560061	0.00868142	1151.68	23.4233	0.986549	0.140581	0.492093	5.60715	434.919	3153.1
1.347e-05	0.414213	0.456428	3.77303	0.0417705	0.00816266	1612.21	25.486	1.56603	0.109501	0.453599	5.91262	423.938	2877.4
1.155e-05	0.354916	0.709365	4.85287	0.0397015	0.00899236	1466.22	23.4851	1.77291	0.0883837	0.451217	6.55601	459.456	2590.9
1.367e-05	0.265515	0.541868	3.59283	0.0340529	0.0103338	1415.7	24.0936	1.96415	0.118628	0.341373	4.52041	361.162	3025.27
1.49e-05	0.228945	0.51552	1.69333	0.0357539	0.00960406	1410.44	40.3682	2.4823	0.0890952	0.349812	7.61891	369.494	4253.62
1.468e-05	0.231973	0.472751	1.45549	0.0472965	0.0149283	1455.16	27.7191	3.36995	0.101935	0.361831	6.80358	254.159	4851.68
1.705e-05	0.267672	0.459929	1.39665	0.0364347	0.0194904	1514.36	26.1894	3.45889	0.130412	0.350242	7.77616	215.684	5000
1.666e-05	0.328958	0.49211	1.67863	0.0255494	0.0134451	2415.46	20.5265	2.827	0.149139	0.369207	7.64013	139.964	5000
1.9e-05	0.249324	0.562979	1.49001	0.0207913	0.0136463	2641.7	18.8786	2.43073	0.0819637	0.417227	4.4255	160.455	5000
1.679e-05	0.303491	0.528889	1.53232	0.0209301	0.0130285	2623.51	29.2793	3.07359	0.0942041	0.410988	5.67978	175.325	2981.38
1.614e-05	0.341631	0.415843	1.36967	0.0250233	0.0153561	2644.44	29.2046	3.13053	0.1195	0.39903	6.13411	145.248	3114.72
2.091e-05	0.345469	0.290019	1.90029	0.0261055	0.0141151	2261.95	23.7929	3.71816	0.11591	0.49052	8.41375	169.335	3284.53
2.269e-05	0.395127	0.310302	1.73357	0.0221751	0.0161112	1917.47	24.8939	4.24042	0.143664	0.424584	8.84758	188.651	2954.12
2.552e-05	0.368001	0.352497	2.17218	0.0222717	0.0120245	1573.87	24.116	5.97614	0.0953139	0.365506	7.73897	186.651	2429.1
1.72e-05	0.398297	0.293234	2.38761	0.0318145	0.0115392	1031.4	28.5923	5.86399	0.100057	0.36265	5.03247	266.089	2073.55
1.449e-05	0.36322	0.31883	2.39353	0.0269239	0.0125841	1199.48	29.0493	4.89111	0.0883682	0.361035	7.34066	377.648	2166.94
1.726e-05	0.445745	0.28179	2.46942	0.0282534	0.0124285	1238.41	30.6024	6.59326	0.0794584	0.413515	8.36415	354.001	2618.58
1.894e-05	0.570336	0.30678	2.51456	0.0297703	0.0137251	1335.59	25.1542	5.55339	0.0971027	0.381305	7.56575	369.458	3007.2
1.493e-05	0.419404	0.329727	2.63645	0.022903	0.0171183	1691.44	33.1862	8.73679	0.103329	0.310396	5.85267	262.135	2998.36
1.6e-05	0.394461	0.261674	3.76979	0.0236079	0.0127634	1196.25	35.7849	7.94042	0.0764816	0.291121	6.20187	250.434	1728.59
2.057e-05	0.508893	0.313291	3.22256	0.0213494	0.00776776	958.266	40.2468	9.74443	0.0719329	0.305924	5.968	207.628	2080.11
1.735e-05	0.489036	0.356452	3.3306	0.0200393	0.00571614	984.109	43.8388	6.14955	0.0917017	0.261875	6.26592	209.15	1890.71
1.814e-05	0.280354	0.36836	3.08992	0.0159793	0.005	977.333	49.4834	6.11068	0.132252	0.313167	6.26417	220.825	1899.81
2.836e-05	0.2755	0.497093	3.08263	0.0176736	0.00507415	839.128	53.6886	5.39379	0.103131	0.342387	5.32684	262.241	2502.63
3.102e-05	0.208014	0.656332	2.99468	0.0213773	0.00643917	744.468	42.6013	7.33077	0.0989056	0.329143	5.67851	256.836	3550.3
3.074e-05	0.139591	0.711835	3.06943	0.0210458	0.00543804	523.056	50.0375	7.72641	0.0855786	0.264853	4.18471	273.176	2632.44
3.38e-05	0.150884	0.979268	4.23455	0.0178075	0.00559167	559.442	54.4086	8.43569	0.0754672	0.226771	5.20047	226.256	2693.55
2.556e-05	0.172032	0.965913	3.23747	0.0121447	0.00866692	586.493	58.8665	9.87726	0.0919432	0.191109	6.68122	234.046	3380.28
2.697e-05	0.180712	1.3036	5	0.0114963	0.00918617	808.875	88.2877	10.1375	0.0808063	0.218014	5.38516	207.345	3487.56
2.352e-05	0.187735	2.07229	3.81572	0.0123515	0.010005	725.584	86.1864	11.3442	0.0880103	0.220137	6.09406	310.533	4867.67
2.422e-05	0.187876	2.14655	3.89556	0.011575	0.0109982	1002.03	98.9295	11.3026	0.103265	0.256342	6.86332	281.469	4922.38
2.517e-05	0.219483	2.00158	5	0.00865189	0.00724359	929.196	86.3008	7.72732	0.125569	0.21848	7.37461	281.544	4688.91
2.549e-05	0.191912	1.5839	3.94509	0.00874018	0.00853875	628.411	61.6097	9.24601	0.167622	0.230625	8.54846	242.648	3330.78
1.763e-05	0.278945	1.8748	4.86407	0.0110215	0.00864423	568.371	69.8015	10.0078	0.296977	0.165772	8.72488	201.626	3866.69
2.189e-05	0.389289	1.62066	5	0.0105347	0.00563724	636.588	61.989	7.06814	0.360219	0.185786	10.2457	189.155	4600.44
1.612e-05	0.353818	1.50852	5	0.0119773	0.005	666.939	68.2712	7.58248	0.373852	0.129566	9.78303	176.169	3440.66
1.343e-05	0.350632	1.60095	3.98985	0.0121723	0.005	700.081	67.742	7.78191	0.423636	0.125311	8.54292	149.548	3898.68
1.216e-05	0.295237	1.64172	4.16815	0.0100026	0.005	796.791	53.9326	7.33791	0.448866	0.107309	6.97404	149.726	4278.52
1.687e-05	0.26201	1.24044	5	0.0108521	0.005	659.639	46.2805	5.34854	0.495304	0.13901	7.07798	161.53	4645.7
1.36e-05	0.339167	1.40296	5	0.0102833	0.00767987	538.125	38.0873	5.2237	0.319681	0.124088	8.52029	122.021	5000
1.455e-05	0.476591	1.63092	5	0.0147992	0.00787122	758.05	32.9257	4.51138	0.366524	0.130119	9.02959	89.1481	5000
1.354e-05	0.409896	1.31965	5	0.011592	0.00747507	767.021	40.9594	7.44582	0.349754	0.122829	6.3094	88.1208	5000
1.886e-05	0.327024	1.25755	5	0.00945827	0.00843628	768.808	40.8264	7.62994	0.384564	0.14298	5.29983	85.62	5000
2.105e-05	0.30992	1.17479	4.61592	0.0098946	0.00863222	749.554	37.913	8.18946	0.375728	0.133429	6.42152	77.9317	3592.95
2.272e-05	0.259703	1.45391	4.89617	0.0114941	0.0060009	718.144	58.1193	6.9704	0.246535	0.149026	6.35744	93.6019	3500.74
2.739e-05	0.214643	2.20144	5	0.00865118	0.005	642.359	75.7332	8.48441	0.308532	0.138892	5.58274	103.627	2719.69
2.227e-05	0.253799	1.95215	4.71599	0.0108111	0.00539078	483.134	67.5663	6.35982	0.446427	0.128021	5.18677	117.019	2884.23
1.855e-05	0.305818	1.77211	5	0.00930227	0.00622835	434.581	64.423	5.9222	0.381412	0.111917	5.437	112.913	3008.94
2.208e-05	0.175026	1.80576	5	0.00825737	0.00534015	423.515	59.3076	6.43033	0.636179	0.104186	4.27247	84.679	2353.54
2.583e-05	0.114546	1.82651	4.52482	0.00649035	0.0062258	434.218	47.3419	6.82046	0.754838	0.0954607	4.50228	61.8829	2750.04
2.967e-05	0.101414	1.76273	5	0.00604632	0.0050158	363.663	36.9867	6.78473	0.627508	0.103375	3.31286	63.0496	3407.59
2.914e-05	0.0860933	1.61529	3.72981	0.00828696	0.00526194	319.971	34.8606	5.54688	0.448128	0.113848	2.73139	78.6001	3683.63
2.108e-05	0.072801	1.42129	3.04879	0.00833309	0.00507019	333.908	42.6297	6.92956	0.369939	0.0757029	3.47806	87.6295	3306.2
1.741e-05	0.0822457	1.56131	2.69689	0.00892674	0.005	282.661	38.6869	6.77044	0.30846	0.0701532	3.28765	116.978	3235.41
1.28e-05	0.0862553	1.81326	2.66976	0.0103657	0.005	323.54	39.6337	6.2864	0.457521	0.0761549	3.31121	115.465	3313.61
1.228e-05	0.09334	1.35149	2.78804	0.0102454	0.00604024	367.054	26.4564	7.13047	0.50066	0.0690022	3.47698	101.511	3680.56
1.594e-05	0.0996742	1.16661	2.33206	0.0103133	0.005	406.559	22.1485	9.28784	0.332559	0.0847409	3.00654	107.96	4570.38
1.322e-05	0.054489	1.24105	2.40124	0.00968678	0.00536092	412.619	29.8435	8.1324	0.263864	0.0770722	3.06133	111.357	3820.33
1.396e-05	0.0439936	1.05646	2.51295	0.00757192	0.00526345	416.744	33.9997	8.00659	0.273517	0.0750433	2.57953	104.912	3916.73
1.388e-05	0.0586043	0.911837	2.16084	0.00790409	0.005	308.574	22.9819	6.65915	0.288876	0.0838259	4.7404	84.3331	4786.93
1.844e-05	0.0533981	0.808343	1.70751	0.00877891	0.00514596	429.439	29.1464	5.45998	0.358845	0.100702	5.09664	86.542	4289.86
2.044e-05	0.0535855	0.850455	1.94219	0.00773256	0.00597194	414.135	31.5854	4.62328	0.260998	0.144797	4.32037	103.095	3431.21
2.362e-05	0.0451223	0.980866	1.57294	0.0086066	0.00652773	403.735	34.7777	5.33111	0.247116	0.153094	3.52736	156.457	4083.21
2.605e-05	0.0624483	1.07588	1.57116	0.00746257	0.00526318	311.439	44.4038	3.85836	0.234032	0.121692	3.5989	204.732	5000
2.67e-05	0.0406351	1.04439	1.65035	0.00820127	0.005	263.644	40.7054	4.16865	0.275107	0.0957498	3.19606	276.584	5000
3.039e-05	0.041284	1.03762	2.19447	0.00780868	0.005	217.494	49.745	6.87114	0.239345	0.132064	3.76071	403.146	4039.06
2.222e-05	0.0332749	1.17815	2.42448	0.00785588	0.0064201	215.202	51.9779	4.70089	0.251834	0.101602	3.01378	329.429	3688.81
1.413e-05	0.030111	1.426	1.8695	0.00676754	0.00897576	213.569	47.9072	4.25293	0.208837	0.112239	2.87718	305.239	4044.46
1.763e-05	0.0265374	1.34848	1.79027	0.00674125	0.0125824	339.587	55.6778	5.9725	0.21131	0.117236	2.78197	293.278	2978.3
2.37e-05	0.0230428	1.12243	1.58328	0.00783417	0.0151686	383.043	55.4294	5.80154	0.201394	0.150579	2.87173	277.474	3284.07
2.477e-05	0.0226865	1.01366	1.45666	0.00880197	0.0147885	459.512	47.3101	7.2566	0.175713	0.147137	3.48527	225.003	3085.18
2.036e-05	0.020286	0.827534	1.86448	0.00892719	0.0142997	410.147	76.2463	5.66588	0.20253	0.181824	4.08823	214.822	2898.68
1.923e-05	0.0206058	0.816372	2.18721	0.0073918	0.0146034	587.352	105.451	4.8239	0.223368	0.199665	4.26803	261.359	2587.68
2.009e-05	0.0254975	0.575985	1.59155	0.00564491	0.0159974	522.029	119.402	5.67343	0.332994	0.209394	3.60324	215.068	2737.62
1.626e-05	0.0323834	0.57469	2.3534	0.00669199	0.0113117	670.782	139.203	4.15687	0.493799	0.1741	3.84212	160.001	2595.22
1.777e-05	0.0270286	0.557258	2.05837	0.00619384	0.01342	605.354	128.698	4.82821	0.58333	0.195176	4.11454	229.859	4009.52
1.552e-05	0.0247561	0.440119	2.5036	0.00728263	0.0104903	643.534	134.793	4.60054	0.527427	0.200195	4.48954	180.494	5000
1.313e-05	0.022077	0.605419	2.51962	0.00586267	0.013681	709.666	141.879	3.49321	0.410926	0.194707	4.31766	172.672	4399.34
1.402e-05	0.0327631	0.590769	3.33054	0.00930484	0.0118581	582.111	121.123	3.81916	0.340024	0.176997	4.6516	212.981	2928.94
1.229e-05	0.0291236	0.69496	3.81181	0.00662682	0.0115071	636.118	166.257	3.38247	0.337681	0.152553	3.73792	270.648	3502.63
1.256e-05	0.0186531	0.676626	3.538	0.00703818	0.0120988	436.974	150.838	2.01656	0.19434	0.107096	4.79859	332.046	3610.32
1.511e-05	0.0185751	0.962852	3.619	0.00822036	0.0173496	380.921	256.01	2.0199	0.246164	0.100541	5.7377	386.059	4231.41
1.396e-05	0.0209579	0.848602	2.80798	0.00811467	0.0164207	475.759	254.242	1.84058	0.233339	0.117704	6.13855	342.405	4553.79
1.007e-05	0.0216749	0.737181	2.5884	0.00524329	0.0176101	450.161	322.877	1.64145	0.191759	0.146059	5.28994	436.826	5000
1.092e-05	0.024273	0.993519	2.53319	0.00510327	0.0125045	401.077	256.239	1.53404	0.225749	0.163846	6.90668	516.389	5000
1.124e-05	0.0272039	0.992161	1.8263	0.005	0.0132367	495.402	310.603	1.64002	0.141147	0.161992	7.15988	555.218	5000
1.167e-05	0.0215759	0.853333	1.51033	0.005	0.018931	374.964	373.645	1.86858	0.146762	0.177791	8.33487	599.579	5000
1.49e-05	0.019752	0.893928	1.49248	0.005	0.0185249	441.467	455.469	2.26995	0.120368	0.146868	9.17189	613.999	4882.51
2.111e-05	0.027082	0.84541	1.15477	0.00622162	0.0152655	334.946	409.142	2.2767	0.156413	0.16557	9.82424	657.118	5000
1.884e-05	0.0433242	0.98829	1.57445	0.00697195	0.0160042	319.897	409.461	3.10608	0.185413	0.146759	7.37112	790.007	5000
2.13e-05	0.0459711	1.10207	1.25129	0.00515603	0.0479933	363.507	505.398	3.49635	0.25571	0.219139	9.67873	577.004	5000
2.242e-05	0.0431314	0.964962	1.11418	0.00586367	0.0555019	427.9	425.182	3.2323	0.279628	0.223091	11.9227	605.56	4306.94
2.032e-05	0.0445818	0.978227	1.13159	0.00701728	0.0423084	547.515	398.008	3.32055	0.319444	0.21976	8.81645	569.713	4487.99
1.857e-05	0.0437985	1.59164	1.21139	0.00683578	0.0439954	646.467	369.585	3.70114	0.234058	0.172464	10.1925	366.06	4539.98
2.041e-05	0.0457542	1.82911	1.45487	0.00762881	0.0407646	764.184	381.554	3.31449	0.232498	0.271205	11.6306	308.045	4329.59
1.709e-05	0.0433496	1.72698	1.29168	0.00717242	0.0365604	560.747	411.924	3.18478	0.210005	0.213859	11.4647	304.593	4694.35
1.911e-05	0.0519394	2.47699	1.54152	0.00750763	0.0395963	787.235	491.764	3.08002	0.302059	0.193365	11.4791	392.35	4425.1
1.894e-05	0.0268507	2.23212	1.20844	0.00584946	0.0397122	873.636	615.875	4.53439	0.514632	0.213935	8.19262	348.509	5000
1.975e-05	0.027394	2.12755	1.53262	0.00669782	0.0574383	858.814	714.218	5.15472	0.322783	0.204963	9.92458	337.343	5000
1.636e-05	0.0343328	1.63842	1.63435	0.0065399	0.0324788	842.877	552.905	5.79238	0.285581	0.154053	8.17242	298.679	5000
1.152e-05	0.0448925	1.67424	1.35697	0.00802991	0.0328136	1412.81	537.151	5.80195	0.241613	0.175846	8.98636	326.6	4949.16
1.268e-05	0.0687942	1.76503	1.01078	0.00971062	0.0452191	1109.73	860.749	6.23175	0.277387	0.208034	13.9393	366.903	3375.33
1.62e-05	0.100447	1.78875	0.919388	0.0108934	0.046191	1332.7	839.362	6.92894	0.205164	0.258886	15.3436	449.683	3746.76
1.321e-05	0.101667	2.10744	1.07369	0.00979985	0.0376212	1218.3	1069.96	5.98194	0.201488	0.212385	19.5847	329.089	4899.75
1.704e-05	0.080639	2.17385	0.725072	0.0128232	0.0487593	1480.66	1044.49	7.6963	0.339423	0.270633	18.6043	316.398	3697.89
1.369e-05	0.135621	1.89761	0.717343	0.0163471	0.0420201	1487.57	843.367	7.93159	0.296768	0.233024	21.2501	344.65	2825.89
1.227e-05	0.192305	1.74417	0.429083	0.0170824	0.0333343	1418.71	897.127	8.9958	0.306665	0.25774	26.2156	331.069	4313.19
1.083e-05	0.261709	1.86952	0.393984	0.0177253	0.0361625	867.525	598.887	6.71084	0.411877	0.157194	22.544	327.25	3313.14
1.43e-05	0.177451	2.33842	0.333151	0.019147	0.0371253	741.896	507.994	6.25138	0.567376	0.178424	25.182	231.176	4258.11
1.748e-05	0.219297	2.29063	0.259834	0.0114866	0.0264079	902.704	383.56	5.77361	0.751894	0.22807	28.0134	251.89	4818.74
1.815e-05	0.257678	3.49739	0.224465	0.0135105	0.0149578	851.692	194.486	7.20534	0.699452	0.215255	21.3088	372.047	2937.91
1.939e-05	0.232836	2.41135	0.178937	0.00911147	0.011897	690.112	201.545	6.76833	0.726684	0.282887	20.2399	666.485	3230.84
2.484e-05	0.32105	2.74376	0.258742	0.00733689	0.0139281	517.84	245.704	5.05878	0.814402	0.295337	22.0991	579.91	3299.14
2.436e-05	0.308494	3.32857	0.22926	0.00780131	0.012614	586.87	220.637	4.18711	0.842285	0.258307	20.3772	671.219	3805.55
2.305e-05	0.325528	2.64105	0.229925	0.00634576	0.00996046	664.828	217.525	5.01221	0.919263	0.259666	20.4073	541.489	5000
2.896e-05	0.688276	2.37051	0.417668	0.00519327	0.0089025	348.77	123.959	5.1345	1.27745	0.251123	19.7734	627.885	3570.99
3.146e-05	0.682429	2.23422	0.326494	0.00602438	0.00968062	299.085	143.096	3.21976	0.960217	0.238853	18.5757	546.81	2496.12
4.297e-05	0.776583	2.34092	0.318019	0.005	0.0154812	347.122	230.914	3.57857	0.639082	0.223964	21.8493	696.207	2444.17
4.107e-05	0.732516	1.58679	0.407336	0.005	0.0184568	413.973	186.745	2.59082	0.666009	0.341199	18.82	958.885	2263.82
4.353e-05	1.57131	1.8717	0.415364	0.0068379	0.0286144	344.476	215.873	2.31471	0.479432	0.285711	24.5591	947.304	1391.27
4.937e-05	2.20679	1.88748	0.29426	0.00536248	0.0198075	360.052	237.934	2.66608	0.518298	0.343944	29.9243	1032.16	935.666
4.366e-05	2.44429	2.6334	0.354634	0.00679822	0.0265776	350.399	371.393	2.57447	0.186395	0.403388	29.0783	1031.16	458.496
4.498e-05	0.924937	2.72591	0.518333	0.00602837	0.0281098	418.207	727.669	3.61605	0.392578	0.285976	28.6527	854.779	1430.93
5.237e-05	1.21665	2.60394	0.656366	0.00609638	0.0339797	466.484	745.693	3.67193	0.39445	0.277628	32.8645	879.89	1510.5
3.947e-05	1.10347	2.42014	0.726512	0.0051962	0.0392269	471.778	725.65	3.09837	0.410278	0.288372	33.5638	761.728	1446.51
4.028e-05	0.953095	2.33975	0.531243	0.00586254	0.0346718	413.673	567.272	2.43576	0.422727	0.261176	26.4841	632.09	1255.55
3.211e-05	1.33045	1.76882	0.603721	0.0059349	0.045362	487.841	663.314	1.78609	0.372879	0.272715	28.9088	445.944	962.933
3.068e-05	3.92405	1.85385	0.61218	0.00505286	0.0308083	372.391	892.406	1.64675	0.737767	0.315297	45.3491	546.146	1039.92
3.59e-05	4.39198	2.22217	0.594053	0.00544305	0.0226962	363.082	1234.08	1.53858	0.8741	0.302629	44.5555	447.655	820.746
2.99e-05	3.76447	1.60658	0.519025	0.00662956	0.0196165	508.214	1177.95	1.20094	0.990976	0.291323	41.8842	389.761	763.214
2.816e-05	3.82999	1.28314	0.465602	0.00664058	0.01925	640.474	1555.28	1.13683	0.961024	0.327283	52.5687	356.569	818.067
1.795e-05	4.56605	1.40053	0.193803	0.00660623	0.0199064	798.642	415.512	1.2143	1.37747	0.330115	46.0571	363.891	1149.1
2.006e-05	5	1.42877	0.235932	0.00518852	0.0260594	898.931	496.28	1.10939	1.47409	0.342521	39.0921	389.626	851.599
2.065e-05	5	1.70564	0.358078	0.00529684	0.0282836	773.091	548.475	0.985869	1.28283	0.317259	36.2413	418.096	845.941
1.918e-05	4.54088	1.08124	0.297645	0.00675916	0.0257269	801.393	706.839	0.734395	0.854759	0.311733	43.8249	315.899	631.5
2.669e-05	5	0.963168	0.313563	0.00682586	0.0368289	683.519	678.146	0.939734	0.759293	0.276616	41.2825	295.033	483.517
2.431e-05	5	1.02499	0.252812	0.00697748	0.0382815	551.609	1043.38	0.823687	0.843041	0.265288	53.1967	267.793	604.35
2.436e-05	4.43688	1.02361	0.418199	0.00672612	0.0217014	420.881	2674.39	1.10643	0.328717	0.255463	57.6638	370.414	636.635
2.945e-05	4.74042	1.13346	0.458881	0.00679954	0.0400238	495.104	3091.66	0.864009	0.342997	0.34997	75.9602	360.964	774.228
2.736e-05	5	1.03245	0.514427	0.00804679	0.0402933	644.516	3576.85	0.889007	0.415393	0.335148	72.2646	461.924	998.917
2.188e-05	4.44344	0.824232	0.471262	0.00992743	0.0484985	583.044	3221.79	0.931518	0.563915	0.397943	69.9444	523.737	902.636
2.22e-05	3.36681	0.79463	0.444291	0.00790103	0.0460448	740.424	3831.32	0.722361	0.789247	0.423073	72.1252	521.897	1531.91
1.836e-05	2.76736	1.41906	0.345925	0.00872607	0.0387318	746.743	4576.61	0.525077	1.04248	0.395438	81.2672	749.016	1815.2
1.848e-05	1.07923	1.30734	0.272965	0.00819773	0.0180966	732.593	2291.17	0.469664	2.05778	0.478868	47.3537	659.801	1367.91
1.718e-05	0.684206	1.60088	0.439545	0.00762894	0.0127469	1183.24	3672.81	0.556639	1.51338	0.462179	44.3859	483.635	1363.92
1.51e-05	0.57086	2.41747	0.440674	0.00668219	0.0128973	1133.12	3355.06	0.520996	1.89336	0.382876	36.8737	455.261	1543.48
1.387e-05	0.596164	3.04668	0.429369	0.00565101	0.00799139	1242.39	2645.97	0.457253	1.58652	0.40051	36.2714	437.48	1623.13
1.066e-05	0.592105	3.54041	0.389078	0.005	0.00920153	1232.02	2074.63	0.411141	1.32263	0.359446	35.8982	469.292	1509.42
1.095e-05	0.63267	3.65474	0.45461	0.005	0.0111412	1472.99	2636.59	0.366656	1.66816	0.38634	34.5068	723.653	1745.65
1.105e-05	0.7694	4.84393	0.315286	0.0050553	0.00982058	1403.47	2987.57	0.337877	2.02204	0.392394	41.0879	784.129	1204.24
1.08e-05	0.741251	4.99437	0.241862	0.005	0.00684216	1129.54	2253.63	0.288515	1.96629	0.313357	33.5485	984.289	1407.96
1.396e-05	1.42643	4.81541	0.270774	0.00527954	0.00527601	1354.76	1417	0.235861	0.500565	0.27353	42.4146	1158.32	887.097
1.92e-05	2.06803	5	0.378324	0.00604815	0.0113696	1201.87	2331.92	0.178138	0.594882	0.331195	61.4352	1361.66	2797.91
2.14e-05	2.20985	4.14488	0.325236	0.00757644	0.0116639	1138.77	2002.64	0.216161	0.807538	0.352061	73.3343	1187	3240.78
2.443e-05	2.62732	4.3006	0.35844	0.00667335	0.0174444	1079.36	567.186	0.192953	0.89347	0.382969	24.033	1435.24	300.944
1.617e-05	1.98058	4.41227	0.308974	0.00663339	0.0277412	1016.03	574.756	0.260189	1.53499	0.318137	21.4479	1110.89	301.514
1.435e-05	1.63301	3.1183	0.357841	0.0117906	0.0263596	918.433	349.053	0.222146	1.63286	0.291297	18.3842	883.806	447.048
1.65e-05	1.40826	2.55347	0.226274	0.01014	0.026996	743.188	278.529	0.232924	1.6682	0.257022	19.2638	995.102	449.458
1.432e-05	1.59652	2.06973	0.167989	0.0102551	0.0289034	866.343	366.083	0.205946	1.77367	0.261327	20.3391	1092.4	326.142
1.256e-05	2.33552	1.60159	0.20605	0.0112142	0.0284696	1060.14	366.343	0.228818	1.4773	0.422171	26.3365	1337.67	508.695
1.167e-05	1.53109	2.05741	0.189287	0.0151665	0.0168863	1187.53	1416.69	0.186745	1.58734	0.403559	39.4783	1500.06	609.039
1.065e-05	2.11643	2.41453	0.225224	0.0103254	0.0136237	1121.47	832.688	0.232982	1.51329	0.400645	29.1186	1121.38	573.552
1.339e-05	2.24905	1.80125	0.241392	0.00961227	0.0184878	1565.4	800.969	0.196956	1.69481	0.5807	32.2961	1156.54	620.278
1.551e-05	1.70953	1.4438	0.223751	0.00848046	0.0183384	1920.92	992.826	0.16548	1.53919	0.423631	34.5843	1407.88	601.304
1.659e-05	2.44384	1.2748	0.214268	0.00992637	0.017728	1671.64	3002.8	0.154839	1.27678	0.548777	56.4254	1594.74	674.861
1.394e-05	3.19873	1.51004	0.183442	0.0113899	0.0130754	1897.11	2036.29	0.175512	1.50255	0.772262	57.4187	2651.65	882.574
9.66e-06	1.99146	1.68785	0.225342	0.0105353	0.0137091	2014.95	3084.44	0.133651	2.45308	0.891741	37.0153	1904.76	355.258
9.49e-06	2.62597	1.41374	0.286974	0.0115657	0.0144693	1509.02	4241.53	0.131494	1.69227	0.832812	50.3882	2372.93	387.199
1.202e-05	2.3909	1.29567	0.322502	0.0162806	0.0160614	1407.2	5000	0.0931058	1.47435	0.937911	53.9976	2422.28	447.318
1.611e-05	2.8319	1.26038	0.291448	0.0102031	0.0157694	1225.06	4950.16	0.0662231	1.21089	0.986252	56.7268	2821.73	454.756
1.413e-05	3.201	1.11778	0.204324	0.00850661	0.0140475	1515.36	3646.68	0.0710871	1.30197	0.910247	64.6368	2555.03	608.353
1.338e-05	5	1.45251	0.21008	0.00720488	0.0142963	1625.03	2967.85	0.0547115	1.26559	0.715328	69.2976	3151.45	462.287
9.28e-06	5	1.34295	0.259722	0.00945532	0.0175273	1635.6	2966.83	0.0753269	1.50622	0.60996	64.8851	3116.37	500.098
6.47e-06	5	1.32022	0.248229	0.0099007	0.0153395	1747.22	3804.24	0.0457938	1.70964	0.673884	60.5207	2894.23	353.756
7.72e-06	5	1.19416	0.271971	0.0106107	0.0120188	1130.89	3680.78	0.0376877	1.26781	0.733998	59.5413	2374.72	318.044
6.53e-06	5	1.313	0.35791	0.0148481	0.00890804	936.159	4170.63	0.0365959	1.58499	0.57974	60.4759	1883.85	423.999
5.81e-06	5	2.12033	0.369154	0.0151459	0.00696537	1171.62	4673.75	0.0308313	1.78464	0.582599	54.6098	1960.51	426.053
8.98e-06	5	2.09352	0.28475	0.0152666	0.00566719	1300.1	3978.43	0.0221689	1.81207	0.586038	53.2921	2037.61	373.718
5e-06	4.33427	2.30364	0.304531	0.0148057	0.00769993	1214.53	3292.85	0.0269881	1.30259	0.530297	56.4303	2086.64	548.848
5e-06	5	2.07387	0.287579	0.0181868	0.00769756	1190.27	2928.49	0.0285522	1.67749	0.461512	49.6689	1807.8	564.898
5e-06	3.58285	2.06287	0.316407	0.0185689	0.0069935	1003.72	3108.95	0.0282084	1.82668	0.523617	55.2284	2123.44	662.976
6.7e-06	3.86824	2.16855	0.252414	0.0194935	0.005	1057.1	2585.2	0.0271883	2.1472	0.56392	57.7316	2033.51	786.887
7.3e-06	4.19545	1.65237	0.246033	0.0242175	0.00524226	803.148	2657.01	0.0222136	1.77146	0.544186	73.514	1861.94	1222.41
8.31e-06	4.39416	2.20263	0.198861	0.0245297	0.005	790.257	3108.88	0.0225416	1.54784	0.507728	84.5009	1612.75	1082.44
7.38e-06	4.28136	1.55339	0.180427	0.0246571	0.005	718.88	3299.07	0.0282618	2.00947	0.429494	90.0635	1579.84	1327.18
6.89e-06	5	1.12062	0.124981	0.0228674	0.005	887.895	3822.85	0.0219738	1.41477	0.403691	119.076	1935.7	1289.31
7.14e-06	4.03728	1.10159	0.274716	0.0249024	0.00687958	1266.27	3478.04	0.0210276	1.54276	0.48156	76.3263	1679.39	1101.67
8.91e-06	3.53429	0.976036	0.267879	0.0198939	0.00818726	838.462	3646.16	0.0215584	2.2554	0.41397	61.6834	1209.91	1501.37
8.16e-06	1.75483	1.17195	0.281928	0.0188821	0.00984564	1067.03	2663.69	0.0287051	1.24512	0.381062	56.5583	1010.02	1784.02
7.66e-06	2.42828	1.17043	0.729798	0.0169832	0.00988903	886.448	3371.69	0.0249511	1.12862	0.543596	60.2464	809.205	1580.26
7.11e-06	2.87296	0.92112	0.67001	0.0112806	0.00879214	1010.16	3506.17	0.0205804	0.957919	0.568958	50.4633	962.896	1353.72
8.65e-06	2.8987	1.13426	0.639243	0.00938082	0.00764739	825.919	3846.88	0.0242244	1.49238	0.477562	55.2631	957.488	1001.78
8.88e-06	3.16155	1.41648	0.560259	0.0104447	0.00720149	775.03	4921.23	0.0229578	1.27149	0.422028	74.931	1341.12	1378.45
1.13e-05	3.82771	1.6447	0.560993	0.00758081	0.00987405	809.34	3444.5	0.0282785	0.908494	0.380994	84.8008	980.034	1862.77
1.054e-05	2.64757	1.88439	0.601785	0.0086498	0.00745202	724.8	3510.02	0.0339913	0.762202	0.399584	72.1493	877.639	2260.99
1.06e-05	2.16631	1.30798	0.520835	0.00875752	0.00958639	762.214	5000	0.0353271	0.677956	0.288915	76.6698	845.195	1301.78
6.93e-06	2.37711	0.994041	0.596301	0.00952932	0.0114612	642.009	5000	0.0323012	0.565256	0.2922	82.0706	637.433	1490.95
6.88e-06	2.64181	0.966743	0.632418	0.0084176	0.0114355	627.313	5000	0.0277205	0.642113	0.281425	83.8477	542.481	1447.54
5e-06	2.80728	1.00633	0.678147	0.00872306	0.012676	864.699	5000	0.0276245	0.582318	0.314305	63.0232	364.252	1433.38
5e-06	1.81766	1.44354	0.582192	0.00764536	0.0125669	911.28	5000	0.0260714	0.476646	0.270678	59.0827	288.933	1498.29
6.63e-06	2.04966	1.3536	0.488401	0.005	0.00811756	1062.5	4765.99	0.0247713	0.628503	0.301703	76.536	276.672	1405.97
7.29e-06	2.76678	0.874769	0.361498	0.005	0.00785124	1287.33	4055.48	0.0286102	0.501151	0.253862	95.8329	227.498	1672.9
8.14e-06	3.08363	0.781939	0.325653	0.005	0.00901812	1375.02	3863.39	0.0302244	0.617297	0.295775	80.903	179.569	1528.98
8.82e-06	2.7983	0.760083	0.3857	0.00637121	0.00632572	997.453	5000	0.0316928	0.65823	0.298232	92.8667	153.604	1340.11
9.99e-06	2.75994	0.53015	0.316507	0.005	0.00646999	1507.89	3177.36	0.0330092	0.659034	0.425518	72.7691	122.616	1915.31
9.81e-06	2.49018	0.55036	0.397936	0.0061627	0.005	2467.47	2388.33	0.0462516	0.434144	0.269582	68.1558	111.865	1818.81
8.62e-06	2.24957	0.622903	0.418917	0.00623806	0.00531669	2148.88	2926.53	0.0465822	0.393671	0.239108	66.4136	114.528	1912.84
1.011e-05	2.83119	0.639586	0.34589	0.00576951	0.00545228	1788.56	4129.11	0.0405164	0.402732	0.389622	66.9982	100.731	1464.64
1.143e-05	2.37241	0.521549	0.335822	0.00741772	0.00546972	1898.38	4927.87	0.0454861	0.550742	0.334883	85.9322	116.711	1346.37
1.316e-05	2.86698	0.460329	0.191933	0.0116609	0.00513277	1725.4	2799.5	0.0671533	0.439016	0.434862	67.7801	131.815	597.801
1.59e-05	5	0.458609	0.210643	0.0115146	0.00678112	1598.17	2750.23	0.0962578	0.778681	0.428121	93.6273	145.545	914.166
1.812e-05	4.38179	0.419471	0.205468	0.00796525	0.00535524	1922.7	2517.53	0.0997743	1.01865	0.449509	68.2719	174.625	851.07
1.484e-05	5	0.345123	0.237541	0.0079069	0.00607274	2116.16	1679.58	0.0767711	1.38733	0.46243	65.4346	155.199	1047.27
1.341e-05	5	0.305044	0.133111	0.00677907	0.00557626	2222.1	1795.75	0.091446	2.26666	0.472363	71.9567	160.254	1060.28
1.042e-05	1.31766	0.27589	0.136181	0.00699657	0.00563304	1850.74	2791.89	0.106836	2.03526	0.482065	73.3796	131.692	3304.28
1.207e-05	1.35608	0.281049	0.0953973	0.00534493	0.005	1693.73	1743.11	0.108532	2.38046	0.514885	83.9956	140.756	3959.91
2.188e-05	1.2477	0.30226	0.147789	0.0054145	0.00699384	1774.73	2298.89	0.108861	1.47418	0.673009	71.5151	166.42	3698.27
2.675e-05	1.66848	0.390124	0.193656	0.00687452	0.0080774	2204.32	1297.74	0.159353	0.905759	0.710177	61.8425	139.61	3327.37
2.864e-05	1.18781	0.367439	0.197804	0.00641283	0.0221141	2061.6	507.449	0.120619	0.5643	0.623292	56.8938	145.66	5000
2.686e-05	0.709551	0.264494	0.247308	0.00752742	0.0119778	2200.29	572.86	0.113001	0.0777976	0.750724	55.1818	187.278	4839.76
2.604e-05	0.595866	0.354283	0.374856	0.00911321	0.00717739	2742.41	572.281	0.123294	0.0668245	0.648495	33.0531	322.008	2103.66
2.272e-05	0.378601	0.407494	0.413967	0.0101151	0.005	2824.12	574.683	0.0767192	0.131561	0.573361	22.6475	226.611	2057.9
1.99e-05	0.27485	0.428457	0.493176	0.00614619	0.00676052	2462.75	377.331	0.0660952	0.128554	0.591974	19.3221	210.599	2346.3
1.815e-05	0.317299	0.345253	0.396271	0.00528654	0.0085588	2998.35	527.007	0.0678856	0.162848	0.610705	22.9808	203.624	2109.45
1.303e-05	0.42986	0.361766	0.542487	0.005	0.0098744	3527.27	944.429	0.0938314	0.20517	0.556268	28.5666	224.959	2450.08
1.571e-05	0.4143	0.473794	0.535314	0.0050779	0.00745221	4529.12	836.714	0.0693444	0.246119	0.557596	31.0916	176.643	3271.28
1.124e-05	0.345497	0.437212	0.547913	0.00535	0.00612322	5000	1018.74	0.101486	0.293145	0.565638	21.6944	165.464	4232.34
1.309e-05	0.336463	0.376981	0.370156	0.005	0.00669835	5000	537.997	0.0990799	0.808041	0.558156	24.0158	182.472	5000
1.127e-05	0.35272	0.347682	0.318718	0.00501333	0.00967791	3540.75	291.124	0.125866	1.18985	0.446272	17.4997	134.35	4401.12
1.368e-05	0.289787	0.354812	0.316198	0.0055055	0.010548	3090.47	302.202	0.133787	0.951379	0.612212	18.8779	105.024	3583.17
1.572e-05	0.246967	0.537013	0.279263	0.00510506	0.00899337	2471.02	336.587	0.138299	0.884725	0.454598	18.3349	95.3092	3847.35
1.517e-05	0.270179	0.459966	0.36395	0.00539163	0.00740161	2484.18	382.544	0.14736	0.958534	0.518596	18.1403	97.307	4268.39
1.279e-05	0.27816	0.52917	0.524437	0.005	0.00686163	2994.49	435.664	0.148833	0.585436	0.493259	18.1834	80.9044	4238.7
1.314e-05	0.205835	0.314123	0.556523	0.00506962	0.00594038	2026.16	425.005	0.154099	0.467649	0.343514	19.9201	125.138	5000
1.09e-05	0.168901	0.363734	0.552248	0.00542344	0.005	1991.1	362.83	0.147054	0.379823	0.308605	19.557	119.646	4252.95
1.206e-05	0.214105	0.385556	0.384705	0.00591631	0.00591404	2809.34	241.53	0.172385	0.665718	0.347791	19.8403	112.564	3511.65
1.146e-05	0.25908	0.418127	0.441665	0.00649843	0.00658171	2032.02	185.964	0.111996	0.381209	0.408644	15.4104	138.919	3920.6
1.081e-05	0.298285	0.416485	0.506728	0.00584026	0.00643169	2418.98	204.543	0.135681	0.429308	0.495868	17.6518	123.919	2629.76
1.065e-05	0.195624	0.36007	0.621659	0.00639064	0.005	2655.32	249.432	0.111733	0.403261	0.474293	18.9058	159.273	3613.28
1.298e-05	0.182844	0.28866	0.516662	0.00730899	0.005	2826.72	337.277	0.0979854	0.627468	0.503521	19.1474	180.046	3079.12
1.728e-05	0.155869	0.336955	0.557709	0.00663404	0.00506907	2773.78	295.418	0.110384	0.620646	0.469816	17.6001	173.198	4098.14
1.075e-05	0.187918	0.33099	0.581147	0.00661292	0.00571851	2369.18	250.867	0.131224	0.77369	0.492819	15.2711	142.2	4079.48
8.27e-06	0.205033	0.316461	0.494429	0.00613399	0.00692684	2472.56	261.369	0.125435	0.870092	0.538606	14.3764	168.21	3381.99
6.76e-06	0.332805	0.305328	0.602127	0.005263	0.00627808	2362.88	265.074	0.209511	0.718061	0.424648	13.5407	223.946	4347.45
6.13e-06	0.270523	0.388259	0.654116	0.00742004	0.00597515	2167.14	235.427	0.2696	0.562355	0.434588	15.9869	214.483	4448.86
7.2e-06	0.423109	0.276905	0.499894	0.0104855	0.0055216	2231.46	270.933	0.291686	0.647773	0.379024	18.4747	290.628	4171.04
9.49e-06	0.475584	0.33939	0.421152	0.0106927	0.00642671	2234.3	299.059	0.252838	0.531148	0.382764	16.9997	333.866	5000
8.61e-06	0.575622	0.298493	0.528175	0.0128055	0.00808501	3120.56	276.551	0.201562	0.418339	0.521368	18.6914	323.863	4547.2
8.36e-06	0.563009	0.31612	0.448296	0.0164038	0.0100436	3463.33	256.1	0.150104	0.294372	0.462369	28.0626	268.026	4927.3
5.93e-06	0.524404	0.275835	0.460813	0.012954	0.0115984	3172.59	317.936	0.150977	0.258011	0.576403	32.6189	281.814	5000
5e-06	0.555414	0.340773	0.395271	0.0138159	0.0100382	3300.66	328.569	0.130789	0.241504	0.566634	38.0649	416.754	5000
5e-06	0.672837	0.275344	0.467409	0.0131386	0.0101264	3334.95	357.63	0.1195	0.222156	0.579051	35.2909	461.538	3569.25
5e-06	0.666092	0.323366	0.532692	0.0140461	0.0119682	2603.53	373.423	0.115933	0.224204	0.562191	30.7856	441.193	4135.62
6.02e-06	0.656834	0.43096	0.459196	0.0145455	0.0118592	2963.54	417.525	0.144874	0.207279	0.714532	31.957	610.2	3566.15
5.62e-06	0.489824	0.48438	0.743893	0.0189279	0.0110567	3157.95	320.623	0.135843	0.220949	0.61232	24.7305	478.861	5000
7.65e-06	0.45237	0.324379	0.712619	0.016891	0.0126828	2374.74	376.795	0.127777	0.260017	0.640096	17.1286	517.781	4438.17
1.026e-05	0.471314	0.247426	0.837502	0.0104983	0.0117172	2969.24	343.815	0.13706	0.488179	0.810746	14.0908	327.525	4993.15
8.81e-06	0.520637	0.237768	1.08636	0.0118462	0.0114578	3088.25	252.743	0.127755	0.529414	0.780956	14.7305	287.621	3958.68
9.09e-06	0.59151	0.27916	0.714548	0.0101923	0.01564	1883.64	437.08	0.0964345	0.24075	0.702597	20.3863	279.671	4147.15
1.169e-05	0.677738	0.266465	0.650672	0.01006	0.0203317	1905.9	362.268	0.108695	0.1701	0.58805	26.3833	342.466	2612.81
1.414e-05	0.67319	0.348794	0.934223	0.00589359	0.0317817	1565.74	452.849	0.097574	0.129426	0.509641	27.5695	431.547	2603.95
1.215e-05	0.814163	0.292118	0.991102	0.00501077	0.0248399	1988.61	498.242	0.118124	0.11225	0.476374	29.0658	313.418	2480.13
1.443e-05	0.916522	0.422784	0.995922	0.005	0.0219982	2277.15	456.241	0.103472	0.0963392	0.49714	34.6892	332.473	2381.07
1.602e-05	1.20569	0.421057	1.23497	0.005	0.0211665	2156.25	461.359	0.103108	0.146445	0.46197	40.7924	333.661	3700.85
1.752e-05	1.1451	0.384718	1.04275	0.00671852	0.0183523	1987.05	364.674	0.125972	0.159646	0.506584	36.906	279.301	3299.71
1.845e-05	1.29789	0.384323	1.61147	0.00596904	0.010649	1578.69	380.287	0.119427	0.177079	0.499625	26.1421	342.49	3299.27
1.991e-05	1.2536	0.365948	1.47687	0.00550417	0.00982214	1974.24	529.666	0.155226	0.143309	0.552431	29.3143	305.303	4230.23
1.629e-05	1.70603	0.361147	1.37969	0.005	0.0116505	2194.4	516.765	0.157042	0.103915	0.606753	31.2081	218.905	3972.84
1.548e-05	1.08075	0.353388	0.744096	0.00578322	0.00523064	2566.99	535.293	0.128406	0.107005	0.639258	30.224	231.713	2443.61
1.577e-05	1.11296	0.412554	0.795945	0.00543965	0.005	2209.08	439.646	0.118735	0.105994	0.526158	28.566	226.084	2069.34
1.559e-05	0.852314	0.247569	1.74558	0.00693239	0.0076486	1995.64	427.686	0.112521	0.0674672	0.477316	17.4956	219.625	1726.03
1.496e-05	0.685016	0.222575	1.95024	0.0059567	0.00793354	2332.49	347.221	0.0900062	0.0701518	0.547948	13.889	180.839	2070.52
1.508e-05	0.531089	0.206674	1.9024	0.00691458	0.00839775	1846.5	304.859	0.105334	0.0677973	0.586315	12.8217	173.949	1682.88
1.54e-05	0.535963	0.206983	1.46363	0.00660617	0.00627031	1930.02	292.362	0.102335	0.0756485	0.538226	16.6963	142.728	1456.03
1.629e-05	0.548385	0.210124	1.5221	0.00718094	0.00759017	1835.99	306.801	0.0947904	0.0648199	0.531318	17.4099	148.288	1515.35
1.6e-05	0.585283	0.218542	1.76729	0.00856183	0.00664741	1809.03	444.256	0.086621	0.0548608	0.502864	20.7441	120.858	1568.41
1.58e-05	0.555013	0.268011	1.90264	0.00727522	0.00700582	1539.2	552.629	0.0820925	0.0789269	0.412272	20.0374	109.025	1583.66
1.457e-05	0.602894	0.22861	2.56699	0.00740712	0.00659243	1555.72	585.002	0.0784759	0.0998044	0.438415	14.7555	108.413	1627.46
1.349e-05	0.505439	0.27691	3.13746	0.00948661	0.00773641	1098.15	810.384	0.0706543	0.128622	0.410949	17.1748	104.836	2134.41
1.298e-05	0.391847	0.257608	2.78804	0.00888927	0.00882325	1175.39	602.743	0.0686841	0.189067	0.409196	15.1309	75.6761	1776.21
1.199e-05	0.355686	0.261972	3.05407	0.00922776	0.00765537	1641.57	576.233	0.0577047	0.169741	0.44248	13.9876	96.3173	1130.9
9.04e-06	0.338364	0.255287	3.40846	0.0100128	0.00631449	1859.81	686.382	0.0529467	0.125536	0.453213	12.8213	130.207	1303.89
8.41e-06	0.496706	0.213763	3.63704	0.00638566	0.00618348	1916.29	602.9	0.0586058	0.109607	0.539421	15.5772	114.21	1460.18
1.357e-05	0.344934	0.212073	4.55952	0.0107535	0.00675494	2024.55	598.513	0.0631881	0.141934	0.57314	14.0996	148.804	1433.71
1.291e-05	0.314735	0.240154	4.45054	0.00792586	0.00787627	2177.7	885.83	0.0857135	0.168418	0.465573	15.2384	146.703	1737.82
1.702e-05	0.41767	0.258633	4.70159	0.00762762	0.00766538	1875.52	725.825	0.114449	0.183144	0.550864	17.039	162.714	1510.91
1.401e-05	0.46704	0.308522	5	0.00747327	0.005	1233.51	605.593	0.09742	0.16795	0.45355	15.0742	192.805	1817.2
1.192e-05	0.556782	0.251519	5	0.00571707	0.00508511	1442.81	560.76	0.0862298	0.157337	0.499612	14.0785	166.177	2367.42
1.037e-05	0.890705	0.258833	5	0.00520783	0.00526235	2105.74	521.442	0.0889148	0.10906	0.458851	25.0555	205.774	2512.32
9.69e-06	0.962138	0.313932	5	0.005	0.005	1544.39	702.113	0.0748477	0.103247	0.537902	22.8249	213.454	2142.31
6.56e-06	1.39738	0.335648	3.53244	0.005	0.00764664	1584.09	657.669	0.0660928	0.108099	0.405877	24.9604	201.105	1674.52
5.24e-06	1.45231	0.284226	5	0.00546828	0.00993238	1584.36	911.623	0.0742309	0.0860826	0.362407	33.146	248.553	1909.52
5.69e-06	1.3609	0.267574	5	0.005	0.00841743	1618.95	825.356	0.0974853	0.0498245	0.33986	33.5384	261.25	2380.7
6.21e-06	1.75147	0.317276	5	0.005	0.00581665	1473.32	885.704	0.0996695	0.0526895	0.396855	34.7272	281.24	3267.08
6.04e-06	1.72813	0.259693	5	0.00613001	0.005	1645.58	836.649	0.11284	0.0592474	0.502887	32.6208	419.44	3160
6.12e-06	1.71706	0.317257	4.12601	0.00564615	0.00500416	2481.38	1242.95	0.111372	0.0740834	0.500461	39.4586	604.077	4533.86
7.95e-06	2.04205	0.24642	5	0.005	0.005	2679.95	1207.93	0.147768	0.100977	0.614483	38.2323	510.577	3724.17
6.33e-06	1.67366	0.330213	4.0114	0.00546124	0.00545673	2718.17	1205.78	0.141755	0.0974628	0.591065	43.6334	341.648	3866.78
6.23e-06	1.42283	0.203059	3.28279	0.00527032	0.005	3196.19	994.184	0.160316	0.122338	0.687218	43.2626	347.477	3311.75
6.17e-06	2.02836	0.232951	3.09716	0.005	0.00619506	2922.96	1024.34	0.112625	0.102281	0.662152	39.2444	336.765	2712.99
6.55e-06	2.47425	0.171739	3.09248	0.005	0.005	2763.4	1319.04	0.139586	0.14553	0.664989	42.0883	272.022	1884.02
7.54e-06	2.49191	0.165734	2.65175	0.00606163	0.005	2666.33	1488.25	0.196336	0.165959	0.650791	48.0735	229.619	1841.44
8.76e-06	2.86071	0.161373	3.01681	0.00634737	0.005	3215.41	1525.97	0.248146	0.189809	0.702286	45.4613	233.705	1883.16
9.73e-06	4.35592	0.180916	3.69351	0.00726124	0.005	3115.94	1466.44	0.241569	0.163172	0.483596	52.2523	170.94	2408.05
8.03e-06	4.4655	0.279054	2.13732	0.00795566	0.005	3232.69	1171.42	0.241137	0.218901	0.416585	50.5967	159.093	3030.25
1.055e-05	3.79625	0.329426	1.51207	0.00839973	0.005	3014.54	1396.67	0.264188	0.21496	0.568149	60.9035	164.648	3826.41
1.03e-05	3.49747	0.341088	1.426	0.00833461	0.00515242	3663.77	1423.84	0.247171	0.197598	0.586819	39.4559	155.393	4419.86
9.2e-06	2.83545	0.293126	1.49472	0.00646455	0.00636574	3117.33	1923.33	0.21958	0.26622	0.659835	41.0074	182.731	5000
7.35e-06	2.26168	0.267791	2.03323	0.00530097	0.005	3967.72	2235.18	0.172317	0.313598	0.572782	38.7721	132.271	5000
6.11e-06	2.23877	0.258709	1.60298	0.005	0.00506958	3505.31	2402.94	0.18223	0.263891	0.609272	40.139	158.343	5000
9.59e-06	2.07386	0.258584	1.67195	0.00633013	0.00660432	4624.5	2303.14	0.206477	0.159101	0.802765	47.6784	191.229	5000
8.86e-06	2.33843	0.243167	1.59262	0.00677514	0.00678224	5000	1993.84	0.201234	0.218854	0.755268	75.0489	198.338	5000
6.56e-06	2.171	0.276429	1.64979	0.00672579	0.00648205	4151.44	2048.97	0.24167	0.227524	0.615146	76.1827	153.056	5000
6.88e-06	1.662	0.255851	1.74363	0.00611671	0.005	5000	2569.69	0.214693	0.224672	0.548991	60.9646	187.318	5000
5e-06	2.15255	0.222463	1.71886	0.00577747	0.005	5000	1742.42	0.188665	0.204066	0.473957	52.6715	172.021	5000
5.6e-06	2.37249	0.193834	1.58217	0.00521303	0.005	4036.42	1462.63	0.279052	0.219841	0.515317	61.4116	225.58	5000
5.69e-06	1.91705	0.213353	2.43361	0.005	0.005	4093.18	1753.71	0.259624	0.175995	0.584362	59.6782	215.002	5000
7.21e-06	2.11695	0.195811	2.29459	0.0066635	0.005	3746.78	1401.85	0.236946	0.225583	0.508923	52.7505	202.965	3632.75
6.41e-06	2.25207	0.196983	2.00205	0.00616989	0.005	3574.61	841.612	0.226944	0.238474	0.677817	53.3032	220.285	4435.85
6.24e-06	2.32517	0.16292	2.94629	0.00503124	0.00572509	4173.78	757.236	0.188425	0.270043	0.492469	42.6042	182.128	2734.21
5.95e-06	2.09795	0.187348	4.01954	0.00585879	0.005	5000	697.063	0.205609	0.214682	0.522575	39.0901	206.974	2731.48
6.03e-06	1.66146	0.161929	3.15888	0.00609366	0.005	5000	770.589	0.205557	0.195178	0.647422	38.319	209.857	2844.77
5.19e-06	1.72065	0.124491	2.68881	0.00584975	0.00591224	5000	533.014	0.134956	0.158218	0.659857	36.9247	161.632	2770.74
5e-06	1.41782	0.129495	2.87574	0.00558171	0.00518028	5000	467.393	0.139026	0.123852	0.765019	23.6124	155.169	2480.86
5.4e-06	1.02942	0.131201	2.89376	0.005	0.00512957	5000	573.683	0.181102	0.115047	0.683471	23.2337	133.271	2287.97
5.43e-06	1.40289	0.116089	3.75165	0.00655387	0.005	5000	496.66	0.202713	0.109844	0.667854	26.0035	97.6108	2716.7
6.63e-06	1.14287	0.108348	4.60117	0.00665954	0.00529017	4249	469.108	0.21919	0.085016	0.617497	24.6771	95.1953	3721.95
6.63e-06	1.05792	0.125444	5	0.00810941	0.00608952	3866.08	400.642	0.180316	0.0748342	0.489056	23.9277	84.0921	3523.71
8.48e-06	1.07225	0.137702	5	0.0076243	0.00683765	3461.42	377.852	0.192086	0.105564	0.471889	22.0569	93.6912	4013.11
6.07e-06	1.1251	0.157253	5	0.00858487	0.00590784	3280.28	486.558	0.177512	0.088522	0.449839	17.8807	102.712	4964.05
6.05e-06	1.15728	0.19128	4.2478	0.00984004	0.00968218	2388.06	460.703	0.162908	0.085125	0.366772	27.7685	77.7188	5000
6.86e-06	0.828324	0.14573	4.73694	0.0111343	0.00701482	2431.64	585.547	0.155946	0.0884002	0.391527	28.2728	76.8561	4331.41
7.79e-06	0.872745	0.162942	5	0.00905505	0.00680456	2178.76	657.133	0.117494	0.0695182	0.435878	29.8515	104.231	3584.72
7.67e-06	0.56676	0.156339	4.7369	0.00695951	0.00940639	2109.62	608.339	0.0833947	0.0816969	0.509308	22.6849	88.1085	2103.06
8.24e-06	0.646398	0.15901	4.59663	0.00632263	0.00623344	1399.32	670.587	0.0859349	0.102857	0.436688	21.8096	75.5732	1836.69
7.08e-06	0.636663	0.135813	3.55784	0.00861628	0.00570242	1423.02	793.014	0.0763399	0.146251	0.423039	17.3361	73.7919	1921.95
7.98e-06	0.631011	0.165113	2.50856	0.0144613	0.00516837	1363.9	755.9	0.0980116	0.105127	0.350762	16.6014	70.3097	1517.67
7.15e-06	0.586306	0.155067	3.32216	0.00993248	0.005	1116.18	822.3	0.110303	0.119311	0.349447	19.3204	74.6872	1616.78
7.72e-06	0.49608	0.218256	2.82543	0.0117911	0.005	1145.36	744.76	0.0999371	0.120208	0.289366	18.9007	82.226	2057.86
5.7e-06	0.378892	0.24531	3.8443	0.0138005	0.00635632	1240.29	933.103	0.110592	0.165233	0.255228	18.43	87.5739	3476.84
5.77e-06	0.391123	0.19324	3.93819	0.0168765	0.0065626	771.776	1077.97	0.0858445	0.164611	0.292339	18.22	106.319	3883.81
7.07e-06	0.502433	0.222734	3.65303	0.018928	0.00665807	798.578	938.577	0.0737123	0.215137	0.270656	18.4779	96.6014	3199.99
6.59e-06	0.631972	0.200014	3.38292	0.0176462	0.00713281	605.835	1321.85	0.0543011	0.239643	0.287468	23.4896	92.6439	2409.52
7.67e-06	0.459454	0.277573	2.64029	0.0204505	0.00760065	460.612	980.258	0.0642889	0.300035	0.240183	25.6896	139.967	2272.97
1.656e-05	0.645517	0.420133	1.8727	0.0243221	0.0104004	510.83	1056.86	0.0738759	0.360791	0.365142	28.2453	144.056	3028.82
1.389e-05	0.718733	0.604372	2.36756	0.0234168	0.00722271	383.973	981.95	0.0882527	0.366486	0.278692	33.4725	163.617	3304.59
1.37e-05	0.671276	0.785542	2.15492	0.0255309	0.00867411	278.544	975.662	0.117319	0.331194	0.196816	33.2248	133.747	3344.12
1.862e-05	0.620944	0.842408	2.19658	0.0286087	0.00690896	225.146	1020.49	0.103702	0.373995	0.145047	25.8369	104.706	3547.57
1.634e-05	0.73038	0.874786	2.45278	0.02685	0.00675494	137.528	1104.19	0.0914865	0.408252	0.125347	21.3326	133.988	2646.45
1.876e-05	0.634928	0.970088	2.78486	0.0270697	0.00505499	115.684	549.27	0.114491	0.340976	0.142331	23.8476	116.638	3061.23
1.628e-05	0.623402	0.718926	2.38238	0.0314474	0.00500303	97.2351	580.846	0.115838	0.374757	0.13798	23.498	125.537	4215.07
1.618e-05	0.59199	0.641791	2.84986	0.021687	0.005	116.132	702.656	0.111722	0.30898	0.118435	30.3383	127.72	4974.89
1.739e-05	0.695627	0.615152	2.96965	0.0184408	0.005	91.6342	700.795	0.126611	0.264473	0.135955	25.0358	210.146	4795.67
1.649e-05	0.467301	0.651722	3.2358	0.0186661	0.005	73.2082	517.588	0.12278	0.296263	0.115332	19.5065	183.76	5000
1.235e-05	0.60226	0.590468	3.52887	0.0204513	0.005	91.293	643.214	0.101985	0.222485	0.108364	21.4522	170.611	5000
1.081e-05	0.836993	0.595651	4.26773	0.0229088	0.0051946	107.221	672.461	0.0751892	0.225228	0.124966	28.2585	182.281	5000
1.481e-05	0.785594	0.492158	5	0.0249723	0.00614035	78.2615	700.447	0.0736583	0.262261	0.126378	20.6499	325.115	5000
1.641e-05	0.93504	0.509818	5	0.0206526	0.00585382	65.6521	727.029	0.0630687	0.282473	0.158443	28.1908	435.049	4185.16
1.655e-05	1.12587	0.64305	4.4104	0.027213	0.005	66.1289	707.909	0.0673338	0.231028	0.158591	26.5036	445.49	4939.05
1.759e-05	0.88183	0.520952	3.99362	0.027808	0.005	69.5312	688.435	0.067377	0.192989	0.173722	29.5511	493.157	4720.99
2.089e-05	0.788752	0.48982	5	0.0259905	0.00533852	68.8071	1044.9	0.0645912	0.203828	0.175963	23.2979	434.979	5000
2.713e-05	0.897654	0.624845	4.82222	0.0379824	0.005	42.4037	935.232	0.0617029	0.167382	0.212131	21.6445	492.762	3200.5
2.545e-05	1.15888	0.568055	2.91074	0.041019	0.0059776	48.9156	875.501	0.0694413	0.173794	0.217681	27.2444	413.263	4051.41
2.892e-05	1.15495	0.574026	2.49108	0.0287785	0.005	42.0899	797.318	0.0791063	0.153902	0.179463	20.9858	380.804	5000
3.653e-05	1.13431	0.710711	2.78189	0.031582	0.00567359	42.1498	575.693	0.116422	0.274466	0.162248	19.3191	400.121	5000
3.676e-05	1.12264	0.778423	3.02124	0.0364921	0.0059431	49.7609	574.082	0.124118	0.287604	0.140893	18.5095	422.027	5000
3.849e-05	0.995443	0.669202	2.78291	0.0441829	0.00793295	45.6263	478.052	0.137758	0.519742	0.142325	22.1351	415.931	3926.32
3.772e-05	0.691553	1.21898	2.50222	0.0470894	0.00885256	36.2476	414.292	0.087894	0.493624	0.146418	21.9772	371.059	3726.04
3.899e-05	0.789024	1.518	2.73542	0.040335	0.0100256	34.5486	460.167	0.069269	0.332879	0.15339	22.3726	412.069	3467.73
3.572e-05	1.19633	2.33458	3.29046	0.0450118	0.0112073	28.3592	436.114	0.101041	0.468933	0.115449	21.8815	423.404	3713.22
6.476e-05	2.02492	2.21405	3.74458	0.0501152	0.0103165	29.26	450.69	0.0860414	0.430558	0.17108	28.4597	433.517	3414.98
8.656e-05	2.36475	2.17768	2.15572	0.0342143	0.0091555	31.0634	397.895	0.0587745	0.557773	0.167866	29.405	474.748	1802.08
9.17e-05	2.30691	2.15514	1.88526	0.0304148	0.00838134	27.6161	367.626	0.0750255	0.57434	0.220992	24.434	446.076	2293.54
0.00019091	2.64831	2.24916	1.54812	0.0233082	0.0091608	38.3511	351.628	0.0659619	0.461446	0.197569	24.6511	233.118	2029.9
0.275676	2.76481	0.0597972	2.2024	0.0458723	0.00998732	42.2825	278.263	0.20082	0.460109	4.62888	20.3465	20.5954	2203.92
0.34681	2.81008	0.0691543	1.89372	0.0527757	0.0192029	34.7853	337.814	0.166359	0.247655	4.23277	34.1986	13.7441	1960.81
0.365735	2.75081	0.0709216	1.88361	0.048272	0.0189503	33.0744	372.453	0.169734	0.296303	4.0945	35.8784	14.386	2382.41
0.34764	2.96602	0.0625714	1.17848	0.0387045	0.0192301	30.9245	500.524	0.167127	0.293848	4.67702	30.3463	21.5611	2224.17
0.242895	2.95452	0.063889	1.71856	0.0403367	0.0128412	35.6431	286.893	0.140219	0.345117	4.70294	26.7597	26.2916	2077.43
0.300894	4.03885	0.0606865	2.16177	0.0449868	0.0108183	37.6724	238.363	0.206847	0.26987	5.19224	26.156	28.2027	1689.36
2.28121	4.10978	0.0710731	1.7621	0.351347	0.0109295	24.8888	255.25	0.412821	0.258413	8.68537	28.2384	33.0536	1005.91
2.17828	3.63107	0.0713657	2.16208	0.425294	0.012034	30.7268	214.401	0.2526	0.249631	9.08903	24.3771	24.9305	1065.26
3.66172	3.79017	0.0704023	3.25424	0.499498	0.0127479	34.265	266.961	0.207461	0.174188	11.4386	22.6408	22.4871	1132.22
4.13511	3.25901	0.0664646	2.6942	0.392431	0.0182766	35.5651	263.607	0.184053	0.164392	11.7371	26.8497	22.3708	1178.4
3.71219	2.24041	0.0649561	1.63752	0.451566	0.0178472	51.7335	247.599	0.193969	0.181476	13.8785	24.634	23.1293	1193.73
5	2.86536	0.0572764	1.65352	0.520973	0.0171794	53.5753	315.327	0.231568	0.16368	16.8771	29.1412	28.3539	1179.24
4.73262	3.04602	0.0494693	0.724997	0.574593	0.0156042	46.5408	191.996	0.210738	0.17092	17.8656	23.724	33.8108	856.211
5	2.4071	0.04696	0.799978	0.498344	0.0149814	47.4622	249.488	0.183973	0.182821	18.8672	27.8308	32.6794	1291.1
4.86227	2.35832	0.0386754	0.609402	0.605093	0.0141788	39.8121	165.855	0.249514	0.139302	18.5781	29.8689	27.3159	1334.67
5	3.45108	0.0457446	0.647352	0.746055	0.0158554	55.6945	199.523	0.312898	0.134947	17.848	32.3682	24.999	1097.65
5	4.61429	0.0598653	0.616677	0.605984	0.0201753	61.8878	192.186	0.38678	0.115005	15.2419	32.8818	27.32	1057.47
5	5	0.0664816	0.491784	0.481254	0.0175665	48.5619	184.65	0.398902	0.123601	13.8105	36.5839	29.02	1147.96
4.2468	3.39049	0.0530276	0.453097	0.50088	0.0199216	56.4582	212.482	0.453229	0.147611	15.7518	30.9526	35.0967	1261.75
4.53335	5	0.0610687	0.412525	0.386319	0.0186006	57.296	257.424	0.366855	0.319006	16.557	29.5836	46.5914	689.466
4.76036	2.74744	0.0457019	0.438425	0.382878	0.0155259	51.515	186.976	0.330598	0.11719	20.972	29.2516	62.1527	665.168
4.91092	1.85841	0.0424794	0.397034	0.361673	0.0113316	55.8499	374.227	0.378181	0.0621457	21.368	30.0522	55.2309	695.448
3.70846	1.97754	0.054744	0.411037	0.425515	0.00808072	72.7069	592.758	0.409076	0.0554905	19.2962	38.2383	56.0975	861.034
3.5939	2.03794	0.0570844	0.313889	0.598724	0.00786096	58.6468	452.009	0.41375	0.0497061	19.019	37.6436	77.1349	616.056
3.20432	1.46963	0.0579757	0.254563	0.480461	0.0295471	55.557	2619.27	0.382511	0.48682	18.7482	46.9302	93.7893	387.967
4.35782	4.75547	0.0535472	0.229323	0.421684	0.0259997	45.3881	1437.3	0.290257	0.436114	20.8871	63.0203	95.4639	460.158
3.59897	3.70008	0.102934	0.418955	0.465893	0.0182693	48.0505	1111.97	0.248269	0.601018	16.0076	37.2504	86.7025	385.601
3.29199	3.58839	0.0706984	0.355668	0.611048	0.0185195	56.9919	1185.08	0.261259	0.619571	17.2855	41.0257	79.1816	341.204
1.89215	5	0.0791467	0.287024	0.476086	0.0121534	63.1373	1510.35	0.217747	0.609134	16.0971	44.03	90.4838	198.247
2.95076	4.98575	0.130501	0.381197	1.09758	0.0119222	35.849	2022.88	0.212715	0.372922	14.7962	48.887	129.083	340.808
3.15474	5	0.124735	0.401202	0.953858	0.0100741	35.3291	2045.71	0.150947	0.357091	16.4218	46.3401	141.92	294.338
3.48026	5	0.166938	0.518255	1.46321	0.00718644	48.4925	3038.64	0.141619	0.37188	21.4781	63.5538	271.356	394.088
3.16042	4.41138	0.154165	0.629998	1.59462	0.00772641	63.971	3144.55	0.112659	0.443196	22.3581	49.4694	221.989	282.303
3.89852	4.24286	0.126312	0.706576	0.944295	0.00668002	160.904	4839.34	0.110955	0.500965	30.9287	51.2856	154.78	214.051
3.63775	3.63912	0.13796	0.390664	0.556876	0.01087	177.357	2060.32	0.0835392	0.164278	28.7847	50.8722	132.878	246.634
5	3.31199	0.0952593	0.509671	0.704297	0.0105573	172.715	2128.01	0.109093	0.199385	31.7984	39.8716	89.954	249.377
4.68733	3.06588	0.115726	0.453369	0.991616	0.00966595	198.237	2627.97	0.118969	0.2744	29.5397	44.3933	89.5485	205.259
5	3.11219	0.0873816	0.378812	1.20733	0.00504816	168.602	3390.03	0.124966	0.347425	30.7219	42.5331	88.08	161.169
3.80408	3.89663	0.0861284	0.431967	1.11521	0.00589157	140.183	2903.07	0.101285	0.447974	28.5846	41.0354	114.766	131.534
5	3.35669	0.0950756	0.249901	1.53402	0.0165748	133.529	2640.64	0.126622	0.922032	29.6596	44.5054	111.756	214.175
3.93451	3.68857	0.116264	0.179684	1.59452	0.0163348	158.92	3216.57	0.127277	1.06269	31.6288	55.4211	149.387	230.556
3.96872	5	0.0819158	0.268333	1.92374	0.00820896	149.651	4435.16	0.0949265	1.14343	35.5655	63.9233	156.63	298.911
3.17868	4.80684	0.0858461	0.218308	1.89511	0.00995374	209.153	4379.53	0.0981987	1.40927	36.8618	64.7928	143.779	322.245
3.30365	4.79211	0.0883508	0.229701	2.14738	0.00886671	235.23	5000	0.131298	2.44502	34.607	62.4982	120.347	414.987
2.93899	5	0.1077	0.545604	2.34924	0.00975771	223.587	3704.25	0.147678	1.88831	30.5626	53.8297	137.771	422.162
3.00851	3.57441	0.131595	0.423359	2.96153	0.00846266	207.006	4448.33	0.177446	1.87816	29.4893	56.3402	159.811	567.427
2.15749	4.42957	0.14879	0.415496	2.51222	0.00930614	340.212	5000	0.150643	2.19443	29.2783	66.9034	146.723	717.842
1.51284	5	0.17485	0.407639	3.03011	0.0108425	438.918	5000	0.120287	2.53742	29.4223	68.092	150.589	852.444
1.04368	5	0.204933	0.434708	2.71666	0.0121297	535.715	5000	0.10101	2.39136	24.8398	76.0752	123.676	858.939
1.20656	4.9663	0.17915	0.365493	2.73745	0.0175613	370.585	4697.77	0.123662	3.00535	23.1819	77.5971	114.215	1000.62
1.13783	4.81123	0.221463	0.300032	3.3089	0.0384084	362.1	2147.3	0.115614	1.87827	20.5556	63.9915	98.1088	1066.38
1.43304	5	0.233263	0.344478	3.18723	0.0246346	327.166	3745.81	0.106825	1.61598	23.4399	76.8048	135.93	1027.34
1.97274	3.74474	0.21546	0.244792	4.16435	0.026632	276.51	1693.96	0.118461	3.03009	24.7267	57.9941	130.887	1644.96
2.07792	3.27957	0.187579	0.292576	4.70166	0.0253086	281.063	2056.91	0.117423	2.94181	26.3366	56.6868	124.624	1797.49
1.9988	2.91384	0.206841	0.291335	4.83264	0.00900408	342.219	5000	0.110572	3.89216	30.069	78.4872	172.482	2424.88
2.14631	2.22646	0.189216	0.185099	5.98926	0.00746484	292.854	5000	0.130084	1.68138	30.1168	91.319	180.767	1608.52
2.1369	2.54456	0.180528	0.184464	6.56544	0.0117493	198.537	5000	0.131501	1.60077	25.472	90.2382	155.467	1365.33
1.79283	3.08634	0.129787	0.241087	8.44417	0.013775	220.46	5000	0.186158	0.860768	28.7514	94.6588	206.939	1463.49
1.71307	4.14928	0.131451	0.283037	7.91891	0.0147565	261.121	4477.22	0.286098	1.04149	26.3825	109.627	169.49	1655.97
2.1297	0.656717	0.0807565	0.256772	7.01479	0.00995722	241.608	4502.05	0.35225	0.425896	30.619	57.0671	153.135	1614.32
1.78347	0.369134	0.0693573	0.272894	7.56821	0.00561412	200.316	2681.87	0.242371	0.402906	31.0057	47.9503	159.841	1779.17
1.32763	0.489523	0.0808004	0.400276	7.89008	0.00511264	203.029	2969.48	0.225565	0.474532	25.7871	52.7722	128.228	2441.78
1.41182	0.613526	0.0660428	0.300709	8.14193	0.00552867	184.649	4013.23	0.177766	0.477493	29.8528	51.1162	136.18	1945.91
0.992283	0.75821	0.0606325	0.283487	7.38932	0.00615353	135.889	3609.47	0.187817	0.282857	25.8388	74.0744	182.611	4663.68
1.07211	0.53523	0.0503048	0.528797	10.9112	0.00769021	154.999	5000	0.207734	0.19749	30.4681	51.0161	163.523	3147.35
1.09139	0.470771	0.0661618	0.594556	6.12847	0.00684327	128.003	4975.46	0.181617	0.191592	25.3468	43.1048	184.012	3325.31
1.06956	0.37336	0.0675923	0.573152	3.9569	0.0053069	119.904	3254.76	0.140008	0.226268	23.6736	36.1384	184.463	2731.41
1.32841	0.210865	0.0856426	0.395959	3.08387	0.0100279	146.87	4123.31	0.137047	0.275571	25.1338	36.4089	162.241	4428.56
1.23792	0.209562	0.0844029	0.505045	4.01665	0.0148807	151.81	5000	0.158079	0.269531	24.1934	41.2279	191.084	3210.72
1.23192	0.182784	0.087138	0.469175	3.22357	0.012264	145.19	5000	0.140768	0.27867	24.6065	44.6682	195.818	3351.77
1.3031	0.123302	0.0839286	0.602914	3.28412	0.0149626	110.382	4528.59	0.145789	0.272939	23.5159	45.8777	200.845	4081.97
1.34392	0.155396	0.125668	0.515222	3.96252	0.0136553	113.084	4552.37	0.211359	0.269551	20.7544	41.9853	239.933	4481.66
1.61368	0.155539	0.128779	0.51256	4.10826	0.0116201	169.682	4356.18	0.226959	0.173871	28.3865	29.2267	327.835	2907.03
1.14665	0.109049	0.149873	0.547828	4.27049	0.0116851	164.412	4221.44	0.281438	0.154479	22.2577	27.3364	307.467	2474.34
0.881407	0.0949178	0.131667	0.306962	3.74462	0.00905312	184.182	4644.69	0.17029	0.181001	23.5726	46.1056	292.709	2585.01
0.681721	0.0575661	0.160059	0.282456	5.50506	0.00713677	201.231	4771.97	0.15301	0.1499	22.3531	30.4672	340.77	1089.36
0.538002	0.104823	0.181962	0.32955	5.80755	0.00560047	187.485	3753.02	0.164502	0.0993082	17.2655	24.459	256.452	463.505
0.505135	0.120041	0.164218	0.337033	6.50285	0.00612211	167.407	3861.82	0.147683	0.076934	15.4611	22.3383	176.669	325.29
0.564866	0.204646	0.0953867	0.287302	8.17206	0.00824976	115.931	3150.22	0.118509	0.0714528	17.7337	26.753	163.122	298.124
0.529283	0.151197	0.14651	0.548107	12.4209	0.005	100.189	3074.03	0.0921256	0.0377723	14.7031	22.9233	167.218	609.865
0.481238	0.112414	0.111142	0.975782	9.66642	0.00634152	123.222	5000	0.0814948	0.0615233	18.9047	19.253	236.501	314.881
0.501696	0.134614	0.148044	1.21659	7.27745	0.00570273	146.76	5000	0.0914557	0.0680857	19.3906	17.4347	309.866	276.61
0.631259	0.118875	0.114426	1.56682	9.30881	0.005	158.286	3623.1	0.0967948	0.0957923	22.0857	13.4704	321.463	253.018
0.634176	0.0774694	0.116797	1.61673	8.92834	0.005	108.473	2950.35	0.0756159	0.0823538	20.0071	10.9782	322.064	269.99
0.540201	0.0902933	0.125775	1.65273	9.58877	0.005	103.018	2781.64	0.0821486	0.0842934	17.9563	11.919	302.761	379.151
0.379678	0.069364	0.14952	2.13837	13.9867	0.005	94.3256	3363.49	0.07465	0.0891643	15.7019	12.2543	315.668	424.507
0.321311	0.0880665	0.151563	1.89089	15.3171	0.00554209	84.9727	3873.85	0.0873383	0.0660678	15.3541	13.8963	396.254	392.863
0.39304	0.0645918	0.119016	1.74159	17.2169	0.0055066	79.8362	3985.81	0.107369	0.0591408	17.5908	12.6098	392.728	301.079
0.582693	0.0575422	0.122008	2.0642	17.5057	0.00525039	74.2522	5000	0.115004	0.0423881	18.5244	13.0024	377.689	369.78
0.603658	0.0712309	0.0966489	1.66033	14.7234	0.00624987	75.8868	3963.23	0.0765744	0.0410284	21.8581	13.0062	407.435	315.341
0.481687	0.101165	0.110318	1.65531	13.4615	0.00556709	76.0634	3794.51	0.0778957	0.029751	21.274	15.8308	542.158	359.089
0.482936	0.123195	0.121543	1.93236	9.69095	0.006886	85.9465	5000	0.0699032	0.0297323	20.3502	18.4608	585.361	358.372
0.489831	0.248835	0.133184	1.88738	11.4304	0.0065241	123.053	4429.6	0.0765644	0.0315455	22.2579	19.7673	544.33	240.737
0.464173	0.333173	0.153355	2.15309	10.0959	0.005	101.091	4255.22	0.0601692	0.0292284	21.9623	19.5261	683.005	181.896
0.40497	0.310453	0.130393	1.87899	8.43366	0.005	62.131	4850.35	0.0503364	0.0409057	15.9274	23.0829	485.231	476.968
0.280863	0.530086	0.138732	2.35391	6.42722	0.005	60.7702	3701.69	0.0335012	0.0353422	13.7012	29.1355	386.928	555.189
0.244682	0.714189	0.143272	2.47517	5.55834	0.005	75.4318	3264.79	0.0334223	0.0419588	14.2382	26.7519	466.624	631.375
0.331473	0.969927	0.154243	2.24385	7.13995	0.005	58.4143	2447.69	0.0237246	0.0440012	14.5763	27.4048	448.158	765.798
0.394499	0.798142	0.182483	2.00403	8.91344	0.00628754	44.1481	2121.09	0.0286274	0.0405233	12.4393	28.5329	390.596	1089.43
0.513326	0.790644	0.179857	1.56162	9.25417	0.007162	51.2265	1290.36	0.0348182	0.0308283	13.2436	22.0712	301.145	1337.19
0.603393	0.6503	0.21887	1.47925	10.9922	0.00594001	50.751	1002.51	0.0262607	0.0258759	13.5072	20.0714	253.648	1142.03
0.574846	0.684335	0.203475	0.955082	9.20589	0.00578212	72.7591	1046.99	0.0189626	0.0294168	13.75	23.321	195.012	704.056
0.602235	1.26796	0.199341	1.00981	11.2352	0.00506831	68.6352	864.529	0.0205906	0.0415459	14.4221	21.9136	212.588	755.274
0.6814	1.49613	0.216108	1.10208	6.65846	0.005	66.2387	727.953	0.0213063	0.0282264	14.0839	23.3099	212.92	968.716
0.496521	1.07243	0.165938	1.01923	8.26888	0.005	59.5831	571.47	0.0315621	0.0280432	13.4502	21.5763	242.814	1065.71
0.443414	1.21299	0.13087	1.06961	10.547	0.00719574	72.8075	499.851	0.0429841	0.0373387	16.8003	20.9104	326.884	1200.23
0.365936	1.0278	0.144742	0.799872	12.0816	0.00570827	61.7143	586.18	0.0482511	0.0290771	14.5505	21.6843	321.974	817.487
0.298306	0.887668	0.159979	0.395777	9.83553	0.00666982	69.1661	543.006	0.0290732	0.0323203	13.6937	41.4903	395.81	1640.29
0.480351	0.751398	0.199535	0.327609	8.05691	0.00581559	68.3237	485.964	0.021613	0.0387765	14.2123	36.9213	332.787	1752.91
0.460579	0.846488	0.199653	0.546728	10.0419	0.0100737	67.2621	872.897	0.0220944	0.0923329	15.1639	27.034	415.055	1816.75
0.451207	0.903367	0.141015	0.354887	14.3155	0.0127584	54.4937	636.437	0.02446	0.0973098	16.5771	30.742	548.768	993.443
0.428993	1.05903	0.160206	0.514987	14.868	0.0140733	62.4401	659.234	0.0377369	0.125077	16.6048	30.0622	484.176	973.644
0.388343	1.06906	0.14394	0.503024	10.7098	0.0103047	68.3771	616.815	0.0281368	0.170279	16.5619	33.6035	510.837	1098.54
0.455375	0.980639	0.166211	0.418073	12.2618	0.00768154	80.8645	602.398	0.0351116	0.147953	18.2221	37.0888	551.545	1286.77
0.469251	1.29551	0.126059	0.388633	11.2678	0.00768744	70.3706	691.237	0.0328584	0.164112	21.8015	38.7329	716.383	1185.45
0.402936	1.55317	0.117923	0.409681	10.1061	0.00779891	61.5038	717.758	0.0299545	0.151059	20.3005	45.1121	813.271	1163.36
0.381486	1.88273	0.130864	0.451224	12.6991	0.0108243	52.5987	990.531	0.0227429	0.184381	18.0602	42.664	684.501	1069.57
0.389246	3.00116	0.148595	0.306514	12.4346	0.0093846	66.8609	684	0.0194892	0.153701	19.6772	46.9059	763.545	898.686
0.317809	5	0.174282	0.335316	15.0668	0.0228157	64.0447	517.522	0.0188517	0.22322	17.7433	49.5098	786.567	902.52
0.240351	4.23705	0.157587	0.292834	15.5156	0.0149714	78.7902	883.663	0.0200775	0.191193	19.9721	58.1848	1108.54	942.679
0.315776	3.41548	0.191361	0.303078	17.7628	0.0152641	84.4424	611.433	0.0162191	0.191857	19.0955	52.0896	987.348	1026.91
0.418362	3.50139	0.184066	0.327532	13.2099	0.0147941	92.9319	730.848	0.0125967	0.223985	23.1791	60.5331	964.71	1189.11
0.492145	3.14176	0.16385	0.327748	17.971	0.0155005	71.8505	496.129	0.0176547	0.188156	22.3939	45.7375	952.147	1122.1
0.615834	1.73837	0.157508	0.357169	21.488	0.0131276	69.2908	522.293	0.0220336	0.179066	25.6556	42.5095	1027.43	1246.67
0.523051	1.46773	0.147929	0.508343	19.8574	0.0120641	74.0101	737.8	0.0209887	0.147881	25.3029	37.8072	1305.76	1013.66
0.447595	1.33471	0.168338	0.513392	30.1302	0.0144367	85.9583	728.385	0.0302735	0.141806	25.9864	36.5617	1283.55	930.32
0.557228	1.31902	0.22805	0.701904	38.261	0.0137656	92.3161	397.966	0.0272277	0.105081	24.931	26.6803	1254.65	700.306
0.537643	1.40911	0.229661	0.780889	43.0427	0.0150836	82.3162	417.942	0.0306266	0.106652	25.4117	19.941	1272.79	581.066
0.713051	1.50911	0.185785	0.693368	40.3325	0.0159335	76.9483	414.902	0.0319933	0.0877126	26.372	19.6392	1094.03	462.237
0.545101	2.20594	0.225992	0.607456	34.2886	0.0127379	78.8182	471.366	0.02796	0.0966852	22.5568	27.145	1112.24	396.304
0.394304	1.761	0.145725	0.536584	24.7216	0.0148417	110.428	337.419	0.0279747	0.074045	28.203	22.4554	1390.82	340.187
0.486709	2.23977	0.152423	0.513761	31.2299	0.0185297	95.3526	396.455	0.0290128	0.0736434	27.7212	23.2666	1153.55	275.097
0.450282	1.74521	0.111387	0.417359	35.6661	0.0137597	74.3424	675.72	0.0255345	1.23449	26.4437	40.5312	850.739	3871.73
0.464111	1.08949	0.122162	0.457593	42.939	0.0150569	63.8238	683.124	0.0267472	1.08244	24.7767	45.4595	1026.33	4369.13
0.431075	1.06263	0.135038	0.545531	44.7815	0.012356	65.0204	717.726	0.020094	1.51273	22.6845	44.2981	812.083	4994.17
0.598576	1.08845	0.240594	0.538976	39.407	0.0132296	61.5247	570.736	0.0280067	1.51993	20.4326	40.5958	873.767	5000
0.520852	1.18739	0.174408	0.547878	39.9265	0.0109937	85.7842	741.275	0.0234054	1.74148	25.1367	43.153	891.276	5000
0.615827	1.29832	0.189997	0.558192	29.8618	0.0104764	58.0891	763.246	0.0339715	1.67299	22.8782	38.6292	1025.81	3927.4
0.655643	1.22391	0.229054	0.452177	28.2526	0.00943082	48.4888	1058.66	0.0356445	1.5434	18.5319	32.6669	877.362	3264.88
0.615928	1.0753	0.297101	0.561993	26.6896	0.0119789	66.5317	896.222	0.0275533	1.37972	19.5895	34.6218	865.019	3878.31
0.767803	1.90452	0.36346	0.674597	25.7473	0.00823882	54.8399	751.332	0.0172251	1.24624	18.774	32.0039	778.801	3529.65
0.602423	2.9274	0.284123	0.755536	28.7769	0.00790314	59.5976	624.085	0.0134943	1.0413	18.3685	34.5408	769.488	4314.67
0.71561	2.78369	0.28356	0.993166	24.7462	0.0109967	53.0234	572.265	0.0106295	0.939639	17.9843	36.6988	703.279	2404.05
0.700635	2.46698	0.304056	1.18631	23.0463	0.0101073	42.7515	740.691	0.00938825	0.826099	16.6698	36.3854	688.74	3034.84
0.553947	2.69257	0.258826	1.19643	18.4603	0.00979852	42.858	791.908	0.005	0.961001	15.2288	29.7418	481.76	2979.64
0.526358	2.8945	0.357349	1.27623	16.5723	0.0102438	40.0074	814.55	0.005	0.828221	13.3313	34.4835	524.07	2618.84
0.567353	3.17605	0.275871	1.27389	11.6445	0.00901724	58.2231	1072.01	0.00604302	0.864017	16.057	37.2844	511.164	3120.71
0.529211	1.77414	0.297775	1.15518	15.0344	0.00765548	71.4124	1227.7	0.00545909	1.33933	15.5275	31.8566	452.643	1823.49
0.317886	1.17358	0.299233	1.69374	17.171	0.00635748	66.0626	839.245	0.00977676	1.22104	14.2993	22.5182	639.727	1772.6
0.31671	0.950367	0.281603	1.59397	15.6749	0.00783347	65.0142	787.543	0.00726268	1.72757	13.0703	18.8385	427.346	1546.06
0.35964	1.05041	0.292176	0.987921	16.7562	0.008876	55.0443	790.249	0.005	1.70843	13.1258	21.848	424.965	2387.89
0.304471	0.973731	0.225503	1.07477	18.6966	0.00871915	58.5909	701.639	0.00827431	1.91973	12.2495	19.9994	327.598	2205.1
0.303179	1.01506	0.195848	1.46727	25.42	0.00716804	40.1391	474.368	0.00598073	1.79217	11.1748	22.0109	222.524	1784.83
0.303333	0.879749	0.237386	1.33666	20.0851	0.00545574	36.7388	763.356	0.00522389	1.94646	10.3679	21.7625	261.199	1878.34
0.320714	0.694911	0.282469	1.02258	22.8352	0.0053542	39.345	966.852	0.00686979	1.9342	10.7438	23.1407	339.192	2162.43
0.227336	0.951036	0.265023	1.06838	24.1814	0.00531575	37.3136	1264.76	0.00714561	1.70686	9.34097	28.6139	330.261	2378.58
0.235584	0.833378	0.24973	0.720718	24.4381	0.00613501	36.9253	1468.54	0.00927123	1.43969	9.97587	30.3937	433.614	2553.02
0.20548	0.755399	0.289304	0.437458	22.3106	0.00541618	46.1568	1349.41	0.00737238	1.44276	9.74441	30.3828	405.214	3236.17
0.234208	0.591491	0.211158	0.395057	21.1177	0.0055171	55.7775	1864.37	0.00798931	1.61942	13.2652	34.9129	476.574	2251.36
0.157841	0.494508	0.222175	0.3506	23.0049	0.00508553	69.052	1774.36	0.0111801	1.50695	12.2196	32.6215	494.784	2293.43
0.165483	0.566294	0.234837	0.367523	25.3896	0.005	51.6261	2142.22	0.00997923	1.81293	9.76409	37.5703	342.375	2836.2
0.159329	0.471064	0.184257	0.430756	41.1404	0.005	43.2176	2590.79	0.0114705	1.71928	9.81003	28.1879	276.743	2323.57
0.227675	0.368237	0.255322	0.380689	38.7002	0.005	29.8593	2227.85	0.0135511	1.3599	8.34899	31.6811	239.219	2071.28
0.204364	0.34654	0.18258	0.679118	38.2126	0.005	28.6408	2342.75	0.0164938	0.879144	8.94451	27.8532	243.446	1644.08
0.330535	0.400155	0.198232	1.06571	49.0538	0.005	24.6224	2734.72	0.0179674	1.14391	10.0768	38.2793	244.321	3297.69
0.367658	0.455641	0.193225	1.12314	42.624	0.00900599	30.5207	2983.73	0.0235818	1.2946	11.0016	38.532	258.582	4349.8
0.381475	0.536427	0.146259	0.989857	45.6415	0.013558	33.0596	2753.56	0.0222246	1.15242	12.7311	31.205	261.164	3154.51
0.375768	0.554354	0.116073	1.18636	39.1809	0.011195	35.2248	2239.84	0.021556	0.935047	14.1844	29.4965	271.218	2603.68
0.3051	0.655157	0.130545	1.71135	29.7965	0.0142362	34.1583	2177.21	0.019254	0.742149	13.38	30.0551	373.464	3111.86
0.417179	0.649163	0.158226	1.83747	39.4148	0.0134485	45.3332	2255.07	0.0142466	0.623765	16.1468	32.1359	413.239	2725.8
0.466885	0.738547	0.162264	1.91422	39.8293	0.0132082	51.3426	1806.74	0.0128658	0.4236	17.8489	40.9973	568.715	2817.47
0.449011	0.582912	0.137548	1.76964	34.4819	0.00821228	50.0542	1825.36	0.0188161	0.453505	17.7305	35.6749	483.246	2683.57
0.419329	0.624908	0.138052	1.8776	32.096	0.0107442	59.702	1489.86	0.0217902	0.435539	17.1887	33.4242	370.09	2952.39
0.415284	0.749273	0.152959	3.49312	26.894	0.00999498	59.819	2183.11	0.0243263	0.530975	15.7987	29.2854	407.832	2783.24
0.362787	0.496365	0.142164	3.878	23.2277	0.00817675	66.6988	2431.33	0.0275494	0.713349	15.2883	28.759	303.392	2349.1
0.334617	0.54896	0.108206	4.09887	23.5085	0.00817464	62.2134	2245.02	0.0356823	0.591655	16.4043	32.0629	285.49	2733.61
0.418834	0.600529	0.101855	4.3816	39.7629	0.00741411	71.7645	1873.53	0.0406715	0.565151	21.1734	29.8826	394.225	3793.09
0.397151	0.726705	0.104598	5	47.6426	0.00787214	63.4633	1724.28	0.0405724	0.589887	18.8802	28.3543	318.589	4234.6
0.553806	0.727994	0.11026	4.67388	44.747	0.00628925	66.4813	1823.48	0.0472236	0.55897	22.5976	29.7527	438.023	4553.12
0.431126	0.986585	0.104194	3.75672	42.9016	0.005	47.6277	2084.76	0.0554403	0.55143	17.1023	33.8447	348.38	4009.8
0.676962	1.27577	0.125726	5	44.8009	0.00609917	51.3588	1752.33	0.0524711	0.534817	18.014	39.691	274.965	3603.56
0.594327	1.11187	0.137066	5	37.0749	0.00613051	39.0708	1601.56	0.0433082	0.553765	15.0306	37.7814	294.383	4396.03
0.513328	0.937474	0.126895	3.47791	29.9519	0.00613816	39.8603	1444.94	0.0510623	0.444332	15.955	28.7358	375.144	5000
0.738578	1.81985	0.149281	3.13996	30.8153	0.00592395	38.3362	1719.16	0.0493575	0.54581	16.1316	38.542	345.557	4697.52
0.635013	1.58507	0.136484	3.40943	31.5101	0.005	33.8775	1424.37	0.0563113	0.551395	15.0776	46.4525	314.356	4294.19
0.743504	1.39217	0.124185	3.61158	24.71	0.00608892	24.7925	1350.52	0.0392684	0.526834	15.3717	31.334	356.256	3533.77
0.883233	1.29977	0.118641	4.30518	19.8504	0.00526115	30.9186	1291.96	0.0492958	0.59366	17.5053	30.5562	368.607	4365.19
0.761618	1.39265	0.0900686	4.19271	18.2578	0.005	26.2522	989.964	0.0413955	0.700207	17.7278	26.2447	370.586	5000
0.851163	1.6156	0.112322	5	19.595	0.005	35.961	1018.07	0.0462749	0.910974	20.2256	24.9259	465.083	4179.37
0.752221	1.15484	0.0986904	5	21.2391	0.00580374	43.2621	1039.89	0.052432	0.917771	22.3381	27.7176	512.459	5000
0.728706	0.986214	0.115202	4.95677	20.4448	0.00659619	46.3365	1077.8	0.0552235	1.11527	21.629	24.4886	548.762	5000
1.06387	0.934154	0.115038	4.02231	21.4369	0.0112238	39.2755	980.172	0.0608232	0.851464	22.9757	23.4766	609.726	4414.6
0.932295	1.09013	0.124423	5	24.6098	0.00966148	52.9147	820.953	0.0543409	0.797145	24.0725	25.9089	630.159	5000
0.928615	1.10939	0.121122	4.95944	21.4618	0.00880565	41.6167	595.631	0.0384289	0.937637	21.1649	26.5821	606.799	5000
1.09825	1.19284	0.128945	5	22.0897	0.00751	41.5503	707.883	0.0346428	1.17885	24.8175	20.4773	840.768	3751.94
1.13709	0.924912	0.114082	5	18.4723	0.00693379	37.1473	596.461	0.0302559	1.28684	22.9781	24.7276	596.021	3758.73
1.11588	1.05314	0.129372	4.8081	19.7611	0.00701209	50.4088	729.287	0.0250528	1.54211	30.7223	21.9342	1110.77	3932.59
1.17819	0.846346	0.215155	5	15.448	0.00577394	51.4643	768.924	0.0225067	1.59155	30.3382	23.9908	1795.16	4071.44
1.01145	1.07884	0.123197	4.51246	16.2026	0.00561956	45.3343	695.35	0.0343962	2.42876	36.1458	20.6485	2581.44	3895.71
0.893342	0.948974	0.147684	4.04929	13.8271	0.00682035	40.6643	547.202	0.0303886	2.34028	29.9818	17.8469	2293.31	3344.38
0.773168	0.980303	0.120206	5	16.2023	0.00722441	43.4577	434.301	0.0351974	2.03656	30.6155	18.4858	2281.97	3180.25
0.679666	0.768554	0.123323	5	12.4512	0.0109081	43.2797	449.003	0.0303499	1.89066	31.4751	18.2359	2866.44	3066.28
0.834884	0.758534	0.174234	5	13.2233	0.00898504	50.8946	400.728	0.0291789	2.16223	33.2252	15.9419	3210.77	3551.14
4.97199	0.79675	0.162115	4.3969	0.943991	0.00946772	408.32	312.675	0.0178344	2.38563	52.7396	14.3054	234.377	4281.76
3.48168	0.743917	0.0787972	4.71712	1.02975	0.0124023	284.712	278.587	0.266773	2.75082	55.7226	17.8173	560.773	4383.94
1.8647	0.775084	0.0901277	4.71386	1.64628	0.0142431	163.112	422.939	0.332946	3.61292	30.5038	17.8635	337.331	5000
2.61899	0.768866	0.139784	3.7553	1.97658	0.0164347	191.986	583.514	0.299425	4.81317	29.7122	19.225	268.235	5000
3.68402	0.740874	0.171173	4.56862	2.08392	0.0170956	206.888	643.798	0.160415	7.00567	33.1577	21.2231	223.153	5000
4.22039	0.751323	0.083608	4.08853	2.35096	0.016751	219.087	404.334	0.158603	9.43705	39.5917	17.111	177.591	3998.02
4.92817	0.715413	0.0937565	4.92691	1.35321	0.018854	174.034	448.751	0.194827	10.5791	40.5493	17.6083	249.477	5000
5	0.753013	0.0632381	4.26643	0.944354	0.0171699	160.676	559.223	0.163319	9.99943	47.2866	16.0223	271.007	3749.98
4.38854	0.705595	0.0612706	4.44723	0.968936	0.0204856	181.514	524.262	0.160995	8.72554	52.0473	16.9076	352.266	3379.54
5	0.848518	0.0606403	3.08853	1.05395	0.0171173	208.383	365.317	0.142059	6.16657	53.2087	16.0223	259.809	4815.32
3.96353	1.19271	0.0689069	3.24081	1.15218	0.0135641	166.291	355.809	0.129709	8.3751	45.8959	18.2172	286.182	5000
4.52069	1.11684	0.065805	3.22323	1.20296	0.0116332	173.448	352.671	0.126218	6.84306	51.6979	20.7108	339.461	5000
4.11218	1.54259	0.0839103	3.86376	1.16989	0.00910183	170.327	345.737	0.107151	6.9314	46.9715	18.6381	334.259	4830.65
3.58903	1.15794	0.0909735	2.47034	0.799639	0.00634079	179.529	268.664	0.0873708	7.6559	42.0984	15.2953	317.704	4165.97
4.18641	1.04807	0.125337	2.29188	0.0581421	0.00604479	931.969	265.053	0.0293789	7.85276	64.9196	14.7187	212.455	5000
4.31054	0.824996	0.142216	2.73396	0.319947	0.005	191.849	189.169	0.0389994	5.33934	29.8572	13.854	109.661	4068.05
4.17691	0.681896	0.128075	2.41726	0.309332	0.00761625	168.288	146.129	0.0419125	6.43844	27.7681	13.5191	89.965	4279.54
0.00450058	0.626544	0.0808869	2.07494	0.0369373	0.0100591	4761.16	171.289	0.0794276	5.77446	6.13453	12.2728	26.9027	4541.53
0.00678074	0.491566	0.0696148	2.24727	0.0485025	0.0119273	3200.14	164.113	0.1438	4.53576	6.07043	9.5006	26.8569	5000
0.00738137	0.546248	0.0941962	2.76714	0.0254002	0.0170509	2294.47	182.419	0.109874	6.25853	5.88491	11.7267	37.3335	4305.06
0.00016644	0.558213	0.338963	2.77016	0.0203655	0.0168203	7.20268	191.628	0.0566787	6.09211	0.124975	12.3552	103.883	5000
0.00028808	0.603528	0.365341	3.17484	0.0303403	0.0164325	6.32534	177.29	0.0518901	9.67218	0.122553	11.9298	71.4783	4551.6
0.00028304	0.556207	0.502346	3.8824	0.0180668	0.0154778	6.07045	185.855	0.0556223	9.50522	0.124829	10.6172	73.7141	5000
0.00020631	0.392708	0.55383	4.77373	0.0227653	0.0174326	5.08372	179.126	0.0603562	8.03143	0.0960874	10.1662	99.5202	4595.77
0.00023832	0.433429	0.487995	5	0.0197635	0.0196608	5.56747	147.062	0.0670757	9.67842	0.0882864	9.09341	67.3027	4888.28
0.000253	0.389564	0.614069	4.12671	0.0182383	0.0196435	4.34782	128.158	0.0520962	9.75431	0.0955991	8.68132	101.951	4986.87
0.00033616	0.355947	1.71424	2.97403	0.0248827	0.0106529	5.48005	93.7826	0.0439432	13.5879	0.0919917	7.75819	87.6039	5000
0.00027578	0.375234	2.17367	3.22139	0.0259665	0.00896258	7.90219	117.076	0.0468066	11.8012	0.105221	8.47453	80.0597	5000
0.00037908	0.41462	1.83657	3.70561	0.0327705	0.00892398	8.18198	102.346	0.055412	10.0562	0.0879386	9.3349	84.3977	5000
0.00037756	0.523605	1.73571	3.15288	0.0452344	0.0104209	9.43652	98.159	0.0821513	8.03489	0.103194	7.96489	63.452	5000
0.00045373	0.595145	2.36605	2.41183	0.0644679	0.00642024	6.16943	87.4795	0.0753511	9.25335	0.0848632	8.58944	65.8679	5000
0.0005214	0.50815	2.39654	2.08838	0.0563271	0.00632638	5.44174	106.213	0.0958484	9.75257	0.087094	7.77293	51.6466	4291.18
0.0004525	0.409756	2.50206	2.11948	0.0702772	0.00677544	5.05095	122.663	0.0999039	8.66377	0.0851903	8.32712	58.7544	2718.05
0.00038835	0.385289	2.48393	2.57243	0.0294286	0.00590943	6.56257	150.466	0.0852834	9.23071	0.0627714	9.02985	81.0999	3161.91
0.00034677	0.426518	2.64786	2.41121	0.0506666	0.0069164	7.58468	76.9501	0.0913642	7.92545	0.0755001	6.46363	79.6277	2857.79
0.00033852	0.557436	3.13374	1.57393	0.078966	0.00796359	5.79578	99.5382	0.101932	7.19585	0.0762307	9.37074	84.212	2758.93
0.00034193	0.503924	2.9423	1.19734	0.0506592	0.00815183	6.33862	84.9691	0.140512	7.49585	0.0667471	7.16623	99.3221	3693.6
0.00023097	0.609145	2.85347	0.925492	0.0463018	0.00822497	7.69504	90.7972	0.145687	6.35191	0.0763676	8.17755	73.919	3418.76
0.00024602	0.777388	3.12652	0.382937	0.0332104	0.00878253	8.27961	65.6238	0.139316	4.23269	0.0735392	10.3983	62.1659	4736.94
0.00024837	0.748273	2.64908	0.534958	0.0270686	0.00846867	9.32129	95.8113	0.130346	4.27667	0.0566344	12.1596	75.6784	5000
0.00017722	0.709522	2.29898	0.414196	0.0384273	0.00810625	8.41271	110.564	0.0784435	5.94897	0.06013	14.2372	74.1723	4761.34
0.00018824	0.583642	1.68077	0.478563	0.0365273	0.00635943	9.37638	157.659	0.0752078	9.78778	0.0654776	10.19	76.9468	3569.7
0.00020342	0.71474	1.838	0.674579	0.0376305	0.00667375	10.4425	162.669	0.0837326	12.0566	0.0698781	12.8932	56.5405	3879.77
0.00017713	0.790533	2.48012	0.57221	0.0349909	0.0055062	11.3313	185.526	0.0627691	11.7568	0.0661271	13.2185	53.097	4154.99
0.00016687	0.835146	2.95877	0.730122	0.0337457	0.00633865	10.2865	207.833	0.0644975	12.5651	0.0560764	13.7929	57.9987	5000
0.0001629	0.939004	2.84001	0.639237	0.0443982	0.00803393	14.2134	216.113	0.0466507	12.0539	0.062238	14.963	47.8867	5000
0.00018364	1.17426	3.35214	0.69873	0.0648991	0.00685708	10.5984	309.489	0.0324873	13.5513	0.058184	16.2367	46.9955	5000
0.00016677	1.13182	3.93516	0.482355	0.060273	0.00826545	14.4519	413.393	0.0376064	18.2116	0.0604215	18.2479	49.7795	5000
0.0001929	1.08142	4.50041	0.46682	0.0605722	0.00727244	12.1103	399.792	0.0443539	15.1674	0.047271	24.0367	37.2421	3569.34
0.00016335	0.731784	3.83953	0.46906	0.0632917	0.0163648	8.70582	459.089	0.0399142	13.4931	0.0416762	19.6569	38.4504	3629.41
0.00017727	0.773603	3.84905	0.415606	0.0631735	0.0134516	9.30865	415.209	0.0377009	11.1345	0.0421816	21.6724	31.0583	3198.61
0.00016066	1.41829	3.71107	0.351783	0.0592417	0.0099709	9.8127	390.706	0.0533058	9.19339	0.041959	27.6126	35.9121	3796.71
0.00016843	1.58364	2.71314	0.250621	0.0773917	0.0105865	9.29805	414.949	0.0509562	9.31334	0.0498003	28.4778	40.8968	5000
0.00022191	1.56906	2.70635	0.18054	0.0688351	0.0125268	8.63439	438.438	0.0522483	11.1055	0.0582621	26.4472	35.4195	5000
0.00016945	1.42617	2.15376	0.219153	0.0501641	0.0152523	11.1921	560.871	0.0785378	11.2647	0.0481251	26.3227	28.8175	5000
0.0001695	1.27272	2.30396	0.262371	0.0428846	0.018378	11.5891	540.73	0.0677294	13.0185	0.044946	23.1129	26.6592	4140.78
0.00015596	1.58943	1.55072	0.197456	0.0493549	0.019865	14.5363	746.943	0.0590579	14.6126	0.0695979	28.649	28.0528	3230.84
0.00023995	1.1928	1.09869	0.152326	0.0492135	0.0166001	12.9309	788.279	0.0410357	15.7905	0.0851118	30.8836	34.503	3729.69
0.00032528	1.46429	1.02985	0.186974	0.0479469	0.0174001	12.151	695.851	0.0343073	15.121	0.105258	27.0026	27.2636	3006.38
0.00038044	2.02696	0.94745	0.1724	0.0364974	0.0192266	15.248	628.501	0.036759	8.53864	0.124645	37.9543	21.9052	2363.11
0.00057931	1.87017	0.724101	0.146187	0.0294189	0.0156004	10.4756	707.33	0.0476321	8.15974	0.121014	34.047	18.9175	1989.48
0.00054533	1.75115	0.581492	0.155905	0.0355667	0.0184568	11.1988	814.903	0.0371621	7.94421	0.126772	33.0297	21.0237	1662.88
0.00052994	2.61434	0.42745	0.102269	0.0330126	0.0173386	8.50558	617.537	0.0449722	8.63729	0.135354	32.7792	23.5262	1702.12
0.00056126	1.65632	0.323665	0.103079	0.0319782	0.0188273	8.89026	905.312	0.0565673	7.38645	0.12701	34.3509	26.7189	1470.48
0.00062839	1.2431	0.331638	0.128547	0.0263567	0.0247374	9.1238	988.264	0.0541177	5.10282	0.144115	35.4819	26.8165	1210.58
0.00057957	0.492077	0.36299	0.1208	0.0302838	0.0518407	8.37141	4367.3	0.0595402	3.2925	0.155933	48.2083	24.119	1212.11
0.00056323	0.514872	0.374589	0.168738	0.0488549	0.036066	7.28987	2777.59	0.0518199	2.76763	0.131468	36.3412	23.0539	1404.06
0.00054175	0.959289	0.256005	0.203108	0.0423078	0.0444512	5.74747	3449.21	0.0548768	2.00102	0.144793	67.3019	22.8076	2666.11
0.00062488	1.16551	0.295996	0.252084	0.0502671	0.0518725	6.5733	2796.19	0.0553714	2.85864	0.131907	77.2449	22.9833	5000
0.00053766	1.55813	0.272524	0.232681	0.0918402	0.0504176	5.30299	1953.23	0.0756475	4.17012	0.143478	61.8239	30.3301	5000
0.00049561	2.24871	0.295052	0.265938	0.113326	0.0326947	6.0424	2059.02	0.0682923	4.2778	0.143635	53.3017	32.5056	4005.7
0.00031105	1.44674	0.761957	0.19492	0.18346	0.0340234	4.47291	1643.9	0.38285	3.93781	0.085648	47.6709	81.421	2213.69
0.000271	2.34977	0.318178	0.136659	0.188294	0.0341293	5.38614	1164.05	0.15034	4.76725	0.108559	47.5574	57.2381	1843.87
0.00023637	2.8329	0.25999	0.159421	0.187155	0.0318493	5.55132	1204.61	0.154638	5.20467	0.136439	49.0958	50.5085	2318.05
0.00026324	3.0893	0.265018	0.173853	0.184727	0.0336232	5.12537	1396.01	0.192682	5.81695	0.122618	46.0512	74.1543	2352.44
0.00021985	3.81676	0.251702	0.173626	0.229994	0.0255983	5.22167	1055.42	0.233043	6.49666	0.109751	54.4773	71.3156	2161.74
0.00024155	3.00362	0.249305	0.21315	0.184574	0.0288688	5.18691	1218.13	0.183233	6.42753	0.109855	45.9412	55.344	1903.81
0.00030916	2.90637	0.339895	0.238278	0.349639	0.0216306	3.75125	907.08	0.103729	8.20082	0.113934	39.6257	50.3146	2310.18
0.00028637	3.2444	0.276252	0.177356	0.389757	0.0252246	3.86515	1274.62	0.0918092	11.2083	0.115025	42.0468	50.7021	1641.02
0.00032657	4.00544	0.263285	0.16786	0.38189	0.0241563	3.50253	1419.87	0.103748	12.4093	0.123934	47.8209	45.7654	1570.08
0.00021462	3.23429	0.291542	0.131397	0.36208	0.0174569	3.76751	1459.64	0.102497	14.3376	0.0820646	40.933	30.8852	2039.78
0.00018992	3.41286	0.293377	0.109686	0.356797	0.0129125	4.33983	1530.34	0.110154	20.4086	0.0760327	46.5204	33.5627	1858.2
0.00018222	3.46991	0.258007	0.132049	0.380936	0.0170512	5.50342	1130	0.103766	22.6243	0.101434	46.7504	43.4959	2699.32
0.00018614	3.53131	0.190167	0.120288	0.489484	0.0275265	5.76439	1222.95	0.115828	29.4569	0.144683	44.7033	50.3716	2298.46
0.00010226	2.56586	0.172938	0.132107	0.473534	0.0289034	6.7478	1256.2	0.139784	41.6028	0.116311	41.9772	58.6417	2385.77
9.423e-05	2.62115	0.177332	0.106015	0.311839	0.0231005	8.06034	1074.96	0.137027	53.2276	0.127153	38.1784	62.1198	3110.04
0.00010982	2.02678	0.134796	0.0960426	0.292415	0.0271591	7.71618	1271.91	0.140631	73.0779	0.147906	38.0725	71.0043	4113.07
0.00010048	1.54283	0.189237	0.103859	0.319207	0.0452886	6.81929	1240.01	0.131628	62.0651	0.104603	33.3272	62.5005	5000
0.00010332	1.03091	0.177601	0.0911645	0.225632	0.0671875	6.24055	1278.27	0.125673	57.9821	0.110308	33.5511	76.3684	5000
7.212e-05	1.58472	0.173438	0.109785	0.292842	0.0590057	8.57029	997.018	0.148906	55.0821	0.10579	41.7305	60.3164	5000
6.078e-05	1.59596	0.174648	0.096636	0.253978	0.0631958	11.5102	1143.92	0.164689	64.3406	0.116345	42.1745	63.8309	5000
5.979e-05	1.63037	0.179306	0.109531	0.343795	0.0617743	17.7721	915.964	0.138081	54.1491	0.140554	34.408	69.3373	5000
5.98e-05	1.1983	0.238504	0.125434	0.240109	0.0674122	27.6935	1352.15	0.104119	42.666	0.154522	42.0209	78.4422	5000
5.531e-05	1.18596	0.283171	0.13031	0.392998	0.0585713	26.404	2202.99	0.0906619	38.3162	0.129587	43.402	57.3458	4513.14
5.825e-05	1.09595	0.230437	0.131011	0.402828	0.0612979	20.4632	1688.57	0.0984172	33.8049	0.140218	41.1458	69.4685	3813.53
5.528e-05	0.941328	0.238499	0.137331	0.322322	0.0533762	24.8897	1701.73	0.086905	24.9242	0.151281	40.6701	62.0292	3412.54
4.785e-05	1.37275	0.230116	0.165792	0.376095	0.0527592	26.2631	1895.58	0.0990578	19.7059	0.143185	38.7815	75.8868	3687.9
4.145e-05	1.19927	0.318898	0.114736	0.346942	0.0336201	24.7105	1716.18	0.0957994	16.8575	0.11597	40.2352	58.2509	4912.87
3.995e-05	1.37667	0.458648	0.115545	0.327194	0.0364473	20.7253	1575.05	0.0902581	14.5697	0.094225	38.4621	82.1968	3910.77
4.339e-05	1.38301	0.512242	0.115444	0.266196	0.0479622	20.3458	1521.85	0.0730134	12.8231	0.0856274	43.716	101.438	3370.8
3.154e-05	1.47861	0.506872	0.105317	0.239315	0.047622	27.6622	1329.8	0.0839683	15.1305	0.105893	54.1337	119.085	4350.43
3.636e-05	1.85509	0.437366	0.105853	0.290391	0.0607496	28.1671	1971.19	0.0628156	20.0478	0.112272	53.4886	126.522	5000
2.607e-05	2.45248	0.552981	0.0887994	0.281813	0.0670397	39.9431	1927.91	0.0683931	15.0708	0.137848	58.4778	124.953	4348.2
2.74e-05	2.34233	0.481672	0.128807	0.268904	0.0562701	37.9792	1656.65	0.0574237	14.7151	0.135488	65.5626	169.229	5000
2.363e-05	2.17267	0.525906	0.151627	0.252809	0.0327174	49.2032	1935.02	0.0549592	16.875	0.119369	59.6508	186.459	3591.04
2.187e-05	2.91982	0.599832	0.185664	0.249199	0.0290029	64.8034	2764.73	0.0730868	11.5945	0.132211	70.2112	141.674	4342.07
1.865e-05	3.15941	0.816581	0.13205	0.415616	0.0296298	67.2852	3655.92	0.0634834	8.44571	0.111764	84.1988	99.053	3394.74
1.903e-05	3.489	1.03166	0.141477	0.385121	0.0325344	69.3499	3985.08	0.0453599	9.70916	0.123819	87.5886	95.6203	2419.36
2.165e-05	4.58528	0.956774	0.106616	0.50035	0.0337445	66.443	5000	0.055794	7.70741	0.135144	122.377	138.021	3712.61
1.921e-05	2.44041	0.928485	0.141291	0.385155	0.0230752	63.2442	4440.28	0.0644287	7.63143	0.137166	91.8244	171.351	5000
2.073e-05	2.8282	1.18094	0.143069	0.271752	0.0212956	54.1119	4588.73	0.0475137	9.53806	0.110664	86.0797	189.007	5000
2.078e-05	1.91947	1.05977	0.0721274	0.221876	0.040565	67.4414	4267.25	0.0486132	10.2215	0.13819	99.6759	216.43	5000
2.022e-05	1.62334	1.1209	0.0807604	0.296245	0.0307037	76.0961	3404.4	0.0643015	12.7533	0.145509	67.4112	188.524	4793.88
2.232e-05	2.0434	1.00852	0.0902692	0.252337	0.0139568	70.7049	3666.88	0.0536413	9.45825	0.133293	85.9485	157.131	4926.66
2.522e-05	3.34777	1.0767	0.100671	0.234674	0.0170383	88.4279	4477.84	0.0615749	10.1845	0.183822	120.361	220.97	5000
2.699e-05	5	1.54762	0.0857041	0.241374	0.0144316	86.6358	4810.76	0.104849	9.79057	0.180988	133.437	217.768	5000
2.497e-05	4.12126	2.20957	0.0982402	0.262493	0.0168805	91.8742	5000	0.0829559	5.98901	0.152736	131.751	234.469	3221.02
3.031e-05	5	2.84883	0.182378	0.25652	0.0220893	86.3176	4132.22	0.0898753	7.06702	0.160213	111.249	181.027	3248.16
4.152e-05	4.24975	1.16121	0.139725	0.0134694	0.0196138	313.15	3725.98	5.31255	6.53488	0.25991	112.982	1019.41	4113
3.953e-05	3.68855	1.14723	0.172866	0.0119406	0.0255553	341.58	3362.13	3.83279	5.87869	0.236884	86.2154	988.026	4799.64
5.612e-05	4.4041	1.01693	0.149551	0.0108434	0.0301179	326.776	2323.63	3.45885	5.00723	0.3391	96.4372	705.492	5000
4.342e-05	5	1.15035	0.138544	0.0091337	0.0325521	283.769	2905.54	2.79545	3.76047	0.341012	119.039	776.881	5000
3.032e-05	4.26977	1.15077	0.16955	0.0079317	0.0289634	278.408	2380.8	3.86732	2.83067	0.342222	105.344	889.939	4219.77
4.045e-05	4.46495	1.42991	0.202877	0.0112571	0.0358796	256.872	2323.55	3.35039	1.43986	0.325387	118.794	1002.59	3914.83
3.62e-05	3.61642	0.880489	0.271416	0.00967329	0.0155363	212.287	997.898	3.62716	0.61219	0.267847	82.7411	1188.83	5000
4.087e-05	5	1.05194	0.437405	0.00952009	0.0169242	216.005	1495.45	4.16844	1.21573	0.30242	55.1064	1262.71	2888.92
2.885e-05	4.8449	0.329525	0.539843	0.0870913	0.0136519	604.398	1052.86	13.6517	0.963994	0.514195	55.5985	1158.72	3474.54
3.176e-05	4.73497	0.331071	0.605448	0.0867895	0.0120965	720.219	1035.85	14.5779	1.24425	0.566474	55.3259	1013.92	3674.88
4.683e-05	3.36655	0.399323	0.496403	0.0727608	0.0117977	581.738	771.769	15.1853	1.34997	0.459878	56.416	743.55	4982.26
4.088e-05	2.83021	1.22431	0.602966	0.0426647	0.00776361	478.76	685.341	8.57751	1.12005	0.468341	49.6429	1319.54	3726.28
0.00084664	3.03412	0.189828	0.694122	0.540665	0.00788382	394.344	1088.86	0.0140321	1.60324	2.32444	46.6549	154.183	4125.81
0.00049196	2.75148	0.0625689	0.865677	0.976416	0.00658771	2280.32	1142.46	0.394956	1.88126	5.37825	51.3889	421.408	4603.69
0.00052705	2.63448	0.0634506	1.06716	1.03327	0.005	1909.72	1223.28	0.410588	2.12759	5.03539	48.3877	394.277	2528.81
0.00052507	2.52598	0.0417665	0.885143	0.854697	0.005	2411.5	1046.38	0.508942	2.01896	6.12506	42.3646	429.377	3257.56
0.00053654	2.54388	0.0482678	0.730105	0.924432	0.00543914	2662.63	1080.57	0.429885	1.50936	5.83438	31.3805	332.428	3054.15
0.00054019	2.90441	0.0580487	0.88774	1.24895	0.00696093	1877.46	1100.07	0.356846	1.24673	5.14958	32.7975	361.189	2322.14
0.00032623	3.42096	0.101441	1.13282	2.09558	0.005	2211.99	1145.14	0.277518	1.0468	3.67016	35.2845	291.502	2475.36
0.00017977	2.57231	0.0859553	0.867449	1.56059	0.005	3687.76	1288.81	0.274923	1.22082	3.91184	38.552	333.827	2310.08
0.00026617	2.80957	0.0946176	0.662906	2.79399	0.005	5000	989.098	0.330069	0.901851	4.77316	44.7168	323.679	3194.94
0.0002325	2.28034	0.0770569	0.555472	2.47041	0.005	4194.15	1442.01	0.211605	0.784761	5.0261	32.9562	344.265	2679.11
0.0002813	2.7332	0.082959	0.670836	2.24342	0.005	4474.02	1036.63	0.204201	1.4961	4.98039	32.3489	275.262	2351.9
0.00031511	2.62467	0.0703393	0.479243	2.17627	0.005	3616.33	1197.49	0.229225	1.7676	5.08106	32.8544	296.059	2274.57
0.0003818	1.64881	0.0746681	0.266523	3.08717	0.00783648	5000	1271.04	0.287801	1.78836	5.61289	35.8043	280.202	1532.64
0.00027318	1.70959	0.0704011	0.247518	3.14669	0.00513577	5000	960.254	0.244242	2.33951	5.26622	33.7935	229.595	1113.63
0.0001781	1.48776	0.072943	0.333524	4.11545	0.00567	4897.96	847.499	0.210205	2.15237	4.46299	31.182	225.265	1076.28
0.0001606	1.64201	0.0713845	0.343892	4.82737	0.00505343	5000	1261.88	0.155637	2.33446	4.70326	32.8298	240.415	814.231
0.00018017	2.93942	0.0763877	0.674367	5.15585	0.00808728	5000	1057.1	0.128685	1.92897	4.87544	29.767	271.048	774.424
0.00020616	3.84808	0.0789646	0.788893	5.13205	0.00854211	5000	1138.89	0.117903	1.69848	5.39944	36.2557	279.83	736.73
0.00025278	4.25241	0.0936111	0.846991	3.80536	0.00670305	3955.7	1245.05	0.0907872	1.55043	5.30881	35.5335	332.622	830.328
0.00026428	2.77349	0.097388	0.671374	4.32805	0.00776305	4073.25	1488.38	0.113938	1.28947	4.9209	35.2424	278.396	838.393
0.00029323	2.05108	0.101031	0.767314	4.47777	0.00675998	4790.83	1532.33	0.114511	1.78765	5.48483	34.4281	352.664	882.717
0.00026742	1.75995	0.122124	0.756469	2.85663	0.00568339	5000	1298.07	0.144217	1.08405	5.66929	31.5584	493.841	692.545
0.00027962	2.44374	0.138616	0.899373	2.78842	0.00834838	4731.08	1165.6	0.148024	1.20516	5.3482	30.2692	465.262	741.385
0.00015307	1.64868	0.0962267	0.783431	2.69065	0.00648206	2913.43	984.107	0.383847	1.41976	3.92552	33.1075	601.962	1525.19
0.00015151	1.271	0.0980451	0.634363	2.91773	0.00677049	2187.64	1181.28	0.464979	1.21486	3.2732	35.0181	519.121	2156.19
0.0001381	1.1103	0.0971076	0.488885	2.67333	0.00638304	2274.17	1105.94	0.258534	1.28423	3.65331	42.3386	599.077	2728.68
1.28263	1.33757	0.0470299	0.484292	0.175723	0.00580263	676.348	1124.99	0.341002	0.969313	32.2291	35.9007	71.8427	2035.61
2.74786	1.27025	0.0401559	0.444839	0.0821513	0.00639123	30.0392	1124.06	0.828541	0.777195	11.7027	36.0217	52.5396	2586.59
4.06	1.21142	0.0328771	0.393109	0.137779	0.00705313	91.7074	962.25	1.52805	1.07836	12.638	31.6701	16.7778	2329.61
5	1.04576	0.0356814	0.407862	0.172462	0.00721516	136.248	1116.6	1.51894	1.10576	15.8951	25.2899	20.862	1758.91
4.02591	0.873635	0.0315296	0.315527	0.204686	0.00980457	141.792	919.655	1.16796	1.05028	18.1962	26.2423	23.7233	1439.74
4.69896	0.711144	0.0293947	0.227084	0.172633	0.0162984	129.78	818.05	1.3335	1.11652	17.9926	33.4309	21.805	1861.49
3.87428	0.793458	0.0295041	0.241962	0.12786	0.0161169	124.852	725.094	1.3375	1.39283	16.2702	39.0909	20.691	2507
3.47737	0.951838	0.0333781	0.347258	0.119355	0.0204381	146.272	655.337	1.34394	1.67738	14.602	27.461	17.7508	2113.95
3.56336	1.948	0.0447672	0.344606	0.0877974	0.0279123	166.332	1742.81	0.97467	2.5213	15.328	44.1928	20.3524	1845.8
4.28853	2.16763	0.0480252	0.263147	0.0806649	0.0361632	331.153	1491.86	0.875322	2.34306	20.2853	51.1973	20.2814	1781.69
0.950762	1.46271	0.353644	0.269236	5.72385	0.0376598	3608.78	1834.12	0.00855596	1.81847	67.997	46.9703	492.31	1984.55
1.34552	1.61853	0.295596	0.290396	5.54023	0.0297376	5000	1588.21	0.0101682	1.55982	86.7405	62.5193	446.257	4840.95
1.69738	2.49322	0.20792	0.38137	5.37525	0.0456489	4815.61	1783.67	0.00883148	1.37873	103.776	78.7425	425.509	3558.75
1.55659	3.04482	0.205719	0.3148	5.55255	0.0338816	3469.44	1103.35	0.00744509	1.65934	87.4341	57.9004	362.198	3242.22
1.67946	2.26353	0.299558	0.312267	6.34343	0.0318142	3406.99	1486.46	0.00795808	1.30523	76.5376	72.5515	333.275	3246.73
1.33465	2.21948	0.228314	0.312113	7.81843	0.026412	3969.88	1574.37	0.00927702	1.7606	81.5342	70.604	348.622	3429.73
1.25274	1.96643	0.244311	0.27142	5.65661	0.0194756	3786.04	1519.7	0.0157033	2.00997	75.7964	61.2498	391.92	3555.56
1.31397	1.49681	0.200496	0.273567	4.87936	0.0198908	2108.47	1665.06	0.0181308	2.16687	61.6763	57.9582	328.54	2889.74
1.27495	1.74669	0.176383	0.312387	3.80375	0.0200829	1584.62	1252.75	0.016882	2.9395	57.5911	48.6037	290.722	3134.56
1.19484	1.43091	0.229236	0.439755	3.60275	0.0224487	1471.05	1703.23	0.0238616	4.17039	52.4336	37.7868	354.493	2399.82
0.830343	1.6995	0.2127	0.599821	3.87726	0.0197098	1435.16	1697.99	0.0115057	3.17165	47.2098	42.1066	309.865	2266.37
0.582142	1.92876	0.242133	0.64372	3.40679	0.0139993	1707.59	1164.72	0.0100948	2.89887	43.4322	36.4462	361.705	3452.31
0.725343	1.65879	0.326983	0.61543	4.07592	0.0128884	1600.99	975.271	0.00798107	2.28501	43.8954	31.8725	373.712	2972.99
0.726326	1.50919	0.300135	0.68272	6.60119	0.0125807	1205.57	1070.55	0.00590932	3.06213	39.3352	27.8793	314.854	3373.17
0.577102	1.26155	0.277259	0.643085	6.2248	0.0114506	1136.72	1067.88	0.00639704	2.75777	35.6711	36.2676	307.063	4337.53
0.520974	0.986667	0.324832	0.620516	7.1583	0.00770058	1477.92	1182.08	0.00720503	2.63461	37.6917	31.3643	310.554	4368.53
0.428452	1.35279	0.311344	0.959778	7.39552	0.00827948	1086.61	1006.81	0.00523173	2.52427	32.297	35.0349	354.931	3990.32
0.389727	1.40949	0.312484	1.1224	6.63414	0.00755741	1105.2	1216.17	0.00575205	1.77097	33.35	27.4794	388.764	4425.09
0.517719	1.85361	0.303156	1.48546	8.16555	0.00687023	1461.97	729.685	0.00521558	1.69445	40.2924	35.6334	364.078	4532.98
0.422632	1.64722	0.29832	1.80635	7.49317	0.00933591	1659.83	760.804	0.00604551	1.25146	39.6375	39.3018	427.186	5000
0.327995	2.03245	0.291915	1.37526	6.20258	0.0127943	1997.66	634.836	0.0077302	1.49709	40.3359	34.4452	485.09	2958.64
0.198904	1.10914	0.319216	1.87336	6.28317	0.0158355	1781.52	807.173	0.00616269	1.63363	34.7366	35.2153	593.339	4238.05
0.223492	1.16968	0.268923	2.84609	6.90329	0.0119651	1733.97	611.818	0.00609114	1.52716	40.7285	27.9728	710.5	5000
0.179116	2.01482	0.347328	2.69269	6.38323	0.0153569	1777.53	625.998	0.005	1.95918	37.2825	37.1494	881.273	5000
0.146189	2.41815	0.339508	3.11199	11.7885	0.0196221	1310.59	830.92	0.00687876	1.84424	28.5835	38.3824	615.802	5000
0.0875222	2.65597	0.319329	3.16454	13.545	0.024129	1611.93	759.354	0.00533671	1.71126	25.6069	35.123	554.464	3847.29
0.0676975	2.8216	0.335734	4.21178	18.7252	0.0275493	1407.26	676.03	0.005	1.5366	23.3241	34.6133	562.189	3719.9
0.0469397	4.16873	0.332201	4.15436	23.2765	0.0271286	1613.09	953.094	0.00581347	1.47346	20.7054	45.2935	509.134	3974.86
0.047889	3.45546	0.349739	3.20415	21.8209	0.0183067	1386.71	902.351	0.00687858	1.19387	22.1528	45.101	810.663	3168.42
0.0707991	4.04085	0.325447	2.93906	21.4032	0.0210715	984.02	792.09	0.00841635	1.03131	23.5276	47.1183	995.018	3146.9
0.077936	3.45302	0.292551	2.90159	25.565	0.0202901	653.551	849.558	0.00990649	0.84763	20.4695	34.2958	802.066	3068.38
0.0642094	3.74953	0.261837	2.24152	38.9981	0.0244162	618.853	641.616	0.0114177	1.07562	22.0123	39.4342	941.421	2036.61
0.0783064	3.90324	0.233298	1.75052	35.1171	0.0248502	510.01	758.416	0.0113879	0.895008	24.9809	37.0494	1613.26	2174.35
0.0566517	3.76225	0.212574	1.76286	33.8868	0.0198594	514.496	563.907	0.0126884	0.785077	23.5114	30.3781	1790.41	2116.72
0.0526165	5	0.175591	2.32449	31.5318	0.0159655	509.515	562.043	0.0150953	0.619973	25.9767	34.3161	1939.66	1321.62
0.0462286	5	0.207798	2.34187	39.9061	0.0111445	444.476	608.068	0.0142524	0.7007	22.7158	33.7072	2295.9	1542.92
0.0618687	4.85247	0.251329	1.96397	39.7799	0.010429	721.389	525.442	0.0124374	0.98491	26.3179	31.8475	1739.27	1907.28
0.0653909	5	0.241758	2.34654	42.1725	0.00980611	828.237	442.495	0.0143726	1.28949	28.1914	30.8701	1720.6	1884.77
0.0832907	3.3001	0.266055	2.87726	27.425	0.00759781	2221.77	367.119	0.01172	1.24333	48.6736	28.0958	2882.26	2379.11
0.0677174	3.30405	0.240664	2.18398	37.8751	0.005	2221.43	452.736	0.0111366	1.6127	52.4448	29.1412	3849.33	2564.29
0.0627939	3.01497	0.218988	1.96589	51.2181	0.005	1721.98	632.013	0.0119718	1.57684	47.3495	27.2228	3630.14	2131.27
0.0552176	2.65767	0.222639	1.74967	66.2448	0.0109689	2239.97	914.324	0.0118682	1.32951	50.9654	30.4446	3778.87	2141.56
0.0561546	2.3358	0.200529	1.77798	49.7326	0.00718801	3381.82	677.502	0.0197953	1.79235	64.8011	28.3719	5000	2484.28
0.0563566	1.98809	0.166382	1.71818	43.74	0.00691632	4711.5	799.251	0.0143588	2.15726	75.4495	31.6464	4594.67	2437.42
0.0587549	1.47229	0.160664	1.28645	40.9529	0.00829726	3036.09	816.556	0.0196468	2.33553	54.9651	28.5251	2595.26	3725.23
0.0589131	2.60415	0.172967	0.727787	37.732	0.00913458	3001.87	759.823	0.0186864	2.55835	55.7687	29.381	3187.82	3032.8
0.0769453	2.5864	0.28318	0.681997	21.6767	0.00733064	4817.16	762.1	0.0222221	2.38034	56.4702	29.3769	2443.92	3559.69
0.0665999	2.77074	0.274197	1.02597	22.2981	0.00678059	3870.34	365.483	0.0225832	2.51602	45.3366	26.0914	1738.38	3019.79
0.0743279	3.39943	0.440925	1.16361	46.0348	0.00846583	4495.99	348.37	0.0154614	2.47545	48.5907	29.9503	2124.31	2888.07
0.0448892	3.32158	0.386106	1.18993	58.9965	0.00903314	3255.03	244.289	0.0157481	2.62116	40.0492	23.3764	2585.39	2323.75
0.0484647	2.386	0.32729	1.43424	59.4286	0.0088487	3296.99	350.804	0.0185621	2.68919	37.0444	22.9743	1630.46	3024.43
0.0420098	2.14029	0.277178	2.49303	53.6333	0.00919538	2269.12	352.8	0.0113079	1.92369	31.1476	19.1076	1424.21	2256.14
0.0350757	2.35705	0.25118	2.56941	58.3056	0.00956405	2464.57	357.566	0.0114203	2.58841	29.3819	23.2421	1040.81	2169.84
0.0328031	2.39511	0.240691	2.75018	86.138	0.0169031	1591.2	410.652	0.0135367	2.77284	25.8932	28.6679	1004.58	3208.35
0.0381267	3.2031	0.236065	2.30955	76.1027	0.0183541	1361.65	629.398	0.0132251	3.68655	26.579	32.1186	1426.66	3989.59
0.0457466	3.20212	0.282753	2.13193	88.8151	0.0158543	1193.16	642.921	0.0128402	3.89351	24.1455	34.6817	973.698	3893.86
0.0443873	3.45641	0.234228	1.77938	80.4218	0.0126692	1082.3	1057.27	0.0118957	4.07125	23.3958	38.3872	905.571	4531.32
0.0589805	3.6245	0.231044	1.2505	78.6878	0.0121175	1368.86	1242.07	0.00934585	3.62365	27.8306	43.2943	951.478	5000
0.0838759	4.46199	0.213215	1.33837	53.2156	0.0189596	1292.34	1289.06	0.0108238	5.01584	31.0362	49.5786	1012.58	3653
0.0786432	4.34322	0.229364	1.78786	56.0979	0.0161328	1370.67	1441.22	0.0124256	4.7578	31.8387	42.7394	1104.93	3042.01
0.0896891	5	0.291221	2.21003	56.5109	0.0142454	1939.09	1594.21	0.0133841	3.79673	33.4991	53.3418	828.377	3671.96
0.134239	4.13193	0.304727	1.74458	44.1009	0.00996616	2266.9	1397.8	0.0118723	4.91404	40.0984	43.7672	977.915	3821.33
0.130965	4.46364	0.302617	2.07168	43.8671	0.00904501	2779.4	1671.55	0.00829849	4.32159	46.1972	48.1242	1289.58	3968.25
0.12592	5	0.310142	2.31986	50.7847	0.0134418	2221.43	1682.52	0.00915912	6.98651	45.6499	59.8727	1653.58	4711.1
0.17368	5	0.303573	1.63296	44.6114	0.0157914	2154.76	2098.61	0.0126019	8.99282	47.0562	53.2169	1236.17	5000
0.162796	3.95569	0.334948	1.9444	54.3643	0.0218009	2118.76	2109.85	0.0120044	8.91163	45.3935	60.5877	1183.72	5000
0.150756	3.64979	0.285784	2.13128	57.1772	0.0135553	1881.94	2090.31	0.00988545	10.026	41.224	49.5509	1078.74	5000
0.152464	3.95132	0.252385	1.99041	60.4924	0.0139451	2164.66	1837.69	0.00889265	12.3349	49.9453	48.8717	1448.46	4822.48
0.122251	3.0709	0.209335	2.25746	71.5466	0.0144968	2004.84	1535.35	0.00997073	12.8447	43.3152	43.3062	1151.62	4533.51
0.0981558	2.28135	0.188272	2.6684	69.0089	0.0121707	2223.69	1546.74	0.00753721	7.82754	51.1194	38.3498	1355.85	4867.69
0.128896	2.5948	0.229202	2.07518	62.1022	0.00989583	1654.73	1325.92	0.00787478	11.9348	46.1395	35.6842	1359.04	4015.6
0.130538	2.61586	0.235302	2.2853	64.9223	0.0112282	1772.41	1056.42	0.00759151	13.2127	46.7877	30.7662	1577.64	4376.83
0.130193	2.11363	0.234211	1.93215	70.9647	0.00886947	1275.03	1014.25	0.0108535	13.2288	42.7259	28.427	1704.34	4806.35
0.151641	2.48761	0.178345	1.42346	64.1317	0.0121426	1258.04	824.336	0.0102769	15.2996	53.5967	28.3833	1893.06	5000
0.156202	2.42361	0.200391	1.25986	74.5755	0.0102771	1337.83	816.591	0.0113633	14.6156	51.9687	26.8612	2403.64	4019.07
0.179861	1.75644	0.223242	2.43066	72.361	0.00808618	981.054	906.754	0.0096245	17.1596	52.5219	25.3781	2562.93	4514.23
0.193658	1.80549	0.225471	3.03703	86.4923	0.00853195	978.678	1156.1	0.00873119	16.0124	54.6498	29.8151	3102.44	4000.47
0.221674	1.51093	0.226422	2.1595	88.7162	0.00880471	1015.81	1016.25	0.00936899	21.075	57.5738	24.564	2755.91	3946.86
0.184358	1.61915	0.232324	2.63437	132.814	0.00842721	1004.69	1351.46	0.00897576	15.1806	49.3167	32.2763	2346.44	4670.09
0.194115	1.56114	0.200647	2.96927	119.72	0.00773462	1096.59	1799.91	0.0107825	13.0176	54.1425	30.3863	2313.12	4933.76
0.188538	1.46946	0.184611	3.40159	98.4313	0.00802082	1095.43	2273.17	0.0101604	13.7886	54.7292	29.9197	1956.09	4250.7
0.230083	1.54146	0.236955	5	136.573	0.00672368	1229.51	1873.43	0.0123769	13.1381	49.6205	29.1753	1708.85	4807.43
0.22718	1.14845	0.327022	4.20449	177.481	0.00677914	1594.35	1130.35	0.0101956	10.2591	57.4663	24.5633	1823.64	5000
0.238468	0.890669	0.271964	3.81401	183.518	0.00502538	1372.03	986.995	0.00883609	11.1793	57.9194	20.3027	2206.37	4848.61
0.230815	1.14381	0.300448	3.81669	211.566	0.005	1045.61	979.758	0.0106071	12.779	57.5698	25.8457	3051.3	4987.27
0.249828	1.34512	0.286229	3.77522	267.105	0.005	1024.61	1057.13	0.0148528	13.4102	55.2465	25.2231	2683.3	5000
0.164566	1.23618	0.350335	3.8907	318.667	0.005	1057.4	1365.77	0.0211459	11.2013	53.8126	28.9698	3761.21	5000
0.231691	1.23337	0.445171	4.4778	219.564	0.00540861	864.661	1073.45	0.0341832	11.2367	51.9009	25.6359	4480.26	4448.69
0.210791	1.3548	0.452765	4.7597	237.332	0.005	1144.82	986.575	0.0425358	8.53072	50.9217	23.3478	3669.92	4614.42
0.228602	1.27415	0.381253	5	269.71	0.005	1261.2	1005.04	0.0269378	10.0101	61.2989	21.6147	4019.89	3521.66
0.307617	1.18748	0.346016	4.22542	390.008	0.005	736.573	1010.66	0.0187269	9.86082	54.5554	25.0288	3707.41	3820.51
0.267559	1.18093	0.280759	4.83676	323.253	0.005	670.493	991.729	0.0146487	12.6819	55.114	23.1605	3326.65	3241.42
0.319405	1.4268	0.245956	5	375.459	0.005	575.468	1043.98	0.0142167	10.5136	59.6069	25.1787	3022.45	4584.59
0.257392	1.35483	0.195738	5	443.537	0.00634316	748.24	1212.45	0.0209333	7.55024	71.9232	25.7687	4241.44	5000
0.239184	1.41191	0.277714	5	400.504	0.00750283	1245.56	1090.47	0.0310078	6.81724	64.5624	23.9819	4211.93	5000
0.201426	1.46237	0.174302	4.52258	381.834	0.00832756	1345.04	1324.48	0.0324627	8.37027	71.6634	27.2556	3222.04	4984.14
0.196891	2.09774	0.252953	5	336.4	0.00948405	1389.78	1235.59	0.0195832	8.57002	62.2795	29.5054	3334.99	4285.91
0.257017	2.953	0.260377	5	310.222	0.00842127	1750.89	1074.91	0.0271867	9.70055	77.6872	31.8314	3400.11	3959.33
0.321571	2.98492	0.249973	4.99958	292.967	0.00824109	1523.59	924.872	0.0300304	8.84578	79.021	32.9594	3892.48	5000
0.479539	3.00968	0.236738	4.86814	189.105	0.00966173	1093.53	992.823	0.0228155	10.4322	79.2013	31.3817	3678.47	4507.21
0.495179	2.49322	0.322275	3.91383	162.221	0.00773508	1125.34	895.061	0.0170774	12.1651	74.9025	27.177	4041.42	4687.78
0.44036	2.05778	0.364976	4.12671	323.293	0.0052889	1449.99	566.551	0.0207798	14.9818	77.3409	25.6855	4055.01	4302.2
0.380628	2.03863	0.297947	4.34037	358.358	0.00530106	1645.9	631.649	0.0167811	8.04753	81.1725	30.3876	3950.39	5000
0.498125	2.73398	0.260363	4.02293	348.151	0.005	1531	549.489	0.0169925	7.16611	90.1693	29.8286	4246.26	5000
0.280634	2.33391	0.221463	4.12049	481.267	0.005	1784.17	689.791	0.014745	6.58527	96.9636	24.3097	5000	4560.91
0.295118	2.55322	0.212608	3.78146	409.199	0.005	1206.51	757.496	0.0215924	8.68216	80.5044	33.147	5000	4492.2
0.318705	2.21646	0.205521	4.48404	698.489	0.005	1154.75	725.089	0.0257649	6.63761	90.1109	29.4922	4694.19	3688.55
0.280987	2.87545	0.218287	3.54647	660.618	0.00791424	1829.69	566.052	0.0284772	3.29007	94.9306	33.6906	4214.92	5000
0.258902	2.76883	0.218741	4.24858	881.561	0.0106767	2324.14	501.257	0.0301277	3.32033	90.8003	33.0104	3045.3	5000
0.273038	2.27878	0.224638	4.96996	699.717	0.0123175	2556.01	853.299	0.0331624	3.54847	90.5127	27.1117	3377.21	4137.01
0.304014	2.1698	0.253184	5	531.7	0.0106828	3078.61	821.303	0.0363508	3.6283	98.7113	31.3963	4065.82	5000
0.266986	2.41691	0.280839	4.91635	555.389	0.015356	2214.57	913.81	0.0343207	5.8804	90.0717	28.249	4443.85	4580.95
0.28819	2.18708	0.337309	5	723.662	0.014804	2117.85	741.093	0.032703	5.51764	77.0837	25.4208	3912.02	4414.24
0.223216	2.42648	0.31363	4.12059	632.173	0.0180397	2787.4	563.254	0.0339446	4.93674	82.1799	28.5728	3243.98	4537.03
0.240788	1.86879	0.286189	4.03749	835.074	0.0147797	2704.08	460.288	0.0410334	4.77064	81.328	20.7486	3698.1	3603.26
0.184597	1.85766	0.293651	3.22528	900.988	0.0154993	3530.03	430.976	0.0327885	4.44591	90.7481	24.7868	5000	4712.74
0.171075	1.86166	0.19084	2.80573	846.311	0.0144013	5000	467.527	0.0260931	4.12889	118.669	25.9098	5000	5000
0.181142	1.75202	0.178134	2.23419	1052.14	0.0141941	5000	430.66	0.0360358	4.273	126.565	26.486	4570.59	4634.81
0.239051	2.68349	0.168664	2.69275	956.244	0.0134998	4514.32	367.662	0.0429554	3.81715	132.398	26.7561	4997.64	3751.43
0.212778	2.99269	0.157643	3.13801	752.357	0.0105383	3737.65	496.423	0.0409948	3.12924	122.581	29.9746	5000	5000
0.145143	2.90328	0.231707	3.37968	908.198	0.0115414	3648.88	464.739	0.0433007	2.72303	92.1791	29.7018	5000	5000
0.128726	4.19683	0.258562	3.03593	981.015	0.0119174	3939.75	300.099	0.0348825	2.59769	90.9205	26.9826	4961.91	3832.6
0.0971437	4.45427	0.255781	4.17277	885.133	0.0133902	3321.97	262.114	0.0376192	2.8222	73.3684	29.6387	5000	4858.89
0.0781294	3.26723	0.238252	3.28368	966.428	0.0168035	3448.49	274.172	0.0259596	2.30455	78.7765	30.5453	5000	4032.51
0.0690972	3.71759	0.282939	3.04161	974.222	0.0173731	3690.29	277.496	0.0193868	2.02217	70.1823	33.4155	3896.38	5000
0.0515519	3.96036	0.232556	3.12402	970.242	0.0167579	3591.48	308.826	0.0234549	1.70197	63.547	33.7821	3330.52	5000
0.0556122	5	0.242559	4.15154	1207.87	0.0231455	3375.99	264.324	0.0301093	1.72812	61.51	34.1114	3356.59	5000
0.0525629	5	0.263515	5	1361.62	0.020817	3299.09	243.804	0.0368727	1.48875	61.442	28.5645	3732.19	5000
0.0675084	4.72147	0.263389	4.07353	1238.02	0.0222006	3534.25	237.17	0.0236393	1.22488	68.2209	28.0826	4002.19	5000
0.0524472	5	0.313374	3.43924	1039.57	0.017533	3989.8	301.455	0.0284748	1.72447	60.7144	38.7604	3515.74	5000
0.0537255	4.39226	0.266478	2.86419	850.41	0.0134242	3095.24	350.992	0.0412369	2.3415	58.4296	36.0378	3720.4	5000
0.0614352	5	0.218061	2.43632	842.309	0.0166019	3019.72	271.346	0.0253712	2.18471	66.0595	37.4106	3468.81	5000
0.055932	5	0.195368	1.56656	985.306	0.0157544	2586.64	316.906	0.0298473	3.56213	62.3964	33.024	3050.23	4508.1
0.043537	3.88598	0.189364	1.42651	805.832	0.012978	3380	343.552	0.0194721	3.04487	67.0366	34.8834	3823.76	5000
0.0371886	4.11809	0.184273	1.55757	866.493	0.0107186	4065.21	392.982	0.0171514	3.9163	74.7894	34.8654	5000	3831.38
0.0383719	3.71843	0.20592	1.33973	1050.85	0.0123585	4325.29	509.98	0.0134497	3.87103	70.2599	42.6573	4433.67	4400.32
0.0423335	3.19313	0.238272	1.55947	1158.57	0.0105932	4920.23	524.881	0.0159446	5.56149	70.6761	33.2284	3907.6	4338.26
0.0507367	3.30358	0.251925	1.43201	1532.76	0.00793058	4131.22	385.817	0.0195016	3.46014	67.2923	36.3267	3238.76	4869.92
0.0339401	3.72948	0.233295	1.6154	1622.89	0.00712991	4345.14	276.38	0.0233262	4.30253	63.869	22.1446	3694.26	3215.37
0.0405882	3.98398	0.208621	1.53158	1369.68	0.0101736	4648.6	285.595	0.0291488	4.19759	67.7801	28.2188	3072.81	3146
0.0294127	3.48305	0.200342	1.56815	949.272	0.0136508	4886.89	398.68	0.0253207	4.37279	59.6334	35.5071	3077.5	3878.73
0.0298208	4.32712	0.354663	1.22832	793.692	0.0100479	3934.36	394.531	0.0252321	4.02161	41.6575	38.1162	3077.63	4778.24
0.0408255	5	0.391502	1.22416	768.765	0.00767576	3282.3	422.644	0.0276612	3.60848	43.1362	38.8465	2487.78	4938.72
0.0502142	3.70808	0.39078	1.31658	917.812	0.00525156	3089.8	353.475	0.0230249	4.51108	49.8624	29.9821	3646.72	5000
0.0668463	4.00214	0.485848	1.23098	883.408	0.00525048	2261.94	427.622	0.0232424	4.27669	49.4	40.7531	4208.38	5000
0.0708491	4.39239	0.332864	1.21848	726.727	0.00558886	1883.25	373.582	0.0215418	4.89855	52.0111	42.3598	5000	5000
0.0456986	4.31449	0.329804	1.18237	893.198	0.00663962	2382.13	356.973	0.01948	5.86572	45.4095	36.0236	3798.29	5000
0.057906	4.91464	0.343132	1.44137	764.466	0.00895258	1505.9	332.559	0.0202288	5.61503	39.7265	40.5192	3300.05	5000
0.0420724	5	0.329059	1.80704	1057.18	0.0125876	1682.73	310.716	0.0251691	5.85667	38.9619	27.1293	3238.95	5000
0.0479171	4.15715	0.422536	1.91318	1083.29	0.0106684	1919.54	335.746	0.027565	5.58813	37.9149	26.4999	2856.25	5000
0.0482	5	0.465698	1.73746	1710.49	0.0104572	1867.98	355.167	0.0187734	7.5615	40.7702	34.1141	2867.78	4959.79
0.0398401	4.21359	0.601497	1.80929	1839.68	0.00728791	2292.65	438.897	0.0103839	8.14516	36.2114	31.4981	2222.34	4872.57
0.0442477	4.88154	0.612235	1.91895	2228.1	0.00601935	1877.21	462.638	0.00651314	7.93821	37.0245	30.4932	2863.42	4332.85
0.049411	4.77004	0.786165	1.75137	3174.92	0.00740073	2131.92	484.068	0.00817193	8.17993	40.4548	29.0619	3189.64	4725.34
0.0454157	4.69993	0.791399	1.57774	3521.69	0.0063878	1342.33	390.496	0.00839561	7.77378	33.1927	25.7117	3520.19	5000
0.0457465	4.73237	0.831677	1.17278	3665.75	0.005	1269.08	393.119	0.00976161	6.21023	33.8686	38.9007	4239.7	4812.36
0.038892	4.03655	0.760908	1.20103	4009.37	0.005	1349.19	430.799	0.00866315	6.36755	36.7349	31.0657	5000	5000
0.0325927	3.98718	0.768789	1.42784	3406.19	0.00737334	1370.9	423.138	0.010915	7.93698	33.9496	28.6749	4775.07	4655.13
0.0414045	4.23591	0.736491	1.25185	2369.29	0.00985703	1203.03	466.402	0.0119219	8.53484	32.6183	28.135	5000	3520.58
0.0357556	4.22726	0.643463	1.26054	2128.21	0.0140454	952.979	554.769	0.0103896	7.83035	32.187	29.6204	4797.31	2699.67
0.0413148	4.23491	0.483251	1.47819	2935.63	0.0116624	746.206	806.484	0.00827455	7.95317	34.1035	33.1798	4762.7	2134.05
0.0412006	4.53343	0.460643	1.45173	3333.58	0.0108023	1142.05	626.027	0.00722789	8.1622	39.7096	30.6028	4291.82	2704.19
0.039521	4.68816	0.771613	1.67132	2776.36	0.00854523	1163.53	704.542	0.0068782	9.69488	30.2359	31.8764	3301.15	2518.06
0.0265356	4.4778	0.848111	1.7289	2376.68	0.00899112	1441.44	601.877	0.00540087	12.5068	26.9153	29.7322	3331.68	2664.2
0.0217128	4.89346	0.974948	1.6397	1688.55	0.00983035	1450.06	719.975	0.00575522	11.9329	27.515	32.8346	5000	2721.47
0.0132721	5	0.792179	1.26753	1507.59	0.00867073	1791.48	656.887	0.00663297	11.8117	25.3454	31.6814	5000	2246.14
0.0190114	5	0.873384	1.25687	2112.71	0.00991638	1086.58	642.835	0.00631158	14.2634	23.7966	34.0807	5000	2275.39
0.0169138	5	0.671689	1.39885	1716.69	0.00802584	866.85	748.049	0.00749095	13.0933	20.8526	33.3731	3775.47	2456.48
0.0199482	4.57386	0.707434	1.37759	1771.17	0.00676717	927.322	798.634	0.006729	6.84716	25.1574	31.5997	5000	1666.38
0.0156267	4.76148	0.654138	1.48346	1595.55	0.00746812	648.153	905.57	0.00589525	8.1406	19.7206	40.2861	5000	2183.33
0.0146723	4.06415	0.466476	1.87373	1428.57	0.0103193	554.439	1090.41	0.00605117	10.2104	21.976	33.9801	5000	2177.94
0.0141582	2.97089	0.477241	2.27215	1163.13	0.0100154	615.85	1026.42	0.00628922	12.7146	19.9982	36.9611	4554.45	3938.18
0.0145519	2.75541	0.518183	2.53824	1421.31	0.00961157	668.339	1114.76	0.00572757	10.877	20.313	41.1405	5000	4868.55
0.0136046	2.0206	0.458643	2.15657	913.862	0.00800486	1024.38	1095.74	0.005	14.2863	23.7278	36.4584	5000	5000
0.0139458	2.20799	0.488993	2.42258	808.628	0.00682312	800.581	903.913	0.005	11.5488	21.6072	34.0559	4351.42	4904.93
0.01045	2.07737	0.380504	2.57999	942.253	0.00804492	792.639	1260.39	0.00511167	9.64506	21.3934	31.6182	5000	3639.99
0.0139207	2.0038	0.439955	3.27894	696.35	0.00720677	642.267	1488.8	0.005	10.6449	21.9018	30.9237	5000	3773.69
0.0135	2.30015	0.461107	3.75808	726.255	0.0103692	777.643	1243.65	0.00536654	8.26917	20.8477	28.8962	5000	3443.09
0.0132819	2.57634	0.455753	2.86909	792.837	0.0114941	480.808	1180.66	0.005	8.7224	19.2216	33.7616	4867.85	3612.26
0.0158159	2.7205	0.303845	2.57863	1210.9	0.0144212	456.216	1603.54	0.005	11.8185	21.5201	34.7946	3887.61	3920.03
0.0159366	3.27523	0.391768	3.41758	1519.38	0.0144131	494.599	1338.57	0.00695237	15.3046	21.731	41.7067	3906	4532.97
0.0176292	3.22262	0.370577	3.54728	1687.76	0.0102164	332.641	1700.62	0.0107988	18.4016	19.3118	39.6804	4247.93	5000
0.0192387	2.66173	0.392946	4.83952	2387.69	0.00709549	257	1499.97	0.0160584	14.5019	18.4907	36.8516	4783.59	5000
0.0144345	3.0959	0.412008	4.95634	1484.25	0.00752554	301.592	1811.83	0.0147276	13.1475	16.7255	37.5107	4699.19	5000
0.0130953	2.71825	0.399021	5	1588.02	0.00669655	415.668	1938.54	0.0187264	9.34095	19.1378	46.7968	5000	5000
0.0101538	3.26687	0.419349	5	1171.2	0.00636803	434.888	3139.27	0.0144987	7.08771	16.5935	43.6511	5000	4696.04
0.00962637	4.35713	0.565653	5	1223.36	0.00581214	528.774	2468.69	0.0190922	5.51621	15.0509	53.9853	5000	3861.35
0.0102448	3.12058	0.837385	5	1163.97	0.00548624	563.975	3231.08	0.0195738	6.36679	15.441	51.1639	5000	3234.57
0.00859945	3.89907	0.529354	3.59731	904.579	0.00573074	526.338	2675.48	0.0158291	7.33584	14.8431	52.3064	4890.07	3181.98
0.00890548	3.87287	0.472674	3.85586	781.121	0.00752986	562.28	3267.48	0.0132645	9.54853	16.8294	54.31	5000	3020.47
0.00906122	4.50803	0.38613	3.32608	867.323	0.0113742	492.673	3113.33	0.0184109	6.84168	16.2587	55.8519	4215.76	2874.53
0.00982015	3.1199	0.508079	2.75187	1168.66	0.0120135	602.331	4015.42	0.01895	9.78579	15.4626	53.6219	4121.63	3897.44
0.00682793	3.53164	0.415974	2.0799	1000.27	0.0128374	676.004	4589.66	0.021692	9.99332	14.6049	62.8125	3875.26	5000
0.00593214	4.3414	0.388847	2.47115	709.567	0.00749215	684.886	3844.74	0.0278483	8.52673	14.7459	62.0795	5000	4161.45
0.00621242	4.1417	0.349578	1.54082	534.865	0.00634289	584.103	3499.43	0.0231598	9.01585	15.6967	49.1588	5000	3069.32
0.00639898	4.35605	0.320089	1.24073	585.253	0.0076698	581.546	3625.55	0.028859	7.20611	15.462	60.0945	5000	3007.11
0.00647087	4.95487	0.283727	0.986321	556.057	0.00779311	546.205	3114.89	0.0267076	6.68358	15.2905	72.4967	4150.95	3939.5
0.00586479	4.03673	0.22497	0.994129	504.677	0.00706641	415.892	3667.33	0.0315845	7.86966	15.1085	55.0359	3837.76	3859.92
0.00679185	3.2614	0.16319	0.969059	615.317	0.00714247	496.877	3741.37	0.0316148	7.36503	17.9975	55.3584	3759.24	5000
0.00826133	3.10824	0.149859	1.39717	552.88	0.00703005	653.962	3446.84	0.0297063	7.11272	22.8523	56.5126	3557.72	3983.15
0.00816224	4.3487	0.179099	1.25556	553.92	0.005	617.94	2856.46	0.0401181	7.35604	19.217	60.486	3334.08	4151.62
0.00918231	3.64388	0.152834	1.34576	524.326	0.00560773	594.299	3798.36	0.0472892	4.5492	21.6626	66.2674	3781.13	4216.98
0.00651263	3.71122	0.156931	0.796221	795.374	0.00540009	728.77	3616.18	0.0669241	5.00115	18.4113	58.4797	2766.31	2650.79
0.00632765	4.58952	0.141216	0.79452	888.483	0.00611728	601.848	3134.25	0.0655713	5.16367	19.3302	55.7094	3669.44	3093.8
0.00748908	3.70157	0.169198	0.535702	848.626	0.00653641	584.945	3348.94	0.0900794	4.80046	20.4791	77.1076	4990.59	5000
0.00650486	4.79713	0.157899	0.471347	752.149	0.00682365	468.332	3923.02	0.112759	4.41053	17.4354	68.9103	4732.19	3712.92
0.00634989	4.64126	0.176797	0.389376	623.06	0.00881939	410.126	4881.92	0.113823	5.54055	15.1547	68.3487	4775.76	3068.03
0.00765697	5	0.191939	0.459104	361.119	0.005	355.81	5000	0.0949528	5.89808	15.1181	66.4682	4293.26	2618.52
0.00720768	5	0.309424	0.518607	341.681	0.005	390.88	3255.75	0.106477	7.47344	12.7795	63.151	4204.71	2910.65
0.00726866	4.63325	0.392692	0.432192	276.353	0.00508718	425.096	3234.9	0.129538	7.07731	10.487	60.2466	2974.65	2972.53
0.00704024	4.73443	0.335894	0.498345	313.832	0.00633912	590.339	3485.71	0.121348	8.67853	11.8459	58.9062	2810.45	2139.69
0.00761995	5	0.385415	0.529856	438.775	0.00557584	591.382	3393.12	0.0667988	7.52437	12.659	61.2411	2596.98	2708.46
0.00886382	5	0.414168	0.559693	482.24	0.005	551.707	2979.49	0.0693014	9.43911	12.7874	50.8466	2691.65	2285.67
0.00855032	5	0.526312	0.494601	493.595	0.005	542.515	3456.46	0.0564712	9.48759	12.2386	60.973	3178.71	2849.75
0.00906601	5	0.462803	0.342589	533.586	0.00576811	651.88	4493.89	0.0553959	8.70209	13.0899	64.1849	2322.9	2752.12
0.010954	5	0.423764	0.294644	542.888	0.005	674.258	3685.78	0.0587751	8.49825	12.7214	62.1362	1543.61	3176.42
0.0126235	3.86597	0.256551	0.326001	585.408	0.0054748	472.335	2799.29	0.0533892	8.34138	15.3645	51.6437	1867.67	2771.93
0.0132257	3.53362	0.305466	0.349361	646.609	0.00667685	375.592	2993.21	0.0461939	6.88699	14.514	67.5808	2367.68	2973.75
0.0106213	3.24237	0.281661	0.34996	560.021	0.00708769	515.028	3201.53	0.03944	4.79361	15.8521	77.7212	2337.83	3059.79
0.010632	3.93801	0.294643	0.383103	700.427	0.00631747	640.737	3338.36	0.0435074	5.01125	16.5631	73.9693	2287.76	3192.3
0.0100604	4.04129	0.423439	0.295044	814.166	0.005416	751.04	4090.08	0.0567026	4.62591	15.1357	69.083	2765.75	2466.15
0.0102685	3.9808	0.355301	0.292009	751.964	0.00531107	570.776	4419.22	0.0897454	1.51345	13.6037	92.7736	2804.66	1896.95
0.00985347	3.42178	0.424761	0.374947	903.014	0.00546931	527.812	4211.96	0.0913597	1.0293	12.7985	94.6623	2559.88	1692.67
0.00771305	3.061	0.332509	0.400429	1067.39	0.00531339	476.633	4842.8	0.0843974	0.965549	12.4026	97.8647	2388.39	1886.03
0.00689817	2.07328	0.288417	0.26416	1000.92	0.00713191	494.256	3109.72	0.0558409	1.39054	13.2651	80.5062	2682.65	5000
0.00720772	2.26478	0.38386	0.243083	1177.02	0.00821138	519.911	3212.75	0.0616983	1.38556	12.8987	86.3171	3187.36	3238.57
0.00823864	2.23015	0.560013	0.29952	1233.1	0.0132647	817.514	3791.65	0.046082	1.48982	15.7073	70.8444	3500.84	3097
0.0067847	2.8189	0.631144	0.284133	1200.05	0.0244916	956.216	4159.18	0.03452	1.73872	16.6687	99.0765	5000	2929.4
0.00773304	5	0.718484	0.159932	1268.69	0.0171937	1458.66	2987.95	0.050155	1.71667	18.3401	143.843	5000	4658.2
0.00774453	4.12013	0.578792	0.260283	781.91	0.0284234	1635.2	2379.51	0.026035	2.49275	20.5663	81.2678	4972.65	1848.98
0.0124734	4.39495	0.473957	0.196951	898.948	0.019235	1481.96	3606.69	0.0266438	3.14633	23.6882	82.699	5000	1614.43
0.0152485	4.67134	0.435361	0.191124	1485.62	0.0159764	1636.96	2974.34	0.0305689	3.53032	29.1912	91.5946	5000	2385.74
0.0157117	5	0.526245	0.188263	1501.32	0.0119634	1965.84	2232.07	0.0245835	3.6439	28.1652	87.5525	3888.37	2401.65
0.0158122	5	0.633534	0.210188	1163.71	0.0125694	1258.01	2076.27	0.0288077	2.99926	23.2088	88.9795	5000	2276.3
0.0158845	5	0.561016	0.234067	1603.21	0.013256	873.822	1565.29	0.0344566	4.10437	21.3302	80.8021	4675.76	2833.24
0.0150669	4.49602	0.564378	0.188557	1756.95	0.0154013	577.106	1755.09	0.0381826	4.60708	18.367	71.1495	5000	2595.93
0.0180433	5	0.690328	0.217975	1474.13	0.0114401	401.958	1466.65	0.0495248	3.308	16.0428	82.7449	5000	2915.06
0.0104661	3.69494	0.671546	0.271234	1162.26	0.0204547	526.137	1573.88	0.0506029	3.60847	14.4063	66.6949	5000	4153.61
0.0104636	3.83799	0.689522	0.363064	960.276	0.0196953	484.249	1399.98	0.0353548	4.7144	14.1137	70.331	4335.48	4036.54
0.00959244	4.85527	0.764072	0.403512	730.561	0.01832	473.993	1231.04	0.0236642	4.36905	13.9534	51.7791	5000	5000
0.00996989	5	0.666941	0.522318	613.428	0.015346	409.088	1971.04	0.0261461	2.94013	13.4611	69.2982	4515.43	3460.33
0.00835749	4.7276	0.605156	0.455774	672.425	0.0107946	507.534	2276.27	0.0229995	2.53926	14.2278	86.8099	4599.32	3784.52
0.00874867	5	0.502315	0.489826	658.693	0.0120846	508.633	2010.66	0.0295697	2.31851	14.0397	74.8112	3996.02	4015.97
0.00939149	4.31812	0.638114	0.515231	538.73	0.0118069	401.759	2654.07	0.0216602	2.49124	13.2294	71.9238	4553.39	3360.71
0.00811942	2.68158	0.596135	0.371665	766.406	0.0123689	335.992	3221.07	0.0189597	2.42813	12.0191	52.2236	4643.49	2121.63
0.00916997	3.0854	0.697234	0.303113	1060.3	0.0122451	326.578	5000	0.0219918	2.29283	12.0619	81.6478	5000	2384.02
0.00892948	2.28851	0.553497	0.268212	1054.05	0.0118308	322.547	3912.64	0.0225481	2.36204	12.3295	78.2816	4602.88	2116.97
0.00915626	2.48003	0.535782	0.397605	1146.29	0.0106248	251.221	3730.7	0.0262935	2.24413	11.9363	58.0474	4294.67	1745.79
0.00856102	2.5426	0.486176	0.437871	1233.82	0.0127722	258.443	4684.88	0.0271786	2.07162	11.495	57.4317	3747.53	1118.52
0.00982501	2.82858	0.491741	0.492653	1467.95	0.0170744	216.429	4678.26	0.0218226	1.66471	12.2135	59.3575	4995.73	918.916
0.0122071	2.99034	0.579744	0.405411	1417.19	0.0162867	229.492	3711.31	0.0227885	1.57637	12.1959	57.6015	4077.18	742.518
0.014482	4.15021	0.415173	0.416968	1868.56	0.0150512	165.864	3768.47	0.0263956	1.54984	13.2938	64.6279	4183.34	614.459
0.0132844	5	0.465759	0.422047	1547.31	0.0186344	150.428	4127.91	0.0242258	1.44678	12.3551	66.9051	4202.19	689.572
0.0136878	5	0.503682	0.373133	1421.51	0.0160649	162.626	4005.64	0.0226037	1.49471	12.4759	60.3737	5000	600.075
0.0139442	5	0.70331	0.421217	1337.46	0.0177705	195.203	4069.33	0.0180723	1.21416	12.2545	69.0212	4699.99	601.987
0.0134819	4.64823	0.78053	0.294385	1470.14	0.014298	242.004	3513.2	0.0164016	1.02751	12.3982	77.9953	5000	851.188
0.0166473	4.91947	0.767645	0.235649	1435.48	0.0154866	256.46	3648.19	0.0164089	1.0009	13.6414	82.2556	5000	957.381
0.0177515	4.08063	0.542241	0.243993	1403.35	0.0168739	235.193	3144.25	0.0181545	1.08282	15.3156	80.2607	5000	1622
0.0188553	3.40929	0.558173	0.212277	1388.31	0.0119753	197.834	2281.69	0.0127065	1.32375	14.2814	81.0731	5000	1464.03
0.0169042	2.96687	0.785398	0.291583	1665.5	0.0514492	239.302	1170.88	0.0134886	1.71853	14.3466	64.4204	5000	3684.89
0.0139151	2.6004	0.823484	0.214735	1532.61	0.0496094	235.474	1039.11	0.0117105	1.68364	12.6824	68.2272	5000	3475.15
0.0170268	1.98099	0.735785	0.354317	1559.01	0.0464663	200.932	1781.2	0.0116126	2.93843	12.9717	64.6335	4096.28	4971.56
0.0127825	1.63888	0.745283	0.327944	1863.75	0.0476589	195.765	1302.01	0.0123708	3.37487	10.4456	45.0614	2971.95	2866.37
0.0130258	1.27829	0.635919	0.545282	1816.97	0.0539771	203.971	511.887	0.00969507	3.09356	11.5658	36.8129	2567.75	4443.25
0.013689	1.12134	0.676477	0.633685	1640.55	0.0503145	259.534	347.828	0.00990452	2.50613	13.1062	31.9341	3295.19	5000
0.0118159	1.38656	0.762541	0.539747	1875.96	0.0512746	315.479	364.619	0.00909364	2.4417	12.7147	34.8132	3320.5	4788.75
0.00866446	1.82359	0.837419	0.50475	1758.16	0.0556517	405.113	464.148	0.00559286	2.79786	11.6449	37.3465	2706.17	5000
0.00811208	2.45346	0.835346	0.503759	1550.44	0.0483478	389.409	402.576	0.00685301	3.89001	10.6861	31.9433	2661.33	5000
0.0087445	1.61458	0.912807	0.542865	1220.71	0.0480286	322.195	351.63	0.00863476	3.86984	9.4478	30.3505	1930	5000
0.00921556	1.52121	0.816372	0.443036	1140.34	0.0464857	330.144	357.224	0.00952551	5.09492	10.3128	26.7255	2316.86	4772.9
0.0086406	2.17014	0.581177	0.474727	1324.54	0.0487166	360.626	401.271	0.00854845	7.29236	11.1044	28.552	1866.32	5000
0.00666792	1.98699	0.574312	0.457886	1407.23	0.0401149	350.092	456.719	0.00766683	7.00072	9.90685	35.2181	2066.91	5000
0.00650221	2.24703	0.563489	0.396436	1695.93	0.04894	336.73	461.157	0.00933677	6.9995	10.2877	34.0848	1986.62	5000
0.00731137	2.18562	0.613074	0.433713	1745.58	0.0368467	299.314	407.623	0.00893577	5.74759	9.76148	30.8691	1833.77	5000
0.00861222	2.05231	0.662439	0.389457	1517.07	0.0305084	314.646	369.635	0.00756161	6.20515	10.5154	27.8454	2464.69	4656.58
0.00781223	1.9059	0.57974	0.322505	1244.94	0.030483	213.333	238.998	0.00803284	5.81811	10.3853	32.7506	3240.4	4916.08
0.00730257	2.26613	0.578033	0.290884	1071.65	0.0281394	299.308	310.201	0.00842764	4.41967	11.8237	30.1697	4255.78	5000
0.00776127	2.47343	0.456118	0.300978	1133.25	0.0382855	251.283	324.184	0.00674416	4.45887	12.3561	30.7513	3927.48	4763.45
0.0143571	2.44176	0.43795	0.36853	782.315	0.0225887	189.44	312.705	0.005	3.62087	13.0722	27.2426	5000	4245.58
0.0123165	2.87991	0.452164	0.452617	485.077	0.0206532	211.791	364.255	0.00649786	4.33109	13.5336	29.5817	5000	3547.4
0.0138483	2.59068	0.603376	0.649377	694.543	0.0133682	217.334	404.777	0.00750612	4.14906	11.9805	27.3131	3696.52	3595.98
0.0122877	3.05039	0.679089	0.774009	767.036	0.0130077	254.331	472.891	0.0100374	5.69963	11.2373	25.6482	3294.25	3484.42
0.0136695	3.07704	0.660182	0.534243	645.364	0.0190276	275.817	543.228	0.00979404	6.35775	12.8095	32.0386	3517.6	4196.31
0.0124128	4.39566	0.686506	0.677837	743.816	0.0181769	298.388	553.396	0.0101297	5.62325	11.7534	39.7884	2759.46	5000
0.0103534	5	0.740655	0.608668	694.658	0.0189132	462.254	402.304	0.00795952	4.53905	12.9154	41.9634	3541.4	4404.9
0.0107284	4.99537	1.02289	0.498691	1042.62	0.0141711	541.911	294.602	0.00754906	3.91225	13.3664	42.0931	3411.33	4437.6
0.0104994	4.99071	0.985485	0.783961	964.06	0.0120712	441.812	296.783	0.00718695	5.40994	13.2505	28.4807	4061.42	4345.8
0.00697529	5	0.634711	0.702105	1438.87	0.00965292	446.92	409.135	0.0091396	6.20969	12.7982	30.0986	4479.79	5000
0.00471969	4.53048	0.653399	0.657672	1355.83	0.00977229	630.499	316.599	0.00867976	7.63797	12.3736	25.5333	4670.01	4554.26
0.00429883	4.07558	0.529092	0.630992	1400.14	0.0101412	541.401	202.219	0.00998902	9.97454	11.9744	22.1746	4329.76	4084.16
0.00547932	4.47338	0.748482	0.62543	1150.9	0.0102084	643.625	267.643	0.0103584	12.3086	12.1742	23.6321	3758.66	4566.49
0.00555483	4.94626	0.881355	0.549344	1277.57	0.00796509	606.366	260.936	0.0088074	12.8779	12.2584	30.0657	3900.51	4974.31
0.00491108	3.97968	0.921911	0.594715	1185.68	0.00617836	565.277	210.258	0.00952262	8.14115	10.9734	25.5832	4002.78	5000
0.00476299	4.52988	0.862642	0.594824	939.298	0.005	628.522	272.356	0.00763602	6.98027	11.0158	28.5076	3434.38	5000
0.00421875	3.90468	0.88806	0.491799	1217.89	0.005	675.049	229.321	0.00684098	7.60453	11.6173	27.2414	4283.9	5000
0.00473697	5	0.866468	0.367828	1337.92	0.005	587.09	189.649	0.00823692	5.82676	11.7	35.4472	4258.14	4155.5
0.00350667	5	0.735883	0.472515	1879.98	0.005	595.22	195.72	0.00851781	4.24187	11.2063	36.9389	3738.03	4137.69
0.00377501	4.94581	0.514267	0.414311	1684.69	0.00625926	666.968	162.959	0.00974893	4.34754	12.94	22.8676	4344.81	3534.26
0.00436319	4.56574	0.5435	0.299333	1107.31	0.005	1002.89	218.686	0.0134686	4.66024	14.9306	23.8538	3982.13	3506.07
0.00512102	5	0.44468	0.297529	967.871	0.005	909.318	222.07	0.0105229	4.55111	16.8275	37.3807	5000	3480.52
0.00555918	4.87294	0.360748	0.210147	1024.37	0.005	1352.15	230.008	0.0151522	5.11914	20.7375	43.667	4952.72	3407.71
0.00685471	3.78429	0.383422	0.319185	1033.6	0.00554049	1932.63	368.592	0.0147747	10.0792	23.7233	29.271	5000	5000
0.00810403	3.13184	0.299016	0.22035	1630.59	0.00572337	1632.94	488.896	0.0226856	7.86019	28.4307	34.0297	5000	5000
0.0101043	3.25772	0.264083	0.276479	1571.32	0.005	1838.13	619.86	0.0209681	7.64746	32.048	40.5045	4072.78	5000
0.0125732	3.25823	0.254171	0.268828	1795.78	0.005	2136.15	709.03	0.0182373	6.72592	35.2316	42.8507	3725.78	5000
0.013298	3.1499	0.206592	0.287058	1779.74	0.00515285	1986.6	942.056	0.0195634	5.78193	40.7731	44.3632	5000	5000
0.0132913	3.2119	0.169925	0.341156	1893.52	0.005	2075	933.644	0.0207285	6.20539	45.6022	46.2296	5000	5000
0.0114785	4.59866	0.151847	0.395085	2076.38	0.00572967	1981.92	865.338	0.0198806	4.75064	44.7952	47.7374	4455.45	4441.73
0.00739186	3.35209	0.176257	0.560838	2043.45	0.005	1918.88	921.207	0.0199694	4.57528	33.9335	43.3955	3497.98	3136.27
0.00604546	4.08039	0.191415	0.65593	1575.06	0.00535266	1479	1089.18	0.0154203	6.64093	30.5585	48.0793	4918.37	3779.32
0.00802627	5	0.257192	0.562894	1512.11	0.005	1738.77	1034.32	0.0111942	6.63024	29.9449	41.7351	5000	3522.45
0.00703622	3.98594	0.27431	0.535046	2047.29	0.00510673	1558.45	1000.33	0.0109458	7.48426	28.5089	46.6117	5000	3140.78
0.00794091	3.75612	0.245597	0.761743	1584.2	0.00675874	1801.3	1551.32	0.0145971	6.63388	30.0145	50.9737	4489.32	4248.45
0.00816762	5	0.224425	0.563934	1563.8	0.00618744	1824.49	2542.7	0.0176261	4.58806	33.6174	55.679	5000	3580.88
0.00751124	4.07543	0.231861	0.449693	1769.31	0.00619832	2732.49	2193.35	0.02036	4.82379	34.0428	66.0196	4300.33	3343.94
0.00699484	4.34496	0.256447	0.524148	1496.33	0.00686624	3581.19	1623.47	0.0237612	4.79301	34.8509	47.4929	4085.79	2373.56
0.00505973	5	0.228695	0.531151	1401.7	0.00668497	4242.59	1030.68	0.0217373	4.12754	34.4411	44.2888	3691.16	1785.48
0.00570923	5	0.298867	0.527069	1033.23	0.0096343	4007.74	837.864	0.0216677	5.06266	27.1537	48.1174	2621.69	2541.83
0.00525318	3.64212	0.398846	0.762505	951.355	0.00860459	4383.66	912.996	0.0190643	5.0625	24.9219	39.1709	3211.83	1738.84
0.00369358	3.55387	0.297371	0.761047	1003.36	0.00698295	3793.84	1093.31	0.0179581	7.13772	22.8611	33.6701	2477.1	1659.68
0.00364188	2.73091	0.29525	0.561132	1013.32	0.00770209	4304.58	939.567	0.0175294	7.32294	24.8156	28.4783	2373.28	1598.43
0.0025349	2.96024	0.395881	0.636344	723.756	0.00677361	4966.08	1095.84	0.0237724	7.7755	17.2539	30.5192	1787.25	885.28
0.00350985	2.52488	0.477715	0.762491	553.834	0.00638392	3686.92	1508.56	0.0277682	9.58118	15.5616	30.5227	1304.38	860.589
0.00461063	1.98425	0.520178	0.490289	796.428	0.00650021	3654.27	1328.61	0.0370473	4.14285	16.426	29.6927	1381.61	1099.2
0.00443498	1.88075	0.505733	0.419477	694.045	0.005	3995.99	1721.29	0.0486798	4.77747	16.2115	30.9312	1319.01	983.727
0.00366605	1.75957	0.429486	0.356868	696.044	0.005	4249.23	1274.37	0.0408447	5.35543	18.1392	30.768	1986.89	971.894
0.00380636	1.5653	0.375733	0.438861	645.644	0.00508718	4412.14	1682.15	0.035272	4.8197	18.3454	27.0286	1745.56	761.21
0.00304979	1.29893	0.406531	0.297021	588.539	0.00507903	3241.16	1799.87	0.0365088	5.80319	15.2992	32.367	1765.62	1018.52
0.00280467	1.86217	0.402092	0.281408	585.387	0.00530944	3384.9	1815.83	0.0352499	4.34728	13.9388	35.6174	1324.38	909.625
0.00218419	1.92106	0.437614	0.234841	731.529	0.005	2697.53	2374.9	0.0340677	4.48002	11.9224	34.8798	1401.02	774.097
0.00208873	1.39642	0.480297	0.264686	792.356	0.005	2663.72	2601.22	0.0388225	5.39476	11.8394	32.4227	1489.4	1256.41
0.00199679	1.62893	0.427051	0.272279	972.883	0.00776367	3259.01	1590.58	0.0376272	6.28238	12.7227	35.5486	1234.43	1024.63
0.00212077	1.58198	0.477658	0.284872	817.674	0.0105291	5000	2110.32	0.0311877	7.78114	14.3603	32.3267	1221.83	1527.78
0.00176471	1.64982	0.477723	0.263176	595.101	0.0101089	4435.02	2220.9	0.0355456	7.68675	13.0625	34.6538	1492.93	1317.47
0.00178995	1.18144	0.454599	0.267275	517.779	0.0106182	4152.29	2285.97	0.0320944	10.7949	12.5967	33.1654	1303.1	1719.28
0.00168763	1.40474	0.555872	0.252976	356.995	0.0119319	5000	2435.03	0.0212198	10.6864	12.5839	37.0343	1401.61	1509.4
0.00266967	1.12563	0.450148	0.385963	310.98	0.0124314	5000	2970.98	0.0203215	9.27341	15.0726	41.4909	1270.92	1987.71
0.00287577	2.0434	0.521545	0.603283	312.974	0.0118348	4193.82	2495.3	0.0196817	10.5855	14.3176	40.7921	1404.9	2881.17
0.00412371	2.03167	0.450475	0.675991	194.693	0.00893388	5000	3666.4	0.0175495	10.3518	16.7628	46.4724	1099.16	3295.81
0.00361434	2.47475	0.29701	0.5315	136.617	0.0165238	4624.21	2629.75	0.0198346	8.44198	17.4568	61.6042	1275.42	4883.71
0.00250285	2.27801	0.25058	0.338697	128.311	0.0141457	3842.78	2621.54	0.0159881	11.1279	16.5712	47.3377	1579.59	4875.19
0.00340716	2.23166	0.25888	0.331516	136.685	0.0151445	5000	2066.87	0.0116408	10.1854	16.7573	49.8191	977.162	5000
0.0038755	2.26046	0.236547	0.264713	84.9562	0.018954	5000	1718.94	0.0127803	9.6755	17.9286	54.3092	859.033	4327.92
0.00369776	1.58719	0.247293	0.164054	85.2168	0.017811	4813.3	1184.52	0.0191972	7.86698	17.532	47.0344	932.436	3491.33
0.00366931	1.88634	0.228781	0.144876	65.3523	0.014556	3271.6	1162.15	0.0172736	8.28553	14.5558	39.6167	956.791	3175.17
0.00384657	2.02855	0.174477	0.187585	63.4227	0.0141242	2612.07	782.554	0.0147962	7.84481	15.9516	41.8681	1015.95	2390.09
0.0036806	2.37858	0.241593	0.239276	57.551	0.0141199	2748.35	826.574	0.012209	7.68705	14.4232	39.1616	942.555	2181.99
0.00354194	2.22323	0.258753	0.158252	48.1849	0.0174017	3165.34	881.354	0.0105073	7.10747	14.6929	42.3175	963.04	2349.46
0.00386257	2.49756	0.216464	0.147293	37.7881	0.0173243	2167.71	833.442	0.0138874	8.50175	14.2957	48.5511	1103.16	2774.42
0.00316598	2.70394	0.227547	0.121472	31.2323	0.0185431	2052.63	749.337	0.0120189	7.66622	13.0893	42.0223	1285.53	2698.4
0.00290595	3.12543	0.26486	0.11867	22.9426	0.0108192	1791.61	1378.66	0.00857236	6.45088	11.3259	49.9063	1149.13	1372.23
0.00434321	2.87578	0.249222	0.0972112	18.805	0.00825189	2428.56	1422.06	0.0107595	5.68894	12.8657	58.2641	843.126	1497.64
0.00538594	2.46025	0.297696	0.08202	20.6978	0.0125503	3210.99	1158.81	0.0123314	7.42239	14.4307	51.0059	874.702	1350.5
0.00505085	3.3286	0.204835	0.100831	24.9844	0.0122351	3101.4	2350.84	0.0159585	8.87821	17.7829	65.2614	1350.89	1342.06
0.00424775	3.15496	0.195377	0.0813552	19.2682	0.0153206	3600.98	2471.35	0.018022	11.3919	18.4122	66.845	1384.03	1745.34
0.00451982	3.43894	0.174209	0.0620393	18.6873	0.0146557	3030.98	2491.3	0.0174066	14.9174	17.5455	70.3145	1228	1686.89
0.00436655	3.35812	0.169826	0.0630791	14.6141	0.0125421	3486.27	2209.1	0.0346338	19.8321	18.1722	58.2937	1246.18	1368.02
0.00489839	3.63331	0.186066	0.0311154	11.4222	0.0138152	3072.48	1887.49	0.0377131	16.594	17.3262	64.4492	1302.75	1203.15
0.00484036	3.81428	0.178454	0.0315937	8.17798	0.0133866	3726.74	1762.46	0.03117	20.0261	17.408	63.3593	1143.72	1171.04
0.00561063	3.97853	0.172998	0.0316672	8.48719	0.0163634	3197.53	2322.14	0.0284658	25.6495	17.4847	77.8125	1120.75	1726.59
0.0106355	4.5616	0.295334	0.0398915	6.6449	0.0195193	1743.72	2441.2	0.0173888	23.2725	13.8931	71.4731	750.381	1557.61
0.0153794	5	0.206721	0.0369538	6.09051	0.0251718	2224.98	2852.78	0.0171312	21.8037	15.8717	73.2753	470.244	1685.25
0.0186492	4.67166	0.182851	0.0292279	4.67063	0.0213586	1976.77	2907.2	0.0320112	30.9561	14.0014	87.6783	285.346	1919.86
0.0174995	3.41904	0.110395	0.0267367	6.09093	0.0216057	2137.77	2881.78	0.0343988	28.4343	16.0537	82.7107	225.822	1931.25
0.0124081	2.4634	0.119869	0.0338978	8.96457	0.0177196	2581.98	2449.75	0.0386323	23.109	15.8123	68.5382	223.695	1873.86
0.0144568	2.71715	0.104617	0.031427	10.53	0.0202143	4004.11	2012.66	0.0342539	24.8417	19.3396	61.548	212.09	2043.43
0.0149978	2.30888	0.121658	0.0317427	12.815	0.0241164	4697.43	1918.72	0.0252241	21.8119	19.453	61.5811	162.761	1658.99
0.0130966	1.39633	0.113086	0.0289891	13.3855	0.0239191	3286.12	1746.42	0.0217231	19.829	17.0289	46.6645	170.002	1538.16
0.0137415	1.44178	0.102639	0.0269843	11.6144	0.0317297	2490.19	1668.34	0.0331105	19.0778	16.0034	52.7465	163.371	1455.08
0.0147495	1.094	0.104921	0.0276587	12.4058	0.0259304	2634.56	1517.74	0.0223953	20.2169	16.5765	44.8608	146.55	1800.74
0.0161894	1.12038	0.11606	0.0316883	15.2749	0.0304063	3579.34	1474.85	0.0257898	22.1672	17.5382	39.9657	125.694	1632.2
0.0172559	0.918043	0.102576	0.0326064	10.856	0.0379348	2967.13	1175.09	0.0202197	18.0298	18.2125	37.9825	133.141	1802.95
0.014208	0.863166	0.134115	0.0281042	13.5714	0.0372713	4415.5	843.184	0.0202193	16.7579	17.085	41.2209	119.925	2194.84
0.0114609	0.82487	0.114781	0.028648	19.5275	0.0421286	5000	908.247	0.0209833	20.1742	18.1448	35.0438	111.424	1843.55
0.0116311	0.81582	0.11029	0.0280837	19.9355	0.0446105	4378.35	689.112	0.0164026	23.7998	18.7268	32.7083	127.732	1865.52
0.00980411	0.632977	0.112472	0.0469591	19.4121	0.0376031	5000	768.421	0.0151921	20.5549	17.2833	30.3983	105.319	2257.41
0.0114528	0.53614	0.107234	0.0426933	17.8922	0.0338649	3150.83	724.127	0.0179142	16.4379	15.1821	24.3485	91.8557	1874.83
0.0138955	0.403798	0.113732	0.0527784	23.1884	0.0275189	2636.55	684.844	0.0187075	18.7605	15.105	21.92	84.9272	2222.41
0.0161695	0.385891	0.105735	0.0436935	22.558	0.0297709	2886.26	651.878	0.0186526	27.2183	16.9427	23.2079	81.5501	2141.75
0.0166768	0.432396	0.117761	0.0634161	19.1608	0.0447044	3195.72	620.114	0.0175009	31.789	17.3717	18.4037	109.135	2197.87
0.0159049	0.608402	0.151536	0.0418038	28.4369	0.0970972	2573.48	612.23	0.0152057	40.3872	14.8467	21.8308	104.605	1763.9
0.0162124	0.658397	0.142906	0.0471522	24.4973	0.128251	2580.36	880.344	0.0214691	33.5432	15.1877	25.6894	107.359	1840.5
0.0176371	0.885345	0.148165	0.0589599	25.5789	0.124199	2523.8	641.471	0.0335057	43.141	14.7809	26.8398	119.203	2273.92
0.0187974	0.810017	0.171014	0.0650508	30.7114	0.121888	2562.41	775.721	0.0387449	44.4624	14.4168	25.1861	113.995	2419.27
0.0197328	1.1011	0.22805	0.0623708	27.7297	0.0930685	2173.47	635.087	0.0382297	43.1717	12.4042	25.8269	126.285	2211.45
0.018755	0.93731	0.236783	0.0625599	35.8887	0.0744182	1859.4	477.467	0.0387084	43.3767	12.9339	21.3025	171.186	2175.51
0.0164297	1.02953	0.274651	0.0588538	37.5793	0.0766346	1221.89	466.026	0.0363338	59.3042	10.435	21.5568	185.123	1819.5
0.0145953	1.20425	0.212509	0.0561166	35.1828	0.089522	1410.52	526.675	0.043381	58.0539	11.2256	23.7713	181.788	2326.23
0.0149737	1.00667	0.153495	0.0420611	31.6917	0.0841137	1532.26	564.456	0.0381155	47.6053	12.515	27.5948	142.693	2445.83
0.0135218	0.989252	0.149096	0.0418666	32.9488	0.0812203	1256.61	643.962	0.0291417	35.3352	11.8058	30.0825	152.231	2501.64
0.0135133	1.18461	0.133757	0.0352835	38.4235	0.0584563	1364.56	702.553	0.0271303	42.767	12.9226	27.1296	141.675	2015.7
0.0104698	1.24778	0.121088	0.0390239	27.54	0.0698873	1193.45	771.901	0.0368113	33.4958	11.4724	27.1337	179.686	1679.79
0.0147215	1.45929	0.141267	0.0381689	28.7291	0.0347119	931.533	694.888	0.0587773	46.1849	10.2235	30.6718	145.188	1568.71
0.0108412	1.3975	0.137804	0.0434691	24.232	0.0663004	1475.13	730.195	0.0866099	42.5851	9.47037	30.1415	121.076	1574.07
0.0109623	1.19061	0.165851	0.0467451	25.8915	0.0490229	1281.63	787.691	0.101731	45.3099	9.1258	24.0978	163.893	1004.75
0.0116939	0.945804	0.116628	0.0569478	20.3987	0.0463921	1696.03	1115.68	0.0941226	51.3244	11.3629	24.5564	159.242	1009.27
0.00969466	1.22562	0.151815	0.055126	15.3703	0.0444323	1407.7	1091.66	0.0962889	44.9873	9.33884	27.7435	157.287	1135.44
0.0133847	0.968567	0.145132	0.0495697	10.9637	0.0321202	1093.41	1306.85	0.132596	55.0462	9.62884	24.7825	183.424	1304.63
0.0188733	0.825926	0.150049	0.050125	15.2832	0.031205	741.782	1435.9	0.126639	65.6427	9.01224	25.2198	177.89	1172.45
0.0151283	0.766279	0.117655	0.0486383	13.0787	0.029017	761.415	1611.27	0.1224	64.9216	9.58017	27.0918	210.745	1494.06
0.0147139	0.885264	0.0887443	0.0542488	13.8924	0.0201903	714.575	1656.36	0.142427	53.5611	10.1246	24.1395	175.557	1065.89
0.0183474	0.723855	0.0983087	0.0447573	20.7414	0.0241181	942.974	1585.61	0.161107	50.4611	11.572	27.6917	178.088	1154.99
0.0187944	0.674915	0.0803714	0.0464385	15.8578	0.0258293	853.451	1646.93	0.10352	72.6518	12.9397	23.0297	198.307	1064.76
0.0151786	0.576219	0.0934039	0.0540169	13.7949	0.0315432	753.99	2376.8	0.131411	77.3901	11.3995	25.4633	270.435	1113.57
0.0135411	0.385589	0.107351	0.0482684	12.7717	0.021343	703.387	2746.51	0.0907646	61.3178	11.0001	24.7651	343.48	1038.93
0.0141033	0.430663	0.108309	0.0378726	14.6591	0.0155085	720.788	3085.57	0.0857629	63.0544	11.8076	23.7711	379.639	1390.89
0.0130566	0.328942	0.1172	0.0426427	17.0921	0.0124889	762.507	2652.8	0.0996055	57.528	11.6939	25.2348	373.33	1670.47
0.0112981	0.330765	0.105082	0.0368924	16.021	0.0156998	675.472	2686.11	0.0878072	50.8719	11.3981	27.4349	382.955	1694.1
[truncated: 64,830 more rows]
