# Supplementary material for: Dynamics of morphogen source formation in a growing tissue
Source: PLoS Comput Biol. 2024 Oct 14;20(10):e1012508. doi: 10.1371/journal.pcbi.1012508 (PMC11501038; doi:10.1371/journal.pcbi.1012508)
Supplement: S1 Source data — The zipped folder contains.xlsx files for individual figures with separate tabs corresponding to individual figure panels. (ZIP) [file pcbi.1012508.s011.zip › Fig4_source_data.xlsx]

## Sheet: Fig. 4A
Fig. 4A. Absolute FP size as a function of the increasing tissue size L over time for ShhFP-insensitive solutions for the default model with ShhFP, each curve is the mean of n = 10 solutions.
k_p = 0 µm/h		k_p = 0.5 µm/h		k_p = 2.5 µm/h		k_p = 5 µm/h		k_p = 10 µm/h		exp growth
Tissue size, L (µm)	l_FP (µm)	Tissue size, L (µm)	l_FP (µm)	Tissue size, L (µm)	l_FP (µm)	Tissue size, L (µm)	l_FP (µm)	Tissue size, L (µm)	l_FP (µm)	Tissue size, L (µm)	l_FP (µm)
100	0	100.083	0	100.417	0	100.833	0	101.667	0	100.386	0
100	0	100.167	0	100.833	0	101.667	0	103.333	0	100.773	0
100	0	100.25	0	101.25	0	102.5	0	105	0	101.162	0
100	0	100.333	0	101.667	0	103.333	0	106.667	0	101.552	0
100	0	100.417	0	102.083	0	104.167	0	108.333	0	101.944	0
100	0	100.5	0	102.5	0	105	0	110	0	102.337	0
100	0	100.583	0	102.917	0	105.833	0	111.667	0	102.732	0
100	0	100.667	0	103.333	0	106.667	0	113.333	0	103.129	0
100	0	100.75	0	103.75	0	107.5	0	115	0	103.526	0
100	0	100.833	0	104.167	0	108.333	0	116.667	0	103.926	0
100	0	100.917	0	104.583	0	109.167	0	118.333	0	104.327	0
100	0	101	0	105	0	110	0	120	0	104.729	0
100	0	101.083	0	105.417	0	110.833	0	121.667	0	105.133	0
100	0	101.167	0	105.833	0	111.667	0	123.333	0	105.539	0
100	0	101.25	0	106.25	0	112.5	0	125	0.2778	105.946	0
100	0	101.333	0	106.667	0	113.333	0.3778	126.667	0.8444	106.355	0
100	0.3333	101.417	0.3381	107.083	0.5949	114.167	1.2685	128.333	3.137	106.765	0.5931
100	1	101.5	1.1278	107.5	2.15	115	3.1944	130	4.9111	107.177	2.1435
100	2.5556	101.583	2.8218	107.917	3.4773	115.833	4.5046	131.667	6.1444	107.591	3.4668
100	3.6667	101.667	3.9537	108.333	4.6944	116.667	5.5741	133.333	7.4074	108.006	4.6803
100	4.6667	101.75	4.8614	108.75	5.6792	117.5	6.6583	135	8.85	108.423	5.5416
100	5.4444	101.833	5.5443	109.167	6.4287	118.333	7.4944	136.667	11.237	108.841	6.2886
100	6.2222	101.917	6.3415	109.583	7.7926	119.167	9.6657	138.333	13.5259	109.261	7.7697
100	7.6667	102	8.0467	110	9.6556	120	11.6	140	15.0889	109.683	9.5058
100	9.1111	102.083	9.5278	110.417	11.1644	120.833	13.0231	141.667	17	110.106	11.0106
100	10.4444	102.167	10.6707	110.833	12.1917	121.667	14.3296	143.333	18.6333	110.53	12.1583
100	11.3333	102.25	11.5883	111.25	13.4736	122.5	15.6528	145	20.4611	110.957	13.4381
100	12.2222	102.333	12.8485	111.667	14.6407	123.333	17.1296	146.667	21.837	111.385	14.6038
100	13.3333	102.417	13.7694	112.083	15.6917	124.167	18.2111	148.333	22.7444	111.815	15.6541
100	14	102.5	14.4639	112.5	16.625	125	19.0278	150	23.8333	112.246	16.5875
100	14.8889	102.583	15.3875	112.917	17.1884	125.833	19.7139	151.667	24.6037	112.679	17.1523
100	15.2222	102.667	15.8563	113.333	17.7556	126.667	20.1259	153.333	25.7259	113.114	17.7212
100	15.6667	102.75	16.2117	113.75	18.3264	127.5	20.9667	155	27.0389	113.55	18.1681
100	16.1111	102.833	16.5676	114.167	18.7741	128.333	21.9593	156.667	27.8519	113.989	18.7448
100	16.3333	102.917	16.9241	114.583	19.6065	129.167	22.5324	158.333	28.6759	114.428	19.4528
100	17	103	17.6244	115	20.1889	130	23.2556	160	29.3333	114.87	20.166
100	17.5556	103.083	18.0969	115.417	20.6468	130.833	23.8407	161.667	30.3574	115.313	20.5001
100	17.7778	103.167	18.3407	115.833	20.9787	131.667	24.1389	163.333	30.8519	115.758	20.965
100	18.1111	103.25	18.6997	116.25	21.3125	132.5	24.8806	165	31.5333	116.204	21.3042
100	18.2222	103.333	19.0593	116.667	21.6481	133.333	25.1852	166.667	32.2222	116.653	21.6456
100	18.4444	103.417	19.1895	117.083	22.1157	134.167	25.4917	168.333	32.9185	117.103	22.1194
100	18.6667	103.5	19.55	117.5	22.325	135	25.95	170	33.2444	117.555	22.3354
100	18.8889	103.583	19.6808	117.917	22.6662	135.833	26.2611	171.667	33.7611	118.008	22.6838
100	19.1111	103.667	19.927	118.333	22.8778	136.667	26.4222	173.333	34.2815	118.464	22.7713
100	19.2222	103.75	19.9431	118.75	22.9583	137.5	26.7361	175	34.6111	118.921	22.9913
100	19.3333	103.833	20.0744	119.167	23.1713	138.333	27.0519	176.667	35.137	119.379	23.2127
100	19.4444	103.917	20.206	119.583	23.3852	139.167	27.3694	178.333	35.4685	119.84	23.4354
100	19.4444	104	20.2222	120	23.4667	140	27.6889	180	36	120.302	23.5258
100	19.5556	104.083	20.3541	120.417	23.6819	140.833	27.8537	181.667	36.3333	120.767	23.7508
100	19.5556	104.167	20.4861	120.833	23.7639	141.667	28.1759	183.333	36.6667	121.233	23.8424
100	19.6667	104.25	20.5025	121.25	23.8458	142.5	28.3417	185	37	121.7	23.9344
100	19.6667	104.333	20.5189	121.667	24.063	143.333	28.5074	186.667	37.3333	122.17	24.1625
100	19.7778	104.417	20.6513	122.083	24.281	144.167	28.6731	188.333	37.8759	122.641	24.392
100	19.7778	104.5	20.6678	122.5	24.3639	145	28.8389	190	38.2111	123.114	24.4861
100	19.7778	104.583	20.6843	122.917	24.4468	145.833	29.1667	191.667	38.5463	123.589	24.5805
100	19.7778	104.667	20.7007	123.333	24.6667	146.667	29.3333	193.333	38.8815	124.066	24.8132
100	19.7778	104.75	20.7172	123.75	24.75	147.5	29.5	195	39.2167	124.545	24.909
100	19.8889	104.833	20.8502	124.167	24.8333	148.333	29.6667	196.667	39.7704	125.025	25.0051
100	19.8889	104.917	20.8668	124.583	24.9167	149.167	29.8333	198.333	40.1074	125.508	25.1015
100	19.8889	105	20.8833	125	25	150	30	200	40.4444	125.992	25.1984
100	19.8889	105.083	20.8999	125.417	25.0833	150.833	30.1667	201.667	40.7815	126.478	25.2956
100	19.8889	105.167	20.9165	125.833	25.1667	151.667	30.3333	203.333	41.3444	126.966	25.3932
100	19.8889	105.25	20.9331	126.25	25.25	152.5	30.5	205	41.6833	127.456	25.4912
100	19.8889	105.333	21.0667	126.667	25.3333	153.333	30.6667	206.667	42.0222	127.948	25.5895
100	19.8889	105.417	21.0833	127.083	25.4167	154.167	30.8333	208.333	42.3611	128.441	25.6883
100	19.8889	105.5	21.1	127.5	25.5	155	31	210	42.7	128.937	25.7874
100	19.8889	105.583	21.1167	127.917	25.5833	155.833	31.1667	211.667	43.0389	129.434	25.8869
100	19.8889	105.667	21.1333	128.333	25.6667	156.667	31.3333	213.333	43.3778	129.934	25.9867
100	19.8889	105.75	21.15	128.75	25.75	157.5	31.5	215	43.9556	130.435	26.087
100	19.8889	105.833	21.1667	129.167	25.8333	158.333	31.6667	216.667	44.2963	130.938	26.1877
100	19.8889	105.917	21.1833	129.583	25.9167	159.167	31.8333	218.333	44.637	131.444	26.2887
100	19.8889	106	21.2	130	26	160	32	220	44.9778	131.951	26.3901
100	20	106.083	21.2167	130.417	26.0833	160.833	32.1667	221.667	45.3185	132.46	26.4919
100	20	106.167	21.2333	130.833	26.1667	161.667	32.3333	223.333	45.6593	132.971	26.5942
100	20	106.25	21.25	131.25	26.25	162.5	32.5	225	46	133.484	26.6968
100	20	106.333	21.2667	131.667	26.3333	163.333	32.6667	226.667	46.3407	133.999	26.7998
100	20	106.417	21.2833	132.083	26.4167	164.167	32.8333	228.333	46.6815	134.516	26.9032
100	20	106.5	21.3	132.5	26.5	165	33	230	47.0222	135.035	27.007
100	20	106.583	21.3167	132.917	26.5833	165.833	33.1667	231.667	47.363	135.556	27.1112
100	20	106.667	21.3333	133.333	26.6667	166.667	33.3333	233.333	47.7037	136.079	27.2158
100	20	106.75	21.35	133.75	26.75	167.5	33.5	235	48.0444	136.604	27.3208
100	20	106.833	21.3667	134.167	26.8333	168.333	33.6667	236.667	48.3852	137.131	27.4262
100	20	106.917	21.3833	134.583	26.9167	169.167	33.8333	238.333	48.7259	137.66	27.532
100	20	107	21.4	135	27	170	34	240	49.0667	138.191	27.6382
100	20	107.083	21.4167	135.417	27.0833	170.833	34.1667	241.667	49.4074	138.724	27.7449
100	20	107.167	21.4333	135.833	27.1667	171.667	34.3333	243.333	49.7481	139.26	27.8519
100	20	107.25	21.45	136.25	27.25	172.5	34.5	245	50.0889	139.797	27.9594
100	20	107.333	21.4667	136.667	27.3333	173.333	34.6667	246.667	50.4296	140.336	28.0672
100	20	107.417	21.4833	137.083	27.4167	174.167	34.8333	248.333	50.7704	140.878	28.1755
100	20	107.5	21.5	137.5	27.5	175	35	250	51.1111	141.421	28.2842
100	20	107.583	21.5167	137.917	27.5833	175.833	35.1667	251.667	51.4519	141.967	28.3934
100	20	107.667	21.5333	138.333	27.6667	176.667	35.3333	253.333	51.7926	142.514	28.5029
100	20	107.75	21.55	138.75	27.75	177.5	35.5	255	52.1333	143.064	28.6129
100	20	107.833	21.5667	139.167	27.8333	178.333	35.6667	256.667	52.4741	143.616	28.7233
100	20	107.917	21.5833	139.583	27.9167	179.167	35.8333	258.333	52.8148	144.17	28.8341
100	20	108	21.6	140	28	180	36	260	53.1556	144.727	28.9453
100	20	108.083	21.6167	140.417	28.0833	180.833	36.1667	261.667	53.4963	145.285	29.057
100	20	108.167	21.6333	140.833	28.1667	181.667	36.3333	263.333	53.837	145.846	29.1691
100	20	108.25	21.65	141.25	28.25	182.5	36.5	265	54.1778	146.408	29.2817
100	20	108.333	21.6667	141.667	28.3333	183.333	36.6667	266.667	54.5185	146.973	29.3946
100	20	108.417	21.6833	142.083	28.4167	184.167	36.8333	268.333	54.8593	147.54	29.508
100	20	108.5	21.7	142.5	28.5	185	37	270	55.2	148.109	29.6219
100	20	108.583	21.7167	142.917	28.5833	185.833	37.1667	271.667	55.5407	148.681	29.7362
100	20	108.667	21.7333	143.333	28.6667	186.667	37.3333	273.333	55.8815	149.255	29.8509
100	20	108.75	21.75	143.75	28.75	187.5	37.5	275	56.2222	149.83	29.9661
100	20	108.833	21.7667	144.167	28.8333	188.333	37.6667	276.667	56.563	150.409	30.0817
100	20	108.917	21.7833	144.583	28.9167	189.167	37.8333	278.333	56.9037	150.989	30.1978
100	20	109	21.8	145	29	190	38	280	57.2444	151.571	30.3143
100	20	109.083	21.8167	145.417	29.0833	190.833	38.1667	281.667	57.5852	152.156	30.4312
100	20	109.167	21.8333	145.833	29.1667	191.667	38.3333	283.333	57.9259	152.743	30.5486
100	20	109.25	21.85	146.25	29.25	192.5	38.5	285	58.2667	153.333	30.6665
100	20	109.333	21.8667	146.667	29.3333	193.333	38.6667	286.667	58.6074	153.924	30.7848
100	20	109.417	21.8833	147.083	29.4167	194.167	38.8333	288.333	58.9481	154.518	30.9036
100	20	109.5	21.9	147.5	29.5	195	39	290	59.2889	155.114	31.0228
100	20	109.583	21.9167	147.917	29.5833	195.833	39.1667	291.667	59.6296	155.713	31.1425
100	20	109.667	21.9333	148.333	29.6667	196.667	39.3333	293.333	59.9704	156.313	31.2627
100	20	109.75	21.95	148.75	29.75	197.5	39.5	295	60.3111	156.917	31.3833
100	20	109.833	21.9667	149.167	29.8333	198.333	39.6667	296.667	60.6519	157.522	31.5044
100	20	109.917	21.9833	149.583	29.9167	199.167	39.8333	298.333	60.9926	158.13	31.6259
100	20	110	22	150	30	200	40	300	61.3333	158.74	31.748
100	20	110.083	22.0167	150.417	30.0833	200.833	40.1667	301.667	61.6741	159.352	31.8704
100	20	110.167	22.0333	150.833	30.1667	201.667	40.3333	303.333	62.0148	159.967	31.9934
100	20	110.25	22.05	151.25	30.25	202.5	40.5	305	62.3556	160.584	32.1168
100	20	110.333	22.0667	151.667	30.3333	203.333	40.6667	306.667	62.6963	161.204	32.2408
100	20	110.417	22.0833	152.083	30.4167	204.167	40.8333	308.333	63.037	161.826	32.3652
100	20	110.5	22.1	152.5	30.5	205	41	310	63.3778	162.45	32.49
100	20	110.583	22.1167	152.917	30.5833	205.833	41.1667	311.667	63.7185	163.077	32.6154
100	20	110.667	22.1333	153.333	30.6667	206.667	41.3333	313.333	64.0593	163.706	32.7412
100	20	110.75	22.15	153.75	30.75	207.5	41.5	315	64.4	164.338	32.8675
100	20	110.833	22.1667	154.167	30.8333	208.333	41.6667	316.667	64.7407	164.972	32.9943
100	20	110.917	22.1833	154.583	30.9167	209.167	41.8333	318.333	65.0815	165.608	33.1216
100	20	111	22.2	155	31	210	42	320	65.4222	166.247	33.2494
100	20	111.083	22.2167	155.417	31.0833	210.833	42.1667	321.667	65.763	166.889	33.3777
100	20	111.167	22.2333	155.833	31.1667	211.667	42.3333	323.333	66.1037	167.532	33.5065
100	20	111.25	22.25	156.25	31.25	212.5	42.5	325	66.4444	168.179	33.6358
100	20	111.333	22.2667	156.667	31.3333	213.333	42.6667	326.667	66.7852	168.828	33.7656
100	20	111.417	22.2833	157.083	31.4167	214.167	42.8333	328.333	67.1259	169.479	33.8958
100	20	111.5	22.3	157.5	31.5	215	43	330	67.4667	170.133	34.0266
100	20	111.583	22.3167	157.917	31.5833	215.833	43.1667	331.667	67.8074	170.789	34.1579
100	20	111.667	22.3333	158.333	31.6667	216.667	43.3333	333.333	68.1481	171.448	34.2897
100	20	111.75	22.35	158.75	31.75	217.5	43.5	335	68.4889	172.11	34.422
100	20	111.833	22.3667	159.167	31.8333	218.333	43.6667	336.667	68.8296	172.774	34.5548
100	20	111.917	22.3833	159.583	31.9167	219.167	43.8333	338.333	69.1704	173.44	34.6881
100	20	112	22.4	160	32	220	44	340	69.5111	174.11	34.8219
100	20	112.083	22.4167	160.417	32.0833	220.833	44.1667	341.667	69.8519	174.781	34.9563
100	20	112.167	22.4333	160.833	32.1667	221.667	44.3333	343.333	70.1926	175.456	35.0912
100	20	112.25	22.45	161.25	32.25	222.5	44.5	345	70.5333	176.133	35.2265
100	20	112.333	22.4667	161.667	32.3333	223.333	44.6667	346.667	70.8741	176.812	35.3625
100	20	112.417	22.4833	162.083	32.4167	224.167	44.8333	348.333	71.2148	177.494	35.4989
100	20	112.5	22.5	162.5	32.5	225	45	350	71.5556	178.179	35.6359
100	20	112.583	22.5167	162.917	32.5833	225.833	45.1667	351.667	71.8963	178.867	35.7733
100	20	112.667	22.5333	163.333	32.6667	226.667	45.3333	353.333	72.237	179.557	35.9114
100	20	112.75	22.55	163.75	32.75	227.5	45.5	355	72.5778	180.25	36.0499
100	20	112.833	22.5667	164.167	32.8333	228.333	45.6667	356.667	72.9185	180.945	36.189
100	20	112.917	22.5833	164.583	32.9167	229.167	45.8333	358.333	73.2593	181.643	36.3286
100	20	113	22.6	165	33	230	46	360	73.6	182.344	36.4688
100	20	113.083	22.6167	165.417	33.0833	230.833	46.1667	361.667	73.9407	183.048	36.6095
100	20	113.167	22.6333	165.833	33.1667	231.667	46.3333	363.333	74.2815	183.754	36.7508
100	20	113.25	22.65	166.25	33.25	232.5	46.5	365	74.6222	184.463	36.8925
100	20	113.333	22.6667	166.667	33.3333	233.333	46.6667	366.667	74.963	185.174	37.0349
100	20	113.417	22.6833	167.083	33.4167	234.167	46.8333	368.333	75.3037	185.889	37.1778
100	20	113.5	22.7	167.5	33.5	235	47	370	75.6444	186.606	37.3212
100	20	113.583	22.7167	167.917	33.5833	235.833	47.1667	371.667	75.9852	187.326	37.4652
100	20	113.667	22.7333	168.333	33.6667	236.667	47.3333	373.333	76.3259	188.049	37.6098
100	20	113.75	22.75	168.75	33.75	237.5	47.5	375	76.6667	188.774	37.7549
100	20	113.833	22.7667	169.167	33.8333	238.333	47.6667	376.667	77.0074	189.503	37.9005
100	20	113.917	22.7833	169.583	33.9167	239.167	47.8333	378.333	77.3481	190.234	38.0468
100	20	114	22.8	170	34	240	48	380	77.6889	190.968	38.1936
100	20	114.083	22.8167	170.417	34.0833	240.833	48.1667	381.667	78.0296	191.705	38.3409
100	20	114.167	22.8333	170.833	34.1667	241.667	48.3333	383.333	78.3704	192.444	38.4888
100	20	114.25	22.85	171.25	34.25	242.5	48.5	385	78.7111	193.187	38.6373
100	20	114.333	22.8667	171.667	34.3333	243.333	48.6667	386.667	79.0519	193.932	38.7864
100	20	114.417	22.8833	172.083	34.4167	244.167	48.8333	388.333	79.3926	194.68	38.9361
100	20	114.5	22.9	172.5	34.5	245	49	390	79.7333	195.431	39.0863
100	20	114.583	22.9167	172.917	34.5833	245.833	49.1667	391.667	80.0741	196.185	39.2371
100	20	114.667	22.9333	173.333	34.6667	246.667	49.3333	393.333	80.4148	196.942	39.3885
100	20	114.75	22.95	173.75	34.75	247.5	49.5	395	80.7556	197.702	39.5404
100	20	114.833	22.9667	174.167	34.8333	248.333	49.6667	396.667	81.0963	198.465	39.693
100	20	114.917	22.9833	174.583	34.9167	249.167	49.8333	398.333	81.437	199.231	39.8461
100	20	115	23	175	35	250	50	400	81.7778	199.999	39.9999
100	20	115.083	23.0167	175.417	35.0833	250.833	50.1667	401.667	82.1185	200.771	40.1542
100	20	115.167	23.0333	175.833	35.1667	251.667	50.3333	403.333	82.4593	201.546	40.3091
100	20	115.25	23.05	176.25	35.25	252.5	50.5	405	82.8	202.323	40.4646
100	20	115.333	23.0667	176.667	35.3333	253.333	50.6667	406.667	83.1407	203.104	40.6208
100	20	115.417	23.0833	177.083	35.4167	254.167	50.8333	408.333	83.4815	203.887	40.7775
100	20	115.5	23.1	177.5	35.5	255	51	410	83.8222	204.674	40.9348
100	20	115.583	23.1167	177.917	35.5833	255.833	51.1667	411.667	84.163	205.464	41.0928
100	20	115.667	23.1333	178.333	35.6667	256.667	51.3333	413.333	84.5037	206.256	41.2513
100	20	115.75	23.15	178.75	35.75	257.5	51.5	415	84.8444	207.052	41.4105
100	20	115.833	23.1667	179.167	35.8333	258.333	51.6667	416.667	85.1852	207.851	41.5702
100	20	115.917	23.1833	179.583	35.9167	259.167	51.8333	418.333	85.5259	208.653	41.7306
100	20	116	23.2	180	36	260	52	420	85.8667	209.458	41.8916
100	20	116.083	23.2167	180.417	36.0833	260.833	52.1667	421.667	86.2074	210.266	42.0533
100	20	116.167	23.2333	180.833	36.1667	261.667	52.3333	423.333	86.5481	211.077	42.2155
100	20	116.25	23.25	181.25	36.25	262.5	52.5	425	86.8889	211.892	42.3784
100	20	116.333	23.2667	181.667	36.3333	263.333	52.6667	426.667	87.2296	212.709	42.5419
100	20	116.417	23.2833	182.083	36.4167	264.167	52.8333	428.333	87.5704	213.53	42.706
100	20	116.5	23.3	182.5	36.5	265	53	430	87.9111	214.354	42.8708
100	20	116.583	23.3167	182.917	36.5833	265.833	53.1667	431.667	88.2519	215.181	43.0362
100	20	116.667	23.3333	183.333	36.6667	266.667	53.3333	433.333	88.5926	216.011	43.2022
100	20	116.75	23.35	183.75	36.75	267.5	53.5	435	88.9333	216.845	43.3689
100	20	116.833	23.3667	184.167	36.8333	268.333	53.6667	436.667	89.2741	217.681	43.5362
100	20	116.917	23.3833	184.583	36.9167	269.167	53.8333	438.333	89.6148	218.521	43.7042
100	20	117	23.4	185	37	270	54	440	89.9556	219.364	43.8728
100	20	117.083	23.4167	185.417	37.0833	270.833	54.1667	441.667	90.2963	220.211	44.0421
100	20	117.167	23.4333	185.833	37.1667	271.667	54.3333	443.333	90.637	221.06	44.212
100	20	117.25	23.45	186.25	37.25	272.5	54.5	445	90.9778	221.913	44.3826
100	20	117.333	23.4667	186.667	37.3333	273.333	54.6667	446.667	91.3185	222.769	44.5539
100	20	117.417	23.4833	187.083	37.4167	274.167	54.8333	448.333	91.6593	223.629	44.7258
100	20	117.5	23.5	187.5	37.5	275	55	450	92	224.492	44.8983
100	20	117.583	23.5167	187.917	37.5833	275.833	55.1667	451.667	92.3407	225.358	45.0715
100	20	117.667	23.5333	188.333	37.6667	276.667	55.3333	453.333	92.6815	226.227	45.2454
100	20	117.75	23.55	188.75	37.75	277.5	55.5	455	93.0222	227.1	45.42
100	20	117.833	23.5667	189.167	37.8333	278.333	55.6667	456.667	93.363	227.976	45.5952
100	20	117.917	23.5833	189.583	37.9167	279.167	55.8333	458.333	93.7037	228.856	45.7712
100	20	118	23.6	190	38	280	56	460	94.0444	229.739	45.9478
100	20	118.083	23.6167	190.417	38.0833	280.833	56.1667	461.667	94.3852	230.625	46.125
100	20	118.167	23.6333	190.833	38.1667	281.667	56.3333	463.333	94.7259	231.515	46.303
100	20	118.25	23.65	191.25	38.25	282.5	56.5	465	95.0667	232.408	46.4816
100	20	118.333	23.6667	191.667	38.3333	283.333	56.6667	466.667	95.4074	233.305	46.661
100	20	118.417	23.6833	192.083	38.4167	284.167	56.8333	468.333	95.7481	234.205	46.841
100	20	118.5	23.7	192.5	38.5	285	57	470	96.0889	235.109	47.0217
100	20	118.583	23.7167	192.917	38.5833	285.833	57.1667	471.667	96.4296	236.016	47.2032
100	20	118.667	23.7333	193.333	38.6667	286.667	57.3333	473.333	96.7704	236.926	47.3853
100	20	118.75	23.75	193.75	38.75	287.5	57.5	475	97.1111	237.84	47.5681
100	20	118.833	23.7667	194.167	38.8333	288.333	57.6667	476.667	97.4519	238.758	47.7516
100	20	118.917	23.7833	194.583	38.9167	289.167	57.8333	478.333	97.7926	239.679	47.9359
100	20	119	23.8	195	39	290	58	480	98.1333	240.604	48.1208
100	20	119.083	23.8167	195.417	39.0833	290.833	58.1667	481.667	98.4741	241.532	48.3065
100	20	119.167	23.8333	195.833	39.1667	291.667	58.3333	483.333	98.8148	242.464	48.4928
100	20	119.25	23.85	196.25	39.25	292.5	58.5	485	99.1556	243.4	48.6799
100	20	119.333	23.8667	196.667	39.3333	293.333	58.6667	486.667	99.4963	244.339	48.8678
100	20	119.417	23.8833	197.083	39.4167	294.167	58.8333	488.333	99.837	245.281	49.0563
100	20	119.5	23.9	197.5	39.5	295	59	490	100.178	246.228	49.2456
100	20	119.583	23.9167	197.917	39.5833	295.833	59.1667	491.667	100.519	247.178	49.4356
100	20	119.667	23.9333	198.333	39.6667	296.667	59.3333	493.333	100.859	248.131	49.6263
100	20	119.75	23.95	198.75	39.75	297.5	59.5	495	101.2	249.089	49.8178
100	20	119.833	23.9667	199.167	39.8333	298.333	59.6667	496.667	101.541	250.05	50.01
100	20	119.917	23.9833	199.583	39.9167	299.167	59.8333	498.333	101.882	251.015	50.2029
100	20	120	24	200	40	300	60	500	102.222	251.983	50.3966
100	20	120.083	24.0167	200.417	40.0833	300.833	60.1667	501.667	102.563	252.955	50.5911
100	20	120.167	24.0333	200.833	40.1667	301.667	60.3333	503.333	102.904	253.931	50.7863
100	20	120.25	24.05	201.25	40.25	302.5	60.5	505	103.244	254.911	50.9822
100	20	120.333	24.0667	201.667	40.3333	303.333	60.6667	506.667	103.585	255.894	51.1789
100	20	120.417	24.0833	202.083	40.4167	304.167	60.8333	508.333	103.926	256.882	51.3764
100	20	120.5	24.1	202.5	40.5	305	61	510	104.267	257.873	51.5746
100	20	120.583	24.1167	202.917	40.5833	305.833	61.1667	511.667	104.607	258.868	51.7736
100	20	120.667	24.1333	203.333	40.6667	306.667	61.3333	513.333	104.948	259.867	51.9733
100	20	120.75	24.15	203.75	40.75	307.5	61.5	515	105.289	260.869	52.1739
100	20	120.833	24.1667	204.167	40.8333	308.333	61.6667	516.667	105.63	261.876	52.3752
100	20	120.917	24.1833	204.583	40.9167	309.167	61.8333	518.333	105.97	262.886	52.5772
100	20	121	24.2	205	41	310	62	520	106.311	263.9	52.7801
100	20	121.083	24.2167	205.417	41.0833	310.833	62.1667	521.667	106.652	264.919	52.9837
100	20	121.167	24.2333	205.833	41.1667	311.667	62.3333	523.333	106.993	265.941	53.1881
100	20	121.25	24.25	206.25	41.25	312.5	62.5	525	107.333	266.967	53.3934
100	20	121.333	24.2667	206.667	41.3333	313.333	62.6667	526.667	107.674	267.997	53.5994
100	20	121.417	24.2833	207.083	41.4167	314.167	62.8333	528.333	108.015	269.031	53.8062
100	20	121.5	24.3	207.5	41.5	315	63	530	108.356	270.069	54.0138
100	20	121.583	24.3167	207.917	41.5833	315.833	63.1667	531.667	108.696	271.111	54.2221
100	20	121.667	24.3333	208.333	41.6667	316.667	63.3333	533.333	109.037	272.157	54.4313
100	20	121.75	24.35	208.75	41.75	317.5	63.5	535	109.378	273.207	54.6414
100	20	121.833	24.3667	209.167	41.8333	318.333	63.6667	536.667	109.719	274.261	54.8522
100	20	121.917	24.3833	209.583	41.9167	319.167	63.8333	538.333	110.059	275.319	55.0638
100	20	122	24.4	210	42	320	64	540	110.4	276.381	55.2763
100	20	122.083	24.4167	210.417	42.0833	320.833	64.1667	541.667	110.741	277.448	55.4895
100	20	122.167	24.4333	210.833	42.1667	321.667	64.3333	543.333	111.082	278.518	55.7036
100	20	122.25	24.45	211.25	42.25	322.5	64.5	545	111.422	279.593	55.9185
100	20	122.333	24.4667	211.667	42.3333	323.333	64.6667	546.667	111.763	280.671	56.1343
100	20	122.417	24.4833	212.083	42.4167	324.167	64.8333	548.333	112.104	281.754	56.3509
100	20	122.5	24.5	212.5	42.5	325	65	550	112.444	282.841	56.5683
100	20	122.583	24.5167	212.917	42.5833	325.833	65.1667	551.667	112.785	283.933	56.7865
100	20	122.667	24.5333	213.333	42.6667	326.667	65.3333	553.333	113.126	285.028	57.0056
100	20	122.75	24.55	213.75	42.75	327.5	65.5	555	113.467	286.128	57.2256
100	20	122.833	24.5667	214.167	42.8333	328.333	65.6667	556.667	113.807	287.232	57.4464
100	20	122.917	24.5833	214.583	42.9167	329.167	65.8333	558.333	114.148	288.34	57.668
100	20	123	24.6	215	43	330	66	560	114.489	289.452	57.8905
100	20	123.083	24.6167	215.417	43.0833	330.833	66.1667	561.667	114.83	290.569	58.1138
100	20	123.167	24.6333	215.833	43.1667	331.667	66.3333	563.333	115.17	291.69	58.3381
100	20	123.25	24.65	216.25	43.25	332.5	66.5	565	115.511	292.816	58.5631
100	20	123.333	24.6667	216.667	43.3333	333.333	66.6667	566.667	115.852	293.945	58.7891
100	20	123.417	24.6833	217.083	43.4167	334.167	66.8333	568.333	116.193	295.08	59.0159
100	20	123.5	24.7	217.5	43.5	335	67	570	116.533	296.218	59.2436
100	20	123.583	24.7167	217.917	43.5833	335.833	67.1667	571.667	116.874	297.361	59.4722
100	20	123.667	24.7333	218.333	43.6667	336.667	67.3333	573.333	117.215	298.508	59.7016
100	20	123.75	24.75	218.75	43.75	337.5	67.5	575	117.556	299.66	59.932
100	20	123.833	24.7667	219.167	43.8333	338.333	67.6667	576.667	117.896	300.816	60.1632
100	20	123.917	24.7833	219.583	43.9167	339.167	67.8333	578.333	118.237	301.977	60.3953
100	20	124	24.8	220	44	340	68	580	118.578	303.142	60.6284
100	20	124.083	24.8167	220.417	44.0833	340.833	68.1667	581.667	118.918	304.311	60.8623
100	20	124.167	24.8333	220.833	44.1667	341.667	68.3333	583.333	119.259	305.486	61.0971
100	20	124.25	24.85	221.25	44.25	342.5	68.5	585	119.6	306.664	61.3328
100	20	124.333	24.8667	221.667	44.3333	343.333	68.6667	586.667	119.941	307.847	61.5695
100	20	124.417	24.8833	222.083	44.4167	344.167	68.8333	588.333	120.281	309.035	61.807
100	20	124.5	24.9	222.5	44.5	345	69	590	120.622	310.227	62.0455
100	20	124.583	24.9167	222.917	44.5833	345.833	69.1667	591.667	120.963	311.424	62.2849
100	20	124.667	24.9333	223.333	44.6667	346.667	69.3333	593.333	121.304	312.626	62.5252
100	20	124.75	24.95	223.75	44.75	347.5	69.5	595	121.644	313.832	62.7664
100	20	124.833	24.9667	224.167	44.8333	348.333	69.6667	596.667	121.985	315.043	63.0086
100	20	124.917	24.9833	224.583	44.9167	349.167	69.8333	598.333	122.326	316.258	63.2517
100	20	125	25	225	45	350	70	600	122.667	317.478	63.4957
100	20	125.083	25.0167	225.417	45.0833	350.833	70.1667	601.667	123.007	318.703	63.7407
100	20	125.167	25.0333	225.833	45.1667	351.667	70.3333	603.333	123.348	319.933	63.9866
100	20	125.25	25.05	226.25	45.25	352.5	70.5	605	123.689	321.167	64.2335
100	20	125.333	25.0667	226.667	45.3333	353.333	70.6667	606.667	124.03	322.407	64.4813
100	20	125.417	25.0833	227.083	45.4167	354.167	70.8333	608.333	124.37	323.651	64.7301
100	20	125.5	25.1	227.5	45.5	355	71	610	124.711	324.899	64.9798
100	20	125.583	25.1167	227.917	45.5833	355.833	71.1667	611.667	125.052	326.153	65.2305
100	20	125.667	25.1333	228.333	45.6667	356.667	71.3333	613.333	125.393	327.411	65.4822
100	20	125.75	25.15	228.75	45.75	357.5	71.5	615	125.733	328.674	65.7349
100	20	125.833	25.1667	229.167	45.8333	358.333	71.6667	616.667	126.074	329.942	65.9885
100	20	125.917	25.1833	229.583	45.9167	359.167	71.8333	618.333	126.415	331.215	66.2431
100	20	126	25.2	230	46	360	72	620	126.756	332.493	66.4987
100	20	126.083	25.2167	230.417	46.0833	360.833	72.1667	621.667	127.096	333.776	66.7552
100	20	126.167	25.2333	230.833	46.1667	361.667	72.3333	623.333	127.437	335.064	67.0128
100	20	126.25	25.25	231.25	46.25	362.5	72.5	625	127.778	336.357	67.2713
100	20	126.333	25.2667	231.667	46.3333	363.333	72.6667	626.667	128.119	337.654	67.5309
100	20	126.417	25.2833	232.083	46.4167	364.167	72.8333	628.333	128.459	338.957	67.7914
100	20	126.5	25.3	232.5	46.5	365	73	630	128.8	340.265	68.053
100	20	126.583	25.3167	232.917	46.5833	365.833	73.1667	631.667	129.141	341.578	68.3156
100	20	126.667	25.3333	233.333	46.6667	366.667	73.3333	633.333	129.482	342.896	68.5791
100	20	126.75	25.35	233.75	46.75	367.5	73.5	635	129.822	344.219	68.8437
100	20	126.833	25.3667	234.167	46.8333	368.333	73.6667	636.667	130.163	345.547	69.1093
100	20	126.917	25.3833	234.583	46.9167	369.167	73.8333	638.333	130.504	346.88	69.376
100	20	127	25.4	235	47	370	74	640	130.844	348.218	69.6436
100	20	127.083	25.4167	235.417	47.0833	370.833	74.1667	641.667	131.185	349.562	69.9123
100	20	127.167	25.4333	235.833	47.1667	371.667	74.3333	643.333	131.526	350.91	70.1821
100	20	127.25	25.45	236.25	47.25	372.5	74.5	645	131.867	352.264	70.4529
100	20	127.333	25.4667	236.667	47.3333	373.333	74.6667	646.667	132.207	353.623	70.7247
100	20	127.417	25.4833	237.083	47.4167	374.167	74.8333	648.333	132.548	354.988	70.9976
100	20	127.5	25.5	237.5	47.5	375	75	650	132.889	356.357	71.2715
100	20	127.583	25.5167	237.917	47.5833	375.833	75.1667	651.667	133.23	357.732	71.5465
100	20	127.667	25.5333	238.333	47.6667	376.667	75.3333	653.333	133.57	359.113	71.8225
100	20	127.75	25.55	238.75	47.75	377.5	75.5	655	133.911	360.498	72.0996
100	20	127.833	25.5667	239.167	47.8333	378.333	75.6667	656.667	134.252	361.889	72.3778
100	20	127.917	25.5833	239.583	47.9167	379.167	75.8333	658.333	134.593	363.285	72.657
100	20	128	25.6	240	48	380	76	660	134.933	364.687	72.9374
100	20	128.083	25.6167	240.417	48.0833	380.833	76.1667	661.667	135.274	366.094	73.2188
100	20	128.167	25.6333	240.833	48.1667	381.667	76.3333	663.333	135.615	367.506	73.5013
100	20	128.25	25.65	241.25	48.25	382.5	76.5	665	135.956	368.924	73.7849
100	20	128.333	25.6667	241.667	48.3333	383.333	76.6667	666.667	136.296	370.348	74.0695
100	20	128.417	25.6833	242.083	48.4167	384.167	76.8333	668.333	136.637	371.776	74.3553
100	20	128.5	25.7	242.5	48.5	385	77	670	136.978	373.211	74.6422
100	20	128.583	25.7167	242.917	48.5833	385.833	77.1667	671.667	137.319	374.651	74.9302
100	20	128.667	25.7333	243.333	48.6667	386.667	77.3333	673.333	137.659	376.096	75.2193
100	20	128.75	25.75	243.75	48.75	387.5	77.5	675	138	377.547	75.5095
100	20	128.833	25.7667	244.167	48.8333	388.333	77.6667	676.667	138.341	379.004	75.8008
100	20	128.917	25.7833	244.583	48.9167	389.167	77.8333	678.333	138.681	380.466	76.0933
100	20	129	25.8	245	49	390	78	680	139.022	381.934	76.3869
100	20	129.083	25.8167	245.417	49.0833	390.833	78.1667	681.667	139.363	383.408	76.6816
100	20	129.167	25.8333	245.833	49.1667	391.667	78.3333	683.333	139.704	384.887	76.9774
100	20	129.25	25.85	246.25	49.25	392.5	78.5	685	140.044	386.372	77.2744
100	20	129.333	25.8667	246.667	49.3333	393.333	78.6667	686.667	140.385	387.863	77.5726
100	20	129.417	25.8833	247.083	49.4167	394.167	78.8333	688.333	140.726	389.359	77.8719
100	20	129.5	25.9	247.5	49.5	395	79	690	141.067	390.861	78.1723
100	20	129.583	25.9167	247.917	49.5833	395.833	79.1667	691.667	141.407	392.37	78.4739
100	20	129.667	25.9333	248.333	49.6667	396.667	79.3333	693.333	141.748	393.883	78.7767
100	20	129.75	25.95	248.75	49.75	397.5	79.5	695	142.089	395.403	79.0806
100	20	129.833	25.9667	249.167	49.8333	398.333	79.6667	696.667	142.43	396.929	79.3857
100	20	129.917	25.9833	249.583	49.9167	399.167	79.8333	698.333	142.77	398.46	79.692
100	20	130	26	250	50	400	80	700	143.111	399.998	79.9995

## Sheet: Fig. 4A Prime
Fig. 4A'. Relative FP size as a function of time for insensitive solutions with ShhFP and varied growth rate, each curve is the mean of n = 10 solutions.
	k_p = 0 µm/h	k_p = 5 µm/h	k_p = 10 µm/h	exp growth
Time (h)	l_FP/L_end (%)	l_FP/L_end (%)	l_FP/L_end (%)	l_FP/L_end (%)
0.1667	0	0	0	0
0.3333	0	0	0	0
0.5	0	0	0	0
0.6667	0	0	0	0
0.8333	0	0	0	0
1	0	0	0	0
1.1667	0	0	0	0
1.3333	0	0	0	0
1.5	0	0	0	0
1.6667	0	0	0	0
1.8333	0	0	0	0
2	0	0	0	0
2.1667	0	0	0	0
2.3333	0	0	0	0
2.5	0	0	0.2	0
2.6667	0	0.3	0.6	0
2.8333	0.3	1	2.2	0.5
3	0.9	2.5	3.6	1.8
3.1667	2.3	3.7	4.5	2.9
3.3333	3.5	4.6	5.5	4.1
3.5	4.5	5.6	6.6	5
3.6667	5.3	6.3	8.2	5.7
3.8333	6.2	8.1	9.8	7.1
4	7.6	9.6	10.8	8.6
4.1667	9.1	10.8	12.1	10
4.3333	10.4	11.8	13.1	11
4.5	11.3	12.8	14.2	12.1
4.6667	12.2	13.9	15	13.1
4.8333	13.3	14.7	15.5	14
5	14	15.3	16	14.8
5.1667	14.9	15.7	16.4	15.2
5.3333	15.2	16	16.9	15.7
5.5	15.7	16.5	17.6	16
5.6667	16.1	17.2	17.9	16.5
5.8333	16.4	17.5	18.3	17
6	17	17.9	18.5	17.6
6.1667	17.5	18.3	18.9	17.8
6.3333	17.7	18.4	19	18.1
6.5	18.1	18.8	19.3	18.3
6.6667	18.2	18.9	19.5	18.5
6.8333	18.4	19	19.7	18.9
7	18.6	19.3	19.7	19
7.1667	18.8	19.4	19.8	19.2
7.3333	19	19.4	19.9	19.2
7.5	19.1	19.5	20	19.3
7.6667	19.2	19.6	20.1	19.4
7.8333	19.4	19.7	20.1	19.5
8	19.4	19.8	20.2	19.5
8.1667	19.5	19.8	20.2	19.6
8.3333	19.5	19.9	20.2	19.6
8.5	19.6	19.9	20.2	19.6
8.6667	19.6	19.9	20.2	19.7
8.8333	19.7	19.9	20.3	19.8
9	19.7	19.9	20.3	19.8
9.1667	19.7	20	20.3	19.8
9.3333	19.7	20	20.3	19.9
9.5	19.7	20	20.3	19.9
9.6667	19.8	20	20.4	19.9
9.8333	19.8	20	20.4	19.9
10	19.8	20	20.4	20
10.1667	19.8	20	20.4	20
10.3333	19.8	20	20.5	20
10.5	19.8	20	20.5	20
10.6667	19.8	20	20.5	20
10.8333	19.8	20	20.5	20
11	19.8	20	20.5	20
11.1667	19.8	20	20.5	20
11.3333	19.8	20	20.5	20
11.5	19.8	20	20.6	20
11.6667	19.8	20	20.6	20
11.8333	19.8	20	20.6	20
12	19.8	20	20.6	20
12.1667	19.9	20	20.6	20
12.3333	19.9	20	20.6	20
12.5	19.9	20	20.6	20
12.6667	19.9	20	20.6	20
12.8333	19.9	20	20.6	20
13	19.9	20	20.6	20
13.1667	19.9	20	20.6	20
13.3333	19.9	20	20.6	20
13.5	19.9	20	20.6	20
13.6667	19.9	20	20.6	20
13.8333	19.9	20	20.6	20
14	19.9	20	20.6	20
14.1667	19.9	20	20.6	20
14.3333	19.9	20	20.6	20
14.5	19.9	20	20.6	20
14.6667	19.9	20	20.6	20
14.8333	19.9	20	20.6	20
15	19.9	20	20.6	20
15.1667	19.9	20	20.6	20
15.3333	19.9	20	20.6	20
15.5	19.9	20	20.6	20
15.6667	19.9	20	20.6	20
15.8333	19.9	20	20.6	20
16	19.9	20	20.6	20
16.1667	19.9	20	20.6	20
16.3333	19.9	20	20.6	20
16.5	19.9	20	20.6	20
16.6667	19.9	20	20.6	20
16.8333	19.9	20	20.6	20
17	19.9	20	20.6	20
17.1667	19.9	20	20.6	20
17.3333	19.9	20	20.6	20
17.5	19.9	20	20.6	20
17.6667	19.9	20	20.6	20
17.8333	19.9	20	20.6	20
18	19.9	20	20.6	20
18.1667	19.9	20	20.6	20
18.3333	19.9	20	20.6	20
18.5	19.9	20	20.6	20
18.6667	19.9	20	20.6	20
18.8333	19.9	20	20.6	20
19	19.9	20	20.6	20
19.1667	19.9	20	20.6	20
19.3333	19.9	20	20.6	20
19.5	19.9	20	20.6	20
19.6667	19.9	20	20.6	20
19.8333	19.9	20	20.6	20
20	19.9	20	20.6	20
20.1667	19.9	20	20.6	20
20.3333	19.9	20	20.6	20
20.5	19.9	20	20.6	20
20.6667	19.9	20	20.6	20
20.8333	19.9	20	20.6	20
21	19.9	20	20.6	20
21.1667	19.9	20	20.6	20
21.3333	19.9	20	20.6	20
21.5	19.9	20	20.6	20
21.6667	19.9	20	20.6	20
21.8333	19.9	20	20.6	20
22	19.9	20	20.6	20
22.1667	19.9	20	20.6	20
22.3333	19.9	20	20.6	20
22.5	19.9	20	20.6	20
22.6667	19.9	20	20.6	20
22.8333	19.9	20	20.6	20
23	19.9	20	20.6	20
23.1667	19.9	20	20.6	20
23.3333	19.9	20	20.6	20
23.5	19.9	20	20.6	20
23.6667	19.9	20	20.6	20
23.8333	19.9	20	20.6	20
24	19.9	20	20.6	20
24.1667	19.9	20	20.6	20
24.3333	19.9	20	20.6	20
24.5	19.9	20	20.6	20
24.6667	19.9	20	20.6	20
24.8333	19.9	20	20.6	20
25	19.9	20	20.6	20
25.1667	19.9	20	20.6	20
25.3333	19.9	20	20.6	20
25.5	19.9	20	20.6	20
25.6667	19.9	20	20.6	20
25.8333	19.9	20	20.6	20
26	19.9	20	20.6	20
26.1667	19.9	20	20.6	20
26.3333	19.9	20	20.6	20
26.5	19.9	20	20.6	20
26.6667	19.9	20	20.6	20
26.8333	19.9	20	20.6	20
27	19.9	20	20.6	20
27.1667	19.9	20	20.6	20
27.3333	19.9	20	20.6	20
27.5	19.9	20	20.6	20
27.6667	19.9	20	20.6	20
27.8333	19.9	20	20.6	20
28	19.9	20	20.6	20
28.1667	19.9	20	20.6	20
28.3333	19.9	20	20.6	20
28.5	19.9	20	20.6	20
28.6667	19.9	20	20.6	20
28.8333	19.9	20	20.6	20
29	19.9	20	20.6	20
29.1667	19.9	20	20.6	20
29.3333	19.9	20	20.6	20
29.5	19.9	20	20.6	20
29.6667	19.9	20	20.6	20
29.8333	19.9	20	20.6	20
30	19.9	20	20.6	20
30.1667	19.9	20	20.6	20
30.3333	19.9	20	20.6	20
30.5	19.9	20	20.6	20
30.6667	19.9	20	20.6	20
30.8333	19.9	20	20.6	20
31	19.9	20	20.6	20
31.1667	19.9	20	20.6	20
31.3333	19.9	20	20.6	20
31.5	19.9	20	20.6	20
31.6667	19.9	20	20.6	20
31.8333	19.9	20	20.6	20
32	19.9	20	20.6	20
32.1667	19.9	20	20.6	20
32.3333	19.9	20	20.6	20
32.5	19.9	20	20.6	20
32.6667	19.9	20	20.6	20
32.8333	19.9	20	20.6	20
33	19.9	20	20.6	20
33.1667	19.9	20	20.6	20
33.3333	19.9	20	20.6	20
33.5	19.9	20	20.6	20
33.6667	19.9	20	20.6	20
33.8333	19.9	20	20.6	20
34	19.9	20	20.6	20
34.1667	19.9	20	20.6	20
34.3333	19.9	20	20.6	20
34.5	19.9	20	20.6	20
34.6667	19.9	20	20.6	20
34.8333	19.9	20	20.6	20
35	19.9	20	20.6	20
35.1667	19.9	20	20.6	20
35.3333	19.9	20	20.6	20
35.5	19.9	20	20.6	20
35.6667	19.9	20	20.6	20
35.8333	19.9	20	20.6	20
36	19.9	20	20.6	20
36.1667	19.9	20	20.6	20
36.3333	19.9	20	20.6	20
36.5	19.9	20	20.6	20
36.6667	19.9	20	20.6	20
36.8333	19.9	20	20.6	20
37	19.9	20	20.6	20
37.1667	19.9	20	20.6	20
37.3333	19.9	20	20.6	20
37.5	19.9	20	20.6	20
37.6667	19.9	20	20.6	20
37.8333	19.9	20	20.6	20
38	19.9	20	20.6	20
38.1667	19.9	20	20.6	20
38.3333	19.9	20	20.6	20
38.5	19.9	20	20.6	20
38.6667	19.9	20	20.6	20
38.8333	19.9	20	20.6	20
39	19.9	20	20.6	20
39.1667	19.9	20	20.6	20
39.3333	19.9	20	20.6	20
39.5	19.9	20	20.6	20
39.6667	19.9	20	20.6	20
39.8333	19.9	20	20.6	20
40	19.9	20	20.6	20
40.1667	19.9	20	20.6	20
40.3333	19.9	20	20.6	20
40.5	19.9	20	20.6	20
40.6667	19.9	20	20.6	20
40.8333	19.9	20	20.6	20
41	19.9	20	20.6	20
41.1667	19.9	20	20.6	20
41.3333	19.9	20	20.6	20
41.5	19.9	20	20.6	20
41.6667	19.9	20	20.6	20
41.8333	19.9	20	20.6	20
42	19.9	20	20.6	20
42.1667	19.9	20	20.6	20
42.3333	19.9	20	20.6	20
42.5	19.9	20	20.6	20
42.6667	19.9	20	20.6	20
42.8333	19.9	20	20.6	20
43	19.9	20	20.6	20
43.1667	19.9	20	20.6	20
43.3333	19.9	20	20.6	20
43.5	19.9	20	20.6	20
43.6667	19.9	20	20.6	20
43.8333	19.9	20	20.6	20
44	19.9	20	20.6	20
44.1667	19.9	20	20.6	20
44.3333	19.9	20	20.6	20
44.5	19.9	20	20.6	20
44.6667	19.9	20	20.6	20
44.8333	19.9	20	20.6	20
45	19.9	20	20.6	20
45.1667	19.9	20	20.6	20
45.3333	19.9	20	20.6	20
45.5	19.9	20	20.6	20
45.6667	19.9	20	20.6	20
45.8333	19.9	20	20.6	20
46	19.9	20	20.6	20
46.1667	19.9	20	20.6	20
46.3333	19.9	20	20.6	20
46.5	19.9	20	20.6	20
46.6667	19.9	20	20.6	20
46.8333	19.9	20	20.6	20
47	19.9	20	20.6	20
47.1667	19.9	20	20.6	20
47.3333	19.9	20	20.6	20
47.5	19.9	20	20.6	20
47.6667	19.9	20	20.6	20
47.8333	19.9	20	20.6	20
48	19.9	20	20.6	20
48.1667	19.9	20	20.6	20
48.3333	19.9	20	20.6	20
48.5	19.9	20	20.6	20
48.6667	19.9	20	20.6	20
48.8333	19.9	20	20.6	20
49	19.9	20	20.6	20
49.1667	19.9	20	20.6	20
49.3333	19.9	20	20.6	20
49.5	19.9	20	20.6	20
49.6667	19.9	20	20.6	20
49.8333	19.9	20	20.6	20
50	19.9	20	20.6	20
50.1667	19.9	20	20.6	20
50.3333	19.9	20	20.6	20
50.5	19.9	20	20.6	20
50.6667	19.9	20	20.6	20
50.8333	19.9	20	20.6	20
51	19.9	20	20.6	20
51.1667	19.9	20	20.6	20
51.3333	19.9	20	20.6	20
51.5	19.9	20	20.6	20
51.6667	19.9	20	20.6	20
51.8333	19.9	20	20.6	20
52	19.9	20	20.6	20
52.1667	19.9	20	20.6	20
52.3333	19.9	20	20.6	20
52.5	19.9	20	20.6	20
52.6667	19.9	20	20.6	20
52.8333	19.9	20	20.6	20
53	19.9	20	20.6	20
53.1667	19.9	20	20.6	20
53.3333	19.9	20	20.6	20
53.5	19.9	20	20.6	20
53.6667	19.9	20	20.6	20
53.8333	19.9	20	20.6	20
54	19.9	20	20.6	20
54.1667	19.9	20	20.6	20
54.3333	19.9	20	20.6	20
54.5	19.9	20	20.6	20
54.6667	19.9	20	20.6	20
54.8333	19.9	20	20.6	20
55	19.9	20	20.6	20
55.1667	19.9	20	20.6	20
55.3333	19.9	20	20.6	20
55.5	19.9	20	20.6	20
55.6667	19.9	20	20.6	20
55.8333	19.9	20	20.6	20
56	19.9	20	20.6	20
56.1667	19.9	20	20.6	20
56.3333	19.9	20	20.6	20
56.5	19.9	20	20.6	20
56.6667	19.9	20	20.6	20
56.8333	19.9	20	20.6	20
57	19.9	20	20.6	20
57.1667	19.9	20	20.6	20
57.3333	19.9	20	20.6	20
57.5	19.9	20	20.6	20
57.6667	19.9	20	20.6	20
57.8333	19.9	20	20.6	20
58	19.9	20	20.6	20
58.1667	19.9	20	20.6	20
58.3333	19.9	20	20.6	20
58.5	19.9	20	20.6	20
58.6667	19.9	20	20.6	20
58.8333	19.9	20	20.6	20
59	19.9	20	20.6	20
59.1667	19.9	20	20.6	20
59.3333	19.9	20	20.6	20
59.5	19.9	20	20.6	20
59.6667	19.9	20	20.6	20
59.8333	19.9	20	20.6	20
60	19.9	20	20.6	20

## Sheet: Fig. 4B
Fig. 4B. Absolute FP size as a function of the increasing tissue size L over time for ShhFP-sensitive solutions for the default model with ShhFP, each curve is the mean of n = 10 solutions.
k_p = 0 µm/h		k_p = 0.5 µm/h		k_p = 2.5 µm/h		k_p = 5 µm/h		k_p = 10 µm/h		exp growth
Tissue size, L (µm)	l_FP (µm)	Tissue size, L (µm)	l_FP (µm)	Tissue size, L (µm)	l_FP (µm)	Tissue size, L (µm)	l_FP (µm)	Tissue size, L (µm)	l_FP (µm)	Tissue size, L (µm)	l_FP (µm)
100	0	100.083	0	100.417	0	100.833	0	101.667	0	100.386	0
100	0	100.167	0	100.833	0	101.667	0	103.333	0	100.773	0
100	0	100.25	0	101.25	0	102.5	0	105	0	101.162	0
100	0	100.333	0	101.667	0	103.333	0	106.667	0	101.552	0
100	0	100.417	0	102.083	0	104.167	0	108.333	0	101.944	0
100	0	100.5	0	102.5	0	105	0	110	0	102.337	0
100	0	100.583	0	102.917	0	105.833	0	111.667	0	102.732	0
100	0	100.667	0	103.333	0	106.667	0	113.333	0	103.129	0
100	0	100.75	0	103.75	0	107.5	0	115	0	103.526	0
100	0	100.833	0	104.167	0	108.333	0	116.667	0	103.926	0
100	0	100.917	0	104.583	0	109.167	0	118.333	0	104.327	0
100	0	101	0	105	0	110	0	120	0	104.729	0
100	0	101.083	0	105.417	0	110.833	0	121.667	0	105.133	0
100	0	101.167	0	105.833	0	111.667	0	123.333	0	105.539	0
100	0	101.25	0	106.25	0	112.5	0	125	0	105.946	0
100	0	101.333	0	106.667	0	113.333	0.68	126.667	1.9	106.355	0
100	0.6	101.417	0.6085	107.083	1.285	114.167	2.1692	128.333	3.5933	106.765	1.2812
100	1.9	101.5	2.1315	107.5	2.795	115	3.45	130	5.07	107.177	2.6794
100	3	101.583	3.2507	107.917	3.885	115.833	4.7492	131.667	6.715	107.591	3.7657
100	3.9	101.667	4.27	108.333	5.0917	116.667	6.0667	133.333	8	108.006	5.0763
100	5.2	101.75	5.291	108.75	6.3075	117.5	7.1675	135	9.18	108.423	6.2885
100	6	101.833	6.2118	109.167	7.0958	118.333	8.0467	136.667	10.3867	108.841	7.0747
100	6.8	101.917	6.9303	109.583	7.89	119.167	8.8183	138.333	11.7583	109.261	7.8668
100	7.4	102	7.548	110	8.91	120	10.2	140	13.16	109.683	8.7746
100	8.3	102.083	8.4729	110.417	9.6062	120.833	11.3583	141.667	13.8833	110.106	9.5792
100	8.9	102.167	9.195	110.833	10.5292	121.667	11.9233	143.333	14.7633	110.53	10.5004
100	9.5	102.25	9.816	111.25	11.125	122.5	12.495	145	16.24	110.957	11.0957
100	10	102.333	10.438	111.667	11.5017	123.333	13.5667	146.667	17.7467	111.385	11.4727
100	10.4	102.417	10.7538	112.083	12.4412	124.167	14.4033	148.333	18.69	111.815	12.4114
100	11.1	102.5	11.48	112.5	13.05	125	15.25	150	20.25	112.246	13.0206
100	11.6	102.583	12.1048	112.917	13.7758	125.833	16.4842	151.667	21.0817	112.679	13.7469
100	12.3	102.667	12.7307	113.333	14.8467	126.667	17.3533	153.333	22.08	113.114	14.8179
100	13	102.75	13.4602	113.75	15.5837	127.5	18.105	155	22.785	113.55	15.5564
100	13.7	102.833	14.191	114.167	16.0975	128.333	18.6083	156.667	23.3433	113.989	16.0724
100	14	102.917	14.5112	114.583	16.6146	129.167	19.1167	158.333	24.0667	114.428	16.5921
100	14.5	103	14.935	115	17.02	130	19.5	160	24.64	114.87	17.0007
100	14.8	103.083	15.2563	115.417	17.3125	130.833	19.8867	161.667	25.3817	115.313	17.2969
100	15	103.167	15.475	115.833	17.6067	131.667	20.4083	163.333	25.6433	115.758	17.5952
100	15.1	103.25	15.5908	116.25	17.9025	132.5	20.8025	165	26.07	116.204	17.8955
100	15.3	103.333	15.9133	116.667	18.2	133.333	21.0667	166.667	26.6667	116.653	18.1978
100	15.5	103.417	16.133	117.083	18.3821	134.167	21.1983	168.333	26.9333	117.103	18.3852
100	15.6	103.5	16.2495	117.5	18.565	135	21.6	170	27.54	117.555	18.5736
100	15.8	103.583	16.3662	117.917	18.8667	135.833	21.8692	171.667	27.81	118.008	18.8813
100	15.9	103.667	16.483	118.333	18.9333	136.667	22.14	173.333	28.2533	118.464	18.9542
100	16	103.75	16.6	118.75	19.1188	137.5	22.4125	175	28.7	118.921	19.1462
100	16.1	103.833	16.7172	119.167	19.305	138.333	22.5483	176.667	29.3267	119.379	19.3395
100	16.1	103.917	16.7306	119.583	19.4921	139.167	22.6842	178.333	29.6033	119.84	19.5339
100	16.3	104	16.952	120	19.56	140	22.96	180	29.88	120.302	19.6093
100	16.3	104.083	16.9656	120.417	19.7483	140.833	23.3783	181.667	30.1567	120.767	19.8057
100	16.3	104.167	16.9792	120.833	19.8167	141.667	23.5167	183.333	30.4333	121.233	19.8821
100	16.4	104.25	17.097	121.25	20.1275	142.5	23.655	185	30.71	121.7	20.2022
100	16.4	104.333	17.1107	121.667	20.1967	143.333	23.7933	186.667	31.36	122.17	20.2802
100	16.4	104.417	17.1243	122.083	20.2658	144.167	23.9317	188.333	31.64	122.641	20.3584
100	16.5	104.5	17.347	122.5	20.335	145	24.215	190	31.92	123.114	20.437
100	16.6	104.583	17.3608	122.917	20.5271	145.833	24.3542	191.667	32.2	123.589	20.6394
100	16.6	104.667	17.3747	123.333	20.5967	146.667	24.4933	193.333	32.48	124.066	20.719
100	16.7	104.75	17.4932	123.75	20.6663	147.5	24.78	195	32.76	124.545	20.799
100	16.7	104.833	17.5072	124.167	20.7358	148.333	24.92	196.667	33.2367	125.025	20.8792
100	16.7	104.917	17.5211	124.583	20.8054	149.167	25.06	198.333	33.5183	125.508	20.9598
100	16.7	105	17.535	125	20.875	150	25.2	200	33.8	125.992	21.0407
100	16.7	105.083	17.5489	125.417	20.9446	150.833	25.34	201.667	34.0817	126.478	21.1218
100	16.7	105.167	17.5628	125.833	21.14	151.667	25.48	203.333	34.3633	126.966	21.3303
100	16.7	105.25	17.5768	126.25	21.21	152.5	25.62	205	34.645	127.456	21.4126
100	16.7	105.333	17.5907	126.667	21.28	153.333	25.76	206.667	34.9267	127.948	21.4952
100	16.7	105.417	17.6046	127.083	21.35	154.167	25.9	208.333	35.2083	128.441	21.5781
100	16.7	105.5	17.6185	127.5	21.42	155	26.04	210	35.49	128.937	21.6614
100	16.7	105.583	17.6324	127.917	21.49	155.833	26.18	211.667	35.7717	129.434	21.745
100	16.7	105.667	17.752	128.333	21.56	156.667	26.32	213.333	36.0533	129.934	21.8289
100	16.7	105.75	17.766	128.75	21.63	157.5	26.46	215	36.335	130.435	21.9131
100	16.8	105.833	17.78	129.167	21.7	158.333	26.6	216.667	36.6167	130.938	21.9976
100	16.8	105.917	17.794	129.583	21.77	159.167	26.74	218.333	36.8983	131.444	22.0825
100	16.8	106	17.808	130	21.84	160	26.88	220	37.18	131.951	22.1677
100	16.8	106.083	17.822	130.417	21.91	160.833	27.02	221.667	37.4617	132.46	22.2532
100	16.8	106.167	17.836	130.833	21.98	161.667	27.16	223.333	37.7433	132.971	22.3391
100	16.8	106.25	17.85	131.25	22.05	162.5	27.3	225	38.025	133.484	22.4253
100	16.8	106.333	17.864	131.667	22.12	163.333	27.44	226.667	38.3067	133.999	22.5118
100	16.8	106.417	17.878	132.083	22.19	164.167	27.58	228.333	38.5883	134.516	22.5987
100	16.8	106.5	17.892	132.5	22.26	165	27.72	230	38.87	135.035	22.6858
100	16.8	106.583	17.906	132.917	22.33	165.833	27.86	231.667	39.1517	135.556	22.7734
100	16.8	106.667	17.92	133.333	22.4	166.667	28	233.333	39.4333	136.079	22.8612
100	16.8	106.75	17.934	133.75	22.47	167.5	28.14	235	39.715	136.604	22.9494
100	16.8	106.833	17.948	134.167	22.54	168.333	28.28	236.667	39.9967	137.131	23.038
100	16.8	106.917	17.962	134.583	22.61	169.167	28.42	238.333	40.2783	137.66	23.1269
100	16.8	107	17.976	135	22.68	170	28.56	240	40.56	138.191	23.2161
100	16.8	107.083	17.99	135.417	22.75	170.833	28.7	241.667	40.8417	138.724	23.3057
100	16.8	107.167	18.004	135.833	22.82	171.667	28.84	243.333	41.1233	139.26	23.3956
100	16.8	107.25	18.018	136.25	22.89	172.5	28.98	245	41.405	139.797	23.4859
100	16.8	107.333	18.032	136.667	22.96	173.333	29.12	246.667	41.6867	140.336	23.5765
100	16.8	107.417	18.046	137.083	23.03	174.167	29.26	248.333	41.9683	140.878	23.6674
100	16.8	107.5	18.06	137.5	23.1	175	29.4	250	42.25	141.421	23.7588
100	16.8	107.583	18.074	137.917	23.17	175.833	29.54	251.667	42.5317	141.967	23.8504
100	16.8	107.667	18.088	138.333	23.24	176.667	29.68	253.333	42.8133	142.514	23.9424
100	16.8	107.75	18.102	138.75	23.31	177.5	29.82	255	43.095	143.064	24.0348
100	16.8	107.833	18.116	139.167	23.38	178.333	29.96	256.667	43.3767	143.616	24.1275
100	16.8	107.917	18.13	139.583	23.45	179.167	30.1	258.333	43.6583	144.17	24.2206
100	16.8	108	18.144	140	23.52	180	30.24	260	43.94	144.727	24.3141
100	16.8	108.083	18.158	140.417	23.59	180.833	30.38	261.667	44.2217	145.285	24.4079
100	16.8	108.167	18.172	140.833	23.66	181.667	30.52	263.333	44.5033	145.846	24.5021
100	16.8	108.25	18.186	141.25	23.73	182.5	30.66	265	45.05	146.408	24.5966
100	16.8	108.333	18.2	141.667	23.8	183.333	30.8	266.667	45.3333	146.973	24.6915
100	16.8	108.417	18.214	142.083	23.87	184.167	30.94	268.333	45.6167	147.54	24.7868
100	16.8	108.5	18.228	142.5	23.94	185	31.08	270	45.9	148.109	24.8824
100	16.8	108.583	18.242	142.917	24.01	185.833	31.22	271.667	46.1833	148.681	24.9784
100	16.8	108.667	18.256	143.333	24.08	186.667	31.36	273.333	46.4667	149.255	25.0748
100	16.8	108.75	18.27	143.75	24.15	187.5	31.5	275	46.75	149.83	25.1715
100	16.8	108.833	18.284	144.167	24.22	188.333	31.64	276.667	47.0333	150.409	25.2686
100	16.8	108.917	18.298	144.583	24.29	189.167	31.78	278.333	47.3167	150.989	25.3661
100	16.8	109	18.312	145	24.36	190	31.92	280	47.6	151.571	25.464
100	16.8	109.083	18.326	145.417	24.43	190.833	32.06	281.667	47.8833	152.156	25.5622
100	16.8	109.167	18.34	145.833	24.5	191.667	32.2	283.333	48.1667	152.743	25.6609
100	16.8	109.25	18.354	146.25	24.57	192.5	32.34	285	48.45	153.333	25.7599
100	16.8	109.333	18.368	146.667	24.64	193.333	32.48	286.667	48.7333	153.924	25.8593
100	16.8	109.417	18.382	147.083	24.71	194.167	32.62	288.333	49.0167	154.518	25.959
100	16.8	109.5	18.396	147.5	24.78	195	32.76	290	49.3	155.114	26.0592
100	16.8	109.583	18.41	147.917	24.85	195.833	32.9	291.667	49.5833	155.713	26.1597
100	16.8	109.667	18.424	148.333	24.92	196.667	33.04	293.333	49.8667	156.313	26.2607
100	16.8	109.75	18.438	148.75	24.99	197.5	33.18	295	50.15	156.917	26.362
100	16.8	109.833	18.452	149.167	25.06	198.333	33.32	296.667	50.4333	157.522	26.4637
100	16.8	109.917	18.466	149.583	25.13	199.167	33.46	298.333	50.7167	158.13	26.5658
100	16.8	110	18.48	150	25.2	200	33.6	300	51	158.74	26.6683
100	16.8	110.083	18.494	150.417	25.27	200.833	33.9408	301.667	51.2833	159.352	26.7712
100	16.8	110.167	18.508	150.833	25.34	201.667	34.0817	303.333	51.5667	159.967	26.8745
100	16.8	110.25	18.522	151.25	25.41	202.5	34.2225	305	51.85	160.584	26.9782
100	16.8	110.333	18.536	151.667	25.48	203.333	34.3633	306.667	52.1333	161.204	27.0822
100	16.8	110.417	18.55	152.083	25.55	204.167	34.5042	308.333	52.4167	161.826	27.1867
100	16.8	110.5	18.564	152.5	25.62	205	34.645	310	52.7	162.45	27.2916
100	16.8	110.583	18.578	152.917	25.69	205.833	34.7858	311.667	52.9833	163.077	27.3969
100	16.8	110.667	18.592	153.333	25.76	206.667	34.9267	313.333	53.2667	163.706	27.5026
100	16.8	110.75	18.606	153.75	25.83	207.5	35.0675	315	53.55	164.338	27.6087
100	16.8	110.833	18.62	154.167	25.9	208.333	35.2083	316.667	53.8333	164.972	27.7153
100	16.8	110.917	18.634	154.583	25.97	209.167	35.3492	318.333	54.1167	165.608	27.8222
100	16.8	111	18.648	155	26.04	210	35.49	320	54.4	166.247	27.9295
100	16.8	111.083	18.662	155.417	26.11	210.833	35.6308	321.667	54.6833	166.889	28.0373
100	16.8	111.167	18.676	155.833	26.18	211.667	35.7717	323.333	54.9667	167.532	28.1455
100	16.8	111.25	18.69	156.25	26.25	212.5	35.9125	325	55.25	168.179	28.2541
100	16.8	111.333	18.704	156.667	26.32	213.333	36.0533	326.667	55.5333	168.828	28.3631
100	16.8	111.417	18.718	157.083	26.39	214.167	36.1942	328.333	55.8167	169.479	28.4725
100	16.8	111.5	18.732	157.5	26.46	215	36.335	330	56.1	170.133	28.5823
100	16.8	111.583	18.746	157.917	26.53	215.833	36.4758	331.667	56.3833	170.789	28.6926
100	16.8	111.667	18.76	158.333	26.6	216.667	36.6167	333.333	56.6667	171.448	28.8033
100	16.8	111.75	18.774	158.75	26.67	217.5	36.7575	335	56.95	172.11	28.9145
100	16.8	111.833	18.788	159.167	26.74	218.333	36.8983	336.667	57.2333	172.774	29.026
100	16.8	111.917	18.802	159.583	26.81	219.167	37.0392	338.333	57.5167	173.44	29.138
100	16.8	112	18.816	160	26.88	220	37.18	340	57.8	174.11	29.2504
100	16.8	112.083	18.83	160.417	26.95	220.833	37.3208	341.667	58.0833	174.781	29.3633
100	16.8	112.167	18.844	160.833	27.02	221.667	37.4617	343.333	58.3667	175.456	29.4766
100	16.8	112.25	18.858	161.25	27.09	222.5	37.6025	345	58.65	176.133	29.7664
100	16.8	112.333	18.872	161.667	27.16	223.333	37.7433	346.667	59.6267	176.812	29.8813
100	16.8	112.417	18.886	162.083	27.23	224.167	37.8842	348.333	59.9133	177.494	29.9966
100	16.8	112.5	18.9	162.5	27.3	225	38.025	350	60.2	178.179	30.1123
100	16.8	112.583	18.914	162.917	27.5329	225.833	38.1658	351.667	60.4867	178.867	30.2285
100	16.8	112.667	18.928	163.333	27.6033	226.667	38.3067	353.333	60.7733	179.557	30.3451
100	16.8	112.75	18.942	163.75	27.6738	227.5	38.4475	355	61.06	180.25	30.4622
100	16.8	112.833	18.956	164.167	27.7442	228.333	38.5883	356.667	61.3467	180.945	30.5797
100	16.8	112.917	18.97	164.583	27.8146	229.167	38.7292	358.333	61.6333	181.643	30.6977
100	16.8	113	18.984	165	27.885	230	38.87	360	61.92	182.344	30.8161
100	16.8	113.083	18.998	165.417	27.9554	230.833	39.0108	361.667	62.5683	183.048	30.935
100	16.8	113.167	19.012	165.833	28.0258	231.667	39.1517	363.333	62.8567	183.754	31.0544
100	16.8	113.25	19.026	166.25	28.0962	232.5	39.2925	365	63.145	184.463	31.1742
100	16.8	113.333	19.04	166.667	28.1667	233.333	39.4333	366.667	63.4333	185.174	31.2945
100	16.8	113.417	19.054	167.083	28.2371	234.167	39.5742	368.333	63.7217	185.889	31.4152
100	16.8	113.5	19.068	167.5	28.3075	235	39.715	370	64.01	186.606	31.5364
100	16.8	113.583	19.082	167.917	28.3779	235.833	39.8558	371.667	64.2983	187.326	31.6581
100	16.8	113.667	19.096	168.333	28.4483	236.667	39.9967	373.333	64.5867	188.049	31.7802
100	16.8	113.75	19.11	168.75	28.5188	237.5	40.1375	375	64.875	188.774	31.9029
100	16.8	113.833	19.124	169.167	28.5892	238.333	40.2783	376.667	65.1633	189.503	32.0259
100	16.8	113.917	19.138	169.583	28.6596	239.167	40.4192	378.333	65.83	190.234	32.1495
100	16.8	114	19.152	170	28.73	240	40.56	380	66.12	190.968	32.2736
100	16.8	114.083	19.166	170.417	28.8004	240.833	40.7008	381.667	66.7917	191.705	32.3981
100	16.8	114.167	19.18	170.833	28.8708	241.667	40.8417	383.333	67.0833	192.444	32.5231
100	16.8	114.25	19.194	171.25	28.9412	242.5	40.9825	385	67.375	193.187	32.6485
100	16.8	114.333	19.208	171.667	29.0117	243.333	41.1233	386.667	67.6667	193.932	32.7745
100	16.8	114.417	19.222	172.083	29.0821	244.167	41.2642	388.333	67.9583	194.68	32.901
100	16.8	114.5	19.236	172.5	29.1525	245	41.405	390	68.25	195.431	33.0279
100	16.8	114.583	19.25	172.917	29.2229	245.833	41.5458	391.667	68.9333	196.185	33.1553
100	16.8	114.667	19.264	173.333	29.2933	246.667	41.6867	393.333	69.2267	196.942	33.2833
100	16.8	114.75	19.278	173.75	29.3637	247.5	41.8275	395	69.52	197.702	33.4117
100	16.8	114.833	19.292	174.167	29.4342	248.333	41.9683	396.667	69.8133	198.465	33.5406
100	16.8	114.917	19.306	174.583	29.5046	249.167	42.1092	398.333	70.1067	199.231	33.67
100	16.8	115	19.32	175	29.575	250	42.5	400	70.4	199.999	33.7999
100	16.8	115.083	19.334	175.417	29.6454	250.833	42.6417	401.667	70.6933	200.771	33.9303
100	16.8	115.167	19.348	175.833	29.7158	251.667	42.7833	403.333	70.9867	201.546	34.0612
100	16.8	115.25	19.362	176.25	29.7862	252.5	42.925	405	71.28	202.323	34.1926
100	16.8	115.333	19.376	176.667	29.8567	253.333	43.0667	406.667	72.3867	203.104	34.3245
100	16.8	115.417	19.39	177.083	29.9271	254.167	43.2083	408.333	72.6833	203.887	34.457
100	16.8	115.5	19.404	177.5	29.9975	255	43.605	410	72.98	204.674	34.5899
100	16.8	115.583	19.418	177.917	30.0679	255.833	43.7475	411.667	73.6883	205.464	34.7234
100	16.8	115.667	19.432	178.333	30.1383	256.667	43.89	413.333	73.9867	206.256	34.8574
100	16.8	115.75	19.446	178.75	30.2088	257.5	44.0325	415	74.285	207.052	34.9918
100	16.8	115.833	19.46	179.167	30.2792	258.333	44.175	416.667	74.5833	207.851	35.1268
100	16.8	115.917	19.474	179.583	30.3496	259.167	44.5767	418.333	74.8817	208.653	35.2624
100	16.8	116	19.488	180	30.42	260	44.72	420	75.18	209.458	35.3984
100	16.8	116.083	19.502	180.417	30.4904	260.833	44.8633	421.667	75.4783	210.266	35.535
100	16.8	116.167	19.516	180.833	30.5608	261.667	45.0067	423.333	75.7767	211.077	35.6721
100	16.8	116.25	19.53	181.25	30.6312	262.5	45.15	425	76.5	211.892	35.8097
100	16.8	116.333	19.544	181.667	30.7017	263.333	45.2933	426.667	76.8	212.709	35.9479
100	16.8	116.417	19.558	182.083	30.7721	264.167	45.4367	428.333	77.1	213.53	36.0866
100	16.8	116.5	19.572	182.5	30.8425	265	45.58	430	77.4	214.354	36.2258
100	16.8	116.583	19.586	182.917	30.9129	265.833	45.7233	431.667	77.7	215.181	36.3656
100	16.8	116.667	19.6	183.333	30.9833	266.667	45.8667	433.333	78	216.011	36.5059
100	16.8	116.75	19.614	183.75	31.0538	267.5	46.01	435	78.3	216.845	36.6467
100	16.8	116.833	19.628	184.167	31.1242	268.333	46.1533	436.667	78.6	217.681	36.7881
100	16.8	116.917	19.642	184.583	31.1946	269.167	46.2967	438.333	78.9	218.521	36.9301
100	16.8	117	19.656	185	31.265	270	46.44	440	79.2	219.364	37.0726
100	16.8	117.083	19.67	185.417	31.3354	270.833	46.8542	441.667	79.5	220.211	37.2156
100	16.8	117.167	19.684	185.833	31.4058	271.667	47.27	443.333	80.2433	221.06	37.3592
100	16.8	117.25	19.698	186.25	31.4762	272.5	47.415	445	80.99	221.913	37.5033
100	16.8	117.333	19.712	186.667	31.5467	273.333	47.8333	446.667	81.2933	222.769	37.648
100	16.8	117.417	19.726	187.083	31.6171	274.167	47.9792	448.333	81.5967	223.629	37.7933
100	16.8	117.5	19.74	187.5	31.6875	275	48.125	450	81.9	224.492	37.9391
100	16.8	117.583	19.754	187.917	31.7579	275.833	48.2708	451.667	82.2033	225.358	38.3108
100	16.8	117.667	19.768	188.333	31.8283	276.667	48.4167	453.333	82.96	226.227	38.4586
100	16.8	117.75	19.782	188.75	31.8987	277.5	48.5625	455	83.265	227.1	38.607
100	16.8	117.833	19.796	189.167	31.9692	278.333	48.9867	456.667	83.57	227.976	38.756
100	16.8	117.917	19.81	189.583	32.0396	279.167	49.1333	458.333	83.875	228.856	38.9055
100	16.8	118	19.824	190	32.11	280	49.28	460	84.18	229.739	39.0556
100	16.8	118.083	19.838	190.417	32.1804	280.833	49.4267	461.667	84.485	230.625	39.2063
100	16.8	118.167	19.852	190.833	32.2508	281.667	49.5733	463.333	84.79	231.515	39.5891
100	16.8	118.25	19.866	191.25	32.3212	282.5	49.72	465	85.095	232.408	39.7418
100	16.8	118.333	19.88	191.667	32.3917	283.333	49.8667	466.667	85.4	233.305	39.8951
100	16.8	118.417	19.894	192.083	32.4621	284.167	50.0133	468.333	85.705	234.205	40.0491
100	16.8	118.5	19.908	192.5	32.5325	285	50.16	470	86.01	235.109	40.2036
100	16.8	118.583	19.922	192.917	32.6029	285.833	50.3067	471.667	86.315	236.016	40.3587
100	16.8	118.667	19.936	193.333	32.6733	286.667	50.74	473.333	86.62	236.926	40.5144
100	16.8	118.75	19.95	193.75	32.7438	287.5	51.175	475	86.925	237.84	40.9086
100	16.8	118.833	19.964	194.167	32.8142	288.333	51.3233	476.667	87.7067	238.758	41.0664
100	16.8	118.917	19.978	194.583	32.8846	289.167	51.4717	478.333	88.0133	239.679	41.2248
100	16.8	119	19.992	195	33.15	290	51.91	480	88.32	240.604	41.3839
100	16.8	119.083	20.006	195.417	33.2208	290.833	52.0592	481.667	88.6267	241.532	41.5436
100	16.8	119.167	20.02	195.833	33.2917	291.667	52.2083	483.333	88.9333	242.464	41.7038
100	16.8	119.25	20.034	196.25	33.3625	292.5	52.3575	485	89.24	243.4	41.8647
100	16.8	119.333	20.048	196.667	33.4333	293.333	52.5067	486.667	89.5467	244.339	42.0263
100	16.8	119.417	20.062	197.083	33.5042	294.167	52.6558	488.333	89.8533	245.281	42.4337
100	16.8	119.5	20.076	197.5	33.575	295	52.805	490	90.16	246.228	42.5974
100	16.8	119.583	20.09	197.917	33.6458	295.833	52.9542	491.667	90.9583	247.178	42.7618
100	16.8	119.667	20.104	198.333	33.7167	296.667	53.1033	493.333	91.2667	248.131	42.9268
100	16.8	119.75	20.118	198.75	33.7875	297.5	53.2525	495	92.07	249.089	43.0924
100	16.8	119.833	20.132	199.167	33.8583	298.333	53.4017	496.667	92.38	250.05	43.2586
100	16.8	119.917	20.146	199.583	33.9292	299.167	53.85	498.333	92.69	251.015	43.6766
100	16.8	120	20.16	200	34.2	300	54	500	93	251.983	43.8451
100	16.8	120.083	20.174	200.417	34.2712	300.833	54.15	501.667	93.31	252.955	44.0142
100	16.8	120.167	20.188	200.833	34.3425	301.667	54.3	503.333	93.62	253.931	44.438
100	16.8	120.25	20.202	201.25	34.4138	302.5	54.7525	505	93.93	254.911	44.8643
100	16.8	120.333	20.216	201.667	34.485	303.333	54.9033	506.667	94.7467	255.894	45.0374
100	16.8	120.417	20.23	202.083	34.5562	304.167	55.0542	508.333	95.0583	256.882	45.2112
100	16.8	120.5	20.244	202.5	34.6275	305	55.205	510	95.37	257.873	45.3856
100	16.8	120.583	20.258	202.917	34.9017	305.833	55.3558	511.667	95.6817	258.868	45.5607
100	16.8	120.667	20.272	203.333	35.1767	306.667	55.5067	513.333	95.9933	259.867	45.7365
100	16.8	120.75	20.286	203.75	35.2488	307.5	55.6575	515	96.305	260.869	45.913
100	16.8	120.833	20.3	204.167	35.3208	308.333	55.8083	516.667	96.6167	261.876	46.0901
100	16.8	120.917	20.314	204.583	35.3929	309.167	55.9592	518.333	96.9283	262.886	46.268
100	16.8	121	20.328	205	35.465	310	56.42	520	97.24	263.9	46.4465
100	16.8	121.083	20.342	205.417	35.5371	310.833	56.5717	521.667	97.5517	264.919	46.6257
100	16.8	121.167	20.356	205.833	35.6092	311.667	56.7233	523.333	97.8633	265.941	47.0715
100	16.8	121.25	20.37	206.25	35.6813	312.5	56.875	525	98.175	266.967	47.2531
100	16.8	121.333	20.384	206.667	35.7533	313.333	57.0267	526.667	98.4867	267.997	47.4354
100	16.8	121.417	20.398	207.083	35.8254	314.167	57.4925	528.333	98.7983	269.031	47.8875
100	16.8	121.5	20.412	207.5	35.8975	315	57.96	530	99.11	270.069	48.0722
100	16.8	121.583	20.426	207.917	35.9696	315.833	58.1133	531.667	99.9533	271.111	48.2577
100	16.8	121.667	20.44	208.333	36.25	316.667	58.2667	533.333	100.267	272.157	48.4439
100	16.8	121.75	20.454	208.75	36.3225	317.5	58.42	535	100.58	273.207	48.6308
100	16.8	121.833	20.468	209.167	36.395	318.333	58.5733	536.667	100.893	274.261	49.0927
100	16.8	121.917	20.482	209.583	36.4675	319.167	58.7267	538.333	101.745	275.319	49.2821
100	16.8	122	20.496	210	36.54	320	58.88	540	102.06	276.381	49.4723
100	16.8	122.083	20.51	210.417	36.6125	320.833	59.0333	541.667	102.375	277.448	49.6631
100	16.8	122.167	20.524	210.833	36.685	321.667	59.1867	543.333	102.69	278.518	49.8547
100	16.8	122.25	20.6602	211.25	36.7575	322.5	59.34	545	103.005	279.593	50.0471
100	16.8	122.333	20.6743	211.667	37.0417	323.333	59.4933	546.667	103.32	280.671	50.2402
100	16.8	122.417	20.6884	212.083	37.1146	324.167	59.6467	548.333	103.635	281.754	50.7158
100	16.8	122.5	20.7025	212.5	37.4	325	59.8	550	103.95	282.841	50.9114
100	16.8	122.583	20.7166	212.917	37.4733	325.833	59.9533	551.667	104.265	283.933	51.1079
100	16.8	122.667	20.7307	213.333	37.5467	326.667	60.4333	553.333	104.58	285.028	51.3051
100	16.8	122.75	20.7447	213.75	37.62	327.5	60.5875	555	104.895	286.128	51.503
100	16.8	122.833	20.7588	214.167	37.9075	328.333	60.7417	556.667	105.21	287.232	51.7017
100	16.8	122.917	20.7729	214.583	37.9812	329.167	60.8958	558.333	105.525	288.34	51.9012
100	16.8	123	20.787	215	38.055	330	61.38	560	105.84	289.452	52.1014
100	16.8	123.083	20.8011	215.417	38.1287	330.833	61.535	561.667	106.155	290.569	52.3025
100	16.8	123.167	20.8152	215.833	38.2025	331.667	61.69	563.333	106.47	291.69	52.7959
100	16.8	123.25	20.8292	216.25	38.2762	332.5	61.845	565	106.785	292.816	53.2925
100	16.8	123.333	20.8433	216.667	38.35	333.333	62	566.667	107.667	293.945	53.4981
100	16.8	123.417	20.8574	217.083	38.4237	334.167	62.155	568.333	107.983	295.08	53.7045
100	16.8	123.5	20.8715	217.5	38.4975	335	62.645	570	108.3	296.218	53.9117
100	16.8	123.583	20.8856	217.917	38.5712	335.833	62.8008	571.667	109.76	297.361	54.1197
100	16.8	123.667	20.8997	218.333	38.645	336.667	62.9567	573.333	110.08	298.508	54.3285
100	16.8	123.75	20.9137	218.75	38.7188	337.5	63.1125	575	110.4	299.66	54.5381
100	16.8	123.833	20.9278	219.167	38.7925	338.333	63.6067	576.667	110.72	300.816	54.7485
100	16.8	123.917	20.9419	219.583	38.8662	339.167	63.7633	578.333	111.04	301.977	55.2617
100	16.8	124	20.956	220	38.94	340	63.92	580	111.36	303.142	55.4749
100	16.8	124.083	20.9701	220.417	39.0137	340.833	64.0767	581.667	111.68	304.311	55.689
100	16.8	124.167	20.9842	220.833	39.0875	341.667	64.2333	583.333	112	305.486	55.9038
100	16.8	124.25	20.9982	221.25	39.6038	342.5	64.39	585	112.32	306.664	56.1195
100	16.8	124.333	21.0123	221.667	39.6783	343.333	64.5467	586.667	112.64	307.847	56.3361
100	16.8	124.417	21.0264	222.083	39.7529	344.167	65.0475	588.333	112.96	309.035	56.8624
100	16.8	124.5	21.0405	222.5	40.05	345	65.205	590	113.28	310.227	57.0818
100	16.8	124.583	21.0546	222.917	40.125	345.833	65.3625	591.667	113.6	311.424	57.3021
100	16.8	124.667	21.0687	223.333	40.2	346.667	65.52	593.333	113.92	312.626	57.5231
100	16.8	124.75	21.0827	223.75	40.275	347.5	65.6775	595	114.24	313.832	57.7451
100	16.8	124.833	21.0968	224.167	40.35	348.333	65.835	596.667	114.56	315.043	57.9679
100	16.8	124.917	21.1109	224.583	40.425	349.167	65.9925	598.333	114.88	316.258	58.1915
100	16.8	125	21.125	225	40.5	350	66.5	600	115.2	317.478	58.416
100	16.8	125.083	21.1391	225.417	40.575	350.833	66.6583	601.667	115.52	318.703	58.6414
100	16.8	125.167	21.1532	225.833	40.65	351.667	66.8167	603.333	115.84	319.933	58.8677
100	16.8	125.25	21.1672	226.25	40.725	352.5	66.975	605	116.765	321.167	59.416
100	16.8	125.333	21.1813	226.667	40.8	353.333	67.1333	606.667	117.087	322.407	59.6452
100	16.8	125.417	21.1954	227.083	40.875	354.167	67.2917	608.333	118.017	323.651	60.199
100	16.8	125.5	21.2095	227.5	40.95	355	67.45	610	118.95	324.899	60.7562
100	16.8	125.583	21.2236	227.917	41.025	355.833	67.6083	611.667	119.275	326.153	60.9906
100	16.8	125.667	21.2377	228.333	41.1	356.667	68.1233	613.333	119.6	327.411	61.2259
100	16.8	125.75	21.2517	228.75	41.4038	357.5	68.2825	615	119.925	328.674	61.4621
100	16.8	125.833	21.2658	229.167	41.4792	358.333	68.4417	616.667	120.25	329.942	61.6992
100	16.8	125.917	21.2799	229.583	41.7842	359.167	68.6008	618.333	120.575	331.215	61.9373
100	16.8	126	21.294	230	41.86	360	68.76	620	120.9	332.493	62.1763
100	16.8	126.083	21.3081	230.417	41.9358	360.833	68.9192	621.667	121.225	333.776	62.4161
100	16.8	126.167	21.3222	230.833	42.0117	361.667	69.44	623.333	121.55	335.064	62.657
100	16.8	126.25	21.3362	231.25	42.0875	362.5	69.6	625	121.875	336.357	62.8987
100	16.8	126.333	21.3503	231.667	42.1633	363.333	69.76	626.667	122.2	337.654	63.1414
100	16.8	126.417	21.3644	232.083	42.2392	364.167	69.92	628.333	122.525	338.957	63.385
100	16.8	126.5	21.3785	232.5	42.315	365	70.08	630	122.85	340.265	63.6295
100	16.8	126.583	21.3926	232.917	42.3908	365.833	70.24	631.667	123.175	341.578	64.2166
100	16.8	126.667	21.4067	233.333	42.4667	366.667	70.4	633.333	123.5	342.896	64.8073
100	16.8	126.75	21.4207	233.75	42.5425	367.5	70.9275	635	123.825	344.219	65.0573
100	16.8	126.833	21.4348	234.167	42.8525	368.333	71.0883	636.667	124.15	345.547	65.3083
100	16.8	126.917	21.4489	234.583	42.9288	369.167	71.6183	638.333	124.475	346.88	65.5603
100	16.8	127	21.463	235	43.005	370	71.78	640	124.8	348.218	65.8132
100	16.8	127.083	21.4771	235.417	43.3167	370.833	71.9417	641.667	125.125	349.562	66.0672
100	16.8	127.167	21.4912	235.833	43.3933	371.667	72.1033	643.333	125.45	350.91	66.3221
100	16.8	127.25	21.5052	236.25	43.47	372.5	72.265	645	125.775	352.264	66.578
100	16.8	127.333	21.5193	236.667	43.7833	373.333	72.8	646.667	126.747	353.623	66.8348
100	16.8	127.417	21.5334	237.083	43.8604	374.167	72.9625	648.333	127.722	354.988	67.0927
100	16.8	127.5	21.5475	237.5	43.9375	375	73.5	650	128.05	356.357	67.3516
100	16.8	127.583	21.5616	237.917	44.0146	375.833	73.6633	651.667	128.378	357.732	67.6114
100	16.8	127.667	21.5757	238.333	44.0917	376.667	73.8267	653.333	128.707	359.113	68.5905
100	16.8	127.75	21.5898	238.75	44.1688	377.5	73.99	655	129.035	360.498	68.8551
100	16.8	127.833	21.6038	239.167	44.2458	378.333	74.1533	656.667	129.363	361.889	69.1208
100	16.8	127.917	21.6179	239.583	44.5625	379.167	74.3167	658.333	129.692	363.285	69.7508
100	16.8	128	21.632	240	44.64	380	74.48	660	130.02	364.687	70.0199
100	16.8	128.083	21.6461	240.417	44.7175	380.833	74.6433	661.667	130.348	366.094	70.29
100	16.8	128.167	21.6602	240.833	44.795	381.667	75.1883	663.333	130.677	367.506	70.5612
100	16.8	128.25	21.6742	241.25	44.8725	382.5	75.3525	665	131.005	368.924	70.8335
100	16.8	128.333	21.6883	241.667	44.95	383.333	75.5167	666.667	131.333	370.348	71.1068
100	16.8	128.417	21.7024	242.083	45.0275	384.167	75.6808	668.333	131.662	371.776	71.3811
100	16.8	128.5	21.7165	242.5	45.3475	385	75.845	670	131.99	373.211	71.6565
100	16.8	128.583	21.7306	242.917	45.4254	385.833	76.395	671.667	132.318	374.651	71.933
100	16.8	128.667	21.7447	243.333	45.5033	386.667	76.56	673.333	133.32	376.096	72.2105
100	16.8	128.75	21.7588	243.75	45.5812	387.5	76.725	675	133.65	377.547	72.4891
100	16.8	128.833	21.7728	244.167	45.6592	388.333	76.89	676.667	133.98	379.004	73.1478
100	16.8	128.917	21.7869	244.583	45.9817	389.167	77.055	678.333	134.31	380.466	73.43
100	16.8	129	21.801	245	46.06	390	77.22	680	134.64	381.934	73.7133
100	16.8	129.083	21.8151	245.417	46.1383	390.833	77.385	681.667	134.97	383.408	74.3811
100	16.8	129.167	21.8292	245.833	46.2167	391.667	77.55	683.333	135.3	384.887	74.6681
100	16.8	129.25	21.8432	246.25	46.295	392.5	77.715	685	135.63	386.372	74.9562
100	16.8	129.333	21.8573	246.667	46.3733	393.333	77.88	686.667	135.96	387.863	75.2454
100	16.8	129.417	21.8714	247.083	46.4517	394.167	78.045	688.333	136.29	389.359	75.5357
100	16.8	129.5	21.8855	247.5	46.7775	395	78.21	690	137.31	390.861	76.218
100	16.8	129.583	21.8996	247.917	46.8562	395.833	78.7708	691.667	137.642	392.37	76.5121
100	16.8	129.667	21.9137	248.333	46.935	396.667	78.9367	693.333	138.667	393.883	76.8073
100	16.8	129.75	21.9278	248.75	47.0138	397.5	79.1025	695	139	395.403	77.1036
100	16.8	129.833	21.9418	249.167	47.0925	398.333	79.2683	696.667	139.333	396.929	77.4011
100	16.8	129.917	21.9559	249.583	47.4208	399.167	79.8333	698.333	139.667	398.46	77.6997
100	16.8	130	21.97	250	47.5	400	80	700	140	399.998	77.9995

## Sheet: Fig. 4B Prime
Fig. 4B'. Relative FP size as a function of time for sensitive solutions with ShhFP and varied growth rate, each curve is the mean of n = 10 solutions.
	k_p = 0 µm/h	k_p = 5 µm/h	k_p = 10 µm/h	exp growth
Time (h)	l_FP/L_end (%)	l_FP/L_end (%)	l_FP/L_end (%)	l_FP/L_end (%)
0.1667	0	0	0	0
0.3333	0	0	0	0
0.5	0	0	0	0
0.6667	0	0	0	0
0.8333	0	0	0	0
1	0	0	0	0
1.1667	0	0	0	0
1.3333	0	0	0	0
1.5	0	0	0	0
1.6667	0	0	0	0
1.8333	0	0	0	0
2	0	0	0	0
2.1667	0	0	0	0
2.3333	0	0	0	0
2.5	0	0	0	0
2.6667	0	0.6	1.5	0
2.8333	0.6	1.9	2.8	1.2
3	1.9	3	3.9	2.5
3.1667	3	4.1	5.1	3.5
3.3333	3.9	5.2	6	4.7
3.5	5.2	6.1	6.8	5.8
3.6667	6	6.8	7.6	6.5
3.8333	6.8	7.4	8.5	7.2
4	7.4	8.5	9.4	8
4.1667	8.3	9.4	9.8	8.7
4.3333	8.9	9.8	10.3	9.5
4.5	9.5	10.2	11.2	10
4.6667	10	11	12.1	10.3
4.8333	10.4	11.6	12.6	11.1
5	11.1	12.2	13.5	11.6
5.1667	11.6	13.1	13.9	12.2
5.3333	12.3	13.7	14.4	13.1
5.5	13	14.2	14.7	13.7
5.6667	13.7	14.5	14.9	14.1
5.8333	14	14.8	15.2	14.5
6	14.5	15	15.4	14.8
6.1667	14.8	15.2	15.7	15
6.3333	15	15.5	15.7	15.2
6.5	15.1	15.7	15.8	15.4
6.6667	15.3	15.8	16	15.6
6.8333	15.5	15.8	16	15.7
7	15.6	16	16.2	15.8
7.1667	15.8	16.1	16.2	16
7.3333	15.9	16.2	16.3	16
7.5	16	16.3	16.4	16.1
7.6667	16.1	16.3	16.6	16.2
7.8333	16.1	16.3	16.6	16.3
8	16.3	16.4	16.6	16.3
8.1667	16.3	16.6	16.6	16.4
8.3333	16.3	16.6	16.6	16.4
8.5	16.4	16.6	16.6	16.6
8.6667	16.4	16.6	16.8	16.6
8.8333	16.4	16.6	16.8	16.6
9	16.5	16.7	16.8	16.6
9.1667	16.6	16.7	16.8	16.7
9.3333	16.6	16.7	16.8	16.7
9.5	16.7	16.8	16.8	16.7
9.6667	16.7	16.8	16.9	16.7
9.8333	16.7	16.8	16.9	16.7
10	16.7	16.8	16.9	16.7
10.1667	16.7	16.8	16.9	16.7
10.3333	16.7	16.8	16.9	16.8
10.5	16.7	16.8	16.9	16.8
10.6667	16.7	16.8	16.9	16.8
10.8333	16.7	16.8	16.9	16.8
11	16.7	16.8	16.9	16.8
11.1667	16.7	16.8	16.9	16.8
11.3333	16.7	16.8	16.9	16.8
11.5	16.7	16.8	16.9	16.8
11.6667	16.8	16.8	16.9	16.8
11.8333	16.8	16.8	16.9	16.8
12	16.8	16.8	16.9	16.8
12.1667	16.8	16.8	16.9	16.8
12.3333	16.8	16.8	16.9	16.8
12.5	16.8	16.8	16.9	16.8
12.6667	16.8	16.8	16.9	16.8
12.8333	16.8	16.8	16.9	16.8
13	16.8	16.8	16.9	16.8
13.1667	16.8	16.8	16.9	16.8
13.3333	16.8	16.8	16.9	16.8
13.5	16.8	16.8	16.9	16.8
13.6667	16.8	16.8	16.9	16.8
13.8333	16.8	16.8	16.9	16.8
14	16.8	16.8	16.9	16.8
14.1667	16.8	16.8	16.9	16.8
14.3333	16.8	16.8	16.9	16.8
14.5	16.8	16.8	16.9	16.8
14.6667	16.8	16.8	16.9	16.8
14.8333	16.8	16.8	16.9	16.8
15	16.8	16.8	16.9	16.8
15.1667	16.8	16.8	16.9	16.8
15.3333	16.8	16.8	16.9	16.8
15.5	16.8	16.8	16.9	16.8
15.6667	16.8	16.8	16.9	16.8
15.8333	16.8	16.8	16.9	16.8
16	16.8	16.8	16.9	16.8
16.1667	16.8	16.8	16.9	16.8
16.3333	16.8	16.8	16.9	16.8
16.5	16.8	16.8	17	16.8
16.6667	16.8	16.8	17	16.8
16.8333	16.8	16.8	17	16.8
17	16.8	16.8	17	16.8
17.1667	16.8	16.8	17	16.8
17.3333	16.8	16.8	17	16.8
17.5	16.8	16.8	17	16.8
17.6667	16.8	16.8	17	16.8
17.8333	16.8	16.8	17	16.8
18	16.8	16.8	17	16.8
18.1667	16.8	16.8	17	16.8
18.3333	16.8	16.8	17	16.8
18.5	16.8	16.8	17	16.8
18.6667	16.8	16.8	17	16.8
18.8333	16.8	16.8	17	16.8
19	16.8	16.8	17	16.8
19.1667	16.8	16.8	17	16.8
19.3333	16.8	16.8	17	16.8
19.5	16.8	16.8	17	16.8
19.6667	16.8	16.8	17	16.8
19.8333	16.8	16.8	17	16.8
20	16.8	16.8	17	16.8
20.1667	16.8	16.9	17	16.8
20.3333	16.8	16.9	17	16.8
20.5	16.8	16.9	17	16.8
20.6667	16.8	16.9	17	16.8
20.8333	16.8	16.9	17	16.8
21	16.8	16.9	17	16.8
21.1667	16.8	16.9	17	16.8
21.3333	16.8	16.9	17	16.8
21.5	16.8	16.9	17	16.8
21.6667	16.8	16.9	17	16.8
21.8333	16.8	16.9	17	16.8
22	16.8	16.9	17	16.8
22.1667	16.8	16.9	17	16.8
22.3333	16.8	16.9	17	16.8
22.5	16.8	16.9	17	16.8
22.6667	16.8	16.9	17	16.8
22.8333	16.8	16.9	17	16.8
23	16.8	16.9	17	16.8
23.1667	16.8	16.9	17	16.8
23.3333	16.8	16.9	17	16.8
23.5	16.8	16.9	17	16.8
23.6667	16.8	16.9	17	16.8
23.8333	16.8	16.9	17	16.8
24	16.8	16.9	17	16.8
24.1667	16.8	16.9	17	16.8
24.3333	16.8	16.9	17	16.8
24.5	16.8	16.9	17	16.9
24.6667	16.8	16.9	17.2	16.9
24.8333	16.8	16.9	17.2	16.9
25	16.8	16.9	17.2	16.9
25.1667	16.8	16.9	17.2	16.9
25.3333	16.8	16.9	17.2	16.9
25.5	16.8	16.9	17.2	16.9
25.6667	16.8	16.9	17.2	16.9
25.8333	16.8	16.9	17.2	16.9
26	16.8	16.9	17.2	16.9
26.1667	16.8	16.9	17.3	16.9
26.3333	16.8	16.9	17.3	16.9
26.5	16.8	16.9	17.3	16.9
26.6667	16.8	16.9	17.3	16.9
26.8333	16.8	16.9	17.3	16.9
27	16.8	16.9	17.3	16.9
27.1667	16.8	16.9	17.3	16.9
27.3333	16.8	16.9	17.3	16.9
27.5	16.8	16.9	17.3	16.9
27.6667	16.8	16.9	17.3	16.9
27.8333	16.8	16.9	17.4	16.9
28	16.8	16.9	17.4	16.9
28.1667	16.8	16.9	17.5	16.9
28.3333	16.8	16.9	17.5	16.9
28.5	16.8	16.9	17.5	16.9
28.6667	16.8	16.9	17.5	16.9
28.8333	16.8	16.9	17.5	16.9
29	16.8	16.9	17.5	16.9
29.1667	16.8	16.9	17.6	16.9
29.3333	16.8	16.9	17.6	16.9
29.5	16.8	16.9	17.6	16.9
29.6667	16.8	16.9	17.6	16.9
29.8333	16.8	16.9	17.6	16.9
30	16.8	17	17.6	16.9
30.1667	16.8	17	17.6	16.9
30.3333	16.8	17	17.6	16.9
30.5	16.8	17	17.6	16.9
30.6667	16.8	17	17.8	16.9
30.8333	16.8	17	17.8	16.9
31	16.8	17.1	17.8	16.9
31.1667	16.8	17.1	17.9	16.9
31.3333	16.8	17.1	17.9	16.9
31.5	16.8	17.1	17.9	16.9
31.6667	16.8	17.1	17.9	16.9
31.8333	16.8	17.2	17.9	16.9
32	16.8	17.2	17.9	16.9
32.1667	16.8	17.2	17.9	16.9
32.3333	16.8	17.2	17.9	16.9
32.5	16.8	17.2	18	16.9
32.6667	16.8	17.2	18	16.9
32.8333	16.8	17.2	18	16.9
33	16.8	17.2	18	16.9
33.1667	16.8	17.2	18	16.9
33.3333	16.8	17.2	18	16.9
33.5	16.8	17.2	18	16.9
33.6667	16.8	17.2	18	16.9
33.8333	16.8	17.2	18	16.9
34	16.8	17.2	18	16.9
34.1667	16.8	17.3	18	16.9
34.3333	16.8	17.4	18.1	16.9
34.5	16.8	17.4	18.2	16.9
34.6667	16.8	17.5	18.2	16.9
34.8333	16.8	17.5	18.2	16.9
35	16.8	17.5	18.2	16.9
35.1667	16.8	17.5	18.2	17
35.3333	16.8	17.5	18.3	17
35.5	16.8	17.5	18.3	17
35.6667	16.8	17.6	18.3	17
35.8333	16.8	17.6	18.3	17
36	16.8	17.6	18.3	17
36.1667	16.8	17.6	18.3	17
36.3333	16.8	17.6	18.3	17.1
36.5	16.8	17.6	18.3	17.1
36.6667	16.8	17.6	18.3	17.1
36.8333	16.8	17.6	18.3	17.1
37	16.8	17.6	18.3	17.1
37.1667	16.8	17.6	18.3	17.1
37.3333	16.8	17.7	18.3	17.1
37.5	16.8	17.8	18.3	17.2
37.6667	16.8	17.8	18.4	17.2
37.8333	16.8	17.8	18.4	17.2
38	16.8	17.9	18.4	17.2
38.1667	16.8	17.9	18.4	17.2
38.3333	16.8	17.9	18.4	17.2
38.5	16.8	17.9	18.4	17.2
38.6667	16.8	17.9	18.4	17.2
38.8333	16.8	17.9	18.4	17.3
39	16.8	17.9	18.4	17.3
39.1667	16.8	17.9	18.5	17.3
39.3333	16.8	17.9	18.5	17.3
39.5	16.8	17.9	18.6	17.3
39.6667	16.8	17.9	18.6	17.3
39.8333	16.8	18	18.6	17.4
40	16.8	18	18.6	17.4
40.1667	16.8	18	18.6	17.4
40.3333	16.8	18	18.6	17.5
40.5	16.8	18.1	18.6	17.6
40.6667	16.8	18.1	18.7	17.6
40.8333	16.8	18.1	18.7	17.6
41	16.8	18.1	18.7	17.6
41.1667	16.8	18.1	18.7	17.6
41.3333	16.8	18.1	18.7	17.6
41.5	16.8	18.1	18.7	17.6
41.6667	16.8	18.1	18.7	17.6
41.8333	16.8	18.1	18.7	17.6
42	16.8	18.2	18.7	17.6
42.1667	16.8	18.2	18.7	17.6
42.3333	16.8	18.2	18.7	17.7
42.5	16.8	18.2	18.7	17.7
42.6667	16.8	18.2	18.7	17.7
42.8333	16.8	18.3	18.7	17.8
43	16.8	18.4	18.7	17.8
43.1667	16.8	18.4	18.8	17.8
43.3333	16.8	18.4	18.8	17.8
43.5	16.8	18.4	18.8	17.8
43.6667	16.8	18.4	18.8	17.9
43.8333	16.8	18.4	18.9	17.9
44	16.8	18.4	18.9	17.9
44.1667	16.8	18.4	18.9	17.9
44.3333	16.8	18.4	18.9	17.9
44.5	16.8	18.4	18.9	17.9
44.6667	16.8	18.4	18.9	17.9
44.8333	16.8	18.4	18.9	18
45	16.8	18.4	18.9	18
45.1667	16.8	18.4	18.9	18
45.3333	16.8	18.5	18.9	18
45.5	16.8	18.5	18.9	18
45.6667	16.8	18.5	18.9	18
45.8333	16.8	18.5	18.9	18
46	16.8	18.6	18.9	18
46.1667	16.8	18.6	18.9	18
46.3333	16.8	18.6	18.9	18.1
46.5	16.8	18.6	18.9	18.2
46.6667	16.8	18.6	19	18.2
46.8333	16.8	18.6	19	18.2
47	16.8	18.7	19	18.2
47.1667	16.8	18.7	19.2	18.2
47.3333	16.8	18.7	19.2	18.2
47.5	16.8	18.7	19.2	18.2
47.6667	16.8	18.8	19.2	18.2
47.8333	16.8	18.8	19.2	18.3
48	16.8	18.8	19.2	18.3
48.1667	16.8	18.8	19.2	18.3
48.3333	16.8	18.8	19.2	18.3
48.5	16.8	18.8	19.2	18.3
48.6667	16.8	18.8	19.2	18.3
48.8333	16.8	18.9	19.2	18.4
49	16.8	18.9	19.2	18.4
49.1667	16.8	18.9	19.2	18.4
49.3333	16.8	18.9	19.2	18.4
49.5	16.8	18.9	19.2	18.4
49.6667	16.8	18.9	19.2	18.4
49.8333	16.8	18.9	19.2	18.4
50	16.8	19	19.2	18.4
50.1667	16.8	19	19.2	18.4
50.3333	16.8	19	19.2	18.4
50.5	16.8	19	19.3	18.5
50.6667	16.8	19	19.3	18.5
50.8333	16.8	19	19.4	18.6
51	16.8	19	19.5	18.7
51.1667	16.8	19	19.5	18.7
51.3333	16.8	19.1	19.5	18.7
51.5	16.8	19.1	19.5	18.7
51.6667	16.8	19.1	19.5	18.7
51.8333	16.8	19.1	19.5	18.7
52	16.8	19.1	19.5	18.7
52.1667	16.8	19.1	19.5	18.7
52.3333	16.8	19.2	19.5	18.7
52.5	16.8	19.2	19.5	18.7
52.6667	16.8	19.2	19.5	18.7
52.8333	16.8	19.2	19.5	18.7
53	16.8	19.2	19.5	18.7
53.1667	16.8	19.2	19.5	18.8
53.3333	16.8	19.2	19.5	18.9
53.5	16.8	19.3	19.5	18.9
53.6667	16.8	19.3	19.5	18.9
53.8333	16.8	19.4	19.5	18.9
54	16.8	19.4	19.5	18.9
54.1667	16.8	19.4	19.5	18.9
54.3333	16.8	19.4	19.5	18.9
54.5	16.8	19.4	19.5	18.9
54.6667	16.8	19.5	19.6	18.9
54.8333	16.8	19.5	19.7	18.9
55	16.8	19.6	19.7	18.9
55.1667	16.8	19.6	19.7	18.9
55.3333	16.8	19.6	19.7	19.1
55.5	16.8	19.6	19.7	19.1
55.6667	16.8	19.6	19.7	19.1
55.8333	16.8	19.6	19.7	19.2
56	16.8	19.6	19.7	19.2
56.1667	16.8	19.6	19.7	19.2
56.3333	16.8	19.7	19.7	19.2
56.5	16.8	19.7	19.7	19.2
56.6667	16.8	19.7	19.7	19.2
56.8333	16.8	19.7	19.7	19.2
57	16.8	19.7	19.7	19.2
57.1667	16.8	19.8	19.7	19.2
57.3333	16.8	19.8	19.8	19.2
57.5	16.8	19.8	19.8	19.2
57.6667	16.8	19.8	19.8	19.3
57.8333	16.8	19.8	19.8	19.3
58	16.8	19.8	19.8	19.3
58.1667	16.8	19.8	19.8	19.4
58.3333	16.8	19.8	19.8	19.4
58.5	16.8	19.8	19.8	19.4
58.6667	16.8	19.8	19.8	19.4
58.8333	16.8	19.8	19.8	19.4
59	16.8	19.8	19.9	19.5
59.1667	16.8	19.9	19.9	19.5
59.3333	16.8	19.9	20	19.5
59.5	16.8	19.9	20	19.5
59.6667	16.8	19.9	20	19.5
59.8333	16.8	20	20	19.5
60	16.8	20	20	19.5

## Sheet: Fig. 4C
Fig. 4C. Absolute FP size as a function of the increasing tissue size L over time for ShhFP-insensitive solutions for the default model without ShhFP, each curve is the mean of n = 10 solutions.
k_p = 0 µm/h		k_p = 0.5 µm/h		k_p = 2.5 µm/h		k_p = 5 µm/h		k_p = 10 µm/h
Tissue size, L (µm)	l_FP (µm)	Tissue size, L (µm)	l_FP (µm)	Tissue size, L (µm)	l_FP (µm)	Tissue size, L (µm)	l_FP (µm)	Tissue size, L (µm)	l_FP (µm)
100	0	100.083	0	100.417	0	100.833	0	101.667	0
100	0	100.167	0	100.833	0	101.667	0	103.333	0
100	0	100.25	0	101.25	0	102.5	0	105	0
100	0	100.333	0	101.667	0	103.333	0	106.667	0
100	0	100.417	0	102.083	0	104.167	0	108.333	0
100	0	100.5	0	102.5	0	105	0	110	0
100	0	100.583	0	102.917	0	105.833	0	111.667	0
100	0	100.667	0	103.333	0	106.667	0	113.333	0
100	0	100.75	0	103.75	0	107.5	0	115	0
100	0	100.833	0	104.167	0	108.333	0	116.667	0
100	0	100.917	0	104.583	0	109.167	0	118.333	0
100	0	101	0	105	0	110	0	120	0
100	0	101.083	0	105.417	0	110.833	0	121.667	0
100	0	101.167	0	105.833	0	111.667	0	123.333	0
100	0	101.25	0	106.25	0	112.5	0	125	0
100	0	101.333	0	106.667	0	113.333	0	126.667	0
100	0	101.417	0	107.083	0	114.167	0	128.333	0
100	0	101.5	0	107.5	0	115	0	130	0.2889
100	0	101.583	0	107.917	0	115.833	0.2574	131.667	2.0481
100	0.2222	101.667	0.3389	108.333	1.0833	116.667	1.8148	133.333	3.2593
100	1.1111	101.75	1.3567	108.75	2.0542	117.5	2.7417	135	4.2
100	2.1111	101.833	2.1498	109.167	2.9111	118.333	3.55	136.667	5.3148
100	2.7778	101.917	2.9443	109.583	3.6528	119.167	4.5019	138.333	6.1481
100	3.3333	102	3.5133	110	4.2778	120	5.2	140	7.3111
100	3.8889	102.083	4.3102	110.417	5.1528	120.833	6.3102	141.667	8.5
100	4.8889	102.167	5.1083	110.833	5.9111	121.667	7.1648	143.333	9.7148
100	5.5556	102.25	5.7942	111.25	6.7986	122.5	8.3028	145	11.2778
100	6.2222	102.333	6.3674	111.667	7.6926	123.333	9.3185	146.667	12.3852
100	7.1111	102.417	7.5106	112.083	8.7176	124.167	10.3472	148.333	13.5148
100	7.7778	102.5	8.2	112.5	9.5	125	11.25	150	14.8333
100	8.4444	102.583	8.6626	112.917	10.1625	125.833	12.0241	151.667	16.3463
100	9	102.667	9.24	113.333	10.8296	126.667	13.3704	153.333	17.3778
100	9.5556	102.75	9.9325	113.75	12.0069	127.5	14.025	155	18.6
100	10.4444	102.833	10.9689	114.167	12.6852	128.333	14.8296	156.667	19.1481
100	11	102.917	11.4352	114.583	13.3681	129.167	15.6435	158.333	20.5833
100	11.5556	103	12.0167	115	13.9278	130	16.0333	160	20.9778
100	12	103.083	12.5991	115.417	14.2347	130.833	17.0083	161.667	22.2741
100	12.3333	103.167	12.7239	115.833	15.0583	131.667	17.7019	163.333	23.0481
100	12.7778	103.25	13.4225	116.25	15.6292	132.5	18.55	165	24.5667
100	13.4444	103.333	13.8926	116.667	16.3333	133.333	18.963	166.667	25.3704
100	13.7778	103.417	14.4783	117.083	16.6519	134.167	19.8269	168.333	25.9981
100	14.2222	103.5	14.72	117.5	17.3639	135	20.55	170	26.8222
100	14.5556	103.583	15.0771	117.917	17.9495	135.833	20.9787	171.667	27.4667
100	15	103.667	15.55	118.333	18.2759	136.667	21.4111	173.333	28.1185
100	15.4444	103.75	16.0236	118.75	18.6042	137.5	21.8472	175	28.9722
100	15.6667	103.833	16.2672	119.167	18.8019	138.333	22.287	176.667	29.4444
100	15.7778	103.917	16.3957	119.583	19.2662	139.167	22.8852	178.333	30.3167
100	15.8889	104	16.64	120	19.6	140	23.3333	180	31.2
100	16.1111	104.083	16.8846	120.417	19.9356	140.833	23.9417	181.667	32.0944
100	16.4444	104.167	17.1296	120.833	20.5417	141.667	24.5556	183.333	32.5926
100	16.4444	104.25	17.4908	121.25	21.0167	142.5	25.175	185	33.3
100	17	104.333	18.0844	121.667	21.3593	143.333	25.4815	186.667	34.2222
100	17.5556	104.417	18.3309	122.083	21.7037	144.167	25.95	188.333	34.737
100	17.6667	104.5	18.4617	122.5	22.05	145	26.2611	190	35.4667
100	17.8889	104.583	18.825	122.917	22.2616	145.833	26.5741	191.667	35.9907
100	18	104.667	18.9563	123.333	22.4741	146.667	27.0519	193.333	36.7333
100	18.1111	104.75	19.0878	123.75	22.825	147.5	27.3694	195	37.05
100	18.3333	104.833	19.3359	124.167	23.0398	148.333	27.6889	196.667	37.5852
100	18.4444	104.917	19.3513	124.583	23.1171	149.167	28.0102	198.333	38.1241
100	18.5556	105	19.4833	125	23.3333	150	28.3333	200	38.6667
100	18.6667	105.083	19.6156	125.417	23.5505	150.833	28.6583	201.667	39.437
100	18.6667	105.167	19.748	125.833	23.6287	151.667	28.9852	203.333	39.763
100	18.7778	105.25	19.7636	126.25	23.8472	152.5	29.3139	205	40.3167
100	18.8889	105.333	19.8963	126.667	24.2074	153.333	29.4741	206.667	40.6444
100	18.8889	105.417	20.1463	127.083	24.287	154.167	29.9769	208.333	41.2037
100	19.1111	105.5	20.1622	127.5	24.5083	155	30.1389	210	41.5333
100	19.1111	105.583	20.2955	127.917	24.5884	155.833	30.4741	211.667	41.863
100	19.2222	105.667	20.3115	128.333	24.9537	156.667	30.8111	213.333	42.4296
100	19.2222	105.75	20.3275	128.75	25.0347	157.5	30.975	215	42.7611
100	19.3333	105.833	20.4611	129.167	25.1157	158.333	31.3148	216.667	43.0926
100	19.3333	105.917	20.4772	129.583	25.1968	159.167	31.4796	218.333	43.4241
100	19.3333	106	20.4933	130	25.4222	160	31.6444	220	43.7556
100	19.4444	106.083	20.6273	130.417	25.5037	160.833	31.8093	221.667	44.087
100	19.4444	106.167	20.6435	130.833	25.5852	161.667	31.9741	223.333	44.4185
100	19.4444	106.25	20.6597	131.25	25.6667	162.5	32.1389	225	45
100	19.4444	106.333	20.6759	131.667	25.7481	163.333	32.3037	226.667	45.3333
100	19.4444	106.417	20.6921	132.083	25.8296	164.167	32.6509	228.333	45.6667
100	19.4444	106.5	20.7083	132.5	26.0583	165	32.8167	230	46
100	19.4444	106.583	20.7245	132.917	26.1403	165.833	32.9824	231.667	46.3333
100	19.5556	106.667	20.8593	133.333	26.2222	166.667	33.1481	233.333	46.6667
100	19.5556	106.75	20.8756	133.75	26.3042	167.5	33.3139	235	47
100	19.5556	106.833	20.8919	134.167	26.3861	168.333	33.4796	236.667	47.3333
100	19.5556	106.917	20.9081	134.583	26.4681	169.167	33.6454	238.333	47.6667
100	19.5556	107	20.9244	135	26.55	170	33.8111	240	48
100	19.5556	107.083	20.9407	135.417	26.6319	170.833	33.9769	241.667	48.3333
100	19.5556	107.167	20.957	135.833	26.7139	171.667	34.1426	243.333	48.6667
100	19.5556	107.25	20.9733	136.25	26.7958	172.5	34.3083	245	49
100	19.5556	107.333	20.9896	136.667	26.8778	173.333	34.4741	246.667	49.3333
100	19.5556	107.417	21.0059	137.083	26.9597	174.167	34.8333	248.333	49.6667
100	19.5556	107.5	21.0222	137.5	27.0417	175	35	250	50
100	19.5556	107.583	21.0385	137.917	27.1236	175.833	35.1667	251.667	50.3333
100	19.5556	107.667	21.0548	138.333	27.2056	176.667	35.3333	253.333	50.6667
100	19.5556	107.75	21.0711	138.75	27.2875	177.5	35.5	255	51
100	19.5556	107.833	21.0874	139.167	27.3694	178.333	35.6667	256.667	51.3333
100	19.5556	107.917	21.1037	139.583	27.4514	179.167	35.8333	258.333	51.6667
100	19.5556	108	21.12	140	27.5333	180	36	260	52
100	19.5556	108.083	21.1363	140.417	27.6153	180.833	36.1667	261.667	52.3333
100	19.5556	108.167	21.1526	140.833	27.6972	181.667	36.3333	263.333	52.6667
100	19.5556	108.25	21.1689	141.25	27.7792	182.5	36.5	265	53
100	19.5556	108.333	21.1852	141.667	27.8611	183.333	36.6667	266.667	53.3333
100	19.5556	108.417	21.2015	142.083	27.9431	184.167	36.8333	268.333	53.6667
100	19.5556	108.5	21.2178	142.5	28.025	185	37	270	54
100	19.5556	108.583	21.2341	142.917	28.1069	185.833	37.1667	271.667	54.3333
100	19.5556	108.667	21.2504	143.333	28.1889	186.667	37.3333	273.333	54.6667
100	19.5556	108.75	21.2667	143.75	28.2708	187.5	37.5	275	55
100	19.5556	108.833	21.283	144.167	28.3528	188.333	37.6667	276.667	55.3333
100	19.5556	108.917	21.2993	144.583	28.4347	189.167	37.8333	278.333	55.6667
100	19.5556	109	21.3156	145	28.5167	190	38	280	56
100	19.5556	109.083	21.3319	145.417	28.5986	190.833	38.1667	281.667	56.3333
100	19.5556	109.167	21.3481	145.833	28.6806	191.667	38.3333	283.333	56.6667
100	19.5556	109.25	21.3644	146.25	28.7625	192.5	38.5	285	57
100	19.5556	109.333	21.3807	146.667	28.8444	193.333	38.6667	286.667	57.3333
100	19.5556	109.417	21.397	147.083	28.9264	194.167	38.8333	288.333	57.6667
100	19.5556	109.5	21.4133	147.5	29.0083	195	39	290	58
100	19.5556	109.583	21.4296	147.917	29.0903	195.833	39.1667	291.667	58.3333
100	19.5556	109.667	21.4459	148.333	29.1722	196.667	39.3333	293.333	58.6667
100	19.5556	109.75	21.4622	148.75	29.2542	197.5	39.5	295	59
100	19.5556	109.833	21.4785	149.167	29.3361	198.333	39.6667	296.667	59.3333
100	19.5556	109.917	21.4948	149.583	29.4181	199.167	39.8333	298.333	59.6667
100	19.5556	110	21.5111	150	29.5	200	40	300	60
100	19.5556	110.083	21.5274	150.417	29.5819	200.833	40.1667	301.667	60.3333
100	19.5556	110.167	21.5437	150.833	29.6639	201.667	40.3333	303.333	60.6667
100	19.5556	110.25	21.56	151.25	29.7458	202.5	40.5	305	61
100	19.5556	110.333	21.5763	151.667	29.8278	203.333	40.6667	306.667	61.3333
100	19.5556	110.417	21.5926	152.083	29.9097	204.167	40.8333	308.333	61.6667
100	19.5556	110.5	21.6089	152.5	29.9917	205	41	310	62
100	19.5556	110.583	21.6252	152.917	30.0736	205.833	41.1667	311.667	62.3333
100	19.5556	110.667	21.6415	153.333	30.1556	206.667	41.3333	313.333	62.6667
100	19.5556	110.75	21.6578	153.75	30.2375	207.5	41.5	315	63
100	19.5556	110.833	21.6741	154.167	30.3194	208.333	41.6667	316.667	63.3333
100	19.5556	110.917	21.6904	154.583	30.4014	209.167	41.8333	318.333	63.6667
100	19.5556	111	21.7067	155	30.4833	210	42	320	64
100	19.5556	111.083	21.723	155.417	30.5653	210.833	42.1667	321.667	64.3333
100	19.5556	111.167	21.7393	155.833	30.6472	211.667	42.3333	323.333	64.6667
100	19.5556	111.25	21.7556	156.25	30.7292	212.5	42.5	325	65
100	19.5556	111.333	21.7719	156.667	30.8111	213.333	42.6667	326.667	65.3333
100	19.5556	111.417	21.7881	157.083	30.8931	214.167	42.8333	328.333	65.6667
100	19.5556	111.5	21.8044	157.5	30.975	215	43	330	66
100	19.5556	111.583	21.8207	157.917	31.0569	215.833	43.1667	331.667	66.3333
100	19.5556	111.667	21.837	158.333	31.1389	216.667	43.3333	333.333	66.6667
100	19.5556	111.75	21.8533	158.75	31.2208	217.5	43.5	335	67
100	19.5556	111.833	21.8696	159.167	31.3028	218.333	43.6667	336.667	67.3333
100	19.5556	111.917	21.8859	159.583	31.3847	219.167	43.8333	338.333	67.6667
100	19.5556	112	21.9022	160	31.4667	220	44	340	68
100	19.5556	112.083	21.9185	160.417	31.5486	220.833	44.1667	341.667	68.3333
100	19.5556	112.167	21.9348	160.833	31.6306	221.667	44.3333	343.333	68.6667
100	19.5556	112.25	21.9511	161.25	31.7125	222.5	44.5	345	69
100	19.5556	112.333	21.9674	161.667	31.7944	223.333	44.6667	346.667	69.3333
100	19.5556	112.417	21.9837	162.083	31.8764	224.167	44.8333	348.333	69.6667
100	19.5556	112.5	22	162.5	31.9583	225	45	350	70
100	19.5556	112.583	22.0163	162.917	32.0403	225.833	45.1667	351.667	70.3333
100	19.5556	112.667	22.0326	163.333	32.1222	226.667	45.3333	353.333	70.6667
100	19.5556	112.75	22.0489	163.75	32.2042	227.5	45.5	355	71
100	19.5556	112.833	22.0652	164.167	32.2861	228.333	45.6667	356.667	71.3333
100	19.5556	112.917	22.0815	164.583	32.3681	229.167	45.8333	358.333	71.6667
100	19.5556	113	22.0978	165	32.45	230	46	360	72
100	19.5556	113.083	22.1141	165.417	32.5319	230.833	46.1667	361.667	72.3333
100	19.5556	113.167	22.1304	165.833	32.6139	231.667	46.3333	363.333	72.6667
100	19.5556	113.25	22.1467	166.25	32.6958	232.5	46.5	365	73
100	19.5556	113.333	22.163	166.667	32.7778	233.333	46.6667	366.667	73.3333
100	19.5556	113.417	22.1793	167.083	32.8597	234.167	46.8333	368.333	73.6667
100	19.5556	113.5	22.1956	167.5	32.9417	235	47	370	74
100	19.5556	113.583	22.2119	167.917	33.0236	235.833	47.1667	371.667	74.3333
100	19.5556	113.667	22.2281	168.333	33.1056	236.667	47.3333	373.333	74.6667
100	19.5556	113.75	22.2444	168.75	33.1875	237.5	47.5	375	75
100	19.5556	113.833	22.2607	169.167	33.2694	238.333	47.6667	376.667	75.3333
100	19.5556	113.917	22.277	169.583	33.3514	239.167	47.8333	378.333	75.6667
100	19.5556	114	22.2933	170	33.4333	240	48	380	76
100	19.5556	114.083	22.3096	170.417	33.5153	240.833	48.1667	381.667	76.3333
100	19.5556	114.167	22.3259	170.833	33.5972	241.667	48.3333	383.333	76.6667
100	19.5556	114.25	22.3422	171.25	33.6792	242.5	48.5	385	77
100	19.5556	114.333	22.3585	171.667	33.7611	243.333	48.6667	386.667	77.3333
100	19.5556	114.417	22.3748	172.083	33.8431	244.167	48.8333	388.333	77.6667
100	19.5556	114.5	22.3911	172.5	33.925	245	49	390	78
100	19.5556	114.583	22.4074	172.917	34.0069	245.833	49.1667	391.667	78.3333
100	19.5556	114.667	22.4237	173.333	34.0889	246.667	49.3333	393.333	78.6667
100	19.5556	114.75	22.44	173.75	34.1708	247.5	49.5	395	79
100	19.5556	114.833	22.4563	174.167	34.2528	248.333	49.6667	396.667	79.3333
100	19.5556	114.917	22.4726	174.583	34.3347	249.167	49.8333	398.333	79.6667
100	19.5556	115	22.4889	175	34.4167	250	50	400	80
100	19.5556	115.083	22.5052	175.417	34.4986	250.833	50.1667	401.667	80.3333
100	19.5556	115.167	22.5215	175.833	34.5806	251.667	50.3333	403.333	80.6667
100	19.5556	115.25	22.5378	176.25	34.6625	252.5	50.5	405	81
100	19.5556	115.333	22.5541	176.667	34.7444	253.333	50.6667	406.667	81.3333
100	19.5556	115.417	22.5704	177.083	34.8264	254.167	50.8333	408.333	81.6667
100	19.5556	115.5	22.5867	177.5	34.9083	255	51	410	82
100	19.5556	115.583	22.603	177.917	34.9903	255.833	51.1667	411.667	82.3333
100	19.5556	115.667	22.6193	178.333	35.0722	256.667	51.3333	413.333	82.6667
100	19.5556	115.75	22.6356	178.75	35.1542	257.5	51.5	415	83
100	19.5556	115.833	22.6519	179.167	35.2361	258.333	51.6667	416.667	83.3333
100	19.5556	115.917	22.6681	179.583	35.3181	259.167	51.8333	418.333	83.6667
100	19.5556	116	22.6844	180	35.4	260	52	420	84
100	19.5556	116.083	22.7007	180.417	35.4819	260.833	52.1667	421.667	84.3333
100	19.5556	116.167	22.717	180.833	35.5639	261.667	52.3333	423.333	84.6667
100	19.5556	116.25	22.7333	181.25	35.6458	262.5	52.5	425	85
100	19.5556	116.333	22.7496	181.667	35.7278	263.333	52.6667	426.667	85.3333
100	19.5556	116.417	22.7659	182.083	35.8097	264.167	52.8333	428.333	85.6667
100	19.5556	116.5	22.7822	182.5	35.8917	265	53	430	86
100	19.5556	116.583	22.7985	182.917	35.9736	265.833	53.1667	431.667	86.3333
100	19.5556	116.667	22.8148	183.333	36.0556	266.667	53.3333	433.333	86.6667
100	19.5556	116.75	22.8311	183.75	36.1375	267.5	53.5	435	87
100	19.5556	116.833	22.8474	184.167	36.2194	268.333	53.6667	436.667	87.3333
100	19.5556	116.917	22.8637	184.583	36.3014	269.167	53.8333	438.333	87.6667
100	19.5556	117	22.88	185	36.3833	270	54	440	88
100	19.5556	117.083	22.8963	185.417	36.4653	270.833	54.1667	441.667	88.3333
100	19.5556	117.167	22.9126	185.833	36.5472	271.667	54.3333	443.333	88.6667
100	19.5556	117.25	22.9289	186.25	36.6292	272.5	54.5	445	89
100	19.5556	117.333	22.9452	186.667	36.7111	273.333	54.6667	446.667	89.3333
100	19.5556	117.417	22.9615	187.083	36.7931	274.167	54.8333	448.333	89.6667
100	19.5556	117.5	22.9778	187.5	36.875	275	55	450	90
100	19.5556	117.583	22.9941	187.917	36.9569	275.833	55.1667	451.667	90.3333
100	19.5556	117.667	23.0104	188.333	37.0389	276.667	55.3333	453.333	90.6667
100	19.5556	117.75	23.0267	188.75	37.1208	277.5	55.5	455	91
100	19.5556	117.833	23.043	189.167	37.2028	278.333	55.6667	456.667	91.3333
100	19.5556	117.917	23.0593	189.583	37.2847	279.167	55.8333	458.333	91.6667
100	19.5556	118	23.0756	190	37.3667	280	56	460	92
100	19.5556	118.083	23.0919	190.417	37.4486	280.833	56.1667	461.667	92.3333
100	19.5556	118.167	23.1081	190.833	37.5306	281.667	56.3333	463.333	92.6667
100	19.5556	118.25	23.1244	191.25	37.6125	282.5	56.5	465	93
100	19.5556	118.333	23.1407	191.667	37.6944	283.333	56.6667	466.667	93.3333
100	19.5556	118.417	23.157	192.083	37.7764	284.167	56.8333	468.333	93.6667
100	19.5556	118.5	23.1733	192.5	37.8583	285	57	470	94
100	19.5556	118.583	23.1896	192.917	37.9403	285.833	57.1667	471.667	94.3333
100	19.5556	118.667	23.2059	193.333	38.0222	286.667	57.3333	473.333	94.6667
100	19.5556	118.75	23.2222	193.75	38.1042	287.5	57.5	475	95
100	19.5556	118.833	23.2385	194.167	38.1861	288.333	57.6667	476.667	95.3333
100	19.5556	118.917	23.2548	194.583	38.2681	289.167	57.8333	478.333	95.6667
100	19.5556	119	23.2711	195	38.35	290	58	480	96
100	19.5556	119.083	23.2874	195.417	38.4319	290.833	58.1667	481.667	96.3333
100	19.5556	119.167	23.3037	195.833	38.5139	291.667	58.3333	483.333	96.6667
100	19.5556	119.25	23.32	196.25	38.5958	292.5	58.5	485	97
100	19.5556	119.333	23.3363	196.667	38.6778	293.333	58.6667	486.667	97.3333
100	19.5556	119.417	23.3526	197.083	38.7597	294.167	58.8333	488.333	97.6667
100	19.5556	119.5	23.3689	197.5	38.8417	295	59	490	98
100	19.5556	119.583	23.3852	197.917	38.9236	295.833	59.1667	491.667	98.3333
100	19.5556	119.667	23.4015	198.333	39.0056	296.667	59.3333	493.333	98.6667
100	19.5556	119.75	23.4178	198.75	39.0875	297.5	59.5	495	99
100	19.5556	119.833	23.4341	199.167	39.1694	298.333	59.6667	496.667	99.3333
100	19.5556	119.917	23.4504	199.583	39.2514	299.167	59.8333	498.333	99.6667
100	19.5556	120	23.4667	200	39.3333	300	60	500	100
100	19.5556	120.083	23.483	200.417	39.4153	300.833	60.1667	501.667	100.333
100	19.5556	120.167	23.4993	200.833	39.4972	301.667	60.3333	503.333	100.667
100	19.5556	120.25	23.5156	201.25	39.5792	302.5	60.5	505	101
100	19.5556	120.333	23.5319	201.667	39.6611	303.333	60.6667	506.667	101.333
100	19.5556	120.417	23.5481	202.083	39.7431	304.167	60.8333	508.333	101.667
100	19.5556	120.5	23.5644	202.5	39.825	305	61	510	102
100	19.5556	120.583	23.5807	202.917	39.9069	305.833	61.1667	511.667	102.333
100	19.5556	120.667	23.597	203.333	39.9889	306.667	61.3333	513.333	102.667
100	19.5556	120.75	23.6133	203.75	40.0708	307.5	61.5	515	103
100	19.5556	120.833	23.6296	204.167	40.1528	308.333	61.6667	516.667	103.333
100	19.5556	120.917	23.6459	204.583	40.2347	309.167	61.8333	518.333	103.667
100	19.5556	121	23.6622	205	40.3167	310	62	520	104
100	19.5556	121.083	23.6785	205.417	40.3986	310.833	62.1667	521.667	104.333
100	19.5556	121.167	23.6948	205.833	40.4806	311.667	62.3333	523.333	104.667
100	19.5556	121.25	23.7111	206.25	40.5625	312.5	62.5	525	105
100	19.5556	121.333	23.7274	206.667	40.6444	313.333	62.6667	526.667	105.333
100	19.5556	121.417	23.7437	207.083	40.7264	314.167	62.8333	528.333	105.667
100	19.5556	121.5	23.76	207.5	40.8083	315	63	530	106
100	19.5556	121.583	23.7763	207.917	40.8903	315.833	63.1667	531.667	106.333
100	19.5556	121.667	23.7926	208.333	40.9722	316.667	63.3333	533.333	106.667
100	19.5556	121.75	23.8089	208.75	41.0542	317.5	63.5	535	107
100	19.5556	121.833	23.8252	209.167	41.1361	318.333	63.6667	536.667	107.333
100	19.5556	121.917	23.8415	209.583	41.2181	319.167	63.8333	538.333	107.667
100	19.5556	122	23.8578	210	41.3	320	64	540	108
100	19.5556	122.083	23.8741	210.417	41.3819	320.833	64.1667	541.667	108.333
100	19.5556	122.167	23.8904	210.833	41.4639	321.667	64.3333	543.333	108.667
100	19.5556	122.25	23.9067	211.25	41.5458	322.5	64.5	545	109
100	19.5556	122.333	23.923	211.667	41.6278	323.333	64.6667	546.667	109.333
100	19.5556	122.417	23.9393	212.083	41.7097	324.167	64.8333	548.333	109.667
100	19.5556	122.5	23.9556	212.5	41.7917	325	65	550	110
100	19.5556	122.583	23.9719	212.917	41.8736	325.833	65.1667	551.667	110.333
100	19.5556	122.667	23.9881	213.333	41.9556	326.667	65.3333	553.333	110.667
100	19.5556	122.75	24.0044	213.75	42.0375	327.5	65.5	555	111
100	19.5556	122.833	24.0207	214.167	42.1194	328.333	65.6667	556.667	111.333
100	19.5556	122.917	24.037	214.583	42.2014	329.167	65.8333	558.333	111.667
100	19.5556	123	24.0533	215	42.2833	330	66	560	112
100	19.5556	123.083	24.0696	215.417	42.3653	330.833	66.1667	561.667	112.333
100	19.5556	123.167	24.0859	215.833	42.4472	331.667	66.3333	563.333	112.667
100	19.5556	123.25	24.1022	216.25	42.5292	332.5	66.5	565	113
100	19.5556	123.333	24.1185	216.667	42.6111	333.333	66.6667	566.667	113.333
100	19.5556	123.417	24.1348	217.083	42.6931	334.167	66.8333	568.333	113.667
100	19.5556	123.5	24.1511	217.5	42.775	335	67	570	114
100	19.5556	123.583	24.1674	217.917	42.8569	335.833	67.1667	571.667	114.333
100	19.5556	123.667	24.1837	218.333	42.9389	336.667	67.3333	573.333	114.667
100	19.5556	123.75	24.2	218.75	43.0208	337.5	67.5	575	115
100	19.5556	123.833	24.2163	219.167	43.1028	338.333	67.6667	576.667	115.333
100	19.5556	123.917	24.2326	219.583	43.1847	339.167	67.8333	578.333	115.667
100	19.5556	124	24.2489	220	43.2667	340	68	580	116
100	19.5556	124.083	24.2652	220.417	43.3486	340.833	68.1667	581.667	116.333
100	19.5556	124.167	24.2815	220.833	43.4306	341.667	68.3333	583.333	116.667
100	19.5556	124.25	24.2978	221.25	43.5125	342.5	68.5	585	117
100	19.5556	124.333	24.3141	221.667	43.5944	343.333	68.6667	586.667	117.333
100	19.5556	124.417	24.3304	222.083	43.6764	344.167	68.8333	588.333	117.667
100	19.5556	124.5	24.3467	222.5	43.7583	345	69	590	118
100	19.5556	124.583	24.363	222.917	43.8403	345.833	69.1667	591.667	118.333
100	19.5556	124.667	24.3793	223.333	43.9222	346.667	69.3333	593.333	118.667
100	19.5556	124.75	24.3956	223.75	44.0042	347.5	69.5	595	119
100	19.5556	124.833	24.4119	224.167	44.0861	348.333	69.6667	596.667	119.333
100	19.5556	124.917	24.4281	224.583	44.1681	349.167	69.8333	598.333	119.667
100	19.5556	125	24.4444	225	44.25	350	70	600	120
100	19.5556	125.083	24.4607	225.417	44.3319	350.833	70.1667	601.667	120.333
100	19.5556	125.167	24.477	225.833	44.4139	351.667	70.3333	603.333	120.667
100	19.5556	125.25	24.4933	226.25	44.4958	352.5	70.5	605	121
100	19.5556	125.333	24.5096	226.667	44.5778	353.333	70.6667	606.667	121.333
100	19.5556	125.417	24.5259	227.083	44.6597	354.167	70.8333	608.333	121.667
100	19.5556	125.5	24.5422	227.5	44.7417	355	71	610	122
100	19.5556	125.583	24.5585	227.917	44.8236	355.833	71.1667	611.667	122.333
100	19.5556	125.667	24.5748	228.333	44.9056	356.667	71.3333	613.333	122.667
100	19.5556	125.75	24.5911	228.75	44.9875	357.5	71.5	615	123
100	19.5556	125.833	24.6074	229.167	45.0694	358.333	71.6667	616.667	123.333
100	19.5556	125.917	24.6237	229.583	45.1514	359.167	71.8333	618.333	123.667
100	19.5556	126	24.64	230	45.2333	360	72	620	124
100	19.5556	126.083	24.6563	230.417	45.3153	360.833	72.1667	621.667	124.333
100	19.5556	126.167	24.6726	230.833	45.3972	361.667	72.3333	623.333	124.667
100	19.5556	126.25	24.6889	231.25	45.4792	362.5	72.5	625	125
100	19.5556	126.333	24.7052	231.667	45.5611	363.333	72.6667	626.667	125.333
100	19.5556	126.417	24.7215	232.083	45.6431	364.167	72.8333	628.333	125.667
100	19.5556	126.5	24.7378	232.5	45.725	365	73	630	126
100	19.5556	126.583	24.7541	232.917	45.8069	365.833	73.1667	631.667	126.333
100	19.5556	126.667	24.7704	233.333	45.8889	366.667	73.3333	633.333	126.667
100	19.5556	126.75	24.7867	233.75	45.9708	367.5	73.5	635	127
100	19.5556	126.833	24.803	234.167	46.0528	368.333	73.6667	636.667	127.333
100	19.5556	126.917	24.8193	234.583	46.1347	369.167	73.8333	638.333	127.667
100	19.5556	127	24.8356	235	46.2167	370	74	640	128
100	19.5556	127.083	24.8519	235.417	46.2986	370.833	74.1667	641.667	128.333
100	19.5556	127.167	24.8681	235.833	46.3806	371.667	74.3333	643.333	128.667
100	19.5556	127.25	24.8844	236.25	46.4625	372.5	74.5	645	129
100	19.5556	127.333	24.9007	236.667	46.5444	373.333	74.6667	646.667	129.333
100	19.5556	127.417	24.917	237.083	46.6264	374.167	74.8333	648.333	129.667
100	19.5556	127.5	24.9333	237.5	46.7083	375	75	650	130
100	19.5556	127.583	24.9496	237.917	46.7903	375.833	75.1667	651.667	130.333
100	19.5556	127.667	24.9659	238.333	46.8722	376.667	75.3333	653.333	130.667
100	19.5556	127.75	24.9822	238.75	46.9542	377.5	75.5	655	131
100	19.5556	127.833	24.9985	239.167	47.0361	378.333	75.6667	656.667	131.333
100	19.5556	127.917	25.0148	239.583	47.1181	379.167	75.8333	658.333	131.667
100	19.5556	128	25.0311	240	47.2	380	76	660	132
100	19.5556	128.083	25.0474	240.417	47.2819	380.833	76.1667	661.667	132.333
100	19.5556	128.167	25.0637	240.833	47.3639	381.667	76.3333	663.333	132.667
100	19.5556	128.25	25.08	241.25	47.4458	382.5	76.5	665	133
100	19.5556	128.333	25.0963	241.667	47.5278	383.333	76.6667	666.667	133.333
100	19.5556	128.417	25.1126	242.083	47.6097	384.167	76.8333	668.333	133.667
100	19.5556	128.5	25.1289	242.5	47.6917	385	77	670	134
100	19.5556	128.583	25.1452	242.917	47.7736	385.833	77.1667	671.667	134.333
100	19.5556	128.667	25.1615	243.333	47.8556	386.667	77.3333	673.333	134.667
100	19.5556	128.75	25.1778	243.75	47.9375	387.5	77.5	675	135
100	19.5556	128.833	25.1941	244.167	48.0194	388.333	77.6667	676.667	135.333
100	19.5556	128.917	25.2104	244.583	48.1014	389.167	77.8333	678.333	135.667
100	19.5556	129	25.2267	245	48.1833	390	78	680	136
100	19.5556	129.083	25.243	245.417	48.2653	390.833	78.1667	681.667	136.333
100	19.5556	129.167	25.2593	245.833	48.3472	391.667	78.3333	683.333	136.667
100	19.5556	129.25	25.2756	246.25	48.4292	392.5	78.5	685	137
100	19.5556	129.333	25.2919	246.667	48.5111	393.333	78.6667	686.667	137.333
100	19.5556	129.417	25.3081	247.083	48.5931	394.167	78.8333	688.333	137.667
100	19.5556	129.5	25.3244	247.5	48.675	395	79	690	138
100	19.5556	129.583	25.3407	247.917	48.7569	395.833	79.1667	691.667	138.333
100	19.5556	129.667	25.357	248.333	48.8389	396.667	79.3333	693.333	138.667
100	19.5556	129.75	25.3733	248.75	48.9208	397.5	79.5	695	139
100	19.5556	129.833	25.3896	249.167	49.0028	398.333	79.6667	696.667	139.333
100	19.5556	129.917	25.4059	249.583	49.0847	399.167	79.8333	698.333	139.667
100	19.5556	130	25.4222	250	49.1667	400	80	700	140

## Sheet: Fig. 4C Prime
Fig. 4C'. Relative FP size as a function of time for insensitive solutions with no ShhFP and varied growth rate, each curve is the mean of n = 10 solutions.
	k_p = 0 µm/h	k_p = 5 µm/h	k_p = 10 µm/h
Time (h)	l_FP/L_end (%)	l_FP/L_end (%)	l_FP/L_end (%)
0.1667	0	0	0
0.3333	0	0	0
0.5	0	0	0
0.6667	0	0	0
0.8333	0	0	0
1	0	0	0
1.1667	0	0	0
1.3333	0	0	0
1.5	0	0	0
1.6667	0	0	0
1.8333	0	0	0
2	0	0	0
2.1667	0	0	0
2.3333	0	0	0
2.5	0	0	0
2.6667	0	0	0
2.8333	0	0	0
3	0	0	0.2
3.1667	0	0.2	1.6
3.3333	0.2	1.6	2.5
3.5	1.2	2.4	3.2
3.6667	2.2	3.1	4
3.8333	2.9	3.9	4.6
4	3.5	4.5	5.4
4.1667	4.1	5.4	6.2
4.3333	5.1	6.1	7
4.5	5.8	7	8
4.6667	6.4	7.8	8.7
4.8333	7.3	8.6	9.4
5	8	9.2	10.2
5.1667	8.7	9.8	11.1
5.3333	9.2	10.8	11.6
5.5	9.8	11.2	12.3
5.6667	10.7	11.8	12.5
5.8333	11.2	12.4	13.3
6	11.8	12.6	13.4
6.1667	12.2	13.3	14.1
6.3333	12.5	13.7	14.4
6.5	13	14.2	15.2
6.6667	13.6	14.5	15.5
6.8333	14	15	15.7
7	14.4	15.4	16.1
7.1667	14.7	15.7	16.3
7.3333	15.1	15.9	16.5
7.5	15.6	16.1	16.8
7.6667	15.8	16.3	17
7.8333	15.9	16.6	17.3
8	16	16.9	17.6
8.1667	16.2	17.2	17.9
8.3333	16.5	17.5	18
8.5	16.5	17.8	18.2
8.6667	17.1	17.9	18.6
8.8333	17.6	18.1	18.7
9	17.7	18.2	18.9
9.1667	17.9	18.3	19
9.3333	18	18.5	19.2
9.5	18.1	18.6	19.2
9.6667	18.3	18.7	19.3
9.8333	18.4	18.8	19.4
10	18.5	18.9	19.5
10.1667	18.6	19	19.7
10.3333	18.6	19.1	19.7
10.5	18.7	19.3	19.8
10.6667	18.8	19.3	19.8
10.8333	18.8	19.5	19.9
11	19	19.5	19.9
11.1667	19	19.6	19.9
11.3333	19.1	19.7	20
11.5	19.1	19.7	20
11.6667	19.2	19.8	20
11.8333	19.2	19.8	20
12	19.2	19.8	20
12.1667	19.3	19.8	20
12.3333	19.3	19.8	20
12.5	19.3	19.8	20.1
12.6667	19.3	19.8	20.1
12.8333	19.3	19.9	20.1
13	19.3	19.9	20.1
13.1667	19.3	19.9	20.1
13.3333	19.4	19.9	20.1
13.5	19.4	19.9	20.1
13.6667	19.4	19.9	20.1
13.8333	19.4	19.9	20.1
14	19.4	19.9	20.1
14.1667	19.4	19.9	20.1
14.3333	19.4	19.9	20.1
14.5	19.4	19.9	20.1
14.6667	19.4	19.9	20.1
14.8333	19.4	20	20.1
15	19.4	20	20.1
15.1667	19.4	20	20.1
15.3333	19.4	20	20.1
15.5	19.4	20	20.1
15.6667	19.4	20	20.1
15.8333	19.4	20	20.1
16	19.4	20	20.1
16.1667	19.4	20	20.1
16.3333	19.4	20	20.1
16.5	19.4	20	20.1
16.6667	19.4	20	20.1
16.8333	19.4	20	20.1
17	19.4	20	20.1
17.1667	19.4	20	20.1
17.3333	19.4	20	20.1
17.5	19.4	20	20.1
17.6667	19.4	20	20.1
17.8333	19.4	20	20.1
18	19.4	20	20.1
18.1667	19.4	20	20.1
18.3333	19.4	20	20.1
18.5	19.4	20	20.1
18.6667	19.4	20	20.1
18.8333	19.4	20	20.1
19	19.4	20	20.1
19.1667	19.4	20	20.1
19.3333	19.4	20	20.1
19.5	19.4	20	20.1
19.6667	19.4	20	20.1
19.8333	19.4	20	20.1
20	19.4	20	20.1
20.1667	19.4	20	20.1
20.3333	19.4	20	20.1
20.5	19.4	20	20.1
20.6667	19.4	20	20.1
20.8333	19.4	20	20.1
21	19.4	20	20.1
21.1667	19.4	20	20.1
21.3333	19.4	20	20.1
21.5	19.4	20	20.1
21.6667	19.4	20	20.1
21.8333	19.4	20	20.1
22	19.4	20	20.1
22.1667	19.4	20	20.1
22.3333	19.4	20	20.1
22.5	19.4	20	20.1
22.6667	19.4	20	20.1
22.8333	19.4	20	20.1
23	19.4	20	20.1
23.1667	19.4	20	20.1
23.3333	19.4	20	20.1
23.5	19.4	20	20.1
23.6667	19.4	20	20.1
23.8333	19.4	20	20.1
24	19.4	20	20.1
24.1667	19.4	20	20.1
24.3333	19.4	20	20.1
24.5	19.4	20	20.1
24.6667	19.4	20	20.1
24.8333	19.4	20	20.1
25	19.4	20	20.1
25.1667	19.4	20	20.1
25.3333	19.4	20	20.1
25.5	19.4	20	20.1
25.6667	19.4	20	20.1
25.8333	19.4	20	20.1
26	19.4	20	20.1
26.1667	19.4	20	20.1
26.3333	19.4	20	20.1
26.5	19.4	20	20.1
26.6667	19.4	20	20.1
26.8333	19.4	20	20.1
27	19.4	20	20.1
27.1667	19.4	20	20.1
27.3333	19.4	20	20.1
27.5	19.4	20	20.1
27.6667	19.4	20	20.1
27.8333	19.4	20	20.1
28	19.4	20	20.1
28.1667	19.4	20	20.1
28.3333	19.4	20	20.1
28.5	19.4	20	20.1
28.6667	19.4	20	20.1
28.8333	19.4	20	20.1
29	19.4	20	20.1
29.1667	19.4	20	20.1
29.3333	19.4	20	20.1
29.5	19.4	20	20.1
29.6667	19.4	20	20.1
29.8333	19.4	20	20.1
30	19.4	20	20.1
30.1667	19.4	20	20.1
30.3333	19.4	20	20.1
30.5	19.4	20	20.1
30.6667	19.4	20	20.1
30.8333	19.4	20	20.1
31	19.4	20	20.1
31.1667	19.4	20	20.1
31.3333	19.4	20	20.1
31.5	19.4	20	20.1
31.6667	19.4	20	20.1
31.8333	19.4	20	20.1
32	19.4	20	20.1
32.1667	19.4	20	20.1
32.3333	19.4	20	20.1
32.5	19.4	20	20.1
32.6667	19.4	20	20.1
32.8333	19.4	20	20.1
33	19.4	20	20.1
33.1667	19.4	20	20.1
33.3333	19.4	20	20.1
33.5	19.4	20	20.1
33.6667	19.4	20	20.1
33.8333	19.4	20	20.1
34	19.4	20	20.1
34.1667	19.4	20	20.1
34.3333	19.4	20	20.1
34.5	19.4	20	20.1
34.6667	19.4	20	20.1
34.8333	19.4	20	20.1
35	19.4	20	20.1
35.1667	19.4	20	20.1
35.3333	19.4	20	20.1
35.5	19.4	20	20.1
35.6667	19.4	20	20.1
35.8333	19.4	20	20.1
36	19.4	20	20.1
36.1667	19.4	20	20.1
36.3333	19.4	20	20.1
36.5	19.4	20	20.1
36.6667	19.4	20	20.1
36.8333	19.4	20	20.1
37	19.4	20	20.1
37.1667	19.4	20	20.1
37.3333	19.4	20	20.1
37.5	19.4	20	20.1
37.6667	19.4	20	20.1
37.8333	19.4	20	20.1
38	19.4	20	20.1
38.1667	19.4	20	20.1
38.3333	19.4	20	20.1
38.5	19.4	20	20.1
38.6667	19.4	20	20.1
38.8333	19.4	20	20.1
39	19.4	20	20.1
39.1667	19.4	20	20.1
39.3333	19.4	20	20.1
39.5	19.4	20	20.1
39.6667	19.4	20	20.1
39.8333	19.4	20	20.1
40	19.4	20	20.1
40.1667	19.4	20	20.1
40.3333	19.4	20	20.1
40.5	19.4	20	20.1
40.6667	19.4	20	20.1
40.8333	19.4	20	20.1
41	19.4	20	20.1
41.1667	19.4	20	20.1
41.3333	19.4	20	20.1
41.5	19.4	20	20.1
41.6667	19.4	20	20.1
41.8333	19.4	20	20.1
42	19.4	20	20.1
42.1667	19.4	20	20.1
42.3333	19.4	20	20.1
42.5	19.4	20	20.1
42.6667	19.4	20	20.1
42.8333	19.4	20	20.1
43	19.4	20	20.1
43.1667	19.4	20	20.1
43.3333	19.4	20	20.1
43.5	19.4	20	20.1
43.6667	19.4	20	20.1
43.8333	19.4	20	20.1
44	19.4	20	20.1
44.1667	19.4	20	20.1
44.3333	19.4	20	20.1
44.5	19.4	20	20.1
44.6667	19.4	20	20.1
44.8333	19.4	20	20.1
45	19.4	20	20.1
45.1667	19.4	20	20.1
45.3333	19.4	20	20.1
45.5	19.4	20	20.1
45.6667	19.4	20	20.1
45.8333	19.4	20	20.1
46	19.4	20	20.1
46.1667	19.4	20	20.1
46.3333	19.4	20	20.1
46.5	19.4	20	20.1
46.6667	19.4	20	20.1
46.8333	19.4	20	20.1
47	19.4	20	20.1
47.1667	19.4	20	20.1
47.3333	19.4	20	20.1
47.5	19.4	20	20.1
47.6667	19.4	20	20.1
47.8333	19.4	20	20.1
48	19.4	20	20.1
48.1667	19.4	20	20.1
48.3333	19.4	20	20.1
48.5	19.4	20	20.1
48.6667	19.4	20	20.1
48.8333	19.4	20	20.1
49	19.4	20	20.1
49.1667	19.4	20	20.1
49.3333	19.4	20	20.1
49.5	19.4	20	20.1
49.6667	19.4	20	20.1
49.8333	19.4	20	20.1
50	19.4	20	20.1
50.1667	19.4	20	20.1
50.3333	19.4	20	20.1
50.5	19.4	20	20.1
50.6667	19.4	20	20.1
50.8333	19.4	20	20.1
51	19.4	20	20.1
51.1667	19.4	20	20.1
51.3333	19.4	20	20.1
51.5	19.4	20	20.1
51.6667	19.4	20	20.1
51.8333	19.4	20	20.1
52	19.4	20	20.1
52.1667	19.4	20	20.1
52.3333	19.4	20	20.1
52.5	19.4	20	20.1
52.6667	19.4	20	20.1
52.8333	19.4	20	20.1
53	19.4	20	20.1
53.1667	19.4	20	20.1
53.3333	19.4	20	20.1
53.5	19.4	20	20.1
53.6667	19.4	20	20.1
53.8333	19.4	20	20.1
54	19.4	20	20.1
54.1667	19.4	20	20.1
54.3333	19.4	20	20.1
54.5	19.4	20	20.1
54.6667	19.4	20	20.1
54.8333	19.4	20	20.1
55	19.4	20	20.1
55.1667	19.4	20	20.1
55.3333	19.4	20	20.1
55.5	19.4	20	20.1
55.6667	19.4	20	20.1
55.8333	19.4	20	20.1
56	19.4	20	20.1
56.1667	19.4	20	20.1
56.3333	19.4	20	20.1
56.5	19.4	20	20.1
56.6667	19.4	20	20.1
56.8333	19.4	20	20.1
57	19.4	20	20.1
57.1667	19.4	20	20.1
57.3333	19.4	20	20.1
57.5	19.4	20	20.1
57.6667	19.4	20	20.1
57.8333	19.4	20	20.1
58	19.4	20	20.1
58.1667	19.4	20	20.1
58.3333	19.4	20	20.1
58.5	19.4	20	20.1
58.6667	19.4	20	20.1
58.8333	19.4	20	20.1
59	19.4	20	20.1
59.1667	19.4	20	20.1
59.3333	19.4	20	20.1
59.5	19.4	20	20.1
59.6667	19.4	20	20.1
59.8333	19.4	20	20.1
60	19.4	20	20.1

## Sheet: Fig. 4D
Fig. 4D. Absolute FP size as a function of the increasing tissue size L over time for ShhFP-sensitive solutions for the default model without ShhFP, each curve is the mean of n = 10 solutions.
k_p = 0 µm/h		k_p = 0.5 µm/h		k_p = 2.5 µm/h		k_p = 5 µm/h		k_p = 10 µm/h
Tissue size, L (µm)	l_FP (µm)	Tissue size, L (µm)	l_FP (µm)	Tissue size, L (µm)	l_FP (µm)	Tissue size, L (µm)	l_FP (µm)	Tissue size, L (µm)	l_FP (µm)
100	0	100.083	0	100.417	0	100.833	0	101.667	0
100	0	100.167	0	100.833	0	101.667	0	103.333	0
100	0	100.25	0	101.25	0	102.5	0	105	0
100	0	100.333	0	101.667	0	103.333	0	106.667	0
100	0	100.417	0	102.083	0	104.167	0	108.333	0
100	0	100.5	0	102.5	0	105	0	110	0
100	0	100.583	0	102.917	0	105.833	0	111.667	0
100	0	100.667	0	103.333	0	106.667	0	113.333	0
100	0	100.75	0	103.75	0	107.5	0	115	0
100	0	100.833	0	104.167	0	108.333	0	116.667	0
100	0	100.917	0	104.583	0	109.167	0	118.333	0
100	0	101	0	105	0	110	0	120	0
100	0	101.083	0	105.417	0	110.833	0	121.667	0
100	0	101.167	0	105.833	0	111.667	0	123.333	0
100	0	101.25	0	106.25	0	112.5	0	125	0
100	0	101.333	0	106.667	0	113.333	0	126.667	0
100	0	101.417	0	107.083	0	114.167	0	128.333	0
100	0	101.5	0	107.5	0	115	0	130	0
100	0	101.583	0	107.917	0	115.833	0	131.667	0
100	0	101.667	0	108.333	0	116.667	0	133.333	0
100	0	101.75	0	108.75	0	117.5	0	135	0
100	0	101.833	0	109.167	0	118.333	0	136.667	0.5467
100	0	101.917	0	109.583	0	119.167	0	138.333	1.245
100	0	102	0	110	0.22	120	0.84	140	1.54
100	0.2	102.083	0.4083	110.417	0.7729	120.833	1.2083	141.667	1.9833
100	0.7	102.167	0.8173	110.833	1.2192	121.667	1.5817	143.333	2.2933
100	1	102.25	1.1248	111.25	1.4462	122.5	1.8375	145	2.465
100	1.3	102.333	1.3303	111.667	1.675	123.333	2.0967	146.667	2.7867
100	1.5	102.417	1.5363	112.083	1.9054	124.167	2.235	148.333	3.115
100	1.6	102.5	1.7425	112.5	1.9125	125	2.375	150	3.45
100	1.7	102.583	1.7439	112.917	2.1454	125.833	2.6425	151.667	3.9433
100	1.9	102.667	1.9507	113.333	2.38	126.667	2.9133	153.333	4.14
100	2.1	102.75	2.1578	113.75	2.6162	127.5	3.315	155	5.27
100	2.1	102.833	2.3652	114.167	2.9683	128.333	3.465	156.667	5.64
100	2.5	102.917	2.6758	114.583	3.0938	129.167	3.875	158.333	6.3333
100	2.6	103	2.678	115	3.335	130	4.42	160	6.88
100	2.7	103.083	2.8863	115.417	3.9242	130.833	4.8408	161.667	7.275
100	2.9	103.167	3.3013	115.833	4.2858	131.667	5.3983	163.333	7.5133
100	3.4	103.25	3.5105	116.25	4.65	132.5	5.6975	165	8.25
100	3.8	103.333	3.9267	116.667	4.9	133.333	6	166.667	8.5
100	4	103.417	4.2401	117.083	5.0346	134.167	6.3058	168.333	8.7533
100	4.2	103.5	4.347	117.5	5.2875	135	6.615	170	9.01
100	4.4	103.583	4.5577	117.917	5.5421	135.833	6.7917	171.667	9.27
100	4.6	103.667	4.7687	118.333	5.9167	136.667	6.97	173.333	9.7067
100	4.6	103.75	4.8762	118.75	5.9375	137.5	7.15	175	9.625
100	4.9	103.833	5.0878	119.167	5.9583	138.333	7.1933	176.667	9.7167
100	4.9	103.917	5.1958	119.583	6.0987	139.167	7.3758	178.333	9.4517
100	4.9	104	5.2	120	6	140	7.14	180	9.54
100	4.9	104.083	4.996	120.417	5.9004	140.833	7.0417	181.667	10.1733
100	4.7	104.167	5	120.833	5.9208	141.667	7.225	183.333	10.8167
100	4.9	104.25	5.1082	121.25	6.0625	142.5	7.5525	185	10.915
100	4.8	104.333	5.008	121.667	6.3267	143.333	8.0267	186.667	11.0133
100	4.9	104.417	5.1164	122.083	6.5925	144.167	8.2175	188.333	11.3
100	5.2	104.5	5.5385	122.5	6.7375	145	8.265	190	11.21
100	5.3	104.583	5.6475	122.917	6.8833	145.833	8.1667	191.667	10.5417
100	5.3	104.667	5.7567	123.333	6.7833	146.667	8.0667	193.333	9.6667
100	5.5	104.75	5.7613	123.75	6.5588	147.5	7.375	195	10.14
100	5.4	104.833	5.5562	124.167	5.96	148.333	7.2683	196.667	10.2267
100	5	104.917	4.9311	124.583	6.1046	149.167	7.3092	198.333	10.115
100	4.8	105	5.04	125	6.125	150	7.35	200	9.6
100	4.9	105.083	5.1491	125.417	6.1454	150.833	7.24	201.667	9.2767
100	4.9	105.167	5.1532	125.833	5.9142	151.667	7.1283	203.333	8.54
100	4.7	105.25	4.9468	126.25	5.8075	152.5	6.5575	205	6.765
100	4.7	105.333	4.8453	126.667	5.32	153.333	5.6733	206.667	5.58
100	4.6	105.417	4.6383	127.083	4.9562	154.167	4.7792	208.333	3.5417
100	4.3	105.5	4.431	127.5	4.2075	155	4.03	210	2.73
100	3.8	105.583	3.5898	127.917	3.4538	155.833	2.0258	211.667	2.3283
100	3.3	105.667	3.2757	128.333	1.925	156.667	1.88	213.333	1.92
100	2.9	105.75	2.538	128.75	1.545	157.5	1.7325	215	1.075
100	1.8	105.833	1.5875	129.167	1.4208	158.333	1.2667	216.667	0
100	1.2	105.917	1.271	129.583	1.1663	159.167	0.6367	218.333	0
100	1.1	106	1.06	130	0.78	160	0	220	0
100	0.9	106.083	0.8487	130.417	0	160.833	0	221.667	0
100	0.6	106.167	0.4247	130.833	0	161.667	0	223.333	0
100	0	106.25	0	131.25	0	162.5	0	225	0
100	0	106.333	0	131.667	0	163.333	0	226.667	0
100	0	106.417	0	132.083	0	164.167	0	228.333	0
100	0	106.5	0	132.5	0	165	0	230	0
100	0	106.583	0	132.917	0	165.833	0	231.667	0
100	0	106.667	0	133.333	0	166.667	0	233.333	0
100	0	106.75	0	133.75	0	167.5	0	235	0
100	0	106.833	0	134.167	0	168.333	0	236.667	0
100	0	106.917	0	134.583	0	169.167	0	238.333	0
100	0	107	0	135	0	170	0	240	0
100	0	107.083	0	135.417	0	170.833	0	241.667	0
100	0	107.167	0	135.833	0	171.667	0	243.333	0
100	0	107.25	0	136.25	0	172.5	0	245	0
100	0	107.333	0	136.667	0	173.333	0	246.667	0
100	0	107.417	0	137.083	0	174.167	0	248.333	0
100	0	107.5	0	137.5	0	175	0	250	0
100	0	107.583	0	137.917	0	175.833	0	251.667	0
100	0	107.667	0	138.333	0	176.667	0	253.333	0
100	0	107.75	0	138.75	0	177.5	0	255	0
100	0	107.833	0	139.167	0	178.333	0	256.667	0
100	0	107.917	0	139.583	0	179.167	0	258.333	0
100	0	108	0	140	0	180	0	260	0
100	0	108.083	0	140.417	0	180.833	0	261.667	0
100	0	108.167	0	140.833	0	181.667	0	263.333	0
100	0	108.25	0	141.25	0	182.5	0	265	0
100	0	108.333	0	141.667	0	183.333	0	266.667	0
100	0	108.417	0	142.083	0	184.167	0	268.333	0
100	0	108.5	0	142.5	0	185	0	270	0
100	0	108.583	0	142.917	0	185.833	0	271.667	0
100	0	108.667	0	143.333	0	186.667	0	273.333	0
100	0	108.75	0	143.75	0	187.5	0	275	0
100	0	108.833	0	144.167	0	188.333	0	276.667	0
100	0	108.917	0	144.583	0	189.167	0	278.333	0
100	0	109	0	145	0	190	0	280	0
100	0	109.083	0	145.417	0	190.833	0	281.667	0
100	0	109.167	0	145.833	0	191.667	0	283.333	0
100	0	109.25	0	146.25	0	192.5	0	285	0
100	0	109.333	0	146.667	0	193.333	0	286.667	0
100	0	109.417	0	147.083	0	194.167	0	288.333	0
100	0	109.5	0	147.5	0	195	0	290	0
100	0	109.583	0	147.917	0	195.833	0	291.667	0
100	0	109.667	0	148.333	0	196.667	0	293.333	0
100	0	109.75	0	148.75	0	197.5	0	295	0
100	0	109.833	0	149.167	0	198.333	0	296.667	0
100	0	109.917	0	149.583	0	199.167	0	298.333	0
100	0	110	0	150	0	200	0	300	0
100	0	110.083	0	150.417	0	200.833	0	301.667	0
100	0	110.167	0	150.833	0	201.667	0	303.333	0
100	0	110.25	0	151.25	0	202.5	0	305	0
100	0	110.333	0	151.667	0	203.333	0	306.667	0
100	0	110.417	0	152.083	0	204.167	0	308.333	0
100	0	110.5	0	152.5	0	205	0	310	0
100	0	110.583	0	152.917	0	205.833	0	311.667	0
100	0	110.667	0	153.333	0	206.667	0	313.333	0
100	0	110.75	0	153.75	0	207.5	0	315	0
100	0	110.833	0	154.167	0	208.333	0	316.667	0
100	0	110.917	0	154.583	0	209.167	0	318.333	0
100	0	111	0	155	0	210	0	320	0
100	0	111.083	0	155.417	0	210.833	0	321.667	0
100	0	111.167	0	155.833	0	211.667	0	323.333	0
100	0	111.25	0	156.25	0	212.5	0	325	0
100	0	111.333	0	156.667	0	213.333	0	326.667	0
100	0	111.417	0	157.083	0	214.167	0	328.333	0
100	0	111.5	0	157.5	0	215	0	330	0
100	0	111.583	0	157.917	0	215.833	0	331.667	0
100	0	111.667	0	158.333	0	216.667	0	333.333	0
100	0	111.75	0	158.75	0	217.5	0	335	0
100	0	111.833	0	159.167	0	218.333	0	336.667	0
100	0	111.917	0	159.583	0	219.167	0	338.333	0
100	0	112	0	160	0	220	0	340	0
100	0	112.083	0	160.417	0	220.833	0	341.667	0
100	0	112.167	0	160.833	0	221.667	0	343.333	0
100	0	112.25	0	161.25	0	222.5	0	345	0
100	0	112.333	0	161.667	0	223.333	0	346.667	0
100	0	112.417	0	162.083	0	224.167	0	348.333	0
100	0	112.5	0	162.5	0	225	0	350	0
100	0	112.583	0	162.917	0	225.833	0	351.667	0
100	0	112.667	0	163.333	0	226.667	0	353.333	0
100	0	112.75	0	163.75	0	227.5	0	355	0
100	0	112.833	0	164.167	0	228.333	0	356.667	0
100	0	112.917	0	164.583	0	229.167	0	358.333	0
100	0	113	0	165	0	230	0	360	0
100	0	113.083	0	165.417	0	230.833	0	361.667	0
100	0	113.167	0	165.833	0	231.667	0	363.333	0
100	0	113.25	0	166.25	0	232.5	0	365	0
100	0	113.333	0	166.667	0	233.333	0	366.667	0
100	0	113.417	0	167.083	0	234.167	0	368.333	0
100	0	113.5	0	167.5	0	235	0	370	0
100	0	113.583	0	167.917	0	235.833	0	371.667	0
100	0	113.667	0	168.333	0	236.667	0	373.333	0
100	0	113.75	0	168.75	0	237.5	0	375	0
100	0	113.833	0	169.167	0	238.333	0	376.667	0
100	0	113.917	0	169.583	0	239.167	0	378.333	0
100	0	114	0	170	0	240	0	380	0
100	0	114.083	0	170.417	0	240.833	0	381.667	0
100	0	114.167	0	170.833	0	241.667	0	383.333	0
100	0	114.25	0	171.25	0	242.5	0	385	0
100	0	114.333	0	171.667	0	243.333	0	386.667	0
100	0	114.417	0	172.083	0	244.167	0	388.333	0
100	0	114.5	0	172.5	0	245	0	390	0
100	0	114.583	0	172.917	0	245.833	0	391.667	0
100	0	114.667	0	173.333	0	246.667	0	393.333	0
100	0	114.75	0	173.75	0	247.5	0	395	0
100	0	114.833	0	174.167	0	248.333	0	396.667	0
100	0	114.917	0	174.583	0	249.167	0	398.333	0
100	0	115	0	175	0	250	0	400	0
100	0	115.083	0	175.417	0	250.833	0	401.667	0
100	0	115.167	0	175.833	0	251.667	0	403.333	0
100	0	115.25	0	176.25	0	252.5	0	405	0
100	0	115.333	0	176.667	0	253.333	0	406.667	0
100	0	115.417	0	177.083	0	254.167	0	408.333	0
100	0	115.5	0	177.5	0	255	0	410	0
100	0	115.583	0	177.917	0	255.833	0	411.667	0
100	0	115.667	0	178.333	0	256.667	0	413.333	0
100	0	115.75	0	178.75	0	257.5	0	415	0
100	0	115.833	0	179.167	0	258.333	0	416.667	0
100	0	115.917	0	179.583	0	259.167	0	418.333	0
100	0	116	0	180	0	260	0	420	0
100	0	116.083	0	180.417	0	260.833	0	421.667	0
100	0	116.167	0	180.833	0	261.667	0	423.333	0
100	0	116.25	0	181.25	0	262.5	0	425	0
100	0	116.333	0	181.667	0	263.333	0	426.667	0
100	0	116.417	0	182.083	0	264.167	0	428.333	0
100	0	116.5	0	182.5	0	265	0	430	0
100	0	116.583	0	182.917	0	265.833	0	431.667	0
100	0	116.667	0	183.333	0	266.667	0	433.333	0
100	0	116.75	0	183.75	0	267.5	0	435	0
100	0	116.833	0	184.167	0	268.333	0	436.667	0
100	0	116.917	0	184.583	0	269.167	0	438.333	0
100	0	117	0	185	0	270	0	440	0
100	0	117.083	0	185.417	0	270.833	0	441.667	0
100	0	117.167	0	185.833	0	271.667	0	443.333	0
100	0	117.25	0	186.25	0	272.5	0	445	0
100	0	117.333	0	186.667	0	273.333	0	446.667	0
100	0	117.417	0	187.083	0	274.167	0	448.333	0
100	0	117.5	0	187.5	0	275	0	450	0
100	0	117.583	0	187.917	0	275.833	0	451.667	0
100	0	117.667	0	188.333	0	276.667	0	453.333	0
100	0	117.75	0	188.75	0	277.5	0	455	0
100	0	117.833	0	189.167	0	278.333	0	456.667	0
100	0	117.917	0	189.583	0	279.167	0	458.333	0
100	0	118	0	190	0	280	0	460	0
100	0	118.083	0	190.417	0	280.833	0	461.667	0
100	0	118.167	0	190.833	0	281.667	0	463.333	0
100	0	118.25	0	191.25	0	282.5	0	465	0
100	0	118.333	0	191.667	0	283.333	0	466.667	0
100	0	118.417	0	192.083	0	284.167	0	468.333	0
100	0	118.5	0	192.5	0	285	0	470	0
100	0	118.583	0	192.917	0	285.833	0	471.667	0
100	0	118.667	0	193.333	0	286.667	0	473.333	0
100	0	118.75	0	193.75	0	287.5	0	475	0
100	0	118.833	0	194.167	0	288.333	0	476.667	0
100	0	118.917	0	194.583	0	289.167	0	478.333	0
100	0	119	0	195	0	290	0	480	0
100	0	119.083	0	195.417	0	290.833	0	481.667	0
100	0	119.167	0	195.833	0	291.667	0	483.333	0
100	0	119.25	0	196.25	0	292.5	0	485	0
100	0	119.333	0	196.667	0	293.333	0	486.667	0
100	0	119.417	0	197.083	0	294.167	0	488.333	0
100	0	119.5	0	197.5	0	295	0	490	0
100	0	119.583	0	197.917	0	295.833	0	491.667	0
100	0	119.667	0	198.333	0	296.667	0	493.333	0
100	0	119.75	0	198.75	0	297.5	0	495	0
100	0	119.833	0	199.167	0	298.333	0	496.667	0
100	0	119.917	0	199.583	0	299.167	0	498.333	0
100	0	120	0	200	0	300	0	500	0
100	0	120.083	0	200.417	0	300.833	0	501.667	0
100	0	120.167	0	200.833	0	301.667	0	503.333	0
100	0	120.25	0	201.25	0	302.5	0	505	0
100	0	120.333	0	201.667	0	303.333	0	506.667	0
100	0	120.417	0	202.083	0	304.167	0	508.333	0
100	0	120.5	0	202.5	0	305	0	510	0
100	0	120.583	0	202.917	0	305.833	0	511.667	0
100	0	120.667	0	203.333	0	306.667	0	513.333	0
100	0	120.75	0	203.75	0	307.5	0	515	0
100	0	120.833	0	204.167	0	308.333	0	516.667	0
100	0	120.917	0	204.583	0	309.167	0	518.333	0
100	0	121	0	205	0	310	0	520	0
100	0	121.083	0	205.417	0	310.833	0	521.667	0
100	0	121.167	0	205.833	0	311.667	0	523.333	0
100	0	121.25	0	206.25	0	312.5	0	525	0
100	0	121.333	0	206.667	0	313.333	0	526.667	0
100	0	121.417	0	207.083	0	314.167	0	528.333	0
100	0	121.5	0	207.5	0	315	0	530	0
100	0	121.583	0	207.917	0	315.833	0	531.667	0
100	0	121.667	0	208.333	0	316.667	0	533.333	0
100	0	121.75	0	208.75	0	317.5	0	535	0
100	0	121.833	0	209.167	0	318.333	0	536.667	0
100	0	121.917	0	209.583	0	319.167	0	538.333	0
100	0	122	0	210	0	320	0	540	0
100	0	122.083	0	210.417	0	320.833	0	541.667	0
100	0	122.167	0	210.833	0	321.667	0	543.333	0
100	0	122.25	0	211.25	0	322.5	0	545	0
100	0	122.333	0	211.667	0	323.333	0	546.667	0
100	0	122.417	0	212.083	0	324.167	0	548.333	0
100	0	122.5	0	212.5	0	325	0	550	0
100	0	122.583	0	212.917	0	325.833	0	551.667	0
100	0	122.667	0	213.333	0	326.667	0	553.333	0
100	0	122.75	0	213.75	0	327.5	0	555	0
100	0	122.833	0	214.167	0	328.333	0	556.667	0
100	0	122.917	0	214.583	0	329.167	0	558.333	0
100	0	123	0	215	0	330	0	560	0
100	0	123.083	0	215.417	0	330.833	0	561.667	0
100	0	123.167	0	215.833	0	331.667	0	563.333	0
100	0	123.25	0	216.25	0	332.5	0	565	0
100	0	123.333	0	216.667	0	333.333	0	566.667	0
100	0	123.417	0	217.083	0	334.167	0	568.333	0
100	0	123.5	0	217.5	0	335	0	570	0
100	0	123.583	0	217.917	0	335.833	0	571.667	0
100	0	123.667	0	218.333	0	336.667	0	573.333	0
100	0	123.75	0	218.75	0	337.5	0	575	0
100	0	123.833	0	219.167	0	338.333	0	576.667	0
100	0	123.917	0	219.583	0	339.167	0	578.333	0
100	0	124	0	220	0	340	0	580	0
100	0	124.083	0	220.417	0	340.833	0	581.667	0
100	0	124.167	0	220.833	0	341.667	0	583.333	0
100	0	124.25	0	221.25	0	342.5	0	585	0
100	0	124.333	0	221.667	0	343.333	0	586.667	0
100	0	124.417	0	222.083	0	344.167	0	588.333	0
100	0	124.5	0	222.5	0	345	0	590	0
100	0	124.583	0	222.917	0	345.833	0	591.667	0
100	0	124.667	0	223.333	0	346.667	0	593.333	0
100	0	124.75	0	223.75	0	347.5	0	595	0
100	0	124.833	0	224.167	0	348.333	0	596.667	0
100	0	124.917	0	224.583	0	349.167	0	598.333	0
100	0	125	0	225	0	350	0	600	0
100	0	125.083	0	225.417	0	350.833	0	601.667	0
100	0	125.167	0	225.833	0	351.667	0	603.333	0
100	0	125.25	0	226.25	0	352.5	0	605	0
100	0	125.333	0	226.667	0	353.333	0	606.667	0
100	0	125.417	0	227.083	0	354.167	0	608.333	0
100	0	125.5	0	227.5	0	355	0	610	0
100	0	125.583	0	227.917	0	355.833	0	611.667	0
100	0	125.667	0	228.333	0	356.667	0	613.333	0
100	0	125.75	0	228.75	0	357.5	0	615	0
100	0	125.833	0	229.167	0	358.333	0	616.667	0
100	0	125.917	0	229.583	0	359.167	0	618.333	0
100	0	126	0	230	0	360	0	620	0
100	0	126.083	0	230.417	0	360.833	0	621.667	0
100	0	126.167	0	230.833	0	361.667	0	623.333	0
100	0	126.25	0	231.25	0	362.5	0	625	0
100	0	126.333	0	231.667	0	363.333	0	626.667	0
100	0	126.417	0	232.083	0	364.167	0	628.333	0
100	0	126.5	0	232.5	0	365	0	630	0
100	0	126.583	0	232.917	0	365.833	0	631.667	0
100	0	126.667	0	233.333	0	366.667	0	633.333	0
100	0	126.75	0	233.75	0	367.5	0	635	0
100	0	126.833	0	234.167	0	368.333	0	636.667	0
100	0	126.917	0	234.583	0	369.167	0	638.333	0
100	0	127	0	235	0	370	0	640	0
100	0	127.083	0	235.417	0	370.833	0	641.667	0
100	0	127.167	0	235.833	0	371.667	0	643.333	0
100	0	127.25	0	236.25	0	372.5	0	645	0
100	0	127.333	0	236.667	0	373.333	0	646.667	0
100	0	127.417	0	237.083	0	374.167	0	648.333	0
100	0	127.5	0	237.5	0	375	0	650	0
100	0	127.583	0	237.917	0	375.833	0	651.667	0
100	0	127.667	0	238.333	0	376.667	0	653.333	0
100	0	127.75	0	238.75	0	377.5	0	655	0
100	0	127.833	0	239.167	0	378.333	0	656.667	0
100	0	127.917	0	239.583	0	379.167	0	658.333	0
100	0	128	0	240	0	380	0	660	0
100	0	128.083	0	240.417	0	380.833	0	661.667	0
100	0	128.167	0	240.833	0	381.667	0	663.333	0
100	0	128.25	0	241.25	0	382.5	0	665	0
100	0	128.333	0	241.667	0	383.333	0	666.667	0
100	0	128.417	0	242.083	0	384.167	0	668.333	0
100	0	128.5	0	242.5	0	385	0	670	0
100	0	128.583	0	242.917	0	385.833	0	671.667	0
100	0	128.667	0	243.333	0	386.667	0	673.333	0
100	0	128.75	0	243.75	0	387.5	0	675	0
100	0	128.833	0	244.167	0	388.333	0	676.667	0
100	0	128.917	0	244.583	0	389.167	0	678.333	0
100	0	129	0	245	0	390	0	680	0
100	0	129.083	0	245.417	0	390.833	0	681.667	0
100	0	129.167	0	245.833	0	391.667	0	683.333	0
100	0	129.25	0	246.25	0	392.5	0	685	0
100	0	129.333	0	246.667	0	393.333	0	686.667	0
100	0	129.417	0	247.083	0	394.167	0	688.333	0
100	0	129.5	0	247.5	0	395	0	690	0
100	0	129.583	0	247.917	0	395.833	0	691.667	0
100	0	129.667	0	248.333	0	396.667	0	693.333	0
100	0	129.75	0	248.75	0	397.5	0	695	0
100	0	129.833	0	249.167	0	398.333	0	696.667	0
100	0	129.917	0	249.583	0	399.167	0	698.333	0
100	0	130	0	250	0	400	0	700	0

## Sheet: Fig. 4D Prime
Fig. 4D'. Relative FP size as a function of time for sensitive solutions with no ShhFP and varied growth rate, each curve is the mean of n = 10 solutions.
	k_p = 0 µm/h	k_p = 5 µm/h	k_p = 10 µm/h
Time (h)	l_FP/L_end (%)	l_FP/L_end (%)	l_FP/L_end (%)
0.1667	0	0	0
0.3333	0	0	0
0.5	0	0	0
0.6667	0	0	0
0.8333	0	0	0
1	0	0	0
1.1667	0	0	0
1.3333	0	0	0
1.5	0	0	0
1.6667	0	0	0
1.8333	0	0	0
2	0	0	0
2.1667	0	0	0
2.3333	0	0	0
2.5	0	0	0
2.6667	0	0	0
2.8333	0	0	0
3	0	0	0
3.1667	0	0	0
3.3333	0	0	0
3.5	0	0	0
3.6667	0	0	0.4
3.8333	0	0	0.9
4	0	0.7	1.1
4.1667	0.2	1	1.4
4.3333	0.7	1.3	1.6
4.5	1	1.5	1.7
4.6667	1.3	1.7	1.9
4.8333	1.5	1.8	2.1
5	1.6	1.9	2.3
5.1667	1.7	2.1	2.6
5.3333	1.9	2.3	2.7
5.5	2.1	2.6	3.4
5.6667	2.1	2.7	3.6
5.8333	2.5	3	4
6	2.6	3.4	4.3
6.1667	2.7	3.7	4.5
6.3333	2.9	4.1	4.6
6.5	3.4	4.3	5
6.6667	3.8	4.5	5.1
6.8333	4	4.7	5.2
7	4.2	4.9	5.3
7.1667	4.4	5	5.4
7.3333	4.6	5.1	5.6
7.5	4.6	5.2	5.5
7.6667	4.9	5.2	5.5
7.8333	4.9	5.3	5.3
8	4.9	5.1	5.3
8.1667	4.9	5	5.6
8.3333	4.7	5.1	5.9
8.5	4.9	5.3	5.9
8.6667	4.8	5.6	5.9
8.8333	4.9	5.7	6
9	5.2	5.7	5.9
9.1667	5.3	5.6	5.5
9.3333	5.3	5.5	5
9.5	5.5	5	5.2
9.6667	5.4	4.9	5.2
9.8333	5	4.9	5.1
10	4.8	4.9	4.8
10.1667	4.9	4.8	4.6
10.3333	4.9	4.7	4.2
10.5	4.7	4.3	3.3
10.6667	4.7	3.7	2.7
10.8333	4.6	3.1	1.7
11	4.3	2.6	1.3
11.1667	3.8	1.3	1.1
11.3333	3.3	1.2	0.9
11.5	2.9	1.1	0.5
11.6667	1.8	0.8	0
11.8333	1.2	0.4	0
12	1.1	0	0
12.1667	0.9	0	0
12.3333	0.6	0	0
12.5	0	0	0
12.6667	0	0	0
12.8333	0	0	0
13	0	0	0
13.1667	0	0	0
13.3333	0	0	0
13.5	0	0	0
13.6667	0	0	0
13.8333	0	0	0
14	0	0	0
14.1667	0	0	0
14.3333	0	0	0
14.5	0	0	0
14.6667	0	0	0
14.8333	0	0	0
15	0	0	0
15.1667	0	0	0
15.3333	0	0	0
15.5	0	0	0
15.6667	0	0	0
15.8333	0	0	0
16	0	0	0
16.1667	0	0	0
16.3333	0	0	0
16.5	0	0	0
16.6667	0	0	0
16.8333	0	0	0
17	0	0	0
17.1667	0	0	0
17.3333	0	0	0
17.5	0	0	0
17.6667	0	0	0
17.8333	0	0	0
18	0	0	0
18.1667	0	0	0
18.3333	0	0	0
18.5	0	0	0
18.6667	0	0	0
18.8333	0	0	0
19	0	0	0
19.1667	0	0	0
19.3333	0	0	0
19.5	0	0	0
19.6667	0	0	0
19.8333	0	0	0
20	0	0	0
20.1667	0	0	0
20.3333	0	0	0
20.5	0	0	0
20.6667	0	0	0
20.8333	0	0	0
21	0	0	0
21.1667	0	0	0
21.3333	0	0	0
21.5	0	0	0
21.6667	0	0	0
21.8333	0	0	0
22	0	0	0
22.1667	0	0	0
22.3333	0	0	0
22.5	0	0	0
22.6667	0	0	0
22.8333	0	0	0
23	0	0	0
23.1667	0	0	0
23.3333	0	0	0
23.5	0	0	0
23.6667	0	0	0
23.8333	0	0	0
24	0	0	0
24.1667	0	0	0
24.3333	0	0	0
24.5	0	0	0
24.6667	0	0	0
24.8333	0	0	0
25	0	0	0
25.1667	0	0	0
25.3333	0	0	0
25.5	0	0	0
25.6667	0	0	0
25.8333	0	0	0
26	0	0	0
26.1667	0	0	0
26.3333	0	0	0
26.5	0	0	0
26.6667	0	0	0
26.8333	0	0	0
27	0	0	0
27.1667	0	0	0
27.3333	0	0	0
27.5	0	0	0
27.6667	0	0	0
27.8333	0	0	0
28	0	0	0
28.1667	0	0	0
28.3333	0	0	0
28.5	0	0	0
28.6667	0	0	0
28.8333	0	0	0
29	0	0	0
29.1667	0	0	0
29.3333	0	0	0
29.5	0	0	0
29.6667	0	0	0
29.8333	0	0	0
30	0	0	0
30.1667	0	0	0
30.3333	0	0	0
30.5	0	0	0
30.6667	0	0	0
30.8333	0	0	0
31	0	0	0
31.1667	0	0	0
31.3333	0	0	0
31.5	0	0	0
31.6667	0	0	0
31.8333	0	0	0
32	0	0	0
32.1667	0	0	0
32.3333	0	0	0
32.5	0	0	0
32.6667	0	0	0
32.8333	0	0	0
33	0	0	0
33.1667	0	0	0
33.3333	0	0	0
33.5	0	0	0
33.6667	0	0	0
33.8333	0	0	0
34	0	0	0
34.1667	0	0	0
34.3333	0	0	0
34.5	0	0	0
34.6667	0	0	0
34.8333	0	0	0
35	0	0	0
35.1667	0	0	0
35.3333	0	0	0
35.5	0	0	0
35.6667	0	0	0
35.8333	0	0	0
36	0	0	0
36.1667	0	0	0
36.3333	0	0	0
36.5	0	0	0
36.6667	0	0	0
36.8333	0	0	0
37	0	0	0
37.1667	0	0	0
37.3333	0	0	0
37.5	0	0	0
37.6667	0	0	0
37.8333	0	0	0
38	0	0	0
38.1667	0	0	0
38.3333	0	0	0
38.5	0	0	0
38.6667	0	0	0
38.8333	0	0	0
39	0	0	0
39.1667	0	0	0
39.3333	0	0	0
39.5	0	0	0
39.6667	0	0	0
39.8333	0	0	0
40	0	0	0
40.1667	0	0	0
40.3333	0	0	0
40.5	0	0	0
40.6667	0	0	0
40.8333	0	0	0
41	0	0	0
41.1667	0	0	0
41.3333	0	0	0
41.5	0	0	0
41.6667	0	0	0
41.8333	0	0	0
42	0	0	0
42.1667	0	0	0
42.3333	0	0	0
42.5	0	0	0
42.6667	0	0	0
42.8333	0	0	0
43	0	0	0
43.1667	0	0	0
43.3333	0	0	0
43.5	0	0	0
43.6667	0	0	0
43.8333	0	0	0
44	0	0	0
44.1667	0	0	0
44.3333	0	0	0
44.5	0	0	0
44.6667	0	0	0
44.8333	0	0	0
45	0	0	0
45.1667	0	0	0
45.3333	0	0	0
45.5	0	0	0
45.6667	0	0	0
45.8333	0	0	0
46	0	0	0
46.1667	0	0	0
46.3333	0	0	0
46.5	0	0	0
46.6667	0	0	0
46.8333	0	0	0
47	0	0	0
47.1667	0	0	0
47.3333	0	0	0
47.5	0	0	0
47.6667	0	0	0
47.8333	0	0	0
48	0	0	0
48.1667	0	0	0
48.3333	0	0	0
48.5	0	0	0
48.6667	0	0	0
48.8333	0	0	0
49	0	0	0
49.1667	0	0	0
49.3333	0	0	0
49.5	0	0	0
49.6667	0	0	0
49.8333	0	0	0
50	0	0	0
50.1667	0	0	0
50.3333	0	0	0
50.5	0	0	0
50.6667	0	0	0
50.8333	0	0	0
51	0	0	0
51.1667	0	0	0
51.3333	0	0	0
51.5	0	0	0
51.6667	0	0	0
51.8333	0	0	0
52	0	0	0
52.1667	0	0	0
52.3333	0	0	0
52.5	0	0	0
52.6667	0	0	0
52.8333	0	0	0
53	0	0	0
53.1667	0	0	0
53.3333	0	0	0
53.5	0	0	0
53.6667	0	0	0
53.8333	0	0	0
54	0	0	0
54.1667	0	0	0
54.3333	0	0	0
54.5	0	0	0
54.6667	0	0	0
54.8333	0	0	0
55	0	0	0
55.1667	0	0	0
55.3333	0	0	0
55.5	0	0	0
55.6667	0	0	0
55.8333	0	0	0
56	0	0	0
56.1667	0	0	0
56.3333	0	0	0
56.5	0	0	0
56.6667	0	0	0
56.8333	0	0	0
57	0	0	0
57.1667	0	0	0
57.3333	0	0	0
57.5	0	0	0
57.6667	0	0	0
57.8333	0	0	0
58	0	0	0
58.1667	0	0	0
58.3333	0	0	0
58.5	0	0	0
58.6667	0	0	0
58.8333	0	0	0
59	0	0	0
59.1667	0	0	0
59.3333	0	0	0
59.5	0	0	0
59.6667	0	0	0
59.8333	0	0	0
60	0	0	0

## Sheet: Fig. 4E
Fig. 4E. Average FP formation time T_FP (defined as the time at which FP reaches its final relative size) as a function of the degradation rate of N (γ_N).
Mean and SEM					Individual points
γ_N (h^-1)	mean	SEM	n		γ_N = 0.36 h^-1	γ_N = 0.72 h^-1	γ_N = 1.44 h^-1
0.36	14.3	1.373	10		9.8333	10.5	2.8333
0.72	10.2833	0.7726	10		9.8333	7.5	5.6667
1.44	6.1833	0.5244	10		12.5	11.3333	4.1667
					17.5	10.3333	6.3333
					16.3333	9.8333	7.3333
					15.1667	8	7
					15.1667	14.8333	5.6667
					12.6667	10.8333	8.3333
					10.1667	6.8333	7.3333
					23.8333	12.8333	7.1667

## Sheet: Fig. 4F
Fig. 4F. Relative FP size as a function of time for different γ_N, each curve is the mean of n = 10 solutions.
	γ_N = 0.36 h^-1	γ_N = 0.72 h^-1	γ_N = 1.44 h^-1
Time (h)	l_FP/L_end (%)	l_FP/L_end (%)	l_FP/L_end (%)
0.1667	0	0	0
0.3333	0	0	0
0.5	0	0	0
0.6667	0	0	0
0.8333	0	0	0
1	0	0	0
1.1667	0	0	0
1.3333	0	0	0
1.5	0	0	0.5
1.6667	0	0	2
1.8333	0	0	3.7
2	0	0	4.9
2.1667	0	0	7
2.3333	0	0	9.3
2.5	0	0	12.1
2.6667	0	0	17.8
2.8333	0	0	23.6
3	0	0	25.3
3.1667	0	0.2	26.7
3.3333	0	1.6	28.3
3.5	0	2.4	29.8
3.6667	0	3.1	31.2
3.8333	0	3.9	33
4	0	4.5	35.4
4.1667	0	5.4	40.3
4.3333	0	6.1	41
4.5	0	7	41.9
4.6667	0	7.8	42.4
4.8333	0	8.6	43.3
5	0	9.2	44.1
5.1667	0	9.8	44.8
5.3333	0	10.8	45.7
5.5	0	11.2	47.3
5.6667	0	11.8	48.5
5.8333	0.3	12.4	48.6
6	0.6	12.6	48.6
6.1667	1	13.3	48.8
6.3333	1.2	13.7	48.9
6.5	1.5	14.2	49
6.6667	1.7	14.5	49
6.8333	2	15	49
7	2.2	15.4	49.1
7.1667	2.2	15.7	49.3
7.3333	2.5	15.9	49.5
7.5	2.8	16.1	49.5
7.6667	3.1	16.3	49.5
7.8333	3.3	16.6	49.5
8	3.6	16.9	49.5
8.1667	3.7	17.2	49.5
8.3333	4.2	17.5	49.6
8.5	4.5	17.8	49.6
8.6667	4.7	17.9	49.6
8.8333	5	18.1	49.6
9	5.1	18.2	49.6
9.1667	5.4	18.3	49.6
9.3333	5.5	18.5	49.6
9.5	5.6	18.6	49.6
9.6667	5.7	18.7	49.6
9.8333	6.2	18.8	49.6
10	6.2	18.9	49.6
10.1667	6.5	19	49.6
10.3333	6.8	19.1	49.6
10.5	7	19.3	49.6
10.6667	7.2	19.3	49.6
10.8333	7.5	19.5	49.6
11	7.6	19.5	49.6
11.1667	7.7	19.6	49.6
11.3333	8.2	19.7	49.6
11.5	8.6	19.7	49.6
11.6667	8.9	19.8	49.6
11.8333	9.2	19.8	49.6
12	9.4	19.8	49.6
12.1667	9.7	19.8	49.6
12.3333	9.8	19.8	49.6
12.5	10.1	19.8	49.6
12.6667	10.4	19.8	49.6
12.8333	10.6	19.9	49.6
13	11	19.9	49.6
13.1667	11.3	19.9	49.6
13.3333	11.6	19.9	49.6
13.5	11.7	19.9	49.6
13.6667	12	19.9	49.6
13.8333	12.2	19.9	49.6
14	12.3	19.9	49.6
14.1667	12.3	19.9	49.6
14.3333	12.6	19.9	49.6
14.5	12.7	19.9	49.6
14.6667	12.7	19.9	49.6
14.8333	12.8	20	49.6
15	12.8	20	49.6
15.1667	13.1	20	49.6
15.3333	13.1	20	49.6
15.5	13.1	20	49.6
15.6667	13.2	20	49.6
15.8333	13.2	20	49.6
16	13.2	20	49.6
16.1667	13.3	20	49.6
16.3333	13.4	20	49.6
16.5	13.4	20	49.6
16.6667	13.4	20	49.6
16.8333	13.4	20	49.6
17	13.4	20	49.6
17.1667	13.4	20	49.6
17.3333	13.4	20	49.6
17.5	13.5	20	49.6
17.6667	13.5	20	49.6
17.8333	13.5	20	49.6
18	13.5	20	49.6
18.1667	13.5	20	49.6
18.3333	13.5	20	49.6
18.5	13.5	20	49.6
18.6667	13.5	20	49.6
18.8333	13.5	20	49.6
19	13.5	20	49.6
19.1667	13.5	20	49.6
19.3333	13.8	20	49.6
19.5	13.9	20	49.6
19.6667	14	20	49.6
19.8333	14.1	20	49.6
20	14.2	20	49.6
20.1667	14.3	20	49.6
20.3333	14.4	20	49.6
20.5	14.4	20	49.6
20.6667	14.5	20	49.6
20.8333	14.5	20	49.6
21	14.6	20	49.6
21.1667	14.7	20	49.6
21.3333	14.7	20	49.6
21.5	14.8	20	49.6
21.6667	14.8	20	49.6
21.8333	14.8	20	49.6
22	14.9	20	49.6
22.1667	14.9	20	49.6
22.3333	15	20	49.6
22.5	15	20	49.6
22.6667	15	20	49.6
22.8333	15	20	49.6
23	15.1	20	49.6
23.1667	15.1	20	49.6
23.3333	15.1	20	49.6
23.5	15.1	20	49.6
23.6667	15.1	20	49.6
23.8333	15.2	20	49.6
24	15.2	20	49.6
24.1667	15.2	20	49.6
24.3333	15.2	20	49.6
24.5	15.2	20	49.6
24.6667	15.2	20	49.6
24.8333	15.2	20	49.6
25	15.2	20	49.6
25.1667	15.2	20	49.6
25.3333	15.2	20	49.6
25.5	15.2	20	49.6
25.6667	15.2	20	49.6
25.8333	15.2	20	49.6
26	15.2	20	49.6
26.1667	15.2	20	49.6
26.3333	15.2	20	49.6
26.5	15.2	20	49.6
26.6667	15.2	20	49.6
26.8333	15.2	20	49.6
27	15.2	20	49.6
27.1667	15.2	20	49.6
27.3333	15.2	20	49.6
27.5	15.2	20	49.6
27.6667	15.2	20	49.6
27.8333	15.2	20	49.6
28	15.2	20	49.6
28.1667	15.2	20	49.6
28.3333	15.2	20	49.6
28.5	15.2	20	49.6
28.6667	15.2	20	49.6
28.8333	15.2	20	49.6
29	15.2	20	49.6
29.1667	15.2	20	49.6
29.3333	15.2	20	49.6
29.5	15.2	20	49.6
29.6667	15.2	20	49.6
29.8333	15.2	20	49.6
30	15.2	20	49.6
30.1667	15.2	20	49.6
30.3333	15.2	20	49.6
30.5	15.2	20	49.6
30.6667	15.2	20	49.6
30.8333	15.2	20	49.6
31	15.2	20	49.6
31.1667	15.2	20	49.6
31.3333	15.2	20	49.6
31.5	15.2	20	49.6
31.6667	15.2	20	49.6
31.8333	15.2	20	49.6
32	15.2	20	49.6
32.1667	15.2	20	49.6
32.3333	15.2	20	49.6
32.5	15.2	20	49.6
32.6667	15.2	20	49.6
32.8333	15.2	20	49.6
33	15.2	20	49.6
33.1667	15.2	20	49.6
33.3333	15.2	20	49.6
33.5	15.2	20	49.6
33.6667	15.2	20	49.6
33.8333	15.2	20	49.6
34	15.2	20	49.6
34.1667	15.2	20	49.6
34.3333	15.2	20	49.6
34.5	15.2	20	49.6
34.6667	15.2	20	49.6
34.8333	15.2	20	49.6
35	15.2	20	49.6
35.1667	15.2	20	49.6
35.3333	15.2	20	49.6
35.5	15.2	20	49.6
35.6667	15.2	20	49.6
35.8333	15.2	20	49.6
36	15.2	20	49.6
36.1667	15.2	20	49.6
36.3333	15.2	20	49.6
36.5	15.2	20	49.6
36.6667	15.2	20	49.6
36.8333	15.2	20	49.6
37	15.2	20	49.6
37.1667	15.2	20	49.6
37.3333	15.2	20	49.6
37.5	15.2	20	49.6
37.6667	15.2	20	49.6
37.8333	15.2	20	49.6
38	15.2	20	49.6
38.1667	15.2	20	49.6
38.3333	15.2	20	49.6
38.5	15.2	20	49.6
38.6667	15.2	20	49.6
38.8333	15.2	20	49.6
39	15.2	20	49.6
39.1667	15.2	20	49.6
39.3333	15.2	20	49.6
39.5	15.2	20	49.6
39.6667	15.2	20	49.6
39.8333	15.2	20	49.6
40	15.2	20	49.6
40.1667	15.2	20	49.6
40.3333	15.2	20	49.6
40.5	15.2	20	49.6
40.6667	15.2	20	49.6
40.8333	15.2	20	49.6
41	15.2	20	49.6
41.1667	15.2	20	49.6
41.3333	15.2	20	49.6
41.5	15.2	20	49.6
41.6667	15.2	20	49.6
41.8333	15.2	20	49.6
42	15.2	20	49.6
42.1667	15.2	20	49.6
42.3333	15.2	20	49.6
42.5	15.2	20	49.6
42.6667	15.2	20	49.6
42.8333	15.2	20	49.6
43	15.2	20	49.6
43.1667	15.2	20	49.6
43.3333	15.2	20	49.6
43.5	15.2	20	49.6
43.6667	15.2	20	49.6
43.8333	15.2	20	49.6
44	15.2	20	49.6
44.1667	15.2	20	49.6
44.3333	15.2	20	49.6
44.5	15.2	20	49.6
44.6667	15.2	20	49.6
44.8333	15.2	20	49.6
45	15.2	20	49.6
45.1667	15.2	20	49.6
45.3333	15.2	20	49.6
45.5	15.2	20	49.6
45.6667	15.2	20	49.6
45.8333	15.2	20	49.6
46	15.2	20	49.6
46.1667	15.2	20	49.6
46.3333	15.2	20	49.6
46.5	15.2	20	49.6
46.6667	15.2	20	49.6
46.8333	15.2	20	49.6
47	15.2	20	49.6
47.1667	15.2	20	49.6
47.3333	15.2	20	49.6
47.5	15.2	20	49.6
47.6667	15.2	20	49.6
47.8333	15.2	20	49.6
48	15.2	20	49.6
48.1667	15.2	20	49.6
48.3333	15.2	20	49.6
48.5	15.2	20	49.6
48.6667	15.2	20	49.6
48.8333	15.2	20	49.6
49	15.2	20	49.6
49.1667	15.2	20	49.6
49.3333	15.2	20	49.6
49.5	15.2	20	49.6
49.6667	15.2	20	49.6
49.8333	15.2	20	49.6
50	15.2	20	49.6
50.1667	15.2	20	49.6
50.3333	15.2	20	49.6
50.5	15.2	20	49.6
50.6667	15.2	20	49.6
50.8333	15.2	20	49.6
51	15.2	20	49.6
51.1667	15.2	20	49.6
51.3333	15.2	20	49.6
51.5	15.2	20	49.6
51.6667	15.2	20	49.6
51.8333	15.2	20	49.6
52	15.2	20	49.6
52.1667	15.2	20	49.6
52.3333	15.2	20	49.6
52.5	15.2	20	49.6
52.6667	15.2	20	49.6
52.8333	15.2	20	49.6
53	15.2	20	49.6
53.1667	15.2	20	49.6
53.3333	15.2	20	49.6
53.5	15.2	20	49.6
53.6667	15.2	20	49.6
53.8333	15.2	20	49.6
54	15.2	20	49.6
54.1667	15.2	20	49.6
54.3333	15.2	20	49.6
54.5	15.2	20	49.6
54.6667	15.2	20	49.6
54.8333	15.2	20	49.6
55	15.2	20	49.6
55.1667	15.2	20	49.6
55.3333	15.2	20	49.6
55.5	15.2	20	49.6
55.6667	15.2	20	49.6
55.8333	15.2	20	49.6
56	15.2	20	49.6
56.1667	15.2	20	49.6
56.3333	15.2	20	49.6
56.5	15.2	20	49.6
56.6667	15.2	20	49.6
56.8333	15.2	20	49.6
57	15.2	20	49.6
57.1667	15.2	20	49.6
57.3333	15.2	20	49.6
57.5	15.2	20	49.6
57.6667	15.2	20	49.6
57.8333	15.2	20	49.6
58	15.2	20	49.6
58.1667	15.2	20	49.6
58.3333	15.2	20	49.6
58.5	15.2	20	49.6
58.6667	15.2	20	49.6
58.8333	15.2	20	49.6
59	15.2	20	49.6
59.1667	15.2	20	49.6
59.3333	15.2	20	49.6
59.5	15.2	20	49.6
59.6667	15.2	20	49.6
59.8333	15.2	20	49.6
60	15.2	20	49.6
