# Supplementary material for: Dynamics of morphogen source formation in a growing tissue
Source: PLoS Comput Biol. 2024 Oct 14;20(10):e1012508. doi: 10.1371/journal.pcbi.1012508 (PMC11501038; doi:10.1371/journal.pcbi.1012508)
Supplement: S1 Source data — The zipped folder contains.xlsx files for individual figures with separate tabs corresponding to individual figure panels. (ZIP) [file pcbi.1012508.s011.zip › Fig5_source_data.xlsx]

## Sheet: Fig. 5A
Fig. 5A. Relative FP size for insensitive solutions with varied magnitude of initial Shh and no flux, solutions resulting in large FPs (l_FP/L_end = 20%) and small FPs (l_FP/L_end = 5%), n=10 per point.
Small FPs				Large FPs
S_init (a.u.)	l_FP/l_end (%)	SEM	n	S_init (a.u.)	l_FP/l_end (%)	SEM	n
0	0	0	10	0	0	0	10
0.1	0	0	10	0.1	0	0	10
1	0	0	10	1	0	0	10
1.77828	0	0	10	1.77828	0.4	0.266667	10
3.16228	0	0	10	3.16228	2	0.57735	10
5.62341	0	0	10	5.62341	4.6	0.653197	10
10	0	0	10	10	7.5	0.582142	10
17.7828	0.2	0.2	10	17.7828	10.2	0.489898	10
31.6228	1.9	0.34801	10	31.6228	13.6	0.371184	10
56.2341	3.4	0.221108	10	56.2341	16.8	0.249444	10
100	5	0	10	100	20	0	10
177.828	6.8	0.2	10	177.828	24.1	0.34801	10
316.228	8.7	0.260342	10	316.228	27.9	0.674125	10
562.341	10.7	0.422953	10	562.341	32.2	0.986577	10
1000	12.6	0.561743	10	1000	36.4	1.43139	10
1778.28	14.8	0.69602	10	1778.28	40.6	1.87498	10
3162.28	16.8	0.85375	10	3162.28	44.8	2.28911	10
5623.41	19.2	0.975249	10	5623.41	49.2	2.6533	10
10000	21.6	1.2037	10	10000	53.4	3.1241	10
100000	31.7	1.75784	10	100000	70.5	4.6744	10
1000000	44.2	2.1848	10	1000000	87.3	4.63094	10
10000000	60.3	2.63755	10	10000000	96.5	1.97906	10

## Sheet: Fig. 5B
Fig. 5B. Relative FP size for insensitive solutions with varied flux of Shh and without initial Shh, solutions resulting in large FPs (l_FP/L_end = 20%) and small FPs (l_FP/L_end = 5%), n=10 per point.
Small FPs				Large FPs
j_Shh (a.u./s)	l_FP/l_end (%)	SEM	n	j_Shh (a.u./s)	l_FP/l_end (%)	SEM	n
0	0	0	10	0	0	0	10
0.0001	0	0	10	0.0001	0	0	10
0.001	0	0	10	0.001	0	0	10
0.001778	0	0	10	0.001778	0	0	10
0.003162	0	0	10	0.003162	0	0	10
0.005623	0	0	10	0.005623	0.5	0.341565	10
0.01	0	0	10	0.01	3.4	0.266667	10
0.017783	0	0	10	0.017783	6.7	0.152753	10
0.031623	0	0	10	0.031623	10.4	0.305505	10
0.056234	0	0	10	0.056234	14.2	0.727247	10
0.1	0	0	10	0.1	18.1	1.08985	10
0.177828	0.7	0.366667	10	0.177828	22.2	1.52607	10
0.316228	1.9	0.657436	10	0.316228	26.1	1.94622	10
0.562341	4	0.745356	10	0.562341	30.3	2.38071	10
1	5.9	0.912262	10	1	34.3	2.77709	10
1.77828	8	1.05409	10	1.77828	38.3	3.12357	10
3.16228	10	1.21106	10	3.16228	42.2	3.52389	10
5.62341	12.3	1.40673	10	5.62341	46.4	3.86207	10
10	14.6	1.51438	10	10	50.6	4.23005	10
100	25.6	2.17153	10	100	69.5	5.59414	10
1000	40.3	2.94033	10	1000	88.3	4.92398	10
10000	66.5	4.30826	10	10000	99	1	10

## Sheet: Fig. 5C
Fig. 5C. Relative FP size for sensitive solutions with varied flux of Shh and without initial Shh, solutions resulting in large FPs (l_FP/L_end = 20%) and small FPs (l_FP/L_end = 5%), n=10 per point.
Small FPs				Large FPs
j_Shh (a.u./s)	l_FP/l_end (%)	SEM	n	j_Shh (a.u./s)	l_FP/l_end (%)	SEM	n
0	0	0	10	0	0	0	10
0.0001	0	0	10	0.0001	0	0	10
0.001	0	0	10	0.001	0	0	10
0.001778	0	0	10	0.001778	0	0	10
0.003162	0	0	10	0.003162	0	0	10
0.005623	0	0	10	0.005623	0.5	0.341565	10
0.01	0	0	10	0.01	1.7	0.61554	10
0.017783	0	0	10	0.017783	4.6	1.03495	10
0.031623	0	0	10	0.031623	7.8	1.58325	10
0.056234	0	0	10	0.056234	11.6	2.02868	10
0.1	0	0	10	0.1	17.3	2.02786	10
0.177828	1.5	0.687184	10	0.177828	24.9	1.7477	10
0.316228	3.5	1.29314	10	0.316228	31.1	2.66437	10
0.562341	6.9	1.66966	10	0.562341	36.6	3.23247	10
1	9.8	2.04287	10	1	41.9	3.83101	10
1.77828	12.8	2.4212	10	1.77828	47.5	4.33141	10
3.16228	15.9	2.82233	10	3.16228	52.8	4.81848	10
5.62341	19.2	3.2104	10	5.62341	58.5	5.24775	10
10	22.8	3.56776	10	10	64.3	5.75046	10
100	38.6	5.03366	10	100	85.3	5.26424	10
1000	61.3	6.64672	10	1000	98.3	1.7	10
10000	86.9	5.02096	10	10000	100	0	10

## Sheet: Fig. 5D
Fig. 5D. Relative FP size as a function of time for default condition vs analogous flux condition, j_Shh = 0.1 a.u./s for large FPs and j_Shh = 1 a.u./s for small FPs, n = 10 per point.
Large FPs	no flux, S_init = 100	j_Shh = 0.1 a.u/s, S_init = 0		Small FPs	no flux, S_init = 100	j_Shh = 1 a.u/s, S_init = 0
Time (h)	l_FP/L_end (%)	l_FP/L_end (%)		Time (h)	l_FP/L_end (%)	l_FP/L_end (%)
0.1667	0	0		0.1667	0	0
0.3333	0	0		0.3333	0	0
0.5	0	0		0.5	0	0
0.6667	0	0		0.6667	0	0
0.8333	0	0		0.8333	0	0
1	0	0		1	0	0
1.1667	0	0		1.1667	0	0
1.3333	0	0		1.3333	0	0
1.5	0	0		1.5	0	0.2
1.6667	0	0		1.6667	0	0.5
1.8333	0	0		1.8333	0	0.7
2	0	0.2		2	0	1.5
2.1667	0	0.9		2.1667	0	1.9
2.3333	0	1.4		2.3333	0	2.4
2.5	0	2.5		2.5	0	2.8
2.6667	0.3	3.3		2.6667	0	3.2
2.8333	1	4		2.8333	0.4	3.7
3	2.5	5		3	0.9	4.2
3.1667	3.7	5.7		3.1667	1.3	4.3
3.3333	4.6	6.4		3.3333	2.1	4.5
3.5	5.6	7.6		3.5	2.3	4.7
3.6667	6.3	8.5		3.6667	2.9	4.8
3.8333	8.1	9.5		3.8333	3.5	5
4	9.6	10.1		4	4	5.2
4.1667	10.8	10.9		4.1667	4.4	5.3
4.3333	11.8	11.6		4.3333	4.5	5.3
4.5	12.8	12.3		4.5	4.6	5.3
4.6667	13.9	13		4.6667	4.8	5.4
4.8333	14.7	13.6		4.8333	4.9	5.4
5	15.3	14.2		5	5	5.6
5.1667	15.7	14.7		5.1667	5	5.6
5.3333	16	15.1		5.3333	5	5.6
5.5	16.5	15.5		5.5	5	5.6
5.6667	17.2	15.9		5.6667	5	5.7
5.8333	17.5	16.2		5.8333	5	5.7
6	17.9	16.5		6	5	5.7
6.1667	18.3	16.7		6.1667	5	5.8
6.3333	18.4	16.9		6.3333	5	5.8
6.5	18.8	17		6.5	5	5.8
6.6667	18.9	17.3		6.6667	5	5.8
6.8333	19	17.4		6.8333	5	5.8
7	19.3	17.4		7	5	5.8
7.1667	19.4	17.6		7.1667	5	5.9
7.3333	19.4	17.6		7.3333	5	5.9
7.5	19.5	17.8		7.5	5	5.9
7.6667	19.6	17.9		7.6667	5	5.9
7.8333	19.7	17.9		7.8333	5	5.9
8	19.8	17.9		8	5	5.9
8.1667	19.8	18		8.1667	5	5.9
8.3333	19.9	18		8.3333	5	5.9
8.5	19.9	18		8.5	5	5.9
8.6667	19.9	18		8.6667	5	5.9
8.8333	19.9	18		8.8333	5	5.9
9	19.9	18		9	5	5.9
9.1667	20	18		9.1667	5	5.9
9.3333	20	18		9.3333	5	5.9
9.5	20	18		9.5	5	5.9
9.6667	20	18		9.6667	5	5.9
9.8333	20	18		9.8333	5	5.9
10	20	18		10	5	5.9
10.1667	20	18		10.1667	5	5.9
10.3333	20	18		10.3333	5	5.9
10.5	20	18		10.5	5	5.9
10.6667	20	18		10.6667	5	5.9
10.8333	20	18		10.8333	5	5.9
11	20	18		11	5	5.9
11.1667	20	18		11.1667	5	5.9
11.3333	20	18		11.3333	5	5.9
11.5	20	18		11.5	5	5.9
11.6667	20	18		11.6667	5	5.9
11.8333	20	18		11.8333	5	5.9
12	20	18		12	5	5.9
12.1667	20	18		12.1667	5	5.9
12.3333	20	18		12.3333	5	5.9
12.5	20	18		12.5	5	5.9
12.6667	20	18		12.6667	5	5.9
12.8333	20	18		12.8333	5	5.9
13	20	18		13	5	5.9
13.1667	20	18		13.1667	5	5.9
13.3333	20	18		13.3333	5	5.9
13.5	20	18		13.5	5	5.9
13.6667	20	18		13.6667	5	5.9
13.8333	20	18		13.8333	5	5.9
14	20	18		14	5	5.9
14.1667	20	18.1		14.1667	5	5.9
14.3333	20	18.1		14.3333	5	5.9
14.5	20	18.1		14.5	5	5.9
14.6667	20	18.1		14.6667	5	5.9
14.8333	20	18.1		14.8333	5	5.9
15	20	18.1		15	5	5.9
15.1667	20	18.1		15.1667	5	5.9
15.3333	20	18.1		15.3333	5	5.9
15.5	20	18.1		15.5	5	5.9
15.6667	20	18.1		15.6667	5	5.9
15.8333	20	18.1		15.8333	5	5.9
16	20	18.1		16	5	5.9
16.1667	20	18.1		16.1667	5	5.9
16.3333	20	18.1		16.3333	5	5.9
16.5	20	18.1		16.5	5	5.9
16.6667	20	18.1		16.6667	5	5.9
16.8333	20	18.1		16.8333	5	5.9
17	20	18.1		17	5	5.9
17.1667	20	18.1		17.1667	5	5.9
17.3333	20	18.1		17.3333	5	5.9
17.5	20	18.1		17.5	5	5.9
17.6667	20	18.1		17.6667	5	5.9
17.8333	20	18.1		17.8333	5	5.9
18	20	18.1		18	5	5.9
18.1667	20	18.1		18.1667	5	5.9
18.3333	20	18.1		18.3333	5	5.9
18.5	20	18.1		18.5	5	5.9
18.6667	20	18.1		18.6667	5	5.9
18.8333	20	18.1		18.8333	5	5.9
19	20	18.1		19	5	5.9
19.1667	20	18.1		19.1667	5	5.9
19.3333	20	18.1		19.3333	5	5.9
19.5	20	18.1		19.5	5	5.9
19.6667	20	18.1		19.6667	5	5.9
19.8333	20	18.1		19.8333	5	5.9
20	20	18.1		20	5	5.9
20.1667	20	18.1		20.1667	5	5.9
20.3333	20	18.1		20.3333	5	5.9
20.5	20	18.1		20.5	5	5.9
20.6667	20	18.1		20.6667	5	5.9
20.8333	20	18.1		20.8333	5	5.9
21	20	18.1		21	5	5.9
21.1667	20	18.1		21.1667	5	5.9
21.3333	20	18.1		21.3333	5	5.9
21.5	20	18.1		21.5	5	5.9
21.6667	20	18.1		21.6667	5	5.9
21.8333	20	18.1		21.8333	5	5.9
22	20	18.1		22	5	5.9
22.1667	20	18.1		22.1667	5	5.9
22.3333	20	18.1		22.3333	5	5.9
22.5	20	18.1		22.5	5	5.9
22.6667	20	18.1		22.6667	5	5.9
22.8333	20	18.1		22.8333	5	5.9
23	20	18.1		23	5	5.9
23.1667	20	18.1		23.1667	5	5.9
23.3333	20	18.1		23.3333	5	5.9
23.5	20	18.1		23.5	5	5.9
23.6667	20	18.1		23.6667	5	5.9
23.8333	20	18.1		23.8333	5	5.9
24	20	18.1		24	5	5.9
24.1667	20	18.1		24.1667	5	5.9
24.3333	20	18.1		24.3333	5	5.9
24.5	20	18.1		24.5	5	5.9
24.6667	20	18.1		24.6667	5	5.9
24.8333	20	18.1		24.8333	5	5.9
25	20	18.1		25	5	5.9
25.1667	20	18.1		25.1667	5	5.9
25.3333	20	18.1		25.3333	5	5.9
25.5	20	18.1		25.5	5	5.9
25.6667	20	18.1		25.6667	5	5.9
25.8333	20	18.1		25.8333	5	5.9
26	20	18.1		26	5	5.9
26.1667	20	18.1		26.1667	5	5.9
26.3333	20	18.1		26.3333	5	5.9
26.5	20	18.1		26.5	5	5.9
26.6667	20	18.1		26.6667	5	5.9
26.8333	20	18.1		26.8333	5	5.9
27	20	18.1		27	5	5.9
27.1667	20	18.1		27.1667	5	5.9
27.3333	20	18.1		27.3333	5	5.9
27.5	20	18.1		27.5	5	5.9
27.6667	20	18.1		27.6667	5	5.9
27.8333	20	18.1		27.8333	5	5.9
28	20	18.1		28	5	5.9
28.1667	20	18.1		28.1667	5	5.9
28.3333	20	18.1		28.3333	5	5.9
28.5	20	18.1		28.5	5	5.9
28.6667	20	18.1		28.6667	5	5.9
28.8333	20	18.1		28.8333	5	5.9
29	20	18.1		29	5	5.9
29.1667	20	18.1		29.1667	5	5.9
29.3333	20	18.1		29.3333	5	5.9
29.5	20	18.1		29.5	5	5.9
29.6667	20	18.1		29.6667	5	5.9
29.8333	20	18.1		29.8333	5	5.9
30	20	18.1		30	5	5.9
30.1667	20	18.1		30.1667	5	5.9
30.3333	20	18.1		30.3333	5	5.9
30.5	20	18.1		30.5	5	5.9
30.6667	20	18.1		30.6667	5	5.9
30.8333	20	18.1		30.8333	5	5.9
31	20	18.1		31	5	5.9
31.1667	20	18.1		31.1667	5	5.9
31.3333	20	18.1		31.3333	5	5.9
31.5	20	18.1		31.5	5	5.9
31.6667	20	18.1		31.6667	5	5.9
31.8333	20	18.1		31.8333	5	5.9
32	20	18.1		32	5	5.9
32.1667	20	18.1		32.1667	5	5.9
32.3333	20	18.1		32.3333	5	5.9
32.5	20	18.1		32.5	5	5.9
32.6667	20	18.1		32.6667	5	5.9
32.8333	20	18.1		32.8333	5	5.9
33	20	18.1		33	5	5.9
33.1667	20	18.1		33.1667	5	5.9
33.3333	20	18.1		33.3333	5	5.9
33.5	20	18.1		33.5	5	5.9
33.6667	20	18.1		33.6667	5	5.9
33.8333	20	18.1		33.8333	5	5.9
34	20	18.1		34	5	5.9
34.1667	20	18.1		34.1667	5	5.9
34.3333	20	18.1		34.3333	5	5.9
34.5	20	18.1		34.5	5	5.9
34.6667	20	18.1		34.6667	5	5.9
34.8333	20	18.1		34.8333	5	5.9
35	20	18.1		35	5	5.9
35.1667	20	18.1		35.1667	5	5.9
35.3333	20	18.1		35.3333	5	5.9
35.5	20	18.1		35.5	5	5.9
35.6667	20	18.1		35.6667	5	5.9
35.8333	20	18.1		35.8333	5	5.9
36	20	18.1		36	5	5.9
36.1667	20	18.1		36.1667	5	5.9
36.3333	20	18.1		36.3333	5	5.9
36.5	20	18.1		36.5	5	5.9
36.6667	20	18.1		36.6667	5	5.9
36.8333	20	18.1		36.8333	5	5.9
37	20	18.1		37	5	5.9
37.1667	20	18.1		37.1667	5	5.9
37.3333	20	18.1		37.3333	5	5.9
37.5	20	18.1		37.5	5	5.9
37.6667	20	18.1		37.6667	5	5.9
37.8333	20	18.1		37.8333	5	5.9
38	20	18.1		38	5	5.9
38.1667	20	18.1		38.1667	5	5.9
38.3333	20	18.1		38.3333	5	5.9
38.5	20	18.1		38.5	5	5.9
38.6667	20	18.1		38.6667	5	5.9
38.8333	20	18.1		38.8333	5	5.9
39	20	18.1		39	5	5.9
39.1667	20	18.1		39.1667	5	5.9
39.3333	20	18.1		39.3333	5	5.9
39.5	20	18.1		39.5	5	5.9
39.6667	20	18.1		39.6667	5	5.9
39.8333	20	18.1		39.8333	5	5.9
40	20	18.1		40	5	5.9
40.1667	20	18.1		40.1667	5	5.9
40.3333	20	18.1		40.3333	5	5.9
40.5	20	18.1		40.5	5	5.9
40.6667	20	18.1		40.6667	5	5.9
40.8333	20	18.1		40.8333	5	5.9
41	20	18.1		41	5	5.9
41.1667	20	18.1		41.1667	5	5.9
41.3333	20	18.1		41.3333	5	5.9
41.5	20	18.1		41.5	5	5.9
41.6667	20	18.1		41.6667	5	5.9
41.8333	20	18.1		41.8333	5	5.9
42	20	18.1		42	5	5.9
42.1667	20	18.1		42.1667	5	5.9
42.3333	20	18.1		42.3333	5	5.9
42.5	20	18.1		42.5	5	5.9
42.6667	20	18.1		42.6667	5	5.9
42.8333	20	18.1		42.8333	5	5.9
43	20	18.1		43	5	5.9
43.1667	20	18.1		43.1667	5	5.9
43.3333	20	18.1		43.3333	5	5.9
43.5	20	18.1		43.5	5	5.9
43.6667	20	18.1		43.6667	5	5.9
43.8333	20	18.1		43.8333	5	5.9
44	20	18.1		44	5	5.9
44.1667	20	18.1		44.1667	5	5.9
44.3333	20	18.1		44.3333	5	5.9
44.5	20	18.1		44.5	5	5.9
44.6667	20	18.1		44.6667	5	5.9
44.8333	20	18.1		44.8333	5	5.9
45	20	18.1		45	5	5.9
45.1667	20	18.1		45.1667	5	5.9
45.3333	20	18.1		45.3333	5	5.9
45.5	20	18.1		45.5	5	5.9
45.6667	20	18.1		45.6667	5	5.9
45.8333	20	18.1		45.8333	5	5.9
46	20	18.1		46	5	5.9
46.1667	20	18.1		46.1667	5	5.9
46.3333	20	18.1		46.3333	5	5.9
46.5	20	18.1		46.5	5	5.9
46.6667	20	18.1		46.6667	5	5.9
46.8333	20	18.1		46.8333	5	5.9
47	20	18.1		47	5	5.9
47.1667	20	18.1		47.1667	5	5.9
47.3333	20	18.1		47.3333	5	5.9
47.5	20	18.1		47.5	5	5.9
47.6667	20	18.1		47.6667	5	5.9
47.8333	20	18.1		47.8333	5	5.9
48	20	18.1		48	5	5.9
48.1667	20	18.1		48.1667	5	5.9
48.3333	20	18.1		48.3333	5	5.9
48.5	20	18.1		48.5	5	5.9
48.6667	20	18.1		48.6667	5	5.9
48.8333	20	18.1		48.8333	5	5.9
49	20	18.1		49	5	5.9
49.1667	20	18.1		49.1667	5	5.9
49.3333	20	18.1		49.3333	5	5.9
49.5	20	18.1		49.5	5	5.9
49.6667	20	18.1		49.6667	5	5.9
49.8333	20	18.1		49.8333	5	5.9
50	20	18.1		50	5	5.9
50.1667	20	18.1		50.1667	5	5.9
50.3333	20	18.1		50.3333	5	5.9
50.5	20	18.1		50.5	5	5.9
50.6667	20	18.1		50.6667	5	5.9
50.8333	20	18.1		50.8333	5	5.9
51	20	18.1		51	5	5.9
51.1667	20	18.1		51.1667	5	5.9
51.3333	20	18.1		51.3333	5	5.9
51.5	20	18.1		51.5	5	5.9
51.6667	20	18.1		51.6667	5	5.9
51.8333	20	18.1		51.8333	5	5.9
52	20	18.1		52	5	5.9
52.1667	20	18.1		52.1667	5	5.9
52.3333	20	18.1		52.3333	5	5.9
52.5	20	18.1		52.5	5	5.9
52.6667	20	18.1		52.6667	5	5.9
52.8333	20	18.1		52.8333	5	5.9
53	20	18.1		53	5	5.9
53.1667	20	18.1		53.1667	5	5.9
53.3333	20	18.1		53.3333	5	5.9
53.5	20	18.1		53.5	5	5.9
53.6667	20	18.1		53.6667	5	5.9
53.8333	20	18.1		53.8333	5	5.9
54	20	18.1		54	5	5.9
54.1667	20	18.1		54.1667	5	5.9
54.3333	20	18.1		54.3333	5	5.9
54.5	20	18.1		54.5	5	5.9
54.6667	20	18.1		54.6667	5	5.9
54.8333	20	18.1		54.8333	5	5.9
55	20	18.1		55	5	5.9
55.1667	20	18.1		55.1667	5	5.9
55.3333	20	18.1		55.3333	5	5.9
55.5	20	18.1		55.5	5	5.9
55.6667	20	18.1		55.6667	5	5.9
55.8333	20	18.1		55.8333	5	5.9
56	20	18.1		56	5	5.9
56.1667	20	18.1		56.1667	5	5.9
56.3333	20	18.1		56.3333	5	5.9
56.5	20	18.1		56.5	5	5.9
56.6667	20	18.1		56.6667	5	5.9
56.8333	20	18.1		56.8333	5	5.9
57	20	18.1		57	5	5.9
57.1667	20	18.1		57.1667	5	5.9
57.3333	20	18.1		57.3333	5	5.9
57.5	20	18.1		57.5	5	5.9
57.6667	20	18.1		57.6667	5	5.9
57.8333	20	18.1		57.8333	5	5.9
58	20	18.1		58	5	5.9
58.1667	20	18.1		58.1667	5	5.9
58.3333	20	18.1		58.3333	5	5.9
58.5	20	18.1		58.5	5	5.9
58.6667	20	18.1		58.6667	5	5.9
58.8333	20	18.1		58.8333	5	5.9
59	20	18.1		59	5	5.9
59.1667	20	18.1		59.1667	5	5.9
59.3333	20	18.1		59.3333	5	5.9
59.5	20	18.1		59.5	5	5.9
59.6667	20	18.1		59.6667	5	5.9
59.8333	20	18.1		59.8333	5	5.9
60	20	18.1		60	5	5.9

## Sheet: Fig. 5E
Fig. 5E. Relative FP size with flux abruptly removed at the indicated time insensitive solutions for large FPs, n = 10 per point.
With ShhFP	flux removed at 10h	flux removed at 20h		no ShhFP	flux removed at 10h	flux removed at 20h
Time (h)	l_FP/L_end (%)	l_FP/L_end (%)		Time (h)	l_FP/L_end (%)	l_FP/L_end (%)
0.1667	0	0		0.1667	0	0
0.3333	0	0		0.3333	0	0
0.5	0	0		0.5	0	0
0.6667	0	0		0.6667	0	0
0.8333	0	0		0.8333	0	0
1	0	0		1	0	0
1.1667	0	0		1.1667	0	0
1.3333	0	0		1.3333	0	0
1.5	0	0		1.5	0	0
1.6667	0	0		1.6667	0	0
1.8333	0	0		1.8333	0	0
2	0.2	0.2		2	0.2	0.2
2.1667	0.9	0.9		2.1667	0.8	0.8
2.3333	1.4	1.4		2.3333	1.4	1.4
2.5	2.5	2.5		2.5	2.3	2.3
2.6667	3.3	3.3		2.6667	3.2	3.2
2.8333	4	4		2.8333	3.8	3.8
3	5	5		3	4.6	4.6
3.1667	5.7	5.7		3.1667	5.4	5.4
3.3333	6.4	6.4		3.3333	6.2	6.2
3.5	7.6	7.6		3.5	7.1	7.1
3.6667	8.5	8.5		3.6667	8.1	8.1
3.8333	9.5	9.5		3.8333	8.8	8.8
4	10.1	10.1		4	9.4	9.4
4.1667	10.9	10.9		4.1667	10.2	10.2
4.3333	11.6	11.6		4.3333	10.9	10.9
4.5	12.3	12.3		4.5	11.4	11.4
4.6667	13	13		4.6667	12	12
4.8333	13.6	13.6		4.8333	12.6	12.6
5	14.2	14.2		5	13.1	13.1
5.1667	14.7	14.7		5.1667	13.5	13.5
5.3333	15.1	15.1		5.3333	13.9	13.9
5.5	15.5	15.5		5.5	14.5	14.5
5.6667	15.9	15.9		5.6667	14.8	14.8
5.8333	16.2	16.2		5.8333	15	15
6	16.5	16.5		6	15.5	15.5
6.1667	16.7	16.7		6.1667	15.8	15.8
6.3333	16.9	16.9		6.3333	16	16
6.5	17	17		6.5	16.2	16.2
6.6667	17.3	17.3		6.6667	16.3	16.3
6.8333	17.4	17.4		6.8333	16.5	16.5
7	17.4	17.4		7	16.9	16.9
7.1667	17.6	17.6		7.1667	17	17
7.3333	17.6	17.6		7.3333	17.2	17.2
7.5	17.8	17.8		7.5	17.2	17.2
7.6667	17.9	17.9		7.6667	17.2	17.2
7.8333	17.9	17.9		7.8333	17.3	17.3
8	17.9	17.9		8	17.4	17.4
8.1667	18	18		8.1667	17.6	17.6
8.3333	18	18		8.3333	17.6	17.6
8.5	18	18		8.5	17.7	17.7
8.6667	18	18		8.6667	17.7	17.7
8.8333	18	18		8.8333	17.7	17.7
9	18	18		9	17.8	17.8
9.1667	18	18		9.1667	17.8	17.8
9.3333	18	18		9.3333	17.9	17.9
9.5	18	18		9.5	17.9	17.9
9.6667	18	18		9.6667	18	18
9.8333	18	18		9.8333	18	18
10	18	18		10	18	18
10.1667	18	18		10.1667	18	18
10.3333	18	18		10.3333	18	18
10.5	18	18		10.5	18	18
10.6667	18	18		10.6667	18	18
10.8333	18	18		10.8333	18	18
11	18	18		11	18	18
11.1667	18	18		11.1667	18	18
11.3333	18	18		11.3333	18	18
11.5	18	18		11.5	18	18
11.6667	18	18		11.6667	18	18
11.8333	18	18		11.8333	18	18
12	18	18		12	18	18
12.1667	18	18		12.1667	18	18
12.3333	18	18		12.3333	18	18
12.5	18	18		12.5	18	18
12.6667	18	18		12.6667	18	18
12.8333	18	18		12.8333	18	18
13	18	18		13	18	18
13.1667	18	18		13.1667	18	18
13.3333	18	18		13.3333	18	18
13.5	18	18		13.5	18	18
13.6667	18	18		13.6667	18	18
13.8333	18	18		13.8333	18	18
14	18	18		14	18	18
14.1667	18.1	18.1		14.1667	18	18
14.3333	18.1	18.1		14.3333	18	18
14.5	18.1	18.1		14.5	18	18
14.6667	18.1	18.1		14.6667	18	18
14.8333	18.1	18.1		14.8333	18	18
15	18.1	18.1		15	18	18
15.1667	18.1	18.1		15.1667	18	18
15.3333	18.1	18.1		15.3333	18	18
15.5	18.1	18.1		15.5	18	18
15.6667	18.1	18.1		15.6667	18	18
15.8333	18.1	18.1		15.8333	18	18
16	18.1	18.1		16	18	18
16.1667	18.1	18.1		16.1667	18	18
16.3333	18.1	18.1		16.3333	18	18
16.5	18.1	18.1		16.5	18	18
16.6667	18.1	18.1		16.6667	18	18
16.8333	18.1	18.1		16.8333	18	18
17	18.1	18.1		17	18	18
17.1667	18.1	18.1		17.1667	18	18
17.3333	18.1	18.1		17.3333	18	18
17.5	18.1	18.1		17.5	18	18
17.6667	18.1	18.1		17.6667	18	18
17.8333	18.1	18.1		17.8333	18	18
18	18.1	18.1		18	18	18
18.1667	18.1	18.1		18.1667	18	18
18.3333	18.1	18.1		18.3333	18	18
18.5	18.1	18.1		18.5	18	18
18.6667	18.1	18.1		18.6667	18	18
18.8333	18.1	18.1		18.8333	18	18
19	18.1	18.1		19	18	18
19.1667	18.1	18.1		19.1667	18	18
19.3333	18.1	18.1		19.3333	18	18
19.5	18.1	18.1		19.5	18	18
19.6667	18.1	18.1		19.6667	18	18
19.8333	18.1	18.1		19.8333	18	18
20	18.1	18.1		20	18	18
20.1667	18.1	18.1		20.1667	18	18
20.3333	18.1	18.1		20.3333	18	18
20.5	18.1	18.1		20.5	18	18
20.6667	18.1	18.1		20.6667	18	18
20.8333	18.1	18.1		20.8333	18	18
21	18.1	18.1		21	18	18
21.1667	18.1	18.1		21.1667	18	18
21.3333	18.1	18.1		21.3333	18	18
21.5	18.1	18.1		21.5	18	18
21.6667	18.1	18.1		21.6667	18	18
21.8333	18.1	18.1		21.8333	18	18
22	18.1	18.1		22	18	18
22.1667	18.1	18.1		22.1667	18	18
22.3333	18.1	18.1		22.3333	18	18
22.5	18.1	18.1		22.5	18	18
22.6667	18.1	18.1		22.6667	18	18
22.8333	18.1	18.1		22.8333	18	18
23	18.1	18.1		23	18	18
23.1667	18.1	18.1		23.1667	18	18
23.3333	18.1	18.1		23.3333	18	18
23.5	18.1	18.1		23.5	18	18
23.6667	18.1	18.1		23.6667	18	18
23.8333	18.1	18.1		23.8333	18	18
24	18.1	18.1		24	18	18
24.1667	18.1	18.1		24.1667	18	18
24.3333	18.1	18.1		24.3333	18	18
24.5	18.1	18.1		24.5	18	18
24.6667	18.1	18.1		24.6667	18	18
24.8333	18.1	18.1		24.8333	18	18
25	18.1	18.1		25	18	18
25.1667	18.1	18.1		25.1667	18	18
25.3333	18.1	18.1		25.3333	18	18
25.5	18.1	18.1		25.5	18	18
25.6667	18.1	18.1		25.6667	18	18
25.8333	18.1	18.1		25.8333	18	18
26	18.1	18.1		26	18	18
26.1667	18.1	18.1		26.1667	18	18
26.3333	18.1	18.1		26.3333	18	18
26.5	18.1	18.1		26.5	18	18
26.6667	18.1	18.1		26.6667	18	18
26.8333	18.1	18.1		26.8333	18	18
27	18.1	18.1		27	18	18
27.1667	18.1	18.1		27.1667	18	18
27.3333	18.1	18.1		27.3333	18	18
27.5	18.1	18.1		27.5	18	18
27.6667	18.1	18.1		27.6667	18	18
27.8333	18.1	18.1		27.8333	18	18
28	18.1	18.1		28	18	18
28.1667	18.1	18.1		28.1667	18	18
28.3333	18.1	18.1		28.3333	18	18
28.5	18.1	18.1		28.5	18	18
28.6667	18.1	18.1		28.6667	18	18
28.8333	18.1	18.1		28.8333	18	18
29	18.1	18.1		29	18	18
29.1667	18.1	18.1		29.1667	18	18
29.3333	18.1	18.1		29.3333	18	18
29.5	18.1	18.1		29.5	18	18
29.6667	18.1	18.1		29.6667	18	18
29.8333	18.1	18.1		29.8333	18	18
30	18.1	18.1		30	18	18
30.1667	18.1	18.1		30.1667	18	18
30.3333	18.1	18.1		30.3333	18	18
30.5	18.1	18.1		30.5	18	18
30.6667	18.1	18.1		30.6667	18	18
30.8333	18.1	18.1		30.8333	18	18
31	18.1	18.1		31	18	18
31.1667	18.1	18.1		31.1667	18	18
31.3333	18.1	18.1		31.3333	18	18
31.5	18.1	18.1		31.5	18	18
31.6667	18.1	18.1		31.6667	18	18
31.8333	18.1	18.1		31.8333	18	18
32	18.1	18.1		32	18	18
32.1667	18.1	18.1		32.1667	18	18
32.3333	18.1	18.1		32.3333	18	18
32.5	18.1	18.1		32.5	18	18
32.6667	18.1	18.1		32.6667	18	18
32.8333	18.1	18.1		32.8333	18	18
33	18.1	18.1		33	18	18
33.1667	18.1	18.1		33.1667	18	18
33.3333	18.1	18.1		33.3333	18	18
33.5	18.1	18.1		33.5	18	18
33.6667	18.1	18.1		33.6667	18	18
33.8333	18.1	18.1		33.8333	18	18
34	18.1	18.1		34	18	18
34.1667	18.1	18.1		34.1667	18	18
34.3333	18.1	18.1		34.3333	18	18
34.5	18.1	18.1		34.5	18	18
34.6667	18.1	18.1		34.6667	18	18
34.8333	18.1	18.1		34.8333	18	18
35	18.1	18.1		35	18	18
35.1667	18.1	18.1		35.1667	18	18
35.3333	18.1	18.1		35.3333	18	18
35.5	18.1	18.1		35.5	18	18
35.6667	18.1	18.1		35.6667	18	18
35.8333	18.1	18.1		35.8333	18	18
36	18.1	18.1		36	18	18
36.1667	18.1	18.1		36.1667	18	18
36.3333	18.1	18.1		36.3333	18	18
36.5	18.1	18.1		36.5	18	18
36.6667	18.1	18.1		36.6667	18	18
36.8333	18.1	18.1		36.8333	18	18
37	18.1	18.1		37	18	18
37.1667	18.1	18.1		37.1667	18	18
37.3333	18.1	18.1		37.3333	18	18
37.5	18.1	18.1		37.5	18	18
37.6667	18.1	18.1		37.6667	18	18
37.8333	18.1	18.1		37.8333	18	18
38	18.1	18.1		38	18	18
38.1667	18.1	18.1		38.1667	18	18
38.3333	18.1	18.1		38.3333	18	18
38.5	18.1	18.1		38.5	18	18
38.6667	18.1	18.1		38.6667	18	18
38.8333	18.1	18.1		38.8333	18	18
39	18.1	18.1		39	18	18
39.1667	18.1	18.1		39.1667	18	18
39.3333	18.1	18.1		39.3333	18	18
39.5	18.1	18.1		39.5	18	18
39.6667	18.1	18.1		39.6667	18	18
39.8333	18.1	18.1		39.8333	18	18
40	18.1	18.1		40	18	18
40.1667	18.1	18.1		40.1667	18	18
40.3333	18.1	18.1		40.3333	18	18
40.5	18.1	18.1		40.5	18	18
40.6667	18.1	18.1		40.6667	18	18
40.8333	18.1	18.1		40.8333	18	18
41	18.1	18.1		41	18	18
41.1667	18.1	18.1		41.1667	18	18
41.3333	18.1	18.1		41.3333	18	18
41.5	18.1	18.1		41.5	18	18
41.6667	18.1	18.1		41.6667	18	18
41.8333	18.1	18.1		41.8333	18	18
42	18.1	18.1		42	18	18
42.1667	18.1	18.1		42.1667	18	18
42.3333	18.1	18.1		42.3333	18	18
42.5	18.1	18.1		42.5	18	18
42.6667	18.1	18.1		42.6667	18	18
42.8333	18.1	18.1		42.8333	18	18
43	18.1	18.1		43	18	18
43.1667	18.1	18.1		43.1667	18	18
43.3333	18.1	18.1		43.3333	18	18
43.5	18.1	18.1		43.5	18	18
43.6667	18.1	18.1		43.6667	18	18
43.8333	18.1	18.1		43.8333	18	18
44	18.1	18.1		44	18	18
44.1667	18.1	18.1		44.1667	18	18
44.3333	18.1	18.1		44.3333	18	18
44.5	18.1	18.1		44.5	18	18
44.6667	18.1	18.1		44.6667	18	18
44.8333	18.1	18.1		44.8333	18	18
45	18.1	18.1		45	18	18
45.1667	18.1	18.1		45.1667	18	18
45.3333	18.1	18.1		45.3333	18	18
45.5	18.1	18.1		45.5	18	18
45.6667	18.1	18.1		45.6667	18	18
45.8333	18.1	18.1		45.8333	18	18
46	18.1	18.1		46	18	18
46.1667	18.1	18.1		46.1667	18	18
46.3333	18.1	18.1		46.3333	18	18
46.5	18.1	18.1		46.5	18	18
46.6667	18.1	18.1		46.6667	18	18
46.8333	18.1	18.1		46.8333	18	18
47	18.1	18.1		47	18	18
47.1667	18.1	18.1		47.1667	18	18
47.3333	18.1	18.1		47.3333	18	18
47.5	18.1	18.1		47.5	18	18
47.6667	18.1	18.1		47.6667	18	18
47.8333	18.1	18.1		47.8333	18	18
48	18.1	18.1		48	18	18
48.1667	18.1	18.1		48.1667	18	18
48.3333	18.1	18.1		48.3333	18	18
48.5	18.1	18.1		48.5	18	18
48.6667	18.1	18.1		48.6667	18	18
48.8333	18.1	18.1		48.8333	18	18
49	18.1	18.1		49	18	18
49.1667	18.1	18.1		49.1667	18	18
49.3333	18.1	18.1		49.3333	18	18
49.5	18.1	18.1		49.5	18	18
49.6667	18.1	18.1		49.6667	18	18
49.8333	18.1	18.1		49.8333	18	18
50	18.1	18.1		50	18	18
50.1667	18.1	18.1		50.1667	18	18
50.3333	18.1	18.1		50.3333	18	18
50.5	18.1	18.1		50.5	18	18
50.6667	18.1	18.1		50.6667	18	18
50.8333	18.1	18.1		50.8333	18	18
51	18.1	18.1		51	18	18
51.1667	18.1	18.1		51.1667	18	18
51.3333	18.1	18.1		51.3333	18	18
51.5	18.1	18.1		51.5	18	18
51.6667	18.1	18.1		51.6667	18	18
51.8333	18.1	18.1		51.8333	18	18
52	18.1	18.1		52	18	18
52.1667	18.1	18.1		52.1667	18	18
52.3333	18.1	18.1		52.3333	18	18
52.5	18.1	18.1		52.5	18	18
52.6667	18.1	18.1		52.6667	18	18
52.8333	18.1	18.1		52.8333	18	18
53	18.1	18.1		53	18	18
53.1667	18.1	18.1		53.1667	18	18
53.3333	18.1	18.1		53.3333	18	18
53.5	18.1	18.1		53.5	18	18
53.6667	18.1	18.1		53.6667	18	18
53.8333	18.1	18.1		53.8333	18	18
54	18.1	18.1		54	18	18
54.1667	18.1	18.1		54.1667	18	18
54.3333	18.1	18.1		54.3333	18	18
54.5	18.1	18.1		54.5	18	18
54.6667	18.1	18.1		54.6667	18	18
54.8333	18.1	18.1		54.8333	18	18
55	18.1	18.1		55	18	18
55.1667	18.1	18.1		55.1667	18	18
55.3333	18.1	18.1		55.3333	18	18
55.5	18.1	18.1		55.5	18	18
55.6667	18.1	18.1		55.6667	18	18
55.8333	18.1	18.1		55.8333	18	18
56	18.1	18.1		56	18	18
56.1667	18.1	18.1		56.1667	18	18
56.3333	18.1	18.1		56.3333	18	18
56.5	18.1	18.1		56.5	18	18
56.6667	18.1	18.1		56.6667	18	18
56.8333	18.1	18.1		56.8333	18	18
57	18.1	18.1		57	18	18
57.1667	18.1	18.1		57.1667	18	18
57.3333	18.1	18.1		57.3333	18	18
57.5	18.1	18.1		57.5	18	18
57.6667	18.1	18.1		57.6667	18	18
57.8333	18.1	18.1		57.8333	18	18
58	18.1	18.1		58	18	18
58.1667	18.1	18.1		58.1667	18	18
58.3333	18.1	18.1		58.3333	18	18
58.5	18.1	18.1		58.5	18	18
58.6667	18.1	18.1		58.6667	18	18
58.8333	18.1	18.1		58.8333	18	18
59	18.1	18.1		59	18	18
59.1667	18.1	18.1		59.1667	18	18
59.3333	18.1	18.1		59.3333	18	18
59.5	18.1	18.1		59.5	18	18
59.6667	18.1	18.1		59.6667	18	18
59.8333	18.1	18.1		59.8333	18	18
60	18.1	18.1		60	18	18

## Sheet: Fig. 5F
Fig. 5F. Relative FP size with flux abruptly removed at the indicated time sensitive solutions for large FPs, n = 10 per point.
With ShhFP	flux removed at 10h	flux removed at 20h		no ShhFP	flux removed at 10h	flux removed at 20h
Time (h)	l_FP/L_end (%)	l_FP/L_end (%)		Time (h)	l_FP/L_end (%)	l_FP/L_end (%)
0.1667	0	0		0.1667	0	0
0.3333	0	0		0.3333	0	0
0.5	0	0		0.5	0	0
0.6667	0	0		0.6667	0	0
0.8333	0	0		0.8333	0	0
1	0	0		1	0	0
1.1667	0	0		1.1667	0	0
1.3333	0	0		1.3333	0	0
1.5	0	0		1.5	0	0
1.6667	0	0		1.6667	0	0
1.8333	0.7	0.7		1.8333	0.4	0.4
2	1.4	1.4		2	1.2	1.2
2.1667	2.3	2.3		2.1667	1.9	1.9
2.3333	2.9	2.9		2.3333	2.7	2.7
2.5	3.5	3.5		2.5	3.3	3.3
2.6667	4.4	4.4		2.6667	4.1	4.1
2.8333	5.3	5.3		2.8333	4.9	4.9
3	6.1	6.1		3	5.5	5.5
3.1667	6.5	6.5		3.1667	6.2	6.2
3.3333	7.3	7.3		3.3333	6.7	6.7
3.5	8.1	8.1		3.5	7.4	7.4
3.6667	8.6	8.6		3.6667	8	8
3.8333	9.1	9.1		3.8333	8.4	8.4
4	9.5	9.5		4	9	9
4.1667	10.1	10.1		4.1667	9.2	9.2
4.3333	10.2	10.2		4.3333	9.6	9.6
4.5	10.9	10.9		4.5	10	10
4.6667	11.2	11.2		4.6667	10.5	10.5
4.8333	11.6	11.6		4.8333	10.7	10.7
5	11.8	11.8		5	11.2	11.2
5.1667	12	12		5.1667	11.4	11.4
5.3333	12.4	12.4		5.3333	11.6	11.6
5.5	12.6	12.6		5.5	11.7	11.7
5.6667	12.8	12.8		5.6667	12	12
5.8333	12.9	12.9		5.8333	12.2	12.2
6	13.1	13.1		6	12.4	12.4
6.1667	13.1	13.1		6.1667	12.6	12.6
6.3333	13.3	13.3		6.3333	12.7	12.7
6.5	13.5	13.5		6.5	12.8	12.8
6.6667	13.6	13.6		6.6667	13	13
6.8333	13.8	13.8		6.8333	13.1	13.1
7	13.9	13.9		7	13.1	13.1
7.1667	13.9	13.9		7.1667	13.2	13.2
7.3333	13.9	13.9		7.3333	13.4	13.4
7.5	14	14		7.5	13.5	13.5
7.6667	14.1	14.1		7.6667	13.5	13.5
7.8333	14.1	14.1		7.8333	13.5	13.5
8	14.2	14.2		8	13.7	13.7
8.1667	14.2	14.2		8.1667	13.8	13.8
8.3333	14.2	14.2		8.3333	13.8	13.8
8.5	14.2	14.2		8.5	13.8	13.8
8.6667	14.3	14.3		8.6667	13.8	13.8
8.8333	14.3	14.3		8.8333	13.8	13.8
9	14.4	14.4		9	14	14
9.1667	14.4	14.4		9.1667	14	14
9.3333	14.5	14.5		9.3333	14	14
9.5	14.5	14.5		9.5	14	14
9.6667	14.5	14.5		9.6667	14	14
9.8333	14.5	14.5		9.8333	14	14
10	14.8	14.8		10	14	14
10.1667	14.8	14.8		10.1667	14	14
10.3333	14.8	14.8		10.3333	14	14
10.5	14.8	14.8		10.5	14	14
10.6667	14.8	14.8		10.6667	14	14
10.8333	14.8	14.8		10.8333	14.1	14.1
11	14.8	14.8		11	14.1	14.2
11.1667	14.8	14.8		11.1667	14.1	14.2
11.3333	14.9	14.9		11.3333	14.1	14.3
11.5	14.9	14.9		11.5	14.1	14.3
11.6667	14.9	14.9		11.6667	14.3	14.3
11.8333	15	15		11.8333	14.3	14.3
12	15	15		12	14.3	14.3
12.1667	15	15		12.1667	14.3	14.3
12.3333	15	15		12.3333	14.3	14.3
12.5	15	15		12.5	14.3	14.3
12.6667	15	15		12.6667	14.3	14.3
12.8333	15	15		12.8333	14.3	14.3
13	15	15		13	14.3	14.3
13.1667	15	15		13.1667	14.3	14.3
13.3333	15	15		13.3333	14.3	14.3
13.5	15	15		13.5	14.3	14.3
13.6667	15	15		13.6667	14.3	14.3
13.8333	15	15		13.8333	14.3	14.4
14	15	15		14	14.3	14.4
14.1667	15	15.1		14.1667	14.3	14.4
14.3333	15.1	15.1		14.3333	14.3	14.4
14.5	15.1	15.1		14.5	14.3	14.4
14.6667	15.2	15.2		14.6667	14.3	14.4
14.8333	15.2	15.2		14.8333	14.3	14.4
15	15.2	15.2		15	14.3	14.4
15.1667	15.2	15.2		15.1667	14.3	14.4
15.3333	15.2	15.2		15.3333	14.3	14.4
15.5	15.2	15.2		15.5	14.3	14.4
15.6667	15.2	15.2		15.6667	14.3	14.4
15.8333	15.2	15.2		15.8333	14.3	14.5
16	15.2	15.2		16	14.3	14.6
16.1667	15.2	15.2		16.1667	14.3	14.6
16.3333	15.2	15.2		16.3333	14.3	14.6
16.5	15.2	15.2		16.5	14.3	14.6
16.6667	15.2	15.2		16.6667	14.4	14.6
16.8333	15.2	15.2		16.8333	14.4	14.6
17	15.2	15.2		17	14.4	14.6
17.1667	15.2	15.2		17.1667	14.1	14.6
17.3333	15.2	15.2		17.3333	14.1	14.6
17.5	15.2	15.2		17.5	14.1	14.6
17.6667	15.2	15.2		17.6667	14.1	14.6
17.8333	15.2	15.2		17.8333	14.1	14.6
18	15.2	15.2		18	14.1	14.6
18.1667	15.2	15.2		18.1667	14.1	14.6
18.3333	15.2	15.2		18.3333	14	14.6
18.5	15.2	15.2		18.5	14	14.6
18.6667	15.2	15.2		18.6667	14	14.6
18.8333	15.2	15.2		18.8333	14	14.6
19	15.2	15.2		19	14	14.6
19.1667	15.2	15.2		19.1667	13.9	14.6
19.3333	15.2	15.2		19.3333	13.5	14.6
19.5	15.2	15.2		19.5	13.5	14.6
19.6667	15.2	15.2		19.6667	13.5	14.6
19.8333	15.2	15.2		19.8333	13.5	14.6
20	15.2	15.2		20	13.5	14.6
20.1667	15.2	15.2		20.1667	13.5	14.6
20.3333	15.2	15.2		20.3333	13.5	14.6
20.5	15.2	15.2		20.5	13.5	14.6
20.6667	15.2	15.2		20.6667	13.5	14.6
20.8333	15.2	15.2		20.8333	13.3	14.6
21	15.2	15.2		21	12.9	14.6
21.1667	15.2	15.2		21.1667	12.2	14.6
21.3333	15.2	15.2		21.3333	11.9	14.6
21.5	15.2	15.2		21.5	11.9	14.6
21.6667	15.2	15.2		21.6667	11.9	14.6
21.8333	15.2	15.2		21.8333	11.9	14.6
22	15.2	15.2		22	11.9	14.6
22.1667	15.2	15.2		22.1667	11.9	14.6
22.3333	15.2	15.2		22.3333	11.7	14.6
22.5	15.2	15.3		22.5	11.3	14.6
22.6667	15.2	15.3		22.6667	10.7	14.6
22.8333	15.3	15.3		22.8333	9.9	14.6
23	15.3	15.3		23	9.7	14.6
23.1667	15.3	15.3		23.1667	9.1	14.6
23.3333	15.3	15.3		23.3333	8.7	14.6
23.5	15.3	15.3		23.5	8.2	14.6
23.6667	15.3	15.3		23.6667	7.2	14.6
23.8333	15.3	15.3		23.8333	6.9	14.6
24	15.3	15.3		24	6.9	14.6
24.1667	15.3	15.3		24.1667	6.9	14.6
24.3333	15.3	15.3		24.3333	6.8	14.6
24.5	15.3	15.3		24.5	6.7	14.6
24.6667	15.3	15.3		24.6667	6.1	14.6
24.8333	15.3	15.3		24.8333	5.4	14.6
25	15.3	15.3		25	4.9	14.6
25.1667	15.3	15.3		25.1667	3.4	14.6
25.3333	15.3	15.3		25.3333	3.2	14.6
25.5	15.3	15.3		25.5	2.8	14.6
25.6667	15.3	15.3		25.6667	2	14.6
25.8333	15.3	15.3		25.8333	0.3	14.6
26	15.3	15.3		26	0	14.6
26.1667	15.3	15.3		26.1667	0	14.6
26.3333	15.3	15.3		26.3333	0	14.6
26.5	15.3	15.3		26.5	0	14.6
26.6667	15.3	15.3		26.6667	0	14.6
26.8333	15.3	15.3		26.8333	0	14.6
27	15.3	15.3		27	0	14.6
27.1667	15.3	15.3		27.1667	0	14.6
27.3333	15.3	15.3		27.3333	0	14.6
27.5	15.3	15.3		27.5	0	14.6
27.6667	15.3	15.3		27.6667	0	14.5
27.8333	15.3	15.3		27.8333	0	14.3
28	15.3	15.3		28	0	14.3
28.1667	15.3	15.3		28.1667	0	14.3
28.3333	15.3	15.3		28.3333	0	14.3
28.5	15.3	15.3		28.5	0	14.3
28.6667	15.3	15.3		28.6667	0	14.3
28.8333	15.3	15.3		28.8333	0	14.3
29	15.3	15.3		29	0	14.3
29.1667	15.3	15.3		29.1667	0	14.3
29.3333	15.3	15.3		29.3333	0	14.3
29.5	15.3	15.3		29.5	0	14.3
29.6667	15.3	15.3		29.6667	0	14.2
29.8333	15.3	15.4		29.8333	0	13.7
30	15.3	15.4		30	0	13.7
30.1667	15.3	15.4		30.1667	0	13.7
30.3333	15.3	15.4		30.3333	0	13.7
30.5	15.3	15.4		30.5	0	13.7
30.6667	15.3	15.4		30.6667	0	13.7
30.8333	15.4	15.4		30.8333	0	13.7
31	15.4	15.4		31	0	13.7
31.1667	15.4	15.4		31.1667	0	13.7
31.3333	15.4	15.4		31.3333	0	13.5
31.5	15.4	15.4		31.5	0	13.1
31.6667	15.4	15.4		31.6667	0	12.6
31.8333	15.4	15.4		31.8333	0	12.2
32	15.4	15.4		32	0	12.2
32.1667	15.4	15.4		32.1667	0	12.2
32.3333	15.4	15.4		32.3333	0	12.2
32.5	15.4	15.4		32.5	0	12.2
32.6667	15.4	15.4		32.6667	0	12.2
32.8333	15.4	15.4		32.8333	0	11.8
33	15.4	15.4		33	0	11.4
33.1667	15.4	15.4		33.1667	0	10.8
33.3333	15.4	15.4		33.3333	0	10.1
33.5	15.4	15.4		33.5	0	10.1
33.6667	15.4	15.4		33.6667	0	9.4
33.8333	15.4	15.4		33.8333	0	8.7
34	15.4	15.4		34	0	8.1
34.1667	15.4	15.4		34.1667	0	7.2
34.3333	15.4	15.4		34.3333	0	7
34.5	15.4	15.5		34.5	0	7
34.6667	15.4	15.5		34.6667	0	7
34.8333	15.4	15.5		34.8333	0	7
35	15.4	15.5		35	0	6.9
35.1667	15.4	15.5		35.1667	0	6.3
35.3333	15.4	15.5		35.3333	0	5.6
35.5	15.4	15.5		35.5	0	4.9
35.6667	15.5	15.5		35.6667	0	3.6
35.8333	15.5	15.5		35.8333	0	3.2
36	15.5	15.5		36	0	2.7
36.1667	15.5	15.5		36.1667	0	2
36.3333	15.5	15.5		36.3333	0	0.7
36.5	15.5	15.5		36.5	0	0
36.6667	15.5	15.5		36.6667	0	0
36.8333	15.5	15.5		36.8333	0	0
37	15.5	15.5		37	0	0
37.1667	15.5	15.5		37.1667	0	0
37.3333	15.5	15.5		37.3333	0	0
37.5	15.5	15.5		37.5	0	0
37.6667	15.5	15.5		37.6667	0	0
37.8333	15.5	15.5		37.8333	0	0
38	15.5	15.5		38	0	0
38.1667	15.5	15.5		38.1667	0	0
38.3333	15.5	15.5		38.3333	0	0
38.5	15.5	15.5		38.5	0	0
38.6667	15.5	15.7		38.6667	0	0
38.8333	15.5	15.7		38.8333	0	0
39	15.5	15.7		39	0	0
39.1667	15.5	15.7		39.1667	0	0
39.3333	15.5	15.7		39.3333	0	0
39.5	15.5	15.7		39.5	0	0
39.6667	15.5	15.7		39.6667	0	0
39.8333	15.5	15.7		39.8333	0	0
40	15.5	15.7		40	0	0
40.1667	15.6	15.7		40.1667	0	0
40.3333	15.6	15.7		40.3333	0	0
40.5	15.6	15.7		40.5	0	0
40.6667	15.6	15.7		40.6667	0	0
40.8333	15.6	15.7		40.8333	0	0
41	15.6	15.7		41	0	0
41.1667	15.6	15.7		41.1667	0	0
41.3333	15.6	15.7		41.3333	0	0
41.5	15.6	15.7		41.5	0	0
41.6667	15.6	15.7		41.6667	0	0
41.8333	15.6	15.7		41.8333	0	0
42	15.6	15.7		42	0	0
42.1667	15.6	15.7		42.1667	0	0
42.3333	15.6	15.7		42.3333	0	0
42.5	15.6	15.7		42.5	0	0
42.6667	15.6	15.7		42.6667	0	0
42.8333	15.6	15.7		42.8333	0	0
43	15.6	15.7		43	0	0
43.1667	15.6	15.7		43.1667	0	0
43.3333	15.6	15.7		43.3333	0	0
43.5	15.6	15.8		43.5	0	0
43.6667	15.6	15.8		43.6667	0	0
43.8333	15.6	15.8		43.8333	0	0
44	15.6	15.8		44	0	0
44.1667	15.6	15.8		44.1667	0	0
44.3333	15.6	15.8		44.3333	0	0
44.5	15.6	15.8		44.5	0	0
44.6667	15.6	15.8		44.6667	0	0
44.8333	15.6	15.8		44.8333	0	0
45	15.6	15.8		45	0	0
45.1667	15.7	15.8		45.1667	0	0
45.3333	15.7	15.8		45.3333	0	0
45.5	15.7	15.8		45.5	0	0
45.6667	15.8	15.9		45.6667	0	0
45.8333	15.8	16		45.8333	0	0
46	15.8	16		46	0	0
46.1667	15.8	16		46.1667	0	0
46.3333	15.8	16		46.3333	0	0
46.5	15.8	16		46.5	0	0
46.6667	15.8	16		46.6667	0	0
46.8333	15.8	16		46.8333	0	0
47	15.8	16		47	0	0
47.1667	15.8	16		47.1667	0	0
47.3333	15.8	16		47.3333	0	0
47.5	15.8	16		47.5	0	0
47.6667	15.8	16		47.6667	0	0
47.8333	15.8	16		47.8333	0	0
48	15.8	16		48	0	0
48.1667	15.8	16		48.1667	0	0
48.3333	15.8	16		48.3333	0	0
48.5	15.8	16		48.5	0	0
48.6667	15.8	16		48.6667	0	0
48.8333	15.8	16		48.8333	0	0
49	15.8	16		49	0	0
49.1667	15.8	16		49.1667	0	0
49.3333	15.8	16.1		49.3333	0	0
49.5	15.8	16.1		49.5	0	0
49.6667	15.8	16.1		49.6667	0	0
49.8333	15.8	16.1		49.8333	0	0
50	15.9	16.1		50	0	0
50.1667	15.9	16.1		50.1667	0	0
50.3333	15.9	16.1		50.3333	0	0
50.5	16	16.1		50.5	0	0
50.6667	16	16.1		50.6667	0	0
50.8333	16	16.1		50.8333	0	0
51	16	16.1		51	0	0
51.1667	16.1	16.1		51.1667	0	0
51.3333	16.1	16.2		51.3333	0	0
51.5	16.1	16.2		51.5	0	0
51.6667	16.1	16.2		51.6667	0	0
51.8333	16.1	16.2		51.8333	0	0
52	16.1	16.2		52	0	0
52.1667	16.1	16.2		52.1667	0	0
52.3333	16.1	16.2		52.3333	0	0
52.5	16.1	16.2		52.5	0	0
52.6667	16.1	16.2		52.6667	0	0
52.8333	16.1	16.2		52.8333	0	0
53	16.1	16.2		53	0	0
53.1667	16.1	16.2		53.1667	0	0
53.3333	16.1	16.2		53.3333	0	0
53.5	16.1	16.2		53.5	0	0
53.6667	16.1	16.2		53.6667	0	0
53.8333	16.1	16.2		53.8333	0	0
54	16.1	16.2		54	0	0
54.1667	16.1	16.2		54.1667	0	0
54.3333	16.1	16.2		54.3333	0	0
54.5	16.1	16.2		54.5	0	0
54.6667	16.1	16.2		54.6667	0	0
54.8333	16.1	16.2		54.8333	0	0
55	16.1	16.2		55	0	0
55.1667	16.1	16.3		55.1667	0	0
55.3333	16.1	16.3		55.3333	0	0
55.5	16.2	16.3		55.5	0	0
55.6667	16.2	16.3		55.6667	0	0
55.8333	16.2	16.3		55.8333	0	0
56	16.2	16.3		56	0	0
56.1667	16.2	16.4		56.1667	0	0
56.3333	16.2	16.4		56.3333	0	0
56.5	16.2	16.4		56.5	0	0
56.6667	16.2	16.4		56.6667	0	0
56.8333	16.2	16.4		56.8333	0	0
57	16.2	16.4		57	0	0
57.1667	16.2	16.4		57.1667	0	0
57.3333	16.2	16.4		57.3333	0	0
57.5	16.2	16.5		57.5	0	0
57.6667	16.2	16.5		57.6667	0	0
57.8333	16.2	16.5		57.8333	0	0
58	16.2	16.5		58	0	0
58.1667	16.2	16.5		58.1667	0	0
58.3333	16.3	16.5		58.3333	0	0
58.5	16.3	16.6		58.5	0	0
58.6667	16.3	16.6		58.6667	0	0
58.8333	16.3	16.6		58.8333	0	0
59	16.3	16.6		59	0	0
59.1667	16.3	16.6		59.1667	0	0
59.3333	16.3	16.6		59.3333	0	0
59.5	16.3	16.6		59.5	0	0
59.6667	16.3	16.6		59.6667	0	0
59.8333	16.4	16.6		59.8333	0	0
60	16.4	16.6		60	0	0
