# Supplementary material for: Dynamics of morphogen source formation in a growing tissue
Source: PLoS Comput Biol. 2024 Oct 14;20(10):e1012508. doi: 10.1371/journal.pcbi.1012508 (PMC11501038; doi:10.1371/journal.pcbi.1012508)
Supplement: S1 Source data — The zipped folder contains.xlsx files for individual figures with separate tabs corresponding to individual figure panels. (ZIP) [file pcbi.1012508.s011.zip › Fig6_source_data.xlsx]

## Sheet: Fig. 6A
Fig. 6A. Shh amplitude sensitivity to perturbations of model parameters. Amplitude of Shh at the end of the simulation upon perturbation of the indicated model parameter, n=214.
\kappa_F			\kappa_N			\kappa_F->S			c_S->F			c_S->N			K_N->F			K_F->N
Fold-change	A_Shh (a.u.)	SE	Fold-change	A_Shh (a.u.)	SE	Fold-change	A_Shh (a.u.)	SE	Fold-change	A_Shh (a.u.)	SE	Fold-change	A_Shh (a.u.)	SE	Fold-change	A_Shh (a.u.)	SE	Fold-change	A_Shh (a.u.)	SE
0.1	7.46748	25.0511	0.1	385.436	50.5099	0.1	88.4324	80.371	0.1	11.7725	35.2865	0.1	384.557	51.0526	0.1	385.436	50.5097	0.1	24.3355	48.6827
0.112202	11.8191	32.4596	0.112202	385.436	50.5099	0.112202	99.5915	84.9355	0.112202	17.1858	42.4299	0.112202	384.323	51.1038	0.112202	385.436	50.5097	0.112202	35.0566	58.5149
0.125893	18.2741	41.6843	0.125893	385.435	50.51	0.125893	110.682	89.1778	0.125893	26.2012	50.734	0.125893	384.087	51.259	0.125893	385.436	50.5097	0.125893	44.7616	66.865
0.141254	27.8691	52.6119	0.141254	385.435	50.5106	0.141254	122.433	92.9683	0.141254	36.1826	60.9076	0.141254	383.887	51.3825	0.141254	385.436	50.5097	0.141254	59.7015	74.493
0.158489	38.3014	62.1273	0.158489	385.434	50.5121	0.158489	135.417	96.3891	0.158489	49.0734	70.2196	0.158489	383.631	51.5384	0.158489	385.436	50.5097	0.158489	74.5645	82.0585
0.177828	51.6181	73.5469	0.177828	385.432	50.5137	0.177828	149.842	98.359	0.177828	62.8202	80.5503	0.177828	383.406	51.5855	0.177828	385.436	50.5097	0.177828	94.221	88.257
0.199526	65.8116	82.8668	0.199526	385.429	50.521	0.199526	164.797	99.5543	0.199526	77.9166	89.2079	0.199526	383.113	51.6056	0.199526	385.436	50.5097	0.199526	112.149	93.6418
0.223872	82.1627	92.1115	0.223872	385.424	50.5322	0.223872	180.078	100.188	0.223872	95.1321	97.0044	0.223872	382.791	51.6498	0.223872	385.436	50.5097	0.223872	132.515	97.5254
0.251189	101.152	99.8937	0.251189	385.415	50.5473	0.251189	195.731	100.03	0.251189	115.211	103.654	0.251189	382.231	51.8247	0.251189	385.436	50.5097	0.251189	151.577	101.897
0.281838	120.871	106.308	0.281838	385.398	50.572	0.281838	211.507	98.7893	0.281838	136.432	107.966	0.281838	381.716	51.8503	0.281838	385.436	50.5097	0.281838	171.144	103.698
0.316228	142.98	110.849	0.316228	385.363	50.6178	0.316228	226.552	98.2803	0.316228	160.065	111.343	0.316228	381.243	51.9616	0.316228	385.436	50.5097	0.316228	191.868	103.925
0.354813	165.719	113.196	0.354813	385.309	50.6695	0.354813	241.596	96.9955	0.354813	180.988	113.831	0.354813	380.591	51.9873	0.354813	385.436	50.5098	0.354813	209.676	104.283
0.398107	188.506	115.053	0.398107	385.202	50.7617	0.398107	257.277	93.5396	0.398107	204.438	112.948	0.398107	379.918	51.9677	0.398107	385.436	50.5099	0.398107	228.804	103.531
0.446684	214.727	110.756	0.446684	385.014	50.8988	0.446684	272.204	90.1953	0.446684	227.871	109.104	0.446684	379.221	52.0323	0.446684	385.436	50.5104	0.446684	247.879	101.041
0.501187	237.952	108.658	0.501187	384.688	51.0558	0.501187	287.336	84.7529	0.501187	249.842	107.032	0.501187	378.499	52.1751	0.501187	385.434	50.512	0.501187	265.075	99.5044
0.562341	258.233	108.267	0.562341	384.095	51.2913	0.562341	302.785	76.8193	0.562341	268.755	105.486	0.562341	377.435	52.2744	0.562341	385.414	50.5212	0.562341	280.272	99.8059
0.630957	277.415	106.111	0.630957	383.102	51.6299	0.630957	316.981	70.9556	0.630957	286.396	103.146	0.630957	376.191	52.3687	0.630957	385.314	50.5594	0.630957	295.042	96.8947
0.707946	297.925	96.4362	0.707946	381.532	51.96	0.707946	330.513	64.6749	0.707946	306.435	91.2341	0.707946	374.704	52.2933	0.707946	384.912	50.7	0.707946	312.213	84.1397
0.794328	322.678	73.8834	0.794328	378.787	52.3547	0.794328	343.152	59.2316	0.794328	327.906	72.6405	0.794328	372.677	52.0622	0.794328	383.565	50.9626	0.794328	332.454	63.5056
0.891251	347.603	53.2915	0.891251	374.301	52.4593	0.891251	354.708	54.6341	0.891251	349.861	53.6253	0.891251	369.858	51.4008	0.891251	379.899	51.6831	0.891251	351.986	49.3714
1	365.675	50.5033	1	365.675	50.5033	1	365.675	50.5033	1	365.675	50.5033	1	365.675	50.5033	1	365.675	50.5033	1	365.675	50.5033
1.12202	376.59	49.5021	1.12202	351.843	47.4157	1.12202	375.808	46.6015	1.12202	375.29	49.4275	1.12202	360.417	49.0335	1.12202	320.642	71.598	1.12202	373.621	51.6302
1.25893	383.182	47.8844	1.25893	334.86	55.4767	1.25893	385.091	42.8553	1.25893	381.573	48.0415	1.25893	353.065	49.6839	1.25893	280.178	87.0635	1.25893	377.854	51.6911
1.41254	387.64	46.4264	1.41254	317.478	73.324	1.41254	393.693	39.305	1.41254	386.111	46.6465	1.41254	343.928	55.3575	1.41254	232.322	98.9059	1.41254	380.491	51.4764
1.58489	390.849	45.1332	1.58489	304.354	80.5621	1.58489	401.478	35.9913	1.58489	389.565	45.3703	1.58489	334.623	66.1137	1.58489	183.277	100.787	1.58489	382.032	51.2566
1.77828	393.427	44.0216	1.77828	292.652	85.0148	1.77828	408.66	33.027	1.77828	392.345	44.2343	1.77828	326.611	74.2529	1.77828	133.513	94.3539	1.77828	383.112	51.0044
1.99526	395.457	43.1548	1.99526	281.536	87.4579	1.99526	415.251	30.2415	1.99526	394.608	43.3568	1.99526	319.335	79.3695	1.99526	83.3525	84.6287	1.99526	383.837	50.8368
2.23872	397.156	42.5112	2.23872	270.889	89.5243	2.23872	421.288	27.6653	2.23872	396.491	42.6981	2.23872	312.49	83.6894	2.23872	46.2632	66.4159	2.23872	384.372	50.7522
2.51189	398.555	41.9784	2.51189	260.592	92.2838	2.51189	426.78	25.3011	2.51189	398.059	42.137	2.51189	305.527	86.1023	2.51189	22.261	47.4687	2.51189	384.751	50.7046
2.81838	399.719	41.5268	2.81838	250.25	95.4309	2.81838	431.805	23.1369	2.81838	399.346	41.6498	2.81838	297.974	92.1903	2.81838	9.61644	28.6698	2.81838	384.994	50.6488
3.16228	400.715	41.1392	3.16228	241.104	96.1254	3.16228	436.343	21.1492	3.16228	400.454	41.2333	3.16228	291.759	92.3374	3.16228	2.90979	13.4627	3.16228	385.15	50.6084
3.54813	401.568	40.8245	3.54813	232.586	96.5132	3.54813	440.47	19.3619	3.54813	401.394	40.8843	3.54813	284.437	95.5345	3.54813	0.36692	2.46427	3.54813	385.261	50.5644
3.98107	402.304	40.5675	3.98107	224.535	96.7632	3.98107	444.18	17.7881	3.98107	402.189	40.6135	3.98107	277.871	95.979	3.98107	0.000123	0.000785	3.98107	385.324	50.5438
4.46684	402.949	40.3582	4.46684	216.904	97.235	4.46684	447.692	16.3657	4.46684	402.871	40.3925	4.46684	271.128	96.7242	4.46684	8.3e-05	0.000581	4.46684	385.367	50.5338
5.01187	403.515	40.1822	5.01187	209.351	96.898	5.01187	450.747	15.0744	5.01187	403.466	40.2042	5.01187	264.648	98.1357	5.01187	6.6e-05	0.000453	5.01187	385.397	50.5239
5.62341	404.016	40.0325	5.62341	200.655	97.5637	5.62341	453.56	13.9562	5.62341	403.988	40.0426	5.62341	257.63	99.5463	5.62341	5.2e-05	0.000356	5.62341	385.415	50.5169
6.30957	404.459	39.907	6.30957	193.883	97.5054	6.30957	456.115	13.0006	6.30957	404.444	39.9121	6.30957	250.394	100.264	6.30957	4.1e-05	0.000282	6.30957	385.426	50.5129
7.07946	404.852	39.802	7.07946	187.436	96.7698	7.07946	458.406	12.1505	7.07946	404.844	39.805	7.07946	244.312	99.4229	7.07946	3.2e-05	0.000226	7.07946	385.431	50.5111
7.94328	405.2	39.7135	7.94328	180.16	96.6848	7.94328	460.512	11.3811	7.94328	405.196	39.7152	7.94328	236.876	99.9146	7.94328	2.5e-05	0.000183	7.94328	385.434	50.5106
8.91251	405.511	39.6387	8.91251	173.754	95.7348	8.91251	462.415	10.7766	8.91251	405.508	39.6394	8.91251	229.751	100.366	8.91251	2e-05	0.00015	8.91251	385.435	50.5103
10	405.787	39.5751	10	167.526	95.3529	10	464.147	10.186	10	405.785	39.5754	10	220.973	102.508	10	1.6e-05	0.000124	10	385.435	50.5102

## Sheet: Fig. 6B
Fig. 6B. Shh amplitude as a function of tissue size for insensitive solutions with ShhFP, resulting in small FPs (l_FP/L_end = 5%), n = 10 per condition.
	k_p = 0 µm/h	k_p = 0.5 µm/h	k_p = 2.5 µm/h	k_p = 5 µm/h	k_p = 10 µm/h	k_p = 50 µm/h
Time (h)	A_Shh (a.u.)	A_Shh (a.u.)	A_Shh (a.u.)	A_Shh (a.u.)	A_Shh (a.u.)	A_Shh (a.u.)
0.1667	3.0887	3.0875	3.0824	3.076	3.0634	2.9681
0.3333	1.9444	1.9428	1.9364	1.9286	1.9131	1.8021
0.5	1.4164	1.4147	1.4079	1.3995	1.3832	1.2718
0.6667	1.0969	1.0952	1.0883	1.0799	1.0638	0.9597
0.8333	0.8797	0.878	0.8714	0.8634	0.8482	0.7568
1	0.7227	0.7211	0.715	0.7077	0.694	0.6209
1.1667	0.6051	0.6037	0.5984	0.592	0.5805	0.534
1.3333	0.5156	0.5145	0.5101	0.5051	0.4965	0.493
1.5	0.4475	0.4467	0.4437	0.4405	0.4362	0.513
1.6667	0.3968	0.3965	0.3955	0.3952	0.3974	0.6537
1.8333	0.362	0.3624	0.3645	0.3686	0.382	1.0902
2	0.3435	0.3451	0.3524	0.3643	0.3988	2.158
2.1667	0.3451	0.3488	0.3659	0.3929	0.4715	4.1023
2.3333	0.3768	0.3846	0.4211	0.4798	0.6566	6.8002
2.5	0.4608	0.4773	0.5546	0.6817	1.0664	9.8597
2.6667	0.6433	0.6774	0.8378	1.0979	1.8361	13.0681
2.8333	0.9993	1.0649	1.366	1.8296	3.0256	16.5973
3	1.6032	1.7132	2.2009	2.9086	4.5691	20.9498
3.1667	2.4793	2.6402	3.3291	4.2701	6.2911	26.7075
3.3333	3.5859	3.7938	4.6537	5.7678	8.044	34.2113
3.5	4.8177	5.0601	6.0405	7.2802	9.8093	43.2767
3.6667	6.0672	6.3351	7.414	8.7857	11.6951	53.1603
3.8333	7.2918	7.5866	8.787	10.3591	13.9163	63.1156
4	8.5196	8.8542	10.2482	12.1575	16.7209	72.7218
4.1667	9.8369	10.237	11.9497	14.3805	20.2742	81.8162
4.3333	11.3777	11.8798	14.0599	17.1778	24.6057	90.3658
4.5	13.2785	13.9172	16.6877	20.6062	29.5198	98.4101
4.6667	15.6202	16.421	19.86	24.5796	34.6396	106.028
4.8333	18.4165	19.3892	23.4732	28.8322	39.6398	113.305
5	21.5758	22.6978	27.2791	33.0572	44.3598	120.315
5.1667	24.8876	26.1132	31.0146	37.0628	48.7546	127.097
5.3333	28.1246	29.4145	34.5238	40.7836	52.8236	133.668
5.5	31.1467	32.4816	37.7605	44.218	56.5781	140.022
5.6667	33.9105	35.2872	40.7328	47.3786	60.0384	146.149
5.8333	36.427	37.8473	43.4584	50.2785	63.2336	152.04
6	38.7201	40.1839	45.9508	52.934	66.1976	157.688
6.1667	40.8078	42.3123	48.2233	55.3676	68.9633	163.096
6.3333	42.7021	44.2441	50.2931	57.6051	71.5586	168.268
6.5	44.415	45.9928	52.1809	59.6725	74.0048	173.211
6.6667	45.961	47.5749	53.9088	61.5924	76.3167	177.935
6.8333	47.357	49.0083	55.4973	63.3833	78.5048	182.452
7	48.6199	50.3109	56.9638	65.059	80.5766	186.776
7.1667	49.7657	51.4985	58.322	66.6298	82.5386	190.92
7.3333	50.8081	52.5843	59.5828	68.1036	84.3969	194.898
7.5	51.7582	53.579	60.7545	69.4869	86.1581	198.723
7.6667	52.6252	54.4911	61.844	70.7855	87.8287	202.408
7.8333	53.4164	55.3277	62.8569	72.0049	89.4158	205.964
8	54.138	56.0944	63.7986	73.1508	90.9262	209.402
8.1667	54.7952	56.7965	64.6742	74.2287	92.3668	212.732
8.3333	55.3928	57.4388	65.4887	75.2441	93.7437	215.962
8.5	55.9355	58.0259	66.2469	76.2024	95.0631	219.101
8.6667	56.4275	58.562	66.9535	77.1087	96.3304	222.154
8.8333	56.873	59.0514	67.6129	77.9678	97.5512	225.128
9	57.2758	59.4982	68.2296	78.7842	98.7295	228.03
9.1667	57.6397	59.906	68.8073	79.5622	99.8702	230.863
9.3333	57.9681	60.2783	69.35	80.3054	100.977	233.632
9.5	58.2644	60.6186	69.8609	81.0174	102.052	236.341
9.6667	58.5315	60.9298	70.3432	81.7014	103.1	238.995
9.8333	58.7722	61.2148	70.7998	82.3601	104.123	241.594
10	58.9892	61.476	71.2332	82.9962	105.124	244.144
10.1667	59.1846	61.716	71.6459	83.6119	106.105	246.645
10.3333	59.3607	61.9367	72.0398	84.2094	107.067	249.101
10.5	59.5193	62.1402	72.417	84.7904	108.012	251.514
10.6667	59.6623	62.3281	72.779	85.3567	108.943	253.885
10.8333	59.7911	62.502	73.1276	85.9097	109.86	256.216
11	59.9073	62.6633	73.464	86.4508	110.765	258.509
11.1667	60.0119	62.8134	73.7894	86.9811	111.658	260.765
11.3333	60.1063	62.9532	74.105	87.5017	112.542	262.985
11.5	60.1915	63.0839	74.4118	88.0136	113.415	265.17
11.6667	60.2683	63.2064	74.7107	88.5176	114.281	267.323
11.8333	60.3376	63.3215	75.0024	89.0146	115.138	269.443
12	60.4001	63.4299	75.2877	89.505	115.988	271.531
12.1667	60.4566	63.5324	75.5672	89.9897	116.832	273.589
12.3333	60.5077	63.6295	75.8415	90.4692	117.669	275.617
12.5	60.5538	63.7217	76.1111	90.9436	118.5	277.615
12.6667	60.5954	63.8095	76.3764	91.4139	119.326	279.586
12.8333	60.6331	63.8934	76.638	91.8801	120.148	281.529
13	60.6671	63.9738	76.8961	92.3427	120.964	283.444
13.1667	60.6979	64.0509	77.1511	92.8021	121.776	285.333
13.3333	60.7258	64.1252	77.4032	93.2584	122.584	287.196
13.5	60.751	64.1969	77.6528	93.7119	123.388	289.033
13.6667	60.7738	64.2662	77.9001	94.1628	124.188	290.846
13.8333	60.7945	64.3334	78.1453	94.6116	124.984	292.633
14	60.8132	64.3987	78.3886	95.0581	125.778	294.397
14.1667	60.8302	64.4623	78.6301	95.5026	126.568	296.137
14.3333	60.8455	64.5243	78.8701	95.9451	127.356	297.854
14.5	60.8595	64.5849	79.1087	96.3862	128.139	299.547
14.6667	60.8721	64.6442	79.3459	96.8255	128.921	301.218
14.8333	60.8835	64.7024	79.582	97.2634	129.7	302.867
15	60.8939	64.7595	79.817	97.6998	130.476	304.495
15.1667	60.9033	64.8157	80.051	98.1349	131.249	306.1
15.3333	60.9118	64.871	80.284	98.5689	132.02	307.685
15.5	60.9196	64.9256	80.5163	99.0016	132.789	309.249
15.6667	60.9266	64.9794	80.7478	99.4334	133.555	310.792
15.8333	60.933	65.0326	80.9785	99.864	134.319	312.315
16	60.9388	65.0852	81.2087	100.294	135.081	313.818
16.1667	60.9441	65.1374	81.4382	100.722	135.84	315.302
16.3333	60.9489	65.189	81.6671	101.15	136.597	316.766
16.5	60.9532	65.2402	81.8956	101.577	137.352	318.211
16.6667	60.9571	65.291	82.1236	102.003	138.106	319.638
16.8333	60.9608	65.3415	82.3511	102.429	138.857	321.046
17	60.964	65.3917	82.5782	102.853	139.606	322.435
17.1667	60.9669	65.4415	82.8049	103.277	140.352	323.807
17.3333	60.9696	65.4911	83.0313	103.7	141.097	325.161
17.5	60.9721	65.5405	83.2573	104.123	141.84	326.497
17.6667	60.9743	65.5896	83.483	104.544	142.581	327.817
17.8333	60.9763	65.6386	83.7083	104.965	143.32	329.119
18	60.9782	65.6873	83.9334	105.386	144.057	330.404
18.1667	60.9798	65.7359	84.1583	105.806	144.793	331.673
18.3333	60.9814	65.7843	84.3828	106.225	145.526	332.925
18.5	60.9828	65.8326	84.6071	106.643	146.257	334.162
18.6667	60.984	65.8808	84.8312	107.061	146.987	335.383
18.8333	60.9852	65.9289	85.055	107.479	147.715	336.587
19	60.9862	65.9768	85.2786	107.895	148.441	337.777
19.1667	60.9872	66.0247	85.5021	108.312	149.165	338.951
19.3333	60.988	66.0725	85.7253	108.727	149.887	340.11
19.5	60.9888	66.1202	85.9483	109.142	150.607	341.254
19.6667	60.9895	66.1678	86.1711	109.557	151.326	342.384
19.8333	60.9902	66.2154	86.3937	109.971	152.043	343.499
20	60.9908	66.2629	86.6161	110.384	152.758	344.6
20.1667	60.9913	66.3103	86.8384	110.797	153.471	345.687
20.3333	60.9918	66.3577	87.0605	111.209	154.183	346.76
20.5	60.9923	66.4051	87.2824	111.621	154.893	347.819
20.6667	60.9927	66.4524	87.5042	112.032	155.601	348.865
20.8333	60.993	66.4996	87.7258	112.443	156.306	349.897
21	60.9934	66.5468	87.9472	112.853	157.011	350.916
21.1667	60.9937	66.594	88.1685	113.263	157.714	351.923
21.3333	60.994	66.6412	88.3896	113.672	158.415	352.916
21.5	60.9942	66.6884	88.6105	114.081	159.114	353.897
21.6667	60.9945	66.7355	88.8314	114.489	159.812	354.866
21.8333	60.9947	66.7825	89.0521	114.896	160.507	355.822
22	60.9949	66.8296	89.2726	115.303	161.202	356.766
22.1667	60.9951	66.8767	89.4929	115.71	161.894	357.698
22.3333	60.9952	66.9237	89.7131	116.116	162.585	358.618
22.5	60.9954	66.9707	89.9333	116.522	163.274	359.527
22.6667	60.9955	67.0177	90.1532	116.927	163.961	360.424
22.8333	60.9956	67.0646	90.3729	117.331	164.647	361.31
23	60.9957	67.1116	90.5926	117.735	165.331	362.184
23.1667	60.9958	67.1585	90.812	118.139	166.013	363.048
23.3333	60.9959	67.2054	91.0314	118.542	166.693	363.9
23.5	60.996	67.2524	91.2507	118.945	167.372	364.742
23.6667	60.9961	67.2993	91.4698	119.347	168.049	365.573
23.8333	60.9962	67.3462	91.6887	119.748	168.725	366.394
24	60.9962	67.393	91.9075	120.149	169.399	367.204
24.1667	60.9963	67.4399	92.1261	120.55	170.071	368.005
24.3333	60.9963	67.4868	92.3447	120.95	170.742	368.795
24.5	60.9964	67.5336	92.563	121.349	171.411	369.575
24.6667	60.9964	67.5805	92.7812	121.748	172.077	370.345
24.8333	60.9965	67.6273	92.9994	122.147	172.743	371.106
25	60.9965	67.6741	93.2174	122.545	173.407	371.857
25.1667	60.9966	67.7209	93.4353	122.943	174.07	372.599
25.3333	60.9966	67.7677	93.6531	123.34	174.731	373.332
25.5	60.9966	67.8145	93.8706	123.736	175.389	374.055
25.6667	60.9966	67.8613	94.0881	124.133	176.047	374.769
25.8333	60.9967	67.9081	94.3053	124.528	176.703	375.474
26	60.9967	67.9549	94.5225	124.923	177.357	376.171
26.1667	60.9967	68.0017	94.7395	125.318	178.01	376.859
26.3333	60.9967	68.0484	94.9565	125.712	178.661	377.538
26.5	60.9967	68.0952	95.1733	126.106	179.31	378.209
26.6667	60.9967	68.1419	95.39	126.499	179.958	378.871
26.8333	60.9968	68.1887	95.6064	126.892	180.605	379.525
27	60.9968	68.2354	95.8226	127.284	181.249	380.171
27.1667	60.9968	68.2821	96.039	127.676	181.892	380.81
27.3333	60.9968	68.3288	96.2551	128.067	182.534	381.44
27.5	60.9968	68.3756	96.4712	128.458	183.174	382.062
27.6667	60.9968	68.4223	96.6868	128.848	183.812	382.677
27.8333	60.9968	68.469	96.9025	129.238	184.449	383.284
28	60.9968	68.5157	97.1183	129.628	185.084	383.883
28.1667	60.9968	68.5624	97.3336	130.016	185.718	384.475
28.3333	60.9968	68.6091	97.549	130.405	186.35	385.06
28.5	60.9968	68.6558	97.7639	130.793	186.98	385.637
28.6667	60.9968	68.7025	97.9792	131.18	187.609	386.208
28.8333	60.9968	68.7491	98.1941	131.567	188.237	386.771
29	60.9969	68.7958	98.4089	131.953	188.863	387.327
29.1667	60.9969	68.8424	98.6235	132.339	189.487	387.877
29.3333	60.9969	68.8891	98.8378	132.725	190.11	388.42
29.5	60.9969	68.9357	99.0523	133.11	190.731	388.956
29.6667	60.9969	68.9824	99.2666	133.495	191.351	389.486
29.8333	60.9969	69.029	99.4808	133.879	191.969	390.009
30	60.9969	69.0757	99.6947	134.263	192.586	390.525
30.1667	60.9969	69.1223	99.9086	134.645	193.201	391.035
30.3333	60.9969	69.1689	100.122	135.028	193.815	391.54
30.5	60.9969	69.2155	100.336	135.411	194.427	392.038
30.6667	60.9969	69.2622	100.549	135.792	195.038	392.529
30.8333	60.9969	69.3088	100.763	136.174	195.647	393.015
31	60.9969	69.3553	100.976	136.554	196.255	393.495
31.1667	60.9969	69.402	101.189	136.935	196.861	393.969
31.3333	60.9969	69.4485	101.402	137.315	197.465	394.438
31.5	60.9969	69.4951	101.615	137.694	198.069	394.9
31.6667	60.9969	69.5417	101.827	138.073	198.671	395.357
31.8333	60.9969	69.5883	102.04	138.452	199.271	395.809
32	60.9969	69.6348	102.252	138.83	199.869	396.255
32.1667	60.9969	69.6814	102.465	139.207	200.467	396.695
32.3333	60.9969	69.728	102.677	139.584	201.063	397.13
32.5	60.9969	69.7745	102.889	139.961	201.657	397.56
32.6667	60.9969	69.8211	103.101	140.337	202.25	397.985
32.8333	60.9969	69.8676	103.312	140.713	202.841	398.405
33	60.9969	69.9141	103.524	141.088	203.431	398.82
33.1667	60.9969	69.9607	103.736	141.463	204.02	399.229
33.3333	60.9969	70.0072	103.947	141.837	204.607	399.634
33.5	60.9969	70.0537	104.158	142.211	205.192	400.034
33.6667	60.9969	70.1002	104.369	142.584	205.776	400.429
33.8333	60.9969	70.1467	104.58	142.957	206.359	400.819
34	60.9969	70.1933	104.791	143.329	206.941	401.204
34.1667	60.9969	70.2397	105.002	143.702	207.52	401.586
34.3333	60.9969	70.2863	105.212	144.073	208.099	401.962
34.5	60.9969	70.3327	105.423	144.444	208.676	402.334
34.6667	60.9969	70.3792	105.633	144.815	209.251	402.702
34.8333	60.9969	70.4257	105.843	145.185	209.826	403.065
35	60.9969	70.4722	106.053	145.555	210.398	403.423
35.1667	60.9969	70.5186	106.263	145.924	210.97	403.778
35.3333	60.9969	70.5651	106.473	146.293	211.54	404.128
35.5	60.9969	70.6116	106.683	146.661	212.108	404.474
35.6667	60.9969	70.658	106.892	147.029	212.675	404.817
35.8333	60.9969	70.7044	107.102	147.397	213.241	405.154
36	60.9969	70.7509	107.311	147.763	213.805	405.488
36.1667	60.9969	70.7973	107.52	148.13	214.368	405.818
36.3333	60.9969	70.8437	107.729	148.496	214.93	406.145
36.5	60.9969	70.8902	107.938	148.862	215.49	406.467
36.6667	60.9969	70.9366	108.147	149.227	216.049	406.786
36.8333	60.9969	70.983	108.356	149.592	216.606	407.1
37	60.9969	71.0294	108.564	149.956	217.162	407.412
37.1667	60.9969	71.0758	108.773	150.32	217.717	407.719
37.3333	60.9969	71.1222	108.981	150.683	218.27	408.023
37.5	60.9969	71.1686	109.189	151.046	218.822	408.323
37.6667	60.9969	71.215	109.397	151.409	219.373	408.62
37.8333	60.9969	71.2614	109.605	151.771	219.922	408.913
38	60.9969	71.3077	109.813	152.132	220.47	409.203
38.1667	60.9969	71.3541	110.02	152.494	221.017	409.49
38.3333	60.9969	71.4005	110.228	152.854	221.562	409.773
38.5	60.9969	71.4468	110.435	153.215	222.106	410.053
38.6667	60.9969	71.4932	110.643	153.574	222.648	410.329
38.8333	60.9969	71.5395	110.85	153.934	223.189	410.603
39	60.9969	71.5858	111.057	154.293	223.729	410.873
39.1667	60.9969	71.6322	111.263	154.651	224.268	411.14
39.3333	60.9969	71.6785	111.47	155.009	224.805	411.404
39.5	60.9969	71.7249	111.677	155.367	225.34	411.665
39.6667	60.9969	71.7712	111.883	155.724	225.875	411.923
39.8333	60.9969	71.8175	112.09	156.081	226.408	412.178
40	60.9969	71.8638	112.296	156.437	226.94	412.43
40.1667	60.9969	71.9101	112.502	156.793	227.47	412.679
40.3333	60.9969	71.9564	112.708	157.149	228	412.926
40.5	60.9969	72.0027	112.914	157.504	228.528	413.169
40.6667	60.9969	72.049	113.12	157.858	229.054	413.41
40.8333	60.9969	72.0953	113.325	158.212	229.58	413.648
41	60.9969	72.1416	113.531	158.566	230.104	413.883
41.1667	60.9969	72.1878	113.736	158.919	230.626	414.116
41.3333	60.9969	72.2341	113.941	159.272	231.148	414.346
41.5	60.9969	72.2804	114.146	159.624	231.668	414.573
41.6667	60.9969	72.3266	114.352	159.976	232.187	414.798
41.8333	60.9969	72.3729	114.556	160.327	232.704	415.02
42	60.9969	72.4191	114.761	160.679	233.221	415.24
42.1667	60.9969	72.4653	114.966	161.029	233.736	415.457
42.3333	60.9969	72.5116	115.17	161.38	234.25	415.672
42.5	60.9969	72.5578	115.374	161.729	234.762	415.884
42.6667	60.9969	72.604	115.579	162.079	235.273	416.094
42.8333	60.9969	72.6502	115.783	162.428	235.783	416.302
43	60.9969	72.6965	115.987	162.776	236.292	416.507
43.1667	60.9969	72.7427	116.19	163.124	236.799	416.71
43.3333	60.9969	72.7889	116.394	163.472	237.306	416.911
43.5	60.9969	72.8351	116.598	163.819	237.811	417.109
43.6667	60.9969	72.8813	116.801	164.166	238.314	417.305
43.8333	60.9969	72.9274	117.004	164.512	238.817	417.499
44	60.9969	72.9736	117.208	164.858	239.318	417.691
44.1667	60.9969	73.0198	117.411	165.203	239.818	417.881
44.3333	60.9969	73.066	117.614	165.548	240.317	418.069
44.5	60.9969	73.1121	117.817	165.893	240.814	418.254
44.6667	60.9969	73.1583	118.019	166.237	241.31	418.438
44.8333	60.9969	73.2045	118.222	166.581	241.806	418.619
45	60.9969	73.2506	118.424	166.924	242.299	418.799
45.1667	60.9969	73.2968	118.626	167.267	242.792	418.976
45.3333	60.9969	73.3429	118.829	167.61	243.283	419.152
45.5	60.9969	73.389	119.031	167.952	243.774	419.325
45.6667	60.9969	73.4351	119.233	168.293	244.263	419.497
45.8333	60.9969	73.4813	119.435	168.635	244.75	419.667
46	60.9969	73.5274	119.636	168.976	245.237	419.835
46.1667	60.9969	73.5735	119.838	169.316	245.722	420.001
46.3333	60.9969	73.6196	120.039	169.656	246.206	420.166
46.5	60.9969	73.6657	120.241	169.995	246.689	420.328
46.6667	60.9969	73.7118	120.442	170.334	247.171	420.489
46.8333	60.9969	73.7579	120.643	170.673	247.651	420.648
47	60.9969	73.8039	120.844	171.011	248.131	420.805
47.1667	60.9969	73.85	121.045	171.349	248.609	420.961
47.3333	60.9969	73.8961	121.246	171.687	249.086	421.115
47.5	60.9969	73.9422	121.446	172.024	249.562	421.267
47.6667	60.9969	73.9882	121.647	172.361	250.036	421.418
47.8333	60.9969	74.0343	121.847	172.697	250.51	421.567
48	60.9969	74.0803	122.047	173.033	250.982	421.715
48.1667	60.9969	74.1264	122.248	173.368	251.453	421.861
48.3333	60.9969	74.1724	122.447	173.703	251.923	422.005
48.5	60.9969	74.2184	122.647	174.038	252.392	422.148
48.6667	60.9969	74.2645	122.847	174.372	252.86	422.289
48.8333	60.9969	74.3105	123.047	174.706	253.326	422.429
49	60.9969	74.3565	123.246	175.039	253.792	422.567
49.1667	60.9969	74.4025	123.445	175.372	254.256	422.704
49.3333	60.9969	74.4485	123.645	175.704	254.719	422.839
49.5	60.9969	74.4945	123.844	176.036	255.181	422.973
49.6667	60.9969	74.5405	124.043	176.368	255.642	423.106
49.8333	60.9969	74.5865	124.242	176.699	256.101	423.237
50	60.9969	74.6325	124.44	177.03	256.56	423.367
50.1667	60.9969	74.6785	124.639	177.361	257.017	423.495
50.3333	60.9969	74.7244	124.838	177.691	257.473	423.622
50.5	60.9969	74.7704	125.036	178.02	257.928	423.748
50.6667	60.9969	74.8164	125.234	178.35	258.382	423.872
50.8333	60.9969	74.8623	125.432	178.678	258.835	423.995
51	60.9969	74.9083	125.63	179.007	259.287	424.118
51.1667	60.9969	74.9542	125.828	179.334	259.737	424.238
51.3333	60.9969	75.0002	126.026	179.662	260.187	424.358
51.5	60.9969	75.0461	126.224	179.99	260.635	424.476
51.6667	60.9969	75.092	126.421	180.316	261.082	424.592
51.8333	60.9969	75.138	126.619	180.643	261.529	424.708
52	60.9969	75.1839	126.816	180.969	261.973	424.823
52.1667	60.9969	75.2298	127.013	181.294	262.418	424.936
52.3333	60.9969	75.2757	127.21	181.619	262.86	425.048
52.5	60.9969	75.3216	127.407	181.944	263.302	425.159
52.6667	60.9969	75.3675	127.604	182.269	263.743	425.269
52.8333	60.9969	75.4134	127.8	182.593	264.182	425.378
53	60.9969	75.4593	127.997	182.916	264.62	425.486
53.1667	60.9969	75.5052	128.193	183.239	265.058	425.592
53.3333	60.9969	75.5511	128.39	183.562	265.494	425.698
53.5	60.9969	75.5969	128.586	183.885	265.929	425.802
53.6667	60.9969	75.6428	128.782	184.207	266.364	425.906
53.8333	60.9969	75.6886	128.978	184.528	266.796	426.008
54	60.9969	75.7345	129.174	184.849	267.229	426.109
54.1667	60.9969	75.7804	129.37	185.17	267.659	426.209
54.3333	60.9969	75.8262	129.565	185.491	268.089	426.309
54.5	60.9969	75.872	129.761	185.81	268.518	426.407
54.6667	60.9969	75.9179	129.956	186.13	268.946	426.504
54.8333	60.9969	75.9637	130.151	186.449	269.372	426.601
55	60.9969	76.0095	130.346	186.768	269.798	426.696
55.1667	60.9969	76.0553	130.542	187.087	270.223	426.791
55.3333	60.9969	76.1011	130.736	187.405	270.646	426.884
55.5	60.9969	76.147	130.931	187.722	271.068	426.977
55.6667	60.9969	76.1927	131.126	188.04	271.49	427.068
55.8333	60.9969	76.2386	131.32	188.357	271.91	427.159
56	60.9969	76.2843	131.514	188.673	272.329	427.249
56.1667	60.9969	76.3301	131.709	188.989	272.748	427.338
56.3333	60.9969	76.3759	131.903	189.304	273.165	427.426
56.5	60.9969	76.4216	132.097	189.62	273.581	427.514
56.6667	60.9969	76.4674	132.291	189.935	273.996	427.6
56.8333	60.9969	76.5132	132.485	190.249	274.41	427.686
57	60.9969	76.5589	132.679	190.563	274.823	427.77
57.1667	60.9969	76.6047	132.872	190.877	275.236	427.854
57.3333	60.9969	76.6504	133.065	191.19	275.646	427.937
57.5	60.9969	76.6962	133.259	191.503	276.057	428.02
57.6667	60.9969	76.7419	133.452	191.816	276.466	428.101
57.8333	60.9969	76.7876	133.645	192.128	276.874	428.182
58	60.9969	76.8334	133.838	192.44	277.28	428.262
58.1667	60.9969	76.8791	134.031	192.751	277.687	428.342
58.3333	60.9969	76.9248	134.224	193.062	278.092	428.42
58.5	60.9969	76.9705	134.416	193.373	278.495	428.498
58.6667	60.9969	77.0162	134.608	193.683	278.898	428.575
58.8333	60.9969	77.0619	134.801	193.993	279.3	428.651
59	60.9969	77.1076	134.993	194.303	279.701	428.727
59.1667	60.9969	77.1533	135.185	194.612	280.101	428.801
59.3333	60.9969	77.199	135.377	194.921	280.5	428.875
59.5	60.9969	77.2446	135.569	195.228	280.898	428.949
59.6667	60.9969	77.2903	135.761	195.537	281.295	429.022
59.8333	60.9969	77.336	135.952	195.844	281.691	429.094
60	60.9969	77.3816	136.144	196.152	282.087	429.165

## Sheet: Fig. 6C
Fig. 6C. Shh amplitude as a function of time in the absence of ShhFP. The curves are identical for all n = 10.
no ShhFP
Time (h)	A_Shh (a.u.)
0.166667	3.06987
0.333333	1.91644
0.5	1.38195
0.666667	1.0571
0.833333	0.835181
1	0.673489
1.16667	0.550827
1.33333	0.455191
1.5	0.379146
1.66667	0.317783
1.83333	0.267702
2	0.226459
2.16667	0.192244
2.33333	0.16369
2.5	0.139738
2.66667	0.119562
2.83333	0.102505
3	0.0880371
3.16667	0.0757327
3.33333	0.0652423
3.5	0.056279
3.66667	0.0486058
3.83333	0.0420253
4	0.036373
4.16667	0.0315109
4.33333	0.027323
4.5	0.0237113
4.66667	0.020593
4.83333	0.0178978
5	0.0155661
5.16667	0.013547
5.33333	0.011797
5.5	0.010279
5.66667	0.00896128
5.83333	0.00781656
6	0.00682144
6.16667	0.00595582
6.33333	0.00520237
6.5	0.00454618
6.66667	0.00397437
6.83333	0.00347583
7	0.00304094
7.16667	0.00266141
7.33333	0.00233003
7.5	0.00204057
7.66667	0.00178762
7.83333	0.00156649
8	0.0013731
8.16667	0.0012039
8.33333	0.00105583
8.5	0.000926201
8.66667	0.000812678
8.83333	0.000713231
9	0.00062609
9.16667	0.000549711
9.33333	0.000482746
9.5	0.000424021
9.66667	0.000372508
9.83333	0.000327312
10	0.000287649
10.1667	0.000252833
10.3333	0.000222267
10.5	0.000195426
10.6667	0.000171851
10.8333	0.000151142
11	0.000132946
11.1667	0.000116956
11.3333	0.000102903
11.5	9.0549e-05
11.6667	7.96877e-05
11.8333	7.01372e-05
12	6.17382e-05
12.1667	5.43507e-05
12.3333	4.78521e-05
12.5	4.21348e-05
12.6667	3.71041e-05
12.8333	3.26771e-05
13	2.87809e-05
13.1667	2.53515e-05
13.3333	2.23326e-05
13.5	1.96748e-05
13.6667	1.73347e-05
13.8333	1.52741e-05
14	1.34595e-05
14.1667	1.18613e-05
14.3333	1.04536e-05
14.5	9.21363e-06
14.6667	8.12127e-06
14.8333	7.15889e-06
15	6.31095e-06
15.1667	5.56378e-06
15.3333	4.90537e-06
15.5	4.32513e-06
15.6667	3.81373e-06
15.8333	3.36299e-06
16	2.96569e-06
16.1667	2.61545e-06
16.3333	2.3067e-06
16.5	2.0345e-06
16.6667	1.7945e-06
16.8333	1.58289e-06
17	1.3963e-06
17.1667	1.23176e-06
17.3333	1.08666e-06
17.5	9.58692e-07
17.6667	8.45831e-07
17.8333	7.46286e-07
18	6.58484e-07
18.1667	5.81035e-07
18.3333	5.12715e-07
18.5	4.52445e-07
18.6667	3.99276e-07
18.8333	3.52367e-07
19	3.1098e-07
19.1667	2.74464e-07
19.3333	2.42245e-07
19.5	2.13814e-07
19.6667	1.88727e-07
19.8333	1.66588e-07
20	1.47052e-07
20.1667	1.2981e-07
20.3333	1.14593e-07
20.5	1.01164e-07
20.6667	8.93105e-08
20.8333	7.88484e-08
21	6.96138e-08
21.1667	6.14625e-08
21.3333	5.42672e-08
21.5	4.79155e-08
21.6667	4.23083e-08
21.8333	3.73583e-08
22	3.29883e-08
22.1667	2.91302e-08
22.3333	2.5724e-08
22.5	2.27166e-08
22.6667	2.00613e-08
22.8333	1.77168e-08
23	1.56467e-08
23.1667	1.38188e-08
23.3333	1.22047e-08
23.5	1.07793e-08
23.6667	9.52067e-09
23.8333	8.40916e-09
24	7.42758e-09
24.1667	6.56072e-09
24.3333	5.79514e-09
24.5	5.11901e-09
24.6667	4.52186e-09
24.8333	3.99444e-09
25	3.52861e-09
25.1667	3.11717e-09
25.3333	2.75376e-09
25.5	2.43276e-09
25.6667	2.14922e-09
25.8333	1.89876e-09
26	1.67752e-09
26.1667	1.48208e-09
26.3333	1.30944e-09
26.5	1.15693e-09
26.6667	1.0222e-09
26.8333	9.03172e-10
27	7.9802e-10
27.1667	7.05123e-10
27.3333	6.23049e-10
27.5	5.50538e-10
27.6667	4.86474e-10
27.8333	4.29872e-10
28	3.79861e-10
28.1667	3.35674e-10
28.3333	2.96632e-10
28.5	2.62134e-10
28.6667	2.31652e-10
28.8333	2.04718e-10
29	1.80918e-10
29.1667	1.59888e-10
29.3333	1.41304e-10
29.5	1.24882e-10
29.6667	1.1037e-10
29.8333	9.75456e-11
30	8.62128e-11
30.1667	7.61976e-11
30.3333	6.73468e-11
30.5	5.95249e-11
30.6667	5.26122e-11
30.8333	4.65028e-11
31	4.11035e-11
31.1667	3.63315e-11
31.3333	3.21139e-11
31.5	2.83864e-11
31.6667	2.50918e-11
31.8333	2.21798e-11
32	1.96061e-11
32.1667	1.73312e-11
32.3333	1.53205e-11
32.5	1.35432e-11
32.6667	1.19722e-11
32.8333	1.05836e-11
33	9.35616e-12
33.1667	8.27117e-12
33.3333	7.31209e-12
33.5	6.46429e-12
33.6667	5.71486e-12
33.8333	5.05236e-12
34	4.46672e-12
34.1667	3.94901e-12
34.3333	3.49134e-12
34.5	3.08675e-12
34.6667	2.72907e-12
34.8333	2.41286e-12
35	2.13332e-12
35.1667	1.88618e-12
35.3333	1.66769e-12
35.5	1.47452e-12
35.6667	1.30375e-12
35.8333	1.15276e-12
36	1.01927e-12
36.1667	9.01246e-13
36.3333	7.96897e-13
36.5	7.04638e-13
36.6667	6.23065e-13
36.8333	5.50941e-13
37	4.87171e-13
37.1667	4.30786e-13
37.3333	3.80931e-13
37.5	3.36849e-13
37.6667	2.97871e-13
37.8333	2.63406e-13
38	2.32931e-13
38.1667	2.05983e-13
38.3333	1.82155e-13
38.5	1.61085e-13
38.6667	1.42453e-13
38.8333	1.25977e-13
39	1.11408e-13
39.1667	9.8525e-14
39.3333	8.71323e-14
39.5	7.70576e-14
39.6667	6.81484e-14
39.8333	6.02698e-14
40	5.33025e-14
40.1667	4.71411e-14
40.3333	4.16922e-14
40.5	3.68734e-14
40.6667	3.26119e-14
40.8333	2.88431e-14
41	2.55101e-14
41.1667	2.25624e-14
41.3333	1.99555e-14
41.5	1.76499e-14
41.6667	1.56109e-14
41.8333	1.38075e-14
42	1.22125e-14
42.1667	1.08019e-14
42.3333	9.55428e-15
42.5	8.45082e-15
42.6667	7.47487e-15
42.8333	6.61167e-15
43	5.84821e-15
43.1667	5.17294e-15
43.3333	4.57568e-15
43.5	4.0474e-15
43.6667	3.58015e-15
43.8333	3.16686e-15
44	2.8013e-15
44.1667	2.47796e-15
44.3333	2.19195e-15
44.5	1.93897e-15
44.6667	1.7152e-15
44.8333	1.51726e-15
45	1.34218e-15
45.1667	1.18731e-15
45.3333	1.05032e-15
45.5	9.29135e-16
45.6667	8.21941e-16
45.8333	7.27119e-16
46	6.43241e-16
46.1667	5.69042e-16
46.3333	5.03406e-16
46.5	4.45344e-16
46.6667	3.93981e-16
46.8333	3.48544e-16
47	3.0835e-16
47.1667	2.72792e-16
47.3333	2.41337e-16
47.5	2.1351e-16
47.6667	1.88892e-16
47.8333	1.67115e-16
48	1.47848e-16
48.1667	1.30804e-16
48.3333	1.15726e-16
48.5	1.02386e-16
48.6667	9.05847e-17
48.8333	8.01441e-17
49	7.09072e-17
49.1667	6.27353e-17
49.3333	5.55056e-17
49.5	4.91093e-17
49.6667	4.34504e-17
49.8333	3.84438e-17
50	3.40143e-17
50.1667	3.00953e-17
50.3333	2.6628e-17
50.5	2.35604e-17
50.6667	2.08462e-17
50.8333	1.84449e-17
51	1.63202e-17
51.1667	1.44404e-17
51.3333	1.27772e-17
51.5	1.13056e-17
51.6667	1.00035e-17
51.8333	8.85148e-18
52	7.83215e-18
52.1667	6.93025e-18
52.3333	6.13224e-18
52.5	5.42616e-18
52.6667	4.8014e-18
52.8333	4.24859e-18
53	3.75946e-18
53.1667	3.32665e-18
53.3333	2.94369e-18
53.5	2.60483e-18
53.6667	2.30499e-18
53.8333	2.03967e-18
54	1.80491e-18
54.1667	1.59717e-18
54.3333	1.41335e-18
54.5	1.25069e-18
54.6667	1.10676e-18
54.8333	9.79398e-19
55	8.66697e-19
55.1667	7.66968e-19
55.3333	6.78718e-19
55.5	6.00626e-19
55.6667	5.31521e-19
55.8333	4.7037e-19
56	4.16256e-19
56.1667	3.6837e-19
56.3333	3.25994e-19
56.5	2.88494e-19
56.6667	2.55309e-19
56.8333	2.25943e-19
57	1.99955e-19
57.1667	1.76957e-19
57.3333	1.56605e-19
57.5	1.38595e-19
57.6667	1.22656e-19
57.8333	1.08551e-19
58	9.60684e-20
58.1667	8.50216e-20
58.3333	7.52454e-20
58.5	6.65936e-20
58.6667	5.89369e-20
58.8333	5.21608e-20
59	4.61639e-20
59.1667	4.08567e-20
59.3333	3.61598e-20
59.5	3.20031e-20
59.6667	2.83242e-20
59.8333	2.50684e-20
60	2.2187e-20

## Sheet: Fig. 6D
Fig. 6D. Shh amplitude for large FPs (l_FP/L_end = 20%) with varied flux of Shh and no initial pulse of Shh, the notochord flux is present at all times or is removed at t_off = 10 h, n = 10 per point.
flux present					flux removed at 10h
j_Shh (a.u./s)	A_Shh (a.u.)	SEM	n		j_Shh (a.u./s)	A_Shh (a.u.)	SEM	n
0	1.1639e-05	9.1637e-06	10		0.01	85.176	14.5246	10
0.0001	0.0419557	9.0937e-06	10		0.0178	209.632	22.5068	10
0.001	0.41945	8.7696e-06	10		0.0316	291.82	23.9981	10
0.00177828	0.74589	8.4811e-06	10		0.0562	333.135	26.5884	10
0.00316228	1.32639	8.36e-06	10		0.1	355.496	26.2664	10
0.00562341	14.0052	8.5363	10		0.1778	367.8	25.7533	10
0.01	91.0038	13.8224	10		0.3162	374.41	25.1463	10
0.0177828	221.89	18.409	10		0.5623	378.598	24.4508	10
0.0316228	306.678	22.9089	10		1	381.134	24.0893	10
0.0562341	358.579	25.389	10
0.1	399.826	24.7956	10
0.177828	445.732	23.7706	10
0.316228	511.833	22.4099	10
0.562341	621.15	20.778	10
1	809.713	19.2131	10

## Sheet: Fig. 6E
Fig. 6E. Shh amplitude over time for large FPs with flux removed at specific times, the flux j_Shh = 1 a.u./s is present or removed at 10 h, or at 20 h, the condition with initial pulse of Shh S_init = 100 a.u. is included for comparison, n = 10 per point.
j_Shh = 1 a.u./s	flux present	flux removed at 10h	flux removed at 20h	no flux, S_init = 100 a.u.
Time (h)	A_Shh (a.u)	A_Shh (a.u)	A_Shh (a.u)	A_Shh (a.u)
0.1667	40.3176	40.3176	40.3176	3.0735
0.3333	55.1454	55.1454	55.1454	1.9254
0.5	65.453	65.453	65.453	1.3969
0.6667	73.3928	73.3928	73.3928	1.0786
0.8333	79.8518	79.8518	79.8518	0.8638
1	85.3199	85.3199	85.3199	0.7101
1.1667	90.117	90.117	90.117	0.5964
1.3333	94.4796	94.4796	94.4796	0.5112
1.5	98.6011	98.6011	98.6011	0.4475
1.6667	102.653	102.653	102.653	0.4013
1.8333	106.793	106.793	106.793	0.37
2	111.171	111.171	111.171	0.3528
2.1667	115.925	115.925	115.925	0.35
2.3333	121.174	121.174	121.174	0.3636
2.5	127.014	127.014	127.014	0.3981
2.6667	133.508	133.508	133.508	0.462
2.8333	140.691	140.691	140.691	0.5724
3	148.561	148.561	148.561	0.7634
3.1667	157.087	157.087	157.087	1.1063
3.3333	166.211	166.211	166.211	1.7394
3.5	175.855	175.855	175.855	2.8704
3.6667	185.93	185.93	185.93	4.7097
3.8333	196.343	196.343	196.343	7.4386
4	207.001	207.001	207.001	11.2154
4.1667	217.814	217.814	217.814	16.0844
4.3333	228.702	228.702	228.702	21.9144
4.5	239.59	239.59	239.59	28.4694
4.6667	250.413	250.413	250.413	35.5039
4.8333	261.111	261.111	261.111	42.8142
5	271.636	271.636	271.636	50.2555
5.1667	281.945	281.945	281.945	57.7432
5.3333	292.003	292.003	292.003	65.2422
5.5	301.782	301.782	301.782	72.746
5.6667	311.26	311.26	311.26	80.2564
5.8333	320.42	320.42	320.42	87.769
6	329.251	329.251	329.251	95.2701
6.1667	337.747	337.747	337.747	102.737
6.3333	345.904	345.904	345.904	110.141
6.5	353.725	353.725	353.725	117.443
6.6667	361.212	361.212	361.212	124.6
6.8333	368.373	368.373	368.373	131.563
7	375.216	375.216	375.216	138.288
7.1667	381.751	381.751	381.751	144.736
7.3333	387.988	387.988	387.988	150.879
7.5	393.939	393.939	393.939	156.697
7.6667	399.616	399.616	399.616	162.183
7.8333	405.03	405.03	405.03	167.336
8	410.193	410.193	410.193	172.162
8.1667	415.117	415.117	415.117	176.672
8.3333	419.814	419.814	419.814	180.879
8.5	424.296	424.296	424.296	184.801
8.6667	428.573	428.573	428.573	188.456
8.8333	432.658	432.658	432.658	191.864
9	436.56	436.56	436.56	195.044
9.1667	440.292	440.292	440.292	198.017
9.3333	443.862	443.862	443.862	200.8
9.5	447.282	447.282	447.282	203.412
9.6667	450.561	450.561	450.561	205.871
9.8333	453.707	453.707	453.707	208.193
10	456.731	456.731	456.731	210.392
10.1667	459.639	399.404	459.639	212.481
10.3333	462.44	380.121	462.44	214.474
10.5	465.141	367.604	465.141	216.381
10.6667	467.748	358.635	467.748	218.213
10.8333	470.268	351.914	470.268	219.979
11	472.707	346.752	472.707	221.687
11.1667	475.07	342.728	475.07	223.345
11.3333	477.363	339.565	477.363	224.958
11.5	479.59	337.069	479.59	226.532
11.6667	481.757	335.097	481.757	228.072
11.8333	483.866	333.544	483.866	229.581
12	485.923	332.33	485.923	231.061
12.1667	487.931	331.39	487.931	232.517
12.3333	489.893	330.676	489.893	233.948
12.5	491.813	330.148	491.813	235.356
12.6667	493.694	329.774	493.694	236.742
12.8333	495.538	329.528	495.538	238.107
13	497.348	329.389	497.348	239.451
13.1667	499.127	329.34	499.127	240.773
13.3333	500.875	329.366	500.875	242.073
13.5	502.596	329.455	502.596	243.352
13.6667	504.291	329.597	504.291	244.609
13.8333	505.962	329.784	505.962	245.844
14	507.61	330.008	507.61	247.056
14.1667	509.237	330.264	509.237	248.245
14.3333	510.843	330.547	510.843	249.412
14.5	512.431	330.852	512.431	250.555
14.6667	514	331.176	514	251.677
14.8333	515.553	331.516	515.553	252.775
15	517.09	331.868	517.09	253.852
15.1667	518.612	332.231	518.612	254.906
15.3333	520.119	332.604	520.119	255.939
15.5	521.613	332.983	521.613	256.95
15.6667	523.094	333.367	523.094	257.94
15.8333	524.562	333.757	524.562	258.91
16	526.019	334.149	526.019	259.861
16.1667	527.465	334.544	527.465	260.792
16.3333	528.9	334.941	528.9	261.704
16.5	530.324	335.338	530.324	262.599
16.6667	531.74	335.736	531.74	263.476
16.8333	533.145	336.134	533.145	264.336
17	534.542	336.532	534.542	265.18
17.1667	535.93	336.928	535.93	266.009
17.3333	537.31	337.324	537.31	266.822
17.5	538.682	337.718	538.682	267.622
17.6667	540.046	338.11	540.046	268.408
17.8333	541.403	338.501	541.403	269.18
18	542.754	338.889	542.754	269.94
18.1667	544.097	339.276	544.097	270.687
18.3333	545.434	339.66	545.434	271.424
18.5	546.764	340.042	546.764	272.149
18.6667	548.089	340.421	548.089	272.864
18.8333	549.408	340.798	549.408	273.568
19	550.721	341.173	550.721	274.263
19.1667	552.028	341.545	552.028	274.949
19.3333	553.33	341.915	553.33	275.626
19.5	554.627	342.282	554.627	276.295
19.6667	555.919	342.646	555.919	276.956
19.8333	557.206	343.008	557.206	277.609
20	558.489	343.367	558.489	278.255
20.1667	559.767	343.723	479.713	278.894
20.3333	561.04	344.077	451.626	279.527
20.5	562.309	344.428	432.751	280.153
20.6667	563.573	344.777	418.769	280.773
20.8333	564.834	345.123	407.93	281.389
21	566.091	345.466	399.301	281.998
21.1667	567.343	345.806	392.31	282.603
21.3333	568.591	346.144	386.576	283.202
21.5	569.836	346.48	381.83	283.798
21.6667	571.077	346.812	377.873	284.389
21.8333	572.314	347.142	374.558	284.975
22	573.548	347.47	371.769	285.558
22.1667	574.778	347.795	369.414	286.138
22.3333	576.005	348.117	367.422	286.714
22.5	577.228	348.437	365.735	287.287
22.6667	578.448	348.754	364.304	287.857
22.8333	579.664	349.069	363.09	288.424
23	580.878	349.381	362.062	288.988
23.1667	582.088	349.691	361.192	289.551
23.3333	583.295	349.998	360.458	290.11
23.5	584.498	350.303	359.84	290.668
23.6667	585.699	350.605	359.324	291.224
23.8333	586.897	350.905	358.894	291.778
24	588.092	351.203	358.541	292.331
24.1667	589.284	351.498	358.253	292.882
24.3333	590.473	351.79	358.022	293.432
24.5	591.659	352.08	357.841	293.98
24.6667	592.842	352.368	357.704	294.528
24.8333	594.023	352.654	357.606	295.075
25	595.2	352.937	357.541	295.62
25.1667	596.375	353.218	357.505	296.166
25.3333	597.548	353.497	357.496	296.711
25.5	598.718	353.773	357.509	297.255
25.6667	599.885	354.047	357.543	297.799
25.8333	601.049	354.318	357.595	298.342
26	602.212	354.588	357.662	298.886
26.1667	603.371	354.855	357.744	299.43
26.3333	604.529	355.12	357.837	299.973
26.5	605.683	355.383	357.942	300.517
26.6667	606.835	355.643	358.056	301.06
26.8333	607.985	355.902	358.179	301.604
27	609.133	356.158	358.31	302.148
27.1667	610.277	356.413	358.447	302.692
27.3333	611.42	356.664	358.59	303.236
27.5	612.561	356.914	358.739	303.781
27.6667	613.699	357.162	358.892	304.326
27.8333	614.835	357.408	359.049	304.871
28	615.969	357.652	359.21	305.416
28.1667	617.1	357.893	359.374	305.962
28.3333	618.229	358.133	359.54	306.507
28.5	619.357	358.371	359.709	307.053
28.6667	620.481	358.606	359.88	307.599
28.8333	621.605	358.84	360.053	308.145
29	622.725	359.072	360.228	308.69
29.1667	623.844	359.301	360.403	309.236
29.3333	624.961	359.529	360.58	309.781
29.5	626.076	359.755	360.758	310.326
29.6667	627.188	359.979	360.936	310.871
29.8333	628.299	360.202	361.115	311.415
30	629.408	360.422	361.294	311.958
30.1667	630.515	360.64	361.474	312.501
30.3333	631.62	360.857	361.653	313.043
30.5	632.723	361.072	361.833	313.584
30.6667	633.825	361.285	362.012	314.123
30.8333	634.924	361.496	362.192	314.662
31	636.021	361.705	362.371	315.199
31.1667	637.117	361.913	362.55	315.734
31.3333	638.211	362.119	362.729	316.268
31.5	639.303	362.323	362.907	316.8
31.6667	640.393	362.526	363.084	317.33
31.8333	641.482	362.726	363.261	317.858
32	642.569	362.925	363.438	318.383
32.1667	643.654	363.123	363.614	318.907
32.3333	644.737	363.318	363.789	319.428
32.5	645.819	363.512	363.963	319.946
32.6667	646.899	363.705	364.137	320.462
32.8333	647.977	363.896	364.31	320.974
33	649.054	364.085	364.482	321.484
33.1667	650.129	364.273	364.653	321.991
33.3333	651.203	364.459	364.823	322.495
33.5	652.275	364.644	364.993	322.995
33.6667	653.345	364.826	365.161	323.491
33.8333	654.414	365.008	365.329	323.985
34	655.481	365.188	365.496	324.475
34.1667	656.547	365.366	365.662	324.961
34.3333	657.611	365.543	365.827	325.444
34.5	658.674	365.719	365.99	325.923
34.6667	659.736	365.893	366.153	326.398
34.8333	660.795	366.065	366.315	326.869
35	661.854	366.236	366.476	327.336
35.1667	662.91	366.406	366.636	327.8
35.3333	663.966	366.574	366.795	328.259
35.5	665.02	366.741	366.953	328.714
35.6667	666.073	366.907	367.11	329.165
35.8333	667.124	367.071	367.266	329.613
36	668.174	367.233	367.421	330.056
36.1667	669.223	367.395	367.575	330.495
36.3333	670.27	367.555	367.727	330.929
36.5	671.316	367.713	367.879	331.36
36.6667	672.36	367.871	368.03	331.787
36.8333	673.404	368.027	368.179	332.209
37	674.446	368.182	368.328	332.628
37.1667	675.486	368.336	368.476	333.042
37.3333	676.526	368.488	368.623	333.452
37.5	677.564	368.639	368.768	333.859
37.6667	678.601	368.789	368.913	334.261
37.8333	679.636	368.937	369.056	334.659
38	680.671	369.084	369.199	335.053
38.1667	681.704	369.231	369.34	335.443
38.3333	682.736	369.375	369.481	335.829
38.5	683.767	369.519	369.62	336.212
38.6667	684.796	369.662	369.759	336.591
38.8333	685.825	369.803	369.896	336.965
39	686.852	369.944	370.033	337.336
39.1667	687.878	370.083	370.168	337.703
39.3333	688.903	370.221	370.303	338.067
39.5	689.927	370.357	370.436	338.427
39.6667	690.95	370.493	370.569	338.783
39.8333	691.972	370.628	370.701	339.136
40	692.992	370.761	370.831	339.485
40.1667	694.012	370.894	370.961	339.831
40.3333	695.03	371.025	371.089	340.173
40.5	696.047	371.155	371.217	340.512
40.6667	697.064	371.285	371.344	340.848
40.8333	698.079	371.413	371.47	341.18
41	699.093	371.54	371.595	341.509
41.1667	700.106	371.666	371.719	341.835
41.3333	701.118	371.791	371.842	342.158
41.5	702.13	371.916	371.964	342.477
41.6667	703.139	372.039	372.085	342.793
41.8333	704.149	372.161	372.205	343.107
42	705.157	372.282	372.325	343.417
42.1667	706.164	372.402	372.443	343.725
42.3333	707.17	372.522	372.561	344.03
42.5	708.175	372.64	372.678	344.332
42.6667	709.18	372.757	372.793	344.631
42.8333	710.183	372.874	372.908	344.927
43	711.186	372.989	373.022	345.221
43.1667	712.187	373.104	373.136	345.512
43.3333	713.188	373.217	373.248	345.8
43.5	714.187	373.33	373.359	346.086
43.6667	715.186	373.442	373.47	346.369
43.8333	716.184	373.553	373.58	346.649
44	717.181	373.663	373.689	346.928
44.1667	718.177	373.772	373.797	347.203
44.3333	719.172	373.881	373.905	347.477
44.5	720.167	373.988	374.011	347.748
44.6667	721.16	374.095	374.117	348.016
44.8333	722.153	374.201	374.222	348.283
45	723.145	374.306	374.326	348.547
45.1667	724.136	374.41	374.43	348.808
45.3333	725.126	374.514	374.532	349.068
45.5	726.115	374.616	374.634	349.326
45.6667	727.104	374.718	374.735	349.581
45.8333	728.092	374.819	374.835	349.834
46	729.079	374.919	374.935	350.086
46.1667	730.065	375.019	375.034	350.335
46.3333	731.05	375.117	375.132	350.582
46.5	732.035	375.215	375.229	350.827
46.6667	733.019	375.312	375.326	351.07
46.8333	734.002	375.409	375.421	351.312
47	734.984	375.504	375.516	351.551
47.1667	735.966	375.599	375.611	351.789
47.3333	736.947	375.693	375.705	352.024
47.5	737.927	375.787	375.798	352.258
47.6667	738.906	375.88	375.89	352.49
47.8333	739.885	375.972	375.982	352.721
48	740.863	376.063	376.072	352.949
48.1667	741.84	376.154	376.163	353.176
48.3333	742.816	376.243	376.252	353.401
48.5	743.792	376.332	376.341	353.625
48.6667	744.767	376.421	376.43	353.846
48.8333	745.742	376.509	376.517	354.067
49	746.715	376.596	376.604	354.285
49.1667	747.688	376.683	376.69	354.502
49.3333	748.661	376.769	376.776	354.717
49.5	749.633	376.854	376.861	354.931
49.6667	750.604	376.939	376.945	355.144
49.8333	751.574	377.022	377.029	355.354
50	752.544	377.106	377.112	355.563
50.1667	753.513	377.189	377.194	355.771
50.3333	754.481	377.271	377.276	355.977
50.5	755.449	377.352	377.357	356.182
50.6667	756.416	377.433	377.438	356.386
50.8333	757.383	377.513	377.518	356.588
51	758.349	377.593	377.598	356.788
51.1667	759.314	377.672	377.676	356.988
51.3333	760.279	377.751	377.755	357.185
51.5	761.243	377.828	377.832	357.382
51.6667	762.206	377.906	377.909	357.577
51.8333	763.169	377.983	377.986	357.77
52	764.132	378.059	378.062	357.963
52.1667	765.093	378.135	378.138	358.154
52.3333	766.055	378.209	378.213	358.344
52.5	767.015	378.284	378.287	358.533
52.6667	767.975	378.358	378.361	358.72
52.8333	768.935	378.431	378.434	358.906
53	769.894	378.504	378.507	359.091
53.1667	770.852	378.577	378.579	359.274
53.3333	771.81	378.648	378.651	359.457
53.5	772.767	378.719	378.722	359.638
53.6667	773.724	378.79	378.793	359.818
53.8333	774.68	378.861	378.863	359.997
54	775.635	378.93	378.932	360.174
54.1667	776.591	379	379.002	360.351
54.3333	777.545	379.068	379.07	360.526
54.5	778.499	379.137	379.138	360.7
54.6667	779.453	379.204	379.206	360.873
54.8333	780.406	379.271	379.273	361.045
55	781.358	379.338	379.34	361.216
55.1667	782.31	379.404	379.406	361.386
55.3333	783.261	379.47	379.472	361.554
55.5	784.212	379.535	379.537	361.722
55.6667	785.163	379.6	379.602	361.889
55.8333	786.113	379.665	379.666	362.054
56	787.062	379.729	379.73	362.219
56.1667	788.011	379.792	379.793	362.382
56.3333	788.96	379.855	379.856	362.544
56.5	789.908	379.918	379.919	362.705
56.6667	790.856	379.98	379.981	362.866
56.8333	791.803	380.041	380.043	363.025
57	792.749	380.103	380.104	363.183
57.1667	793.696	380.163	380.164	363.341
57.3333	794.641	380.224	380.225	363.497
57.5	795.587	380.284	380.285	363.652
57.6667	796.532	380.343	380.344	363.807
57.8333	797.476	380.402	380.403	363.96
58	798.42	380.461	380.462	364.112
58.1667	799.363	380.519	380.52	364.264
58.3333	800.306	380.577	380.578	364.414
58.5	801.249	380.635	380.635	364.564
58.6667	802.191	380.692	380.692	364.713
58.8333	803.133	380.748	380.749	364.861
59	804.074	380.805	380.805	365.007
59.1667	805.015	380.861	380.861	365.153
59.3333	805.955	380.916	380.916	365.299
59.5	806.895	380.971	380.972	365.443
59.6667	807.835	381.026	381.026	365.586
59.8333	808.774	381.08	381.081	365.728
60	809.713	381.134	381.135	365.87

## Sheet: Fig. 6F
Fig. 6F. Shh amplitude over time for large FPs with flux removed at specific times, the flux j_Shh = 0.1 a.u./s is present or removed at 10 h, or at 20 h, the condition with initial pulse of Shh S_init = 100 a.u. is included for comparison, n = 10 per point.
j_Shh = 1 a.u./s	flux present	flux removed at 10h	flux removed at 20h	no flux, S_init = 100 a.u.
Time (h)	A_Shh (a.u)	A_Shh (a.u)	A_Shh (a.u)	A_Shh (a.u)
0.1667	4.0316	4.0316	4.0316	3.0735
0.3333	5.513	5.513	5.513	1.9254
0.5	6.5402	6.5402	6.5402	1.3969
0.6667	7.3277	7.3277	7.3277	1.0786
0.8333	7.9629	7.9629	7.9629	0.8638
1	8.4934	8.4934	8.4934	0.7101
1.1667	8.9492	8.9492	8.9492	0.5964
1.3333	9.352	9.352	9.352	0.5112
1.5	9.7184	9.7184	9.7184	0.4475
1.6667	10.0632	10.0632	10.0632	0.4013
1.8333	10.4006	10.4006	10.4006	0.37
2	10.7454	10.7454	10.7454	0.3528
2.1667	11.115	11.115	11.115	0.35
2.3333	11.5305	11.5305	11.5305	0.3636
2.5	12.0187	12.0187	12.0187	0.3981
2.6667	12.6149	12.6149	12.6149	0.462
2.8333	13.3644	13.3644	13.3644	0.5724
3	14.3243	14.3243	14.3243	0.7634
3.1667	15.5612	15.5612	15.5612	1.1063
3.3333	17.1446	17.1446	17.1446	1.7394
3.5	19.1378	19.1378	19.1378	2.8704
3.6667	21.5903	21.5903	21.5903	4.7097
3.8333	24.5357	24.5357	24.5357	7.4386
4	27.9959	27.9959	27.9959	11.2154
4.1667	31.9856	31.9856	31.9856	16.0844
4.3333	36.515	36.515	36.515	21.9144
4.5	41.5863	41.5863	41.5863	28.4694
4.6667	47.1828	47.1828	47.1828	35.5039
4.8333	53.2611	53.2611	53.2611	42.8142
5	59.7526	59.7526	59.7526	50.2555
5.1667	66.5745	66.5745	66.5745	57.7432
5.3333	73.6436	73.6436	73.6436	65.2422
5.5	80.8835	80.8835	80.8835	72.746
5.6667	88.2272	88.2272	88.2272	80.2564
5.8333	95.6167	95.6167	95.6167	87.769
6	103.001	103.001	103.001	95.2701
6.1667	110.334	110.334	110.334	102.737
6.3333	117.573	117.573	117.573	110.141
6.5	124.682	124.682	124.682	117.443
6.6667	131.627	131.627	131.627	124.6
6.8333	138.382	138.382	138.382	131.563
7	144.923	144.923	144.923	138.288
7.1667	151.234	151.234	151.234	144.736
7.3333	157.303	157.303	157.303	150.879
7.5	163.123	163.123	163.123	156.697
7.6667	168.69	168.69	168.69	162.183
7.8333	174.004	174.004	174.004	167.336
8	179.069	179.069	179.069	172.162
8.1667	183.889	183.889	183.889	176.672
8.3333	188.47	188.47	188.47	180.879
8.5	192.821	192.821	192.821	184.801
8.6667	196.949	196.949	196.949	188.456
8.8333	200.864	200.864	200.864	191.864
9	204.575	204.575	204.575	195.044
9.1667	208.094	208.094	208.094	198.017
9.3333	211.431	211.431	211.431	200.8
9.5	214.596	214.596	214.596	203.412
9.6667	217.599	217.599	217.599	205.871
9.8333	220.451	220.451	220.451	208.193
10	223.161	223.161	223.161	210.392
10.1667	225.737	219.712	225.737	212.481
10.3333	228.19	219.946	228.19	214.474
10.5	230.527	220.741	230.527	216.381
10.6667	232.755	221.783	232.755	218.213
10.8333	234.882	222.95	234.882	219.979
11	236.915	224.18	236.915	221.687
11.1667	238.861	225.439	238.861	223.345
11.3333	240.725	226.704	240.725	224.958
11.5	242.513	227.965	242.513	226.532
11.6667	244.231	229.21	244.231	228.072
11.8333	245.883	230.437	245.883	229.581
12	247.475	231.641	247.475	231.061
12.1667	249.01	232.82	249.01	232.517
12.3333	250.493	233.974	250.493	233.948
12.5	251.928	235.103	251.928	235.356
12.6667	253.317	236.206	253.317	236.742
12.8333	254.665	237.285	254.665	238.107
13	255.975	238.34	255.975	239.451
13.1667	257.248	239.372	257.248	240.773
13.3333	258.488	240.382	258.488	242.073
13.5	259.697	241.371	259.697	243.352
13.6667	260.876	242.34	260.876	244.609
13.8333	262.03	243.291	262.03	245.844
14	263.158	244.224	263.158	247.056
14.1667	264.263	245.14	264.263	248.245
14.3333	265.346	246.041	265.346	249.412
14.5	266.41	246.926	266.41	250.555
14.6667	267.455	247.798	267.455	251.677
14.8333	268.483	248.657	268.483	252.775
15	269.494	249.504	269.494	253.852
15.1667	270.491	250.34	270.491	254.906
15.3333	271.473	251.165	271.473	255.939
15.5	272.442	251.98	272.442	256.95
15.6667	273.399	252.785	273.399	257.94
15.8333	274.345	253.582	274.345	258.91
16	275.279	254.37	275.279	259.861
16.1667	276.202	255.151	276.202	260.792
16.3333	277.116	255.923	277.116	261.704
16.5	278.02	256.689	278.02	262.599
16.6667	278.915	257.447	278.915	263.476
16.8333	279.801	258.198	279.801	264.336
17	280.678	258.943	280.678	265.18
17.1667	281.547	259.681	281.547	266.009
17.3333	282.408	260.413	282.408	266.822
17.5	283.26	261.139	283.26	267.622
17.6667	284.106	261.858	284.106	268.408
17.8333	284.943	262.572	284.943	269.18
18	285.773	263.28	285.773	269.94
18.1667	286.596	263.982	286.596	270.687
18.3333	287.412	264.679	287.412	271.424
18.5	288.221	265.37	288.221	272.149
18.6667	289.024	266.056	289.024	272.864
18.8333	289.82	266.737	289.82	273.568
19	290.609	267.412	290.609	274.263
19.1667	291.392	268.083	291.392	274.949
19.3333	292.169	268.748	292.169	275.626
19.5	292.94	269.409	292.94	276.295
19.6667	293.705	270.065	293.705	276.956
19.8333	294.464	270.716	294.464	277.609
20	295.218	271.363	295.218	278.255
20.1667	295.966	272.006	287.959	278.894
20.3333	296.709	272.643	285.76	279.527
20.5	297.447	273.277	284.471	280.153
20.6667	298.179	273.906	283.662	280.773
20.8333	298.906	274.532	283.158	281.389
21	299.628	275.153	282.865	281.998
21.1667	300.346	275.77	282.728	282.603
21.3333	301.058	276.383	282.709	283.202
21.5	301.766	276.993	282.782	283.798
21.6667	302.469	277.598	282.928	284.389
21.8333	303.168	278.2	283.132	284.975
22	303.862	278.798	283.384	285.558
22.1667	304.552	279.392	283.674	286.138
22.3333	305.237	279.983	283.997	286.714
22.5	305.919	280.57	284.346	287.287
22.6667	306.596	281.154	284.717	287.857
22.8333	307.269	281.735	285.106	288.424
23	307.938	282.311	285.511	288.988
23.1667	308.603	282.885	285.928	289.551
23.3333	309.263	283.455	286.356	290.11
23.5	309.921	284.022	286.793	290.668
23.6667	310.574	284.586	287.237	291.224
23.8333	311.223	285.146	287.688	291.778
24	311.869	285.703	288.143	292.331
24.1667	312.511	286.257	288.603	292.882
24.3333	313.15	286.808	289.066	293.432
24.5	313.785	287.356	289.531	293.98
24.6667	314.416	287.9	289.999	294.528
24.8333	315.044	288.442	290.468	295.075
25	315.668	288.98	290.938	295.62
25.1667	316.29	289.516	291.409	296.166
25.3333	316.907	290.048	291.881	296.711
25.5	317.522	290.578	292.353	297.255
25.6667	318.133	291.104	292.824	297.799
25.8333	318.74	291.628	293.295	298.342
26	319.345	292.149	293.765	298.886
26.1667	319.947	292.666	294.236	299.43
26.3333	320.545	293.182	294.704	299.973
26.5	321.14	293.694	295.172	300.517
26.6667	321.732	294.203	295.639	301.06
26.8333	322.321	294.71	296.104	301.604
27	322.907	295.213	296.569	302.148
27.1667	323.49	295.714	297.032	302.692
27.3333	324.07	296.212	297.493	303.236
27.5	324.647	296.707	297.953	303.781
27.6667	325.221	297.2	298.411	304.326
27.8333	325.792	297.69	298.868	304.871
28	326.36	298.177	299.322	305.416
28.1667	326.926	298.662	299.776	305.962
28.3333	327.488	299.144	300.227	306.507
28.5	328.048	299.623	300.677	307.053
28.6667	328.605	300.099	301.125	307.599
28.8333	329.159	300.573	301.571	308.145
29	329.711	301.044	302.015	308.69
29.1667	330.26	301.513	302.457	309.236
29.3333	330.806	301.979	302.898	309.781
29.5	331.35	302.442	303.336	310.326
29.6667	331.89	302.903	303.773	310.871
29.8333	332.429	303.361	304.208	311.415
30	332.964	303.817	304.641	311.958
30.1667	333.498	304.27	305.072	312.501
30.3333	334.028	304.721	305.5	313.043
30.5	334.556	305.169	305.928	313.584
30.6667	335.081	305.614	306.352	314.123
30.8333	335.604	306.058	306.776	314.662
31	336.125	306.498	307.196	315.199
31.1667	336.643	306.937	307.616	315.734
31.3333	337.158	307.372	308.033	316.268
31.5	337.671	307.806	308.448	316.8
31.6667	338.182	308.237	308.861	317.33
31.8333	338.69	308.665	309.273	317.858
32	339.197	309.091	309.682	318.383
32.1667	339.7	309.515	310.089	318.907
32.3333	340.201	309.936	310.495	319.428
32.5	340.7	310.355	310.898	319.946
32.6667	341.196	310.772	311.3	320.462
32.8333	341.691	311.186	311.699	320.974
33	342.183	311.598	312.097	321.484
33.1667	342.672	312.008	312.492	321.991
33.3333	343.16	312.415	312.886	322.495
33.5	343.645	312.82	313.278	322.995
33.6667	344.128	313.223	313.667	323.491
33.8333	344.609	313.623	314.055	323.985
34	345.087	314.022	314.441	324.475
34.1667	345.564	314.418	314.825	324.961
34.3333	346.038	314.811	315.207	325.444
34.5	346.51	315.203	315.587	325.923
34.6667	346.98	315.592	315.966	326.398
34.8333	347.448	315.979	316.342	326.869
35	347.914	316.364	316.716	327.336
35.1667	348.377	316.747	317.089	327.8
35.3333	348.839	317.128	317.46	328.259
35.5	349.298	317.507	317.829	328.714
35.6667	349.755	317.883	318.196	329.165
35.8333	350.211	318.257	318.561	329.613
36	350.664	318.629	318.924	330.056
36.1667	351.115	319	319.286	330.495
36.3333	351.565	319.367	319.645	330.929
36.5	352.012	319.733	320.003	331.36
36.6667	352.457	320.097	320.358	331.787
36.8333	352.901	320.459	320.713	332.209
37	353.342	320.819	321.065	332.628
37.1667	353.782	321.176	321.415	333.042
37.3333	354.219	321.532	321.764	333.452
37.5	354.655	321.886	322.111	333.859
37.6667	355.089	322.238	322.455	334.261
37.8333	355.521	322.588	322.799	334.659
38	355.95	322.935	323.14	335.053
38.1667	356.378	323.281	323.48	335.443
38.3333	356.805	323.625	323.818	335.829
38.5	357.229	323.967	324.154	336.212
38.6667	357.651	324.308	324.488	336.591
38.8333	358.072	324.646	324.821	336.965
39	358.491	324.982	325.152	337.336
39.1667	358.908	325.316	325.481	337.703
39.3333	359.324	325.649	325.808	338.067
39.5	359.737	325.98	326.134	338.427
39.6667	360.149	326.308	326.458	338.783
39.8333	360.559	326.635	326.781	339.136
40	360.967	326.961	327.101	339.485
40.1667	361.374	327.284	327.42	339.831
40.3333	361.778	327.606	327.738	340.173
40.5	362.181	327.925	328.053	340.512
40.6667	362.583	328.243	328.367	340.848
40.8333	362.982	328.56	328.679	341.18
41	363.38	328.874	328.99	341.509
41.1667	363.777	329.187	329.299	341.835
41.3333	364.171	329.498	329.606	342.158
41.5	364.565	329.807	329.912	342.477
41.6667	364.956	330.115	330.216	342.793
41.8333	365.345	330.42	330.519	343.107
42	365.734	330.724	330.82	343.417
42.1667	366.12	331.027	331.119	343.725
42.3333	366.505	331.328	331.417	344.03
42.5	366.888	331.627	331.713	344.332
42.6667	367.27	331.924	332.008	344.631
42.8333	367.65	332.22	332.301	344.927
43	368.028	332.514	332.592	345.221
43.1667	368.405	332.807	332.883	345.512
43.3333	368.78	333.098	333.171	345.8
43.5	369.155	333.387	333.458	346.086
43.6667	369.526	333.675	333.743	346.369
43.8333	369.897	333.961	334.027	346.649
44	370.267	334.245	334.31	346.928
44.1667	370.635	334.528	334.591	347.203
44.3333	371.001	334.81	334.87	347.477
44.5	371.366	335.09	335.148	347.748
44.6667	371.729	335.368	335.424	348.016
44.8333	372.091	335.645	335.699	348.283
45	372.451	335.92	335.973	348.547
45.1667	372.81	336.194	336.245	348.808
45.3333	373.167	336.466	336.515	349.068
45.5	373.523	336.737	336.785	349.326
45.6667	373.878	337.007	337.052	349.581
45.8333	374.231	337.274	337.319	349.834
46	374.583	337.541	337.584	350.086
46.1667	374.933	337.805	337.847	350.335
46.3333	375.282	338.069	338.109	350.582
46.5	375.63	338.331	338.37	350.827
46.6667	375.976	338.592	338.629	351.07
46.8333	376.321	338.851	338.887	351.312
47	376.664	339.109	339.144	351.551
47.1667	377.006	339.365	339.399	351.789
47.3333	377.347	339.62	339.653	352.024
47.5	377.687	339.874	339.905	352.258
47.6667	378.024	340.126	340.156	352.49
47.8333	378.361	340.377	340.406	352.721
48	378.697	340.627	340.655	352.949
48.1667	379.031	340.875	340.902	353.176
48.3333	379.364	341.121	341.148	353.401
48.5	379.695	341.367	341.392	353.625
48.6667	380.025	341.611	341.636	353.846
48.8333	380.354	341.854	341.878	354.067
49	380.682	342.096	342.119	354.285
49.1667	381.008	342.336	342.358	354.502
49.3333	381.333	342.575	342.596	354.717
49.5	381.657	342.812	342.833	354.931
49.6667	381.98	343.049	343.069	355.144
49.8333	382.302	343.284	343.303	355.354
50	382.622	343.518	343.536	355.563
50.1667	382.941	343.75	343.768	355.771
50.3333	383.259	343.982	343.999	355.977
50.5	383.575	344.212	344.228	356.182
50.6667	383.89	344.44	344.457	356.386
50.8333	384.204	344.668	344.684	356.588
51	384.517	344.895	344.91	356.788
51.1667	384.829	345.12	345.135	356.988
51.3333	385.14	345.344	345.358	357.185
51.5	385.449	345.567	345.58	357.382
51.6667	385.758	345.788	345.801	357.577
51.8333	386.065	346.009	346.021	357.77
52	386.371	346.228	346.24	357.963
52.1667	386.675	346.446	346.458	358.154
52.3333	386.979	346.663	346.674	358.344
52.5	387.282	346.879	346.889	358.533
52.6667	387.583	347.093	347.104	358.72
52.8333	387.884	347.307	347.317	358.906
53	388.183	347.519	347.529	359.091
53.1667	388.481	347.73	347.74	359.274
53.3333	388.778	347.94	347.95	359.457
53.5	389.074	348.149	348.158	359.638
53.6667	389.369	348.357	348.366	359.818
53.8333	389.662	348.564	348.572	359.997
54	389.955	348.77	348.778	360.174
54.1667	390.247	348.974	348.982	360.351
54.3333	390.537	349.178	349.185	360.526
54.5	390.827	349.38	349.387	360.7
54.6667	391.115	349.582	349.588	360.873
54.8333	391.403	349.782	349.789	361.045
55	391.689	349.981	349.988	361.216
55.1667	391.974	350.179	350.185	361.386
55.3333	392.259	350.377	350.382	361.554
55.5	392.542	350.572	350.578	361.722
55.6667	392.824	350.768	350.773	361.889
55.8333	393.106	350.962	350.967	362.054
56	393.386	351.155	351.16	362.219
56.1667	393.665	351.347	351.352	362.382
56.3333	393.943	351.538	351.542	362.544
56.5	394.221	351.728	351.732	362.705
56.6667	394.497	351.917	351.921	362.866
56.8333	394.772	352.104	352.109	363.025
57	395.046	352.292	352.296	363.183
57.1667	395.32	352.478	352.481	363.341
57.3333	395.593	352.663	352.667	363.497
57.5	395.864	352.847	352.85	363.652
57.6667	396.135	353.03	353.033	363.807
57.8333	396.404	353.212	353.215	363.96
58	396.673	353.393	353.397	364.112
58.1667	396.941	353.574	353.577	364.264
58.3333	397.207	353.753	353.756	364.414
58.5	397.474	353.931	353.934	364.564
58.6667	397.738	354.109	354.112	364.713
58.8333	398.002	354.285	354.288	364.861
59	398.266	354.461	354.464	365.007
59.1667	398.528	354.636	354.638	365.153
59.3333	398.789	354.809	354.812	365.299
59.5	399.05	354.982	354.985	365.443
59.6667	399.309	355.154	355.157	365.586
59.8333	399.568	355.325	355.327	365.728
60	399.826	355.496	355.498	365.87
