# Supplementary material for: Dynamics of morphogen source formation in a growing tissue
Source: PLoS Comput Biol. 2024 Oct 14;20(10):e1012508. doi: 10.1371/journal.pcbi.1012508 (PMC11501038; doi:10.1371/journal.pcbi.1012508)
Supplement: S1 Source data — The zipped folder contains.xlsx files for individual figures with separate tabs corresponding to individual figure panels. (ZIP) [file pcbi.1012508.s011.zip › Fig7_source_data.xlsx]

## Sheet: Fig. 7C,F,I
FP Size (µm)
Fig 7C				Fig 7F				Fig 7I
	control	condition i			control	condition ii			control	condition iii
	62.8426	78.0758			59.3369	13.3616			77.0069	52.4598
	67.0937	54.6289			38.9118	7.01876			60.5728	41.6319
	47.0638	60.3649			72.3238	17.907			54.7139	70.5599
	46.3526	67.9412			65.4266	15.7096			70.2356	70.2826
	42.5018	59.5106			61.0648	0			64.3722	72.9929
	71.1793	64.0949			51.3432	0			55.5011	79.5137
	69.9091	46.1022			41.6699	0			77.7321	55.9706
	73.5028	73.9746			47.4596	0			40.9499	72.0984
	86.8352	54.1615			51.6189	2.23465			51.4456	73.6346
	86.4304	59.7991			49.3604	2.47371			63.4419	69.2136
	58.6094	70.6359			65.0632	9.93053			86.5534	64.6115
	66.0292	49.1994			46.2878	0			87.1885	54.8727
	51.6704	74.1311			56.6482	20.1187			61.5299	58.681
	62.2545	66.4698			46.0328	4.33465			67.2189	56.2301
	58.1979	76.184			44.0896	15.5335			95.145	63.0841
	61.767	72.6619			67.2636	0.196118			49.7964	37.2981
	57.7373	74.8199			51.4937	0.120235			67.3084	49.3179
	54.1817	76.4031			59.448	36.7703			65.9622	57.6501
	60.6936	78.8182			43.2286	44.5749			52.9451	62.6436
	45.3441	79.8089			44.179	0.141706			43.7809	52.3838
	40.7151	74.7192			63.1445	2.13153			54.2912	37.9645
	50.1475	50.0961			43.8682	31.0227			58.4909	42.6315
	46.6255	55.8701			43.6356	41.7276			44.4585	34.5744
	51.6391	64.4371			40.4848	1.64624			47.9091	54.4344
	58.0012	44.4451			43.6871	0.410824			60.9597	66.2954
	47.3098	45.7287			60.5415	0.167471			51.9768	56.854
	62.6235	54.1951			55.1075	9.59753				53.5198
	51.5608	58.0302			50.5948	3.18294				62.1673
	39.5344	51.0755			43.2085	0.0887059				59.1998
	50.6574	70.211			70.9959	0.545647				42.0591
	54.1951	57.9475			53.0725	38.5616				60.7786
	56.3084	65.2578			48.9825	44.6822				49.745
	49.1882	81.3273			47.9627	23.476				57.8894
	54.0565	55.9148			55.2148	20.6919				50.1565
	55.5861	55.8231			57.8759	22.9192				73.4491
	57.5294	56.6594			53.2872	0.00670588				48.8952
	61.8296	62.4401			49.0696	19.8175		mean	61.9803	57.3818
	48.2311	61.3063			52.8154	0.330941		SEM	2.73151	1.89306
	67.8048	47.5804			56.1474	30.2115
	58.7503	47.7548			61.5009	0.0447059
	60.3				47.6586	0.120765
	50.0715				42.4772	0.230353
	58.7525				60.7226	24.4509
	58.0392				46.4264	42.2961
	59.1886				50.2213	18.2096
	68.7306				49.3626	16.1478
	66.7896				54.4411	19.3144
	68.6278				61.0648	22.1164
	79.0218				55.5458	18.2588
mean	58.4084	62.4651			58.1018	0.00894118
SEM	1.5084	1.7184			54.1929	27.8612
					45.1965	1.11365
					42.2894	24.9876
					43.7474	22.4249
					42.4929	31.5465
						26.9689
						46.5874
						48.3988
						36.1085
						31.8909
						17.986
						50.7513
						75.8016
						22.539
						0.0312941
						0.100647
						25.2247
						22.4808
						19.9449
						22.0739
						13.7796
						47.3031
						44.0091
						53.0904
						45.0154
						2.49565
						0.0156471
						17.0513
						10.9709
						13.8445
						11.7604
				mean	52.1343	17.9877
				SEM	1.10516	1.90759

## Sheet: Fig. 7D_control
Position x (µm)	Shh intensity (AU)
0	0.783721	1.02225	0.713764	0.759323	0.861846	1.25526	1.24141	0.847247	1.27401	0.970279	0.953128	1.15422	0.67366	0.744584	1.22054	1.13869	1.13154	1.22358	1.03095	1.09823	0.754301	1.28596	1.05605	0.876929	1.18161	0.746924	0.953449	1.26787	1.25219	0.567887	0.701284	1.00125	1.25608	1.53203	1.17985	1.04996	0.730727	0.507429	0.467732	0.234906	0.417479	1.13737	1.36713	1.63667	0.946234	1.31815	0.938889	0.948452	1.587
0.195	0.791482	1.03506	0.711568	0.759905	0.857798	1.24592	1.25391	0.852423	1.27646	0.9537	0.943003	1.18567	0.667434	0.736691	1.23892	1.13173	1.1294	1.2162	1.00909	1.09273	0.754504	1.27008	1.0779	0.865445	1.1862	0.747882	0.954517	1.26997	1.25637	0.56808	0.691168	0.991272	1.2678	1.55171	1.1956	1.02832	0.724753	0.499574	0.472837	0.238284	0.425131	1.14164	1.35607	1.62558	0.929149	1.32616	0.938215	0.939105	1.60373
0.39	0.797867	1.04195	0.715175	0.756254	0.848979	1.22436	1.26101	0.85581	1.27378	0.948355	0.932914	1.21178	0.659946	0.728225	1.26131	1.1263	1.12264	1.20732	0.986398	1.08594	0.754569	1.24802	1.09506	0.856722	1.19362	0.742392	0.956687	1.26649	1.25837	0.56909	0.680396	0.981038	1.28469	1.56402	1.2117	1.00574	0.719399	0.489062	0.477648	0.241026	0.42915	1.14501	1.34294	1.61109	0.911482	1.32834	0.940911	0.935779	1.62047
0.585	0.804807	1.05046	0.719381	0.752532	0.839411	1.20272	1.26282	0.856101	1.26452	0.948813	0.924819	1.23024	0.653641	0.723048	1.28208	1.12086	1.10936	1.19592	0.960127	1.07911	0.752701	1.22559	1.10737	0.848917	1.20413	0.736008	0.955223	1.2669	1.25795	0.566045	0.670852	0.972815	1.30237	1.57691	1.22256	0.984583	0.708925	0.478957	0.484613	0.242623	0.431788	1.14319	1.32912	1.59496	0.890895	1.33022	0.942162	0.933174	1.63659
0.78	0.808908	1.05418	0.719664	0.74994	0.828237	1.182	1.25933	0.855448	1.25981	0.953655	0.922631	1.24862	0.645835	0.71998	1.30122	1.11536	1.09498	1.18479	0.934481	1.07123	0.750654	1.19855	1.11973	0.839544	1.21495	0.729372	0.951944	1.26419	1.25817	0.561875	0.658945	0.96491	1.31723	1.59176	1.22496	0.969162	0.694976	0.470545	0.49021	0.242905	0.434701	1.14348	1.31309	1.57366	0.868548	1.3358	0.940761	0.929639	1.6478
0.975	0.816351	1.05252	0.717398	0.746651	0.817716	1.16168	1.25544	0.853543	1.25202	0.960798	0.917701	1.26831	0.638269	0.718119	1.31746	1.11565	1.08407	1.17513	0.910176	1.06324	0.754382	1.16664	1.13554	0.825396	1.22296	0.726968	0.948487	1.25671	1.26163	0.557621	0.643557	0.954416	1.33305	1.60797	1.22139	0.955856	0.681111	0.463242	0.493398	0.244456	0.438589	1.14661	1.29697	1.54997	0.843654	1.34017	0.939092	0.926399	1.6579
1.17	0.823089	1.04794	0.712477	0.741862	0.808553	1.13912	1.25041	0.854425	1.24657	0.965481	0.906263	1.28586	0.632987	0.71505	1.33322	1.11461	1.07412	1.16453	0.88707	1.05516	0.757817	1.13727	1.15363	0.815301	1.2313	0.726359	0.946932	1.24824	1.2653	0.554425	0.624007	0.942333	1.34769	1.62562	1.21691	0.94233	0.670735	0.453719	0.495492	0.246473	0.443924	1.15152	1.28179	1.52651	0.818747	1.33707	0.936591	0.923008	1.66165
1.365	0.825673	1.04372	0.70185	0.736439	0.797388	1.11025	1.24137	0.857396	1.24054	0.965279	0.89613	1.30182	0.628833	0.714018	1.34652	1.11485	1.06657	1.15445	0.867483	1.04666	0.757882	1.11226	1.16378	0.805895	1.23872	0.726188	0.944611	1.23555	1.26433	0.553929	0.606827	0.92676	1.36153	1.6429	1.2139	0.931425	0.657126	0.442414	0.497063	0.248253	0.449069	1.15915	1.26145	1.50235	0.792124	1.32588	0.935975	0.922425	1.66114
1.56	0.823794	1.03543	0.690597	0.732911	0.788437	1.08435	1.22828	0.858957	1.23086	0.961566	0.88433	1.31901	0.621522	0.718287	1.35402	1.11745	1.06021	1.14209	0.847084	1.0338	0.752367	1.08258	1.17334	0.799243	1.24903	0.72977	0.94261	1.21774	1.2593	0.552869	0.596711	0.909118	1.37136	1.66188	1.20235	0.916827	0.639198	0.429666	0.497469	0.250459	0.453611	1.16793	1.24042	1.47931	0.762602	1.31197	0.938554	0.925345	1.65865
1.755	0.824958	1.02172	0.6787	0.731351	0.778613	1.06031	1.21561	0.865236	1.21535	0.957377	0.870237	1.33741	0.611354	0.725704	1.36727	1.1092	1.05166	1.12769	0.830946	1.01185	0.744254	1.05131	1.18417	0.786135	1.25593	0.734424	0.942727	1.20403	1.25971	0.548741	0.588328	0.893016	1.37752	1.67494	1.18934	0.899375	0.626443	0.417802	0.49991	0.253241	0.458553	1.17722	1.2147	1.45539	0.73414	1.30199	0.948773	0.92888	1.65866
1.95	0.824941	1.00326	0.666856	0.724075	0.76534	1.03111	1.19805	0.873958	1.2043	0.948064	0.853446	1.35773	0.598196	0.737389	1.38094	1.09732	1.0391	1.11371	0.810539	0.995532	0.737391	1.02223	1.19146	0.772417	1.25655	0.735569	0.944855	1.1919	1.25605	0.545571	0.578212	0.873432	1.38785	1.6835	1.1757	0.885366	0.612857	0.406821	0.501933	0.257031	0.462893	1.19296	1.18697	1.43004	0.703892	1.29819	0.964587	0.929521	1.66176
2.145	0.822119	0.980667	0.652516	0.717998	0.74906	1.00396	1.17203	0.883139	1.1992	0.930946	0.839344	1.37006	0.586255	0.747055	1.39297	1.08513	1.02724	1.09638	0.791172	0.982854	0.733143	0.993284	1.19561	0.758398	1.25732	0.737981	0.946435	1.18344	1.24798	0.541544	0.568332	0.85172	1.40577	1.69775	1.16189	0.870081	0.601914	0.396581	0.501953	0.260337	0.466238	1.20935	1.16148	1.40545	0.674743	1.29589	0.979414	0.930313	1.66547
2.34	0.818266	0.956742	0.635778	0.707495	0.732154	0.968271	1.14559	0.888272	1.19491	0.915293	0.827183	1.37706	0.56934	0.75149	1.4022	1.07003	1.02149	1.07813	0.77506	0.975147	0.72831	0.960618	1.19623	0.742521	1.25802	0.738484	0.951094	1.17841	1.23931	0.53834	0.558898	0.829084	1.42449	1.71162	1.14551	0.851654	0.593418	0.385321	0.498975	0.264532	0.470577	1.22643	1.13938	1.38127	0.64801	1.29279	0.98971	0.93032	1.67602
2.535	0.813601	0.930293	0.619409	0.697768	0.716147	0.932545	1.11674	0.888872	1.18753	0.905583	0.809624	1.3787	0.550617	0.754489	1.40805	1.05348	1.01327	1.05756	0.755596	0.966473	0.719572	0.928391	1.19592	0.727991	1.25662	0.73794	0.955383	1.17803	1.2241	0.531243	0.547336	0.810223	1.4372	1.72575	1.12435	0.833477	0.585775	0.375103	0.49309	0.268192	0.4755	1.23715	1.1186	1.35677	0.625066	1.28943	0.993271	0.926831	1.69174
2.73	0.803943	0.904604	0.602009	0.686735	0.694973	0.896969	1.08231	0.882989	1.17857	0.892275	0.79323	1.37848	0.53193	0.757946	1.41016	1.03805	1.00095	1.03853	0.73279	0.960926	0.708315	0.895896	1.1951	0.716093	1.2533	0.735195	0.953693	1.17756	1.21003	0.525139	0.535337	0.789646	1.43999	1.74632	1.10785	0.816417	0.581214	0.365413	0.486662	0.273579	0.481954	1.24172	1.09572	1.33189	0.600545	1.28313	0.994187	0.91836	1.70681
2.925	0.795557	0.883032	0.584812	0.676558	0.669212	0.86709	1.04464	0.87238	1.16573	0.876701	0.773713	1.3774	0.51438	0.764719	1.41529	1.02717	0.985108	1.01621	0.715672	0.951229	0.695539	0.866617	1.189	0.703813	1.24624	0.733262	0.949404	1.17789	1.19559	0.518151	0.519528	0.768263	1.43544	1.76636	1.09097	0.798768	0.573134	0.354909	0.482937	0.280335	0.488054	1.24351	1.0691	1.30831	0.574977	1.271	0.994816	0.906892	1.71286
3.12	0.789057	0.862704	0.568109	0.662633	0.64108	0.838808	1.00742	0.858499	1.14977	0.864927	0.759356	1.38424	0.498833	0.770751	1.4208	1.01902	0.962143	0.996451	0.697469	0.937779	0.67833	0.836348	1.18011	0.691971	1.24392	0.730386	0.948874	1.17416	1.18513	0.513542	0.500331	0.748106	1.43229	1.78792	1.07275	0.777962	0.560718	0.341686	0.480063	0.285866	0.49282	1.2428	1.03769	1.28384	0.5499	1.25508	0.990738	0.89092	1.70963
3.315	0.78261	0.83854	0.55212	0.645939	0.614005	0.81116	0.978075	0.846364	1.12561	0.851866	0.75089	1.39982	0.485437	0.767585	1.43456	1.01193	0.93289	0.977235	0.680943	0.928642	0.659568	0.808092	1.16932	0.681835	1.2395	0.723857	0.944518	1.17058	1.17371	0.515317	0.481638	0.724949	1.42706	1.80689	1.0436	0.753524	0.546415	0.330101	0.477347	0.290677	0.49604	1.24092	1.00205	1.25918	0.526295	1.23274	0.982641	0.876034	1.70252
3.51	0.776172	0.810892	0.538672	0.632807	0.58813	0.783927	0.953249	0.837352	1.09768	0.836169	0.738014	1.41443	0.476079	0.761914	1.45366	1.00232	0.905401	0.959041	0.660968	0.919627	0.644835	0.7822	1.16039	0.671415	1.23048	0.716076	0.941315	1.16887	1.15662	0.51493	0.463988	0.702893	1.41881	1.8248	1.01416	0.731556	0.533108	0.31983	0.475952	0.296928	0.496924	1.23325	0.965696	1.23389	0.505839	1.21276	0.969843	0.862642	1.68953
3.705	0.768888	0.781251	0.526696	0.622251	0.562625	0.757408	0.925981	0.831601	1.06773	0.819783	0.714846	1.42681	0.466219	0.755255	1.47486	0.991069	0.891661	0.939243	0.648031	0.913064	0.632384	0.752629	1.15026	0.664471	1.21373	0.707597	0.933814	1.1707	1.1432	0.509842	0.446666	0.682762	1.4068	1.83311	0.986635	0.714941	0.518631	0.31033	0.473124	0.302996	0.496957	1.22254	0.928541	1.20861	0.486981	1.19566	0.952208	0.85044	1.67346
3.9	0.758402	0.751179	0.514429	0.611677	0.537606	0.728385	0.901358	0.824811	1.03378	0.807843	0.686228	1.43355	0.460275	0.748588	1.49182	0.981474	0.886184	0.916322	0.637139	0.902847	0.620883	0.721538	1.13326	0.663205	1.19042	0.698168	0.925792	1.17215	1.12561	0.504595	0.429227	0.661312	1.39582	1.83805	0.964394	0.701219	0.500937	0.301547	0.469374	0.309235	0.497539	1.20754	0.895105	1.18223	0.468914	1.17905	0.933572	0.837008	1.6548
4.095	0.751593	0.719324	0.503793	0.600847	0.512957	0.701187	0.87349	0.821689	1.00503	0.796281	0.654295	1.43978	0.452409	0.741516	1.50124	0.971402	0.879032	0.897203	0.626494	0.892492	0.609148	0.692162	1.11675	0.664935	1.16966	0.692962	0.915222	1.17081	1.10848	0.496304	0.41362	0.637927	1.38095	1.84202	0.942871	0.687626	0.486468	0.291111	0.465165	0.315145	0.499824	1.18953	0.867698	1.15831	0.448674	1.16167	0.912102	0.821102	1.63296
4.29	0.746963	0.682981	0.496905	0.589197	0.486606	0.675656	0.842544	0.819141	0.977475	0.787665	0.623667	1.44493	0.447612	0.737891	1.50931	0.962513	0.869225	0.877218	0.613169	0.880496	0.597736	0.663427	1.101	0.664091	1.15655	0.687959	0.905173	1.16337	1.08792	0.489257	0.397256	0.610926	1.36739	1.84426	0.923085	0.676864	0.472247	0.282086	0.460066	0.320657	0.502769	1.16867	0.83974	1.13403	0.430509	1.14045	0.891927	0.806243	1.60425
4.485	0.741945	0.64558	0.491235	0.579355	0.45626	0.648044	0.812895	0.812183	0.952271	0.783009	0.600623	1.4466	0.443352	0.731409	1.51511	0.954435	0.851463	0.853098	0.598415	0.857463	0.590102	0.630737	1.09203	0.660159	1.14692	0.678871	0.89235	1.14865	1.06705	0.485523	0.381431	0.581933	1.35338	1.84154	0.904629	0.664525	0.45879	0.274194	0.452884	0.325186	0.503221	1.14793	0.807168	1.10752	0.415434	1.11154	0.871144	0.790998	1.57966
4.68	0.733638	0.612147	0.485239	0.571744	0.428039	0.619929	0.787187	0.802967	0.931299	0.77755	0.584511	1.44131	0.439524	0.724389	1.52139	0.946427	0.830871	0.833203	0.582594	0.829809	0.584441	0.590291	1.0856	0.65129	1.13604	0.671139	0.878652	1.13765	1.04626	0.483001	0.366716	0.55447	1.33786	1.8358	0.885967	0.647223	0.445445	0.266687	0.445134	0.328106	0.505119	1.12821	0.775643	1.07896	0.402348	1.08414	0.854275	0.775451	1.5579
4.875	0.717481	0.583529	0.48067	0.56326	0.40242	0.586831	0.764487	0.788663	0.909128	0.777303	0.572429	1.43149	0.431719	0.717624	1.52602	0.934901	0.812325	0.815441	0.564638	0.808124	0.574524	0.552402	1.08063	0.642648	1.12069	0.666225	0.869898	1.13109	1.01678	0.479469	0.352765	0.531471	1.31993	1.82619	0.868651	0.625413	0.429737	0.259815	0.438594	0.331483	0.504373	1.11378	0.745709	1.0485	0.388425	1.06061	0.842225	0.762379	1.539
5.07	0.703476	0.558236	0.471727	0.553754	0.380417	0.556661	0.74251	0.777868	0.890688	0.777012	0.561838	1.41857	0.422591	0.71086	1.53132	0.920552	0.790039	0.798897	0.548076	0.791774	0.564055	0.523237	1.071	0.638084	1.10635	0.657088	0.860674	1.1158	0.982979	0.47524	0.340892	0.512341	1.3045	1.81941	0.846365	0.60565	0.417133	0.253124	0.43322	0.335876	0.501591	1.10056	0.715984	1.01455	0.37388	1.03649	0.830737	0.747945	1.52332
5.265	0.690459	0.539672	0.461162	0.542351	0.362434	0.534569	0.714007	0.764817	0.873138	0.775972	0.551238	1.40947	0.411533	0.708673	1.53563	0.907394	0.774818	0.786418	0.530773	0.771412	0.554764	0.500983	1.05495	0.630709	1.09394	0.643736	0.851685	1.10013	0.952346	0.471102	0.33245	0.493791	1.2828	1.81475	0.819299	0.586309	0.403992	0.24527	0.428788	0.340975	0.49947	1.08395	0.690461	0.978649	0.35872	1.01134	0.816257	0.731581	1.50511
5.46	0.675934	0.523525	0.446557	0.534899	0.349612	0.517223	0.684119	0.753184	0.860227	0.764586	0.539782	1.40215	0.40005	0.707271	1.53356	0.89622	0.760205	0.773181	0.514167	0.75188	0.550898	0.47894	1.03765	0.618372	1.07697	0.630384	0.844176	1.08156	0.925622	0.467789	0.32632	0.473307	1.24635	1.81274	0.792565	0.568063	0.388548	0.237801	0.424612	0.34705	0.497716	1.0621	0.66687	0.941082	0.344319	0.985804	0.801156	0.711564	1.48201
5.655	0.661021	0.505401	0.430374	0.530886	0.341155	0.49834	0.657398	0.751165	0.848877	0.743324	0.528009	1.4032	0.387536	0.70153	1.5332	0.882674	0.745089	0.755878	0.497464	0.735709	0.549623	0.457263	1.02789	0.605718	1.05641	0.617706	0.836145	1.06182	0.901405	0.467604	0.319273	0.451284	1.20413	1.80893	0.770838	0.549878	0.377115	0.232651	0.419775	0.355016	0.496943	1.03863	0.644012	0.900962	0.329793	0.960825	0.783587	0.688588	1.45376
5.85	0.643816	0.489325	0.41771	0.527084	0.334487	0.480429	0.628216	0.750662	0.830736	0.722088	0.51837	1.40092	0.375984	0.691732	1.53013	0.863854	0.727901	0.735612	0.484183	0.722268	0.548843	0.439996	1.02101	0.595396	1.03409	0.605134	0.829923	1.04357	0.875456	0.469337	0.312749	0.431053	1.16547	1.80252	0.753967	0.534275	0.365719	0.22892	0.416417	0.363028	0.49587	1.01581	0.624093	0.864259	0.313566	0.934301	0.765258	0.663222	1.42548
6.045	0.625384	0.475435	0.40859	0.522736	0.328482	0.464908	0.601362	0.748395	0.811925	0.702659	0.509313	1.3931	0.362667	0.680328	1.52985	0.836647	0.715916	0.714341	0.46994	0.7076	0.54635	0.426295	1.00891	0.585212	1.01487	0.592188	0.826997	1.02545	0.85081	0.471598	0.30619	0.414404	1.12914	1.79391	0.740019	0.51865	0.354263	0.223611	0.413707	0.370307	0.492171	0.990964	0.607931	0.827308	0.300435	0.905806	0.745234	0.63804	1.3927
6.24	0.606785	0.462373	0.396931	0.517003	0.321824	0.451292	0.576475	0.7397	0.790944	0.68361	0.504983	1.38692	0.34868	0.669454	1.52471	0.809864	0.707282	0.690389	0.458334	0.684307	0.543175	0.413609	0.993276	0.572964	1.00002	0.579412	0.823583	1.00831	0.82962	0.471456	0.301153	0.400723	1.0874	1.78552	0.720633	0.500602	0.341727	0.219019	0.411363	0.376362	0.486195	0.964172	0.592365	0.793773	0.28966	0.881429	0.725773	0.612714	1.36101
6.435	0.588953	0.450944	0.388624	0.512779	0.312696	0.438372	0.556614	0.725325	0.773095	0.664509	0.50067	1.3743	0.336387	0.658237	1.51803	0.780876	0.693833	0.667468	0.446966	0.657294	0.54471	0.401581	0.980996	0.558435	0.984642	0.56554	0.821489	0.99243	0.80991	0.468059	0.295157	0.387277	1.05015	1.77297	0.698007	0.4829	0.330225	0.214957	0.408941	0.384054	0.477823	0.934067	0.576465	0.762248	0.281858	0.861805	0.704257	0.586491	1.32974
6.63	0.572964	0.437521	0.377988	0.506624	0.301804	0.422092	0.539082	0.711426	0.76148	0.647805	0.499814	1.35826	0.32643	0.645026	1.51138	0.756439	0.679785	0.649636	0.436198	0.630354	0.544028	0.391128	0.971323	0.540485	0.960155	0.551099	0.816629	0.978555	0.791242	0.46382	0.288868	0.374639	1.01752	1.75826	0.677466	0.467297	0.323466	0.211249	0.405976	0.391418	0.468921	0.905835	0.55758	0.728412	0.275659	0.8451	0.681431	0.559731	1.29662
6.825	0.553801	0.425431	0.368235	0.496199	0.288911	0.401588	0.518031	0.69706	0.754477	0.629673	0.503977	1.34105	0.318836	0.629126	1.50176	0.736764	0.665692	0.63146	0.422096	0.609449	0.537197	0.379206	0.964525	0.522488	0.933052	0.535847	0.803242	0.961998	0.763796	0.46197	0.282334	0.360638	0.98779	1.74302	0.656653	0.453061	0.315461	0.208598	0.403109	0.396497	0.459901	0.877923	0.541347	0.697496	0.267771	0.823747	0.649743	0.53324	1.25933
7.02	0.536577	0.413719	0.359248	0.484108	0.279863	0.386569	0.497448	0.681794	0.741857	0.614152	0.504286	1.31745	0.313704	0.608057	1.48896	0.716215	0.650991	0.614007	0.409873	0.590655	0.52793	0.367307	0.9607	0.504189	0.909385	0.522259	0.788199	0.941178	0.737796	0.460196	0.278037	0.347193	0.95735	1.7236	0.633574	0.437912	0.307962	0.206106	0.400425	0.396157	0.452098	0.844251	0.52944	0.668668	0.259563	0.801655	0.613767	0.511029	1.22225
7.215	0.518383	0.403427	0.351073	0.472749	0.271644	0.372917	0.47995	0.667358	0.723629	0.59714	0.499047	1.28883	0.307045	0.586221	1.47478	0.697378	0.637613	0.597136	0.398849	0.575905	0.516966	0.356977	0.959059	0.488563	0.886554	0.508728	0.774568	0.92061	0.709971	0.458043	0.27242	0.332554	0.920545	1.69573	0.609786	0.42348	0.299911	0.202754	0.398016	0.395208	0.444721	0.807509	0.519935	0.644291	0.252906	0.783712	0.577385	0.486535	1.18794
7.41	0.504881	0.394767	0.344247	0.464186	0.262657	0.364627	0.462665	0.654605	0.703962	0.578559	0.491807	1.25262	0.299796	0.565884	1.45984	0.682342	0.618176	0.581111	0.386308	0.560864	0.508121	0.346946	0.957117	0.473537	0.867858	0.497601	0.756254	0.901447	0.680448	0.452014	0.266963	0.32031	0.884446	1.66932	0.586873	0.411254	0.29171	0.200699	0.396458	0.393964	0.436879	0.770564	0.511956	0.622127	0.250536	0.765809	0.543032	0.459919	1.14808
7.605	0.491	0.385136	0.336813	0.456787	0.250848	0.35662	0.447029	0.643325	0.683969	0.559774	0.484637	1.21711	0.291127	0.548528	1.44299	0.672799	0.599408	0.567265	0.370849	0.546976	0.50095	0.339417	0.955136	0.459609	0.850477	0.488716	0.737342	0.879399	0.654835	0.449054	0.263801	0.309741	0.856461	1.65011	0.567367	0.399881	0.280903	0.198079	0.394245	0.392412	0.430758	0.737736	0.499689	0.603098	0.246864	0.749686	0.516358	0.437054	1.09888
7.8	0.478804	0.374113	0.332703	0.447607	0.242417	0.346125	0.435997	0.634648	0.663526	0.541757	0.474953	1.18469	0.282228	0.530177	1.42826	0.665127	0.587397	0.553287	0.357709	0.533664	0.498245	0.332425	0.954656	0.444283	0.828541	0.48053	0.720433	0.854399	0.628146	0.444942	0.261925	0.300222	0.832942	1.63112	0.546946	0.387019	0.268156	0.194379	0.390573	0.390946	0.423002	0.707036	0.488593	0.589116	0.244219	0.732844	0.492708	0.414457	1.04903
7.995	0.467066	0.360206	0.328673	0.441407	0.235265	0.333999	0.43156	0.625061	0.64483	0.52389	0.465208	1.16015	0.274485	0.507018	1.40727	0.658839	0.578799	0.542863	0.342267	0.522131	0.499268	0.325472	0.961024	0.429908	0.810876	0.472911	0.706416	0.823203	0.602011	0.441091	0.261126	0.291291	0.811079	1.61288	0.521512	0.375812	0.256034	0.191169	0.387791	0.389846	0.415304	0.67411	0.476378	0.578845	0.243676	0.71231	0.472703	0.391685	1.00483
8.19	0.452391	0.345839	0.322455	0.435331	0.229153	0.322791	0.425925	0.611586	0.629661	0.506119	0.45661	1.12462	0.266689	0.482236	1.383	0.65667	0.56908	0.536964	0.327134	0.508811	0.503256	0.319153	0.969868	0.415256	0.794478	0.465707	0.691709	0.793855	0.571176	0.437315	0.260638	0.283421	0.787249	1.59351	0.495661	0.367294	0.246119	0.188835	0.385997	0.388537	0.408058	0.642664	0.466907	0.56976	0.247603	0.688332	0.456515	0.370927	0.96804
8.385	0.439709	0.334366	0.316546	0.429149	0.220881	0.311731	0.410606	0.590861	0.619431	0.489963	0.450886	1.08611	0.25862	0.461917	1.35207	0.653522	0.558118	0.532043	0.314108	0.492771	0.506578	0.312957	0.974717	0.401888	0.779493	0.4596	0.676195	0.763642	0.544394	0.428696	0.26015	0.276542	0.761425	1.57479	0.478148	0.359122	0.236256	0.186978	0.385513	0.385846	0.402153	0.614765	0.45896	0.556295	0.251131	0.662037	0.441557	0.350681	0.93476
8.58	0.424232	0.324092	0.309068	0.423037	0.215201	0.301942	0.397396	0.567103	0.612234	0.476619	0.449836	1.04873	0.251821	0.443415	1.31865	0.651608	0.548664	0.527272	0.30737	0.475536	0.504491	0.306028	0.974205	0.390493	0.762649	0.456294	0.66	0.731302	0.52534	0.420826	0.257468	0.269924	0.735476	1.55841	0.466798	0.351487	0.227646	0.184916	0.385277	0.381271	0.396596	0.590781	0.45157	0.541737	0.249266	0.63391	0.429009	0.331082	0.905978
8.775	0.408957	0.315775	0.301201	0.416961	0.209663	0.291748	0.387527	0.544535	0.609862	0.462324	0.453682	1.01043	0.247103	0.426051	1.28058	0.649394	0.532534	0.517139	0.301832	0.458797	0.501251	0.303259	0.970721	0.37671	0.749588	0.450601	0.646319	0.697289	0.512853	0.416974	0.253785	0.26144	0.709038	1.53843	0.458468	0.342697	0.220706	0.182621	0.385238	0.376591	0.389977	0.569893	0.446039	0.524698	0.244494	0.6066	0.417561	0.314953	0.875853
8.97	0.396364	0.308068	0.293317	0.410258	0.206471	0.284242	0.379475	0.522293	0.610753	0.449659	0.459538	0.97819	0.242164	0.410185	1.24436	0.646978	0.512259	0.5057	0.29953	0.44676	0.49974	0.302203	0.96662	0.361181	0.742336	0.442665	0.633319	0.663166	0.506453	0.415327	0.250405	0.250491	0.681718	1.51478	0.448017	0.333454	0.213698	0.181579	0.386475	0.371786	0.383661	0.551793	0.442144	0.507482	0.241012	0.578387	0.405091	0.3005	0.844885
9.165	0.382854	0.301745	0.286852	0.404244	0.203736	0.278228	0.374395	0.503879	0.613875	0.4395	0.465561	0.943884	0.239369	0.397124	1.21053	0.642683	0.492116	0.492269	0.298128	0.435519	0.501324	0.303755	0.957596	0.343573	0.740638	0.431684	0.619259	0.633003	0.502787	0.412434	0.249337	0.240964	0.658788	1.48704	0.438871	0.325471	0.205776	0.180091	0.387005	0.365941	0.376788	0.539487	0.438059	0.486371	0.239093	0.549789	0.393275	0.288049	0.816915
9.36	0.36817	0.291374	0.279321	0.396395	0.200235	0.272883	0.370665	0.487988	0.614492	0.428926	0.47572	0.90396	0.235947	0.385615	1.17293	0.636722	0.47514	0.47882	0.295738	0.423499	0.507553	0.307369	0.943578	0.330155	0.736935	0.419234	0.606402	0.606919	0.512684	0.410315	0.252012	0.232572	0.637732	1.45764	0.433925	0.316877	0.198685	0.178173	0.387902	0.360625	0.367525	0.532699	0.431081	0.466524	0.235048	0.520954	0.380511	0.27696	0.794423
9.555	0.354386	0.279865	0.272327	0.388237	0.198701	0.267063	0.359033	0.474442	0.613707	0.415582	0.489187	0.865156	0.229025	0.371902	1.14052	0.630398	0.462026	0.468899	0.293234	0.412299	0.5125	0.309976	0.9229	0.322107	0.731827	0.409479	0.590315	0.579608	0.519739	0.405589	0.258167	0.224171	0.613456	1.43201	0.429801	0.309982	0.191896	0.176089	0.389486	0.356187	0.359768	0.528882	0.426695	0.451986	0.229818	0.497768	0.367452	0.268503	0.769653
9.75	0.343741	0.269617	0.267344	0.381085	0.197642	0.261436	0.343979	0.466972	0.608602	0.403615	0.500871	0.831635	0.222305	0.356336	1.10853	0.624022	0.44803	0.460318	0.290958	0.399297	0.51929	0.314955	0.902351	0.315675	0.728237	0.397386	0.577046	0.551035	0.517688	0.401377	0.261186	0.217486	0.589533	1.40284	0.425791	0.302634	0.185734	0.173031	0.391234	0.351756	0.353255	0.522611	0.426224	0.444314	0.22538	0.474183	0.353339	0.26163	0.743221
9.945	0.338459	0.26153	0.26432	0.375026	0.197086	0.257574	0.328149	0.462916	0.605003	0.392785	0.509531	0.802339	0.219404	0.344166	1.07989	0.614215	0.43227	0.448156	0.292026	0.385076	0.529337	0.32047	0.882063	0.310428	0.727205	0.381305	0.560624	0.519888	0.5125	0.394843	0.259706	0.213324	0.567359	1.37154	0.420543	0.29771	0.182524	0.170055	0.393486	0.347305	0.348372	0.512367	0.426662	0.441244	0.222126	0.451305	0.337059	0.25693	0.715152
10.14	0.330884	0.255648	0.262662	0.367388	0.198454	0.253429	0.313836	0.456945	0.597172	0.385932	0.514963	0.778748	0.219227	0.337737	1.05089	0.602751	0.418689	0.436568	0.294178	0.371423	0.543777	0.323588	0.864747	0.302786	0.720911	0.365029	0.545622	0.496007	0.508287	0.38767	0.256771	0.211625	0.542393	1.34031	0.411443	0.291917	0.17828	0.166528	0.395005	0.343809	0.344785	0.498031	0.426741	0.444929	0.219606	0.4292	0.319405	0.255843	0.684511
10.335	0.320107	0.246846	0.26133	0.362397	0.197977	0.250571	0.304479	0.451345	0.589799	0.375314	0.519417	0.751118	0.221008	0.328609	1.01933	0.590369	0.402461	0.423781	0.298102	0.359939	0.555806	0.325985	0.849966	0.297133	0.708305	0.350394	0.532538	0.478382	0.507488	0.381103	0.25657	0.207555	0.51799	1.31193	0.400221	0.285785	0.174157	0.162933	0.394429	0.339947	0.342494	0.486622	0.422329	0.45031	0.216432	0.409897	0.303832	0.256498	0.655336
10.53	0.312955	0.239764	0.260563	0.35625	0.196813	0.248243	0.299259	0.445039	0.580196	0.366036	0.522195	0.720005	0.223177	0.316967	0.992175	0.576356	0.386234	0.413727	0.302723	0.346383	0.562255	0.332304	0.835273	0.298051	0.69964	0.33787	0.520834	0.467905	0.506462	0.373475	0.25599	0.205546	0.497885	1.288	0.385577	0.280144	0.172217	0.159414	0.39132	0.333545	0.341165	0.477007	0.416162	0.453629	0.211378	0.394481	0.28968	0.255123	0.633335
10.725	0.306509	0.231262	0.258914	0.351065	0.192306	0.246752	0.294531	0.435894	0.57068	0.354677	0.522062	0.687083	0.224306	0.305652	0.962084	0.564379	0.36887	0.406998	0.306974	0.330278	0.560338	0.33846	0.817121	0.296094	0.69458	0.326905	0.511819	0.456452	0.504394	0.364486	0.253913	0.203275	0.476367	1.26559	0.366743	0.277131	0.170918	0.155903	0.386797	0.327052	0.337421	0.468111	0.409381	0.459625	0.205847	0.381101	0.279553	0.253821	0.617193
10.92	0.303536	0.223034	0.256533	0.345933	0.186063	0.24468	0.293932	0.42689	0.563643	0.340831	0.514654	0.653588	0.223874	0.296075	0.935619	0.554679	0.353225	0.400948	0.310122	0.311841	0.55073	0.343293	0.796289	0.292593	0.694272	0.31629	0.50008	0.445563	0.502872	0.353529	0.250885	0.201055	0.455245	1.23875	0.350408	0.272087	0.171522	0.151878	0.380041	0.320814	0.333526	0.456328	0.401597	0.464567	0.204041	0.366707	0.27054	0.253821	0.609547
11.115	0.300979	0.215264	0.250783	0.34073	0.178276	0.240323	0.292247	0.421096	0.55642	0.326306	0.50759	0.628551	0.226484	0.286339	0.909585	0.545595	0.33817	0.394827	0.313288	0.293632	0.537475	0.343926	0.778137	0.288247	0.691754	0.305163	0.482952	0.437146	0.4986	0.341395	0.249111	0.200349	0.435375	1.21115	0.33686	0.267714	0.17307	0.148804	0.373476	0.314805	0.331726	0.444571	0.394089	0.469542	0.202391	0.352005	0.258548	0.253696	0.604291
11.31	0.298412	0.20805	0.246171	0.334292	0.171987	0.235958	0.29028	0.41629	0.549974	0.317999	0.500226	0.607791	0.230276	0.279372	0.888022	0.537694	0.322067	0.389209	0.316755	0.279865	0.522214	0.343861	0.763493	0.284024	0.686532	0.295068	0.465428	0.428527	0.49094	0.331044	0.248413	0.199398	0.419146	1.18411	0.326899	0.265357	0.176189	0.146652	0.366766	0.311401	0.329442	0.434975	0.384683	0.470183	0.201652	0.336321	0.24577	0.25331	0.593543
11.505	0.293835	0.201974	0.239318	0.326539	0.167437	0.234476	0.286788	0.410964	0.542081	0.311587	0.491178	0.591908	0.235083	0.274556	0.869352	0.529712	0.307568	0.38315	0.320397	0.269169	0.505742	0.343593	0.750791	0.277924	0.67997	0.285119	0.44909	0.422027	0.480546	0.322509	0.24864	0.198776	0.401899	1.15281	0.31829	0.262284	0.179799	0.145391	0.361477	0.30744	0.326738	0.427591	0.376481	0.470432	0.200859	0.320146	0.233392	0.253428	0.581904
11.7	0.287027	0.199038	0.235014	0.317306	0.163531	0.230975	0.282008	0.404923	0.527759	0.304003	0.47929	0.574976	0.236891	0.269441	0.854237	0.520223	0.294013	0.376174	0.323025	0.261348	0.489872	0.343243	0.736496	0.271954	0.675438	0.274902	0.435358	0.414098	0.47154	0.315613	0.248085	0.199104	0.385653	1.12028	0.314129	0.260245	0.182109	0.14351	0.358027	0.30204	0.323852	0.420141	0.371833	0.473941	0.199492	0.302734	0.221525	0.254639	0.57187
11.895	0.282123	0.198773	0.230402	0.309307	0.161547	0.230172	0.277625	0.397251	0.511743	0.298871	0.465612	0.555124	0.238425	0.26706	0.836132	0.5133	0.281869	0.371738	0.326376	0.254452	0.479403	0.3433	0.723501	0.267162	0.668169	0.265594	0.427008	0.405731	0.465511	0.308121	0.248405	0.201946	0.371081	1.09092	0.312166	0.259717	0.183205	0.142226	0.353635	0.296529	0.32359	0.409949	0.368691	0.474942	0.199616	0.287999	0.212779	0.260353	0.565782
12.09	0.274918	0.197979	0.224943	0.301564	0.15899	0.230569	0.275323	0.390768	0.499988	0.293235	0.449958	0.533464	0.23936	0.266919	0.816413	0.505584	0.270766	0.366429	0.329551	0.248613	0.471525	0.343373	0.706665	0.262833	0.661079	0.256758	0.422719	0.399609	0.457203	0.299914	0.248657	0.204317	0.357442	1.06355	0.309364	0.260661	0.183295	0.140662	0.349341	0.293786	0.322543	0.39892	0.364921	0.474157	0.20067	0.275143	0.205749	0.265296	0.559884
12.285	0.269661	0.198138	0.218708	0.290515	0.154704	0.232368	0.276187	0.382655	0.489934	0.291339	0.438731	0.513295	0.239422	0.268383	0.799163	0.495989	0.259884	0.361896	0.32941	0.237998	0.4661	0.343908	0.686385	0.256563	0.652121	0.248709	0.414513	0.393362	0.448332	0.292413	0.248371	0.205284	0.341238	1.04112	0.306245	0.261779	0.18396	0.139628	0.344655	0.292071	0.319021	0.38806	0.354212	0.473234	0.19904	0.260959	0.202567	0.27029	0.551498
12.48	0.265534	0.196268	0.212844	0.280664	0.150585	0.233999	0.275719	0.37246	0.479845	0.288817	0.429992	0.499123	0.241485	0.267113	0.779329	0.484197	0.249795	0.354797	0.331386	0.226595	0.459367	0.346914	0.664099	0.251219	0.63703	0.24183	0.403993	0.387207	0.439536	0.285426	0.247336	0.204981	0.326372	1.01961	0.300581	0.262088	0.184526	0.139688	0.339955	0.289308	0.313451	0.376212	0.343051	0.470589	0.194537	0.247834	0.204688	0.275252	0.546144
12.675	0.262368	0.192899	0.206785	0.268713	0.146696	0.233126	0.273056	0.365502	0.469606	0.286224	0.42515	0.485877	0.241962	0.262025	0.764072	0.468913	0.239485	0.345599	0.335355	0.214957	0.454851	0.348709	0.640886	0.246184	0.619845	0.233359	0.393255	0.38164	0.43164	0.27674	0.244873	0.205031	0.311623	0.99251	0.292689	0.259233	0.186006	0.139265	0.33606	0.286638	0.306277	0.363663	0.3375	0.467918	0.191428	0.232131	0.208197	0.281647	0.545483
12.87	0.257923	0.189874	0.200356	0.258792	0.143248	0.234802	0.268126	0.359047	0.459844	0.285933	0.420053	0.466316	0.242358	0.255816	0.75005	0.452677	0.230084	0.336816	0.34002	0.202896	0.44759	0.349171	0.610528	0.241026	0.603877	0.223109	0.38689	0.376124	0.427847	0.268912	0.243351	0.205603	0.299843	0.963549	0.284775	0.257036	0.188514	0.137316	0.332702	0.281106	0.299076	0.351488	0.331236	0.461903	0.189071	0.215714	0.212635	0.287788	0.546451
13.065	0.255735	0.188746	0.193804	0.247177	0.139747	0.238312	0.261618	0.353932	0.449588	0.28454	0.414761	0.445195	0.242041	0.248399	0.741293	0.437517	0.221044	0.327776	0.34487	0.194205	0.436064	0.348643	0.574954	0.236039	0.588161	0.212461	0.383257	0.373526	0.425804	0.26152	0.241232	0.204595	0.29098	0.931378	0.27939	0.256046	0.192297	0.135587	0.327282	0.274802	0.291359	0.340177	0.324343	0.450912	0.184161	0.205764	0.212746	0.294523	0.541823
13.26	0.256185	0.187079	0.18846	0.238729	0.135417	0.241954	0.258425	0.349576	0.435663	0.282873	0.407539	0.433871	0.241247	0.240523	0.734158	0.420832	0.212269	0.318005	0.349095	0.1922	0.425864	0.346264	0.541703	0.23206	0.573071	0.200116	0.377573	0.371196	0.422567	0.254398	0.240223	0.19912	0.281637	0.899229	0.273205	0.254234	0.194782	0.134598	0.319898	0.269886	0.283739	0.328231	0.313928	0.440883	0.176372	0.201961	0.211123	0.301214	0.530433
13.455	0.255347	0.185112	0.184941	0.232167	0.131272	0.244653	0.2619	0.351886	0.421852	0.280951	0.397185	0.421931	0.240118	0.232215	0.72892	0.406095	0.208001	0.306637	0.353478	0.19367	0.41749	0.341277	0.516558	0.226293	0.560995	0.187893	0.370359	0.36616	0.419069	0.249159	0.240694	0.194133	0.271303	0.866114	0.26597	0.251901	0.197712	0.134251	0.311847	0.265998	0.275983	0.314576	0.303291	0.431752	0.170003	0.203473	0.211169	0.307111	0.518886
13.65	0.257473	0.18304	0.182225	0.226241	0.12591	0.248374	0.264898	0.35387	0.410467	0.276938	0.385994	0.411648	0.23757	0.225716	0.721811	0.393334	0.202207	0.296733	0.35555	0.195717	0.411374	0.334869	0.495044	0.218869	0.550932	0.175255	0.365767	0.359736	0.415679	0.242978	0.242888	0.19172	0.261162	0.834773	0.256161	0.24777	0.199585	0.133564	0.303678	0.264034	0.267971	0.300005	0.294729	0.422568	0.164419	0.204821	0.210926	0.312283	0.508655
13.845	0.262835	0.17915	0.181502	0.222352	0.122779	0.250561	0.266997	0.355545	0.394875	0.273833	0.377703	0.408076	0.235162	0.219578	0.717578	0.382417	0.197145	0.291036	0.35637	0.198446	0.407167	0.327958	0.475608	0.213119	0.542607	0.168116	0.364161	0.35316	0.403579	0.236554	0.244158	0.190081	0.252333	0.807851	0.246607	0.243579	0.201042	0.133405	0.29581	0.260696	0.260521	0.284857	0.288288	0.412618	0.157448	0.206137	0.210821	0.315091	0.498175
14.04	0.267183	0.173709	0.18204	0.217105	0.119489	0.251884	0.268126	0.355925	0.379935	0.269882	0.372677	0.402899	0.233133	0.212788	0.710902	0.37246	0.194852	0.285868	0.355179	0.197585	0.403626	0.321883	0.458683	0.207223	0.532122	0.164762	0.362159	0.346719	0.38746	0.231896	0.244166	0.189795	0.24347	0.782695	0.239161	0.239803	0.203127	0.132725	0.286429	0.255178	0.252607	0.268584	0.279837	0.402047	0.14918	0.206091	0.210023	0.317487	0.488873
14.235	0.271812	0.169105	0.182454	0.211108	0.117294	0.250896	0.269845	0.352679	0.36257	0.262642	0.369529	0.394962	0.230196	0.203872	0.702435	0.36245	0.196095	0.282799	0.352507	0.194604	0.395869	0.314898	0.44585	0.202326	0.516788	0.162764	0.358502	0.343373	0.369397	0.230635	0.240861	0.189399	0.231185	0.758808	0.234063	0.234872	0.205853	0.133156	0.278155	0.249889	0.245007	0.25074	0.269062	0.390225	0.141129	0.204573	0.208707	0.321938	0.482602
14.43	0.273311	0.168197	0.181828	0.207977	0.117382	0.24855	0.27257	0.347899	0.349642	0.257297	0.363443	0.387563	0.225681	0.192601	0.698282	0.353269	0.19502	0.283125	0.349606	0.191542	0.380763	0.306938	0.433554	0.196624	0.502096	0.160523	0.348739	0.338554	0.344154	0.22802	0.233486	0.188324	0.217579	0.739377	0.226738	0.229072	0.207227	0.133729	0.270077	0.24316	0.237224	0.232975	0.261875	0.38093	0.135434	0.203617	0.20802	0.325584	0.479716
14.625	0.274493	0.168029	0.181255	0.204547	0.117541	0.245287	0.278453	0.341329	0.338142	0.251256	0.353381	0.382033	0.220901	0.183677	0.690998	0.344168	0.194684	0.281864	0.345267	0.190843	0.364357	0.299612	0.420876	0.189006	0.489247	0.156917	0.339692	0.332399	0.320088	0.227128	0.222824	0.187146	0.205538	0.719032	0.220311	0.222993	0.20666	0.133722	0.261816	0.235337	0.228125	0.213468	0.257692	0.373684	0.131238	0.201555	0.208478	0.327804	0.478334
14.82	0.273285	0.167571	0.179738	0.19751	0.118722	0.24422	0.287597	0.330808	0.327594	0.244166	0.340735	0.371714	0.214895	0.178192	0.685636	0.336787	0.198221	0.278478	0.342418	0.194612	0.342387	0.291889	0.407183	0.182533	0.472516	0.152807	0.332443	0.325824	0.307046	0.225791	0.215996	0.183539	0.196364	0.702093	0.213748	0.218869	0.204417	0.133654	0.253961	0.227711	0.218097	0.199244	0.256003	0.363172	0.128895	0.19969	0.207856	0.329787	0.475186
15.015	0.271512	0.165604	0.178538	0.189282	0.119842	0.24205	0.297501	0.321672	0.317294	0.232781	0.33121	0.361158	0.207187	0.173747	0.680291	0.333127	0.204439	0.275436	0.338714	0.197081	0.318322	0.281883	0.39392	0.175743	0.457052	0.149997	0.326297	0.319694	0.297014	0.224487	0.212599	0.178477	0.187139	0.687322	0.205955	0.215048	0.20126	0.13385	0.244869	0.219018	0.207178	0.190466	0.252442	0.352502	0.127127	0.197078	0.206207	0.330579	0.473634
15.21	0.270489	0.16347	0.176184	0.183417	0.120301	0.239228	0.30594	0.314873	0.309665	0.217207	0.328609	0.347965	0.199302	0.167538	0.672645	0.328726	0.209942	0.271352	0.334701	0.199826	0.291902	0.272884	0.379431	0.168896	0.443327	0.147609	0.321596	0.314623	0.288505	0.224353	0.209967	0.17175	0.18032	0.672391	0.201008	0.210736	0.199765	0.133956	0.236202	0.210174	0.195042	0.185151	0.25021	0.341223	0.125857	0.195396	0.203785	0.32781	0.473215
15.405	0.27213	0.161098	0.174614	0.178655	0.121201	0.236133	0.310553	0.307659	0.300987	0.204031	0.327665	0.338194	0.191348	0.161241	0.662239	0.324643	0.215631	0.266854	0.333149	0.20076	0.268381	0.266069	0.364277	0.160133	0.43125	0.146675	0.315937	0.30872	0.279558	0.224219	0.2044	0.170363	0.174114	0.653972	0.196976	0.206598	0.199191	0.133895	0.228517	0.201337	0.183214	0.179096	0.248417	0.329879	0.124083	0.194159	0.200165	0.322089	0.47006
15.6	0.271538	0.158082	0.174623	0.173778	0.121721	0.23391	0.314945	0.298522	0.289072	0.195168	0.328574	0.332911	0.183703	0.155959	0.651321	0.318813	0.22348	0.264843	0.328087	0.203205	0.25377	0.259807	0.350965	0.147894	0.41689	0.14821	0.309563	0.298007	0.273705	0.222983	0.198977	0.170035	0.168287	0.629655	0.193162	0.20215	0.195943	0.134484	0.221998	0.193174	0.171929	0.177224	0.246047	0.322338	0.122074	0.193524	0.195452	0.318829	0.465563
15.795	0.271124	0.155419	0.17636	0.167225	0.120874	0.232711	0.321136	0.287401	0.276541	0.190132	0.325294	0.329402	0.176938	0.152705	0.643587	0.314227	0.233013	0.265743	0.322848	0.205406	0.247394	0.256103	0.339367	0.140941	0.399989	0.149403	0.30271	0.288825	0.268937	0.222268	0.195445	0.171456	0.162905	0.604545	0.192324	0.196969	0.191888	0.134491	0.216257	0.184383	0.163059	0.179161	0.24661	0.314633	0.120424	0.193158	0.188526	0.318384	0.45869
15.99	0.269924	0.15585	0.177992	0.160717	0.120116	0.230761	0.324751	0.278088	0.263286	0.186825	0.324606	0.32374	0.170897	0.150421	0.633357	0.308971	0.240932	0.269129	0.317839	0.206755	0.247394	0.253756	0.332496	0.13554	0.379019	0.149355	0.295353	0.282645	0.263614	0.222555	0.191586	0.171674	0.155816	0.585182	0.193411	0.192498	0.187795	0.134378	0.211236	0.175952	0.155125	0.183128	0.247769	0.309914	0.119076	0.192837	0.180848	0.317658	0.445722
16.185	0.267278	0.155683	0.180876	0.155751	0.119904	0.228653	0.326313	0.268529	0.251813	0.183007	0.324624	0.316226	0.163471	0.147996	0.620252	0.305073	0.245712	0.270267	0.314091	0.210816	0.250221	0.255015	0.327184	0.132633	0.359924	0.150329	0.28839	0.275884	0.257089	0.224447	0.187743	0.169042	0.14956	0.569043	0.192867	0.187604	0.183264	0.134001	0.206326	0.167017	0.1478	0.187468	0.247619	0.307885	0.118356	0.193741	0.175055	0.315818	0.434149
16.38	0.263725	0.156204	0.184757	0.151844	0.120963	0.228124	0.328809	0.260397	0.240735	0.177583	0.320241	0.303536	0.154308	0.143797	0.606027	0.300037	0.249602	0.270321	0.309576	0.215762	0.254591	0.255738	0.317365	0.129563	0.341138	0.151215	0.281924	0.267786	0.249756	0.226709	0.185153	0.166083	0.143859	0.551032	0.195155	0.182832	0.177645	0.133366	0.202334	0.15659	0.143702	0.190545	0.250427	0.309096	0.119678	0.193931	0.170192	0.312395	0.426772
16.575	0.263028	0.155392	0.188329	0.14882	0.122312	0.225752	0.33321	0.25545	0.230594	0.171912	0.315725	0.291569	0.143945	0.138048	0.593496	0.297744	0.252247	0.270091	0.304434	0.22001	0.259797	0.255364	0.306612	0.127411	0.328241	0.152409	0.277383	0.256796	0.246729	0.226532	0.184505	0.163754	0.137813	0.535263	0.197466	0.178618	0.171309	0.131681	0.196357	0.145233	0.141051	0.191245	0.25385	0.309424	0.121812	0.193283	0.165963	0.308068	0.421947
16.77	0.264386	0.152209	0.191619	0.14643	0.124975	0.22607	0.337902	0.248227	0.223636	0.167247	0.312718	0.286374	0.1363	0.133065	0.579023	0.295989	0.254081	0.272967	0.302609	0.224005	0.266092	0.253618	0.296135	0.123553	0.320679	0.153651	0.271387	0.245688	0.243551	0.225094	0.18464	0.160996	0.133718	0.522614	0.19551	0.173022	0.16458	0.13005	0.189609	0.136265	0.139349	0.192574	0.254394	0.308723	0.124463	0.193525	0.163377	0.302806	0.41673
16.965	0.263407	0.146926	0.193418	0.145813	0.125795	0.225788	0.34112	0.23991	0.220328	0.161886	0.308908	0.28499	0.127745	0.124802	0.565213	0.294348	0.253482	0.276335	0.300898	0.225443	0.271615	0.249898	0.284984	0.119111	0.319875	0.153895	0.264459	0.237801	0.239405	0.222159	0.182663	0.156279	0.131069	0.513732	0.192028	0.167003	0.158954	0.127535	0.182984	0.127899	0.13489	0.194191	0.25118	0.310732	0.126316	0.192687	0.16093	0.294257	0.41254
17.16	0.26234	0.144236	0.196161	0.146033	0.125336	0.226767	0.340838	0.229857	0.216818	0.153931	0.307541	0.290352	0.121731	0.115779	0.551772	0.292708	0.25499	0.278998	0.297265	0.225045	0.27453	0.2447	0.276635	0.116439	0.322702	0.152847	0.25758	0.232486	0.237429	0.220436	0.182436	0.151115	0.129286	0.50544	0.187104	0.159557	0.154649	0.126682	0.175312	0.120712	0.129922	0.197071	0.247357	0.316217	0.128646	0.189819	0.157369	0.285459	0.405765
17.355	0.261282	0.141802	0.19856	0.148247	0.125697	0.226211	0.336693	0.222484	0.216668	0.145041	0.305778	0.299065	0.115875	0.106687	0.537918	0.289189	0.256172	0.280242	0.296647	0.22727	0.273564	0.237496	0.271331	0.116122	0.326389	0.154375	0.256411	0.229308	0.235655	0.219469	0.183126	0.147743	0.128975	0.499354	0.181403	0.152715	0.149922	0.125368	0.168799	0.112837	0.128541	0.202046	0.244654	0.31843	0.131486	0.186363	0.153029	0.280078	0.398813
17.55	0.258257	0.137992	0.198277	0.150213	0.126931	0.224668	0.335098	0.218153	0.216589	0.137668	0.303459	0.30306	0.110831	0.100654	0.528702	0.286967	0.25768	0.283505	0.29416	0.230007	0.271939	0.230966	0.266011	0.115253	0.328412	0.155901	0.257328	0.22327	0.235167	0.219645	0.183134	0.144876	0.129378	0.493569	0.176086	0.145148	0.144507	0.121736	0.162443	0.106547	0.128377	0.206163	0.242808	0.320833	0.132625	0.184733	0.146666	0.27547	0.389957
17.745	0.255532	0.135188	0.196425	0.15218	0.12799	0.222922	0.332002	0.212606	0.216969	0.131398	0.30099	0.307417	0.105248	0.100117	0.515888	0.282981	0.258958	0.286715	0.292643	0.231736	0.267432	0.225119	0.2607	0.11548	0.329378	0.156429	0.256125	0.215534	0.236344	0.221058	0.182025	0.140419	0.129605	0.486659	0.171759	0.13746	0.139394	0.117137	0.155917	0.0998636	0.127664	0.20958	0.238691	0.319661	0.134569	0.183777	0.137515	0.269775	0.380799
17.94	0.254095	0.132833	0.194087	0.151492	0.127284	0.220241	0.328122	0.207729	0.215116	0.122878	0.304138	0.314348	0.10135	0.101995	0.504	0.279639	0.258341	0.288091	0.290949	0.230039	0.264005	0.220879	0.258101	0.115537	0.329492	0.156811	0.249877	0.208706	0.235032	0.222327	0.17893	0.137417	0.126905	0.479651	0.166895	0.129146	0.133927	0.115257	0.148795	0.0953471	0.127631	0.214123	0.235149	0.314758	0.136624	0.1822	0.127769	0.266646	0.371798
18.135	0.249386	0.129279	0.192614	0.150593	0.128713	0.217524	0.32284	0.201838	0.21076	0.114985	0.307163	0.319472	0.0980516	0.106554	0.488981	0.274428	0.255493	0.290304	0.288665	0.223842	0.261861	0.217281	0.257776	0.115748	0.328955	0.156267	0.238558	0.201054	0.232644	0.222571	0.176929	0.135592	0.121743	0.473662	0.163995	0.120808	0.128527	0.114411	0.142813	0.0904639	0.127808	0.219006	0.233939	0.309384	0.138026	0.179339	0.122021	0.263805	0.3652
18.33	0.245338	0.124014	0.192138	0.148661	0.130891	0.216271	0.314241	0.196899	0.208061	0.104358	0.306431	0.318007	0.0961645	0.111952	0.476273	0.270423	0.253006	0.291697	0.286778	0.218059	0.257402	0.215486	0.255794	0.114838	0.326909	0.155658	0.227795	0.194554	0.229348	0.221301	0.173818	0.137644	0.115664	0.469999	0.163572	0.113347	0.124117	0.11426	0.13787	0.0861237	0.128331	0.222188	0.235621	0.301876	0.137829	0.173677	0.119259	0.26175	0.360022
18.525	0.242013	0.119181	0.192032	0.145928	0.133598	0.216386	0.299276	0.188424	0.205935	0.0946838	0.307136	0.312143	0.0951943	0.117385	0.466475	0.267751	0.247749	0.296345	0.285376	0.212276	0.25322	0.216387	0.252879	0.113775	0.320655	0.15457	0.218999	0.192317	0.226422	0.218896	0.169613	0.140243	0.111526	0.466624	0.165528	0.106203	0.119299	0.11395	0.132457	0.0823731	0.128266	0.224649	0.23964	0.297968	0.136121	0.166143	0.116307	0.262097	0.356272
18.72	0.238203	0.115556	0.18951	0.145028	0.136138	0.21278	0.285624	0.183979	0.203827	0.0876286	0.305646	0.308122	0.0937129	0.122208	0.460134	0.265934	0.241744	0.301672	0.286196	0.209636	0.248988	0.218929	0.252043	0.112743	0.314174	0.153725	0.208505	0.190761	0.223386	0.214801	0.16514	0.141294	0.107742	0.458876	0.166207	0.100834	0.114821	0.114289	0.126788	0.0785178	0.128574	0.226992	0.243653	0.297707	0.136127	0.159787	0.114023	0.261632	0.351709
18.915	0.232321	0.113043	0.185242	0.142726	0.137126	0.211307	0.275571	0.181396	0.202249	0.0803703	0.302541	0.300687	0.0936862	0.125683	0.450089	0.266904	0.236849	0.305711	0.286734	0.207517	0.245333	0.221163	0.252294	0.110949	0.305224	0.151061	0.196396	0.187053	0.223967	0.208881	0.162011	0.141705	0.104337	0.452011	0.164319	0.0972694	0.111687	0.114282	0.121925	0.075919	0.128489	0.226737	0.245211	0.298597	0.135866	0.153869	0.111228	0.260846	0.349372
19.11	0.226986	0.109506	0.181803	0.140697	0.137417	0.209861	0.26669	0.180267	0.201182	0.0746118	0.298767	0.297627	0.0938894	0.127931	0.443211	0.268907	0.232819	0.30819	0.286284	0.207419	0.241045	0.221796	0.249183	0.109299	0.29616	0.145725	0.18634	0.185867	0.226809	0.20043	0.160868	0.142958	0.10326	0.447767	0.162273	0.0948454	0.109459	0.112975	0.117015	0.0749505	0.127965	0.22622	0.245892	0.298374	0.13559	0.150864	0.110403	0.261383	0.347965
19.305	0.221042	0.106023	0.178954	0.137091	0.136756	0.206907	0.25683	0.179112	0.202514	0.0704495	0.295009	0.296683	0.0922137	0.130189	0.434506	0.272267	0.228013	0.308684	0.284759	0.21122	0.239469	0.221829	0.243831	0.107862	0.286706	0.141713	0.178242	0.183319	0.229231	0.191121	0.161154	0.144514	0.102293	0.448311	0.158263	0.0934931	0.105909	0.111012	0.11206	0.073759	0.127022	0.228151	0.24728	0.298753	0.135557	0.149987	0.109834	0.258771	0.345877
19.5	0.217656	0.101684	0.17458	0.131429	0.135414	0.204429	0.245639	0.180743	0.199384	0.0662962	0.292144	0.29805	0.0901056	0.13429	0.425996	0.276465	0.224838	0.3064	0.285508	0.216832	0.241516	0.222389	0.239112	0.10679	0.277926	0.139244	0.172179	0.179855	0.229138	0.18489	0.160969	0.146238	0.103487	0.449278	0.153649	0.0914389	0.104271	0.108724	0.10609	0.0735036	0.126564	0.231011	0.246822	0.298164	0.135787	0.148802	0.109769	0.257279	0.342309
19.695	0.212761	0.098686	0.169783	0.127354	0.134497	0.200654	0.235038	0.185417	0.196747	0.0652822	0.289401	0.297107	0.0900967	0.136142	0.416489	0.279305	0.2187	0.306082	0.288154	0.225344	0.24401	0.223737	0.236423	0.104101	0.268781	0.137466	0.166444	0.177449	0.229853	0.179366	0.160784	0.146365	0.105396	0.446272	0.149012	0.0888632	0.104256	0.106534	0.100559	0.0745513	0.127317	0.233519	0.248118	0.294204	0.135578	0.148298	0.110632	0.25792	0.335024
19.89	0.210336	0.0958108	0.163398	0.126322	0.131304	0.19471	0.222506	0.190153	0.195847	0.0646643	0.291147	0.298456	0.0900174	0.13436	0.406391	0.279728	0.210119	0.307369	0.287669	0.23414	0.247827	0.224493	0.234125	0.10069	0.262527	0.135736	0.160675	0.174683	0.230274	0.175565	0.159506	0.14692	0.107582	0.442821	0.14772	0.0866203	0.104407	0.10531	0.0956563	0.0759063	0.126302	0.234062	0.249793	0.291199	0.133293	0.147558	0.113637	0.261108	0.32802
20.085	0.207514	0.092989	0.155637	0.126084	0.12663	0.190036	0.210433	0.19406	0.193686	0.0665248	0.290654	0.300202	0.0923985	0.12794	0.396945	0.279684	0.197428	0.309715	0.287537	0.244479	0.248623	0.224379	0.232963	0.0978392	0.255006	0.134104	0.158657	0.172967	0.232393	0.171655	0.158202	0.14597	0.108936	0.436522	0.148317	0.0838184	0.104611	0.103762	0.0922393	0.0775559	0.125458	0.231765	0.255246	0.288548	0.130708	0.146386	0.117944	0.264689	0.318895
20.28	0.206764	0.0899907	0.149949	0.124223	0.123006	0.186314	0.200715	0.198548	0.191482	0.0670455	0.283669	0.300352	0.0931833	0.12301	0.389467	0.279896	0.189271	0.308921	0.286399	0.253364	0.246933	0.222673	0.230949	0.0944359	0.250247	0.132666	0.157244	0.169898	0.232965	0.165971	0.157269	0.144145	0.108701	0.428963	0.149781	0.0819305	0.102776	0.10312	0.0882988	0.0778966	0.123926	0.229899	0.261053	0.282828	0.127533	0.144664	0.122343	0.266849	0.3103
20.475	0.204585	0.0889767	0.141994	0.122106	0.119813	0.183642	0.194726	0.200462	0.188572	0.067001	0.278122	0.299382	0.0938265	0.11854	0.384881	0.280751	0.179314	0.308621	0.282713	0.258789	0.242799	0.220716	0.229356	0.0912682	0.245	0.130327	0.155007	0.163887	0.232561	0.160446	0.156234	0.141446	0.109449	0.420316	0.151133	0.080911	0.100427	0.102335	0.0846462	0.0778438	0.121773	0.228	0.266512	0.278075	0.124967	0.142452	0.125963	0.269192	0.304599
20.67	0.203563	0.089171	0.134207	0.12058	0.11819	0.182416	0.189373	0.200973	0.186005	0.0678919	0.275555	0.295854	0.0937294	0.116784	0.381238	0.280302	0.167311	0.306989	0.282951	0.260389	0.234547	0.218564	0.225515	0.0874748	0.241483	0.127021	0.15187	0.159934	0.228937	0.156385	0.154107	0.137662	0.110651	0.415399	0.151745	0.0804428	0.0996346	0.101754	0.0810261	0.0789373	0.119534	0.2244	0.269352	0.272223	0.123775	0.139722	0.128993	0.269428	0.298367
20.865	0.201199	0.0904936	0.125158	0.11931	0.116805	0.180177	0.180739	0.202737	0.184523	0.0684653	0.277787	0.290121	0.0957137	0.115638	0.376679	0.278573	0.154189	0.301866	0.282078	0.260641	0.226141	0.216761	0.221991	0.0841042	0.237868	0.123765	0.148027	0.157647	0.225851	0.151558	0.151996	0.134373	0.111139	0.410196	0.152598	0.079227	0.0990757	0.100727	0.0786436	0.0801872	0.116831	0.219739	0.267578	0.26715	0.121687	0.13709	0.133105	0.266272	0.293897
21.06	0.195652	0.0882445	0.117151	0.11767	0.116232	0.177999	0.17095	0.203328	0.184999	0.067716	0.281297	0.287458	0.0968426	0.113716	0.373398	0.279129	0.142265	0.295137	0.280385	0.261039	0.219076	0.214738	0.216127	0.0802792	0.234847	0.121547	0.146009	0.156225	0.222858	0.145302	0.15071	0.131346	0.111484	0.401662	0.152508	0.078623	0.0986227	0.0999718	0.076955	0.0818499	0.113656	0.213887	0.264109	0.261966	0.119442	0.136121	0.136142	0.263196	0.2901
21.255	0.187803	0.0861809	0.109849	0.114998	0.114125	0.178607	0.163612	0.203928	0.185475	0.066199	0.287911	0.281946	0.0967633	0.111176	0.371052	0.27763	0.131753	0.288117	0.280015	0.25796	0.216225	0.209102	0.20846	0.0765349	0.232321	0.118275	0.14421	0.158958	0.218822	0.137927	0.148482	0.129648	0.110937	0.391437	0.153731	0.0772413	0.0977995	0.0990126	0.0748671	0.0826945	0.109833	0.208644	0.259763	0.257069	0.11645	0.135073	0.138878	0.261062	0.287777
21.45	0.181066	0.0838969	0.101682	0.11386	0.109839	0.179083	0.156513	0.205233	0.187636	0.064056	0.295486	0.273497	0.0973722	0.107755	0.368697	0.276995	0.121672	0.284889	0.28027	0.255329	0.218377	0.205479	0.203782	0.0729047	0.230306	0.114774	0.140821	0.160581	0.218006	0.129695	0.145245	0.129093	0.10981	0.382745	0.150476	0.0757004	0.096954	0.0981595	0.073054	0.0833293	0.105448	0.204487	0.252353	0.253273	0.111646	0.135944	0.141032	0.258902	0.290493
21.645	0.172758	0.0788616	0.0940005	0.112528	0.104864	0.178607	0.14503	0.206027	0.188297	0.0618863	0.301589	0.267474	0.0987304	0.106043	0.364826	0.272612	0.113021	0.282789	0.27997	0.252064	0.219441	0.202605	0.201905	0.0695745	0.225092	0.111444	0.136163	0.160683	0.216888	0.123338	0.140796	0.128412	0.109322	0.3765	0.145726	0.0746885	0.0968632	0.0980312	0.0723993	0.0833359	0.100486	0.201771	0.243942	0.250674	0.10601	0.137783	0.142537	0.255072	0.295521
21.84	0.164715	0.0739057	0.0884357	0.109424	0.0995641	0.175573	0.134024	0.208064	0.185722	0.0602545	0.307233	0.259952	0.0975748	0.104932	0.36218	0.269137	0.105869	0.278168	0.279521	0.249473	0.217946	0.199868	0.202376	0.0677307	0.216565	0.10826	0.133077	0.160086	0.214937	0.118411	0.135869	0.128076	0.108936	0.371757	0.140047	0.0749451	0.0974298	0.0971329	0.0736101	0.0821247	0.0956685	0.198151	0.235798	0.246753	0.101368	0.13885	0.143238	0.249725	0.298787
22.035	0.159944	0.0704483	0.0838588	0.10534	0.0967861	0.172645	0.125513	0.208761	0.179672	0.0552979	0.311661	0.249774	0.0980421	0.104985	0.361588	0.265839	0.100578	0.270893	0.275852	0.249765	0.214511	0.197407	0.204082	0.0671295	0.204878	0.105304	0.12904	0.160531	0.215063	0.114341	0.133018	0.127462	0.108592	0.362265	0.135328	0.0746357	0.0976788	0.0970503	0.0749849	0.0814243	0.0909951	0.194158	0.230149	0.240652	0.0968256	0.138987	0.142721	0.244226	0.301203
22.23	0.15766	0.0665419	0.0779676	0.102827	0.0950933	0.168306	0.118846	0.210789	0.174372	0.0540457	0.315162	0.238213	0.0952901	0.103301	0.364155	0.261755	0.0947219	0.262347	0.275552	0.250156	0.211668	0.196594	0.204333	0.0655378	0.191436	0.102998	0.124441	0.157411	0.214466	0.108943	0.128823	0.126596	0.106961	0.353014	0.132972	0.0738353	0.0969763	0.0963477	0.0780814	0.079919	0.0868778	0.191094	0.223976	0.231331	0.0931928	0.140061	0.143074	0.239965	0.306263
22.425	0.158569	0.0619295	0.0721995	0.0997133	0.094979	0.16358	0.11433	0.210022	0.166259	0.0534813	0.316661	0.226492	0.094144	0.10182	0.365751	0.260106	0.0886452	0.254921	0.272227	0.25182	0.209874	0.196773	0.200492	0.0620783	0.179383	0.0989123	0.117335	0.15414	0.211742	0.103208	0.124484	0.125419	0.104396	0.342554	0.131318	0.0725287	0.0959715	0.0957589	0.0812099	0.0793822	0.0828321	0.187141	0.219289	0.222867	0.0906204	0.142889	0.141523	0.237942	0.311624
22.62	0.159539	0.0593985	0.06869	0.0968649	0.0925185	0.15865	0.110776	0.208523	0.158833	0.0548395	0.317834	0.218317	0.0909165	0.0996238	0.365804	0.259454	0.0834245	0.246234	0.270093	0.252381	0.20963	0.195116	0.195269	0.0598451	0.172634	0.0945025	0.111281	0.154165	0.208488	0.0980372	0.121986	0.124595	0.101276	0.334307	0.130949	0.0717354	0.0956768	0.0958948	0.0849935	0.0789962	0.0788849	0.184306	0.21722	0.215516	0.0895732	0.146077	0.138138	0.235527	0.315446
22.815	0.161541	0.0570879	0.0663089	0.0955949	0.091046	0.155246	0.10895	0.206706	0.14833	0.0543899	0.320612	0.20911	0.0897615	0.0967836	0.369341	0.260036	0.0778596	0.239144	0.268303	0.254647	0.212091	0.193329	0.190388	0.0574738	0.167371	0.0920494	0.107497	0.155149	0.20224	0.0926307	0.119665	0.124654	0.0986777	0.328787	0.130526	0.0720002	0.095692	0.0967175	0.0886852	0.0775299	0.0760835	0.181793	0.217482	0.2117	0.0869089	0.14933	0.136803	0.23173	0.316749
23.01	0.162776	0.0552363	0.0639544	0.0940691	0.0897761	0.15268	0.106331	0.203698	0.142738	0.053887	0.320982	0.20135	0.0884122	0.0923128	0.371413	0.260644	0.0715277	0.232353	0.265542	0.257855	0.214236	0.189828	0.184922	0.0554429	0.162035	0.091367	0.104891	0.155116	0.194967	0.0869378	0.118379	0.123376	0.0960883	0.32313	0.130383	0.0732389	0.0953293	0.0969741	0.0927893	0.0760048	0.0747026	0.176981	0.216853	0.212597	0.0840551	0.151791	0.134472	0.22597	0.31561
23.205	0.164584	0.053393	0.060612	0.0936811	0.0884623	0.15066	0.101304	0.202816	0.139342	0.0538432	0.321705	0.193492	0.0856081	0.0876915	0.373847	0.262399	0.0663864	0.224654	0.263787	0.262265	0.217176	0.186401	0.179034	0.0535021	0.155026	0.0909284	0.104748	0.155553	0.188904	0.0822378	0.117125	0.120853	0.0945075	0.320864	0.128827	0.0743562	0.0939477	0.096861	0.0975283	0.0746894	0.0738844	0.172046	0.215263	0.214514	0.0819211	0.152079	0.131553	0.219365	0.314687
23.4	0.166268	0.0538692	0.0557525	0.0934786	0.0878451	0.147662	0.096903	0.201758	0.136653	0.0546813	0.324562	0.185326	0.0805633	0.0828587	0.372145	0.262585	0.0606456	0.217405	0.262076	0.267187	0.220806	0.182828	0.175078	0.0523571	0.148626	0.0904817	0.105076	0.153014	0.184212	0.0777394	0.115721	0.116758	0.0933469	0.317066	0.126418	0.0745373	0.0928754	0.09637	0.102143	0.0727325	0.0737864	0.168445	0.213201	0.215247	0.0812796	0.151746	0.129615	0.213251	0.316834
23.595	0.166957	0.0521942	0.0510341	0.092535	0.0869987	0.146022	0.0936926	0.203248	0.134625	0.0532882	0.327235	0.180519	0.0759071	0.0783524	0.367047	0.259092	0.0558484	0.207219	0.259263	0.267114	0.222454	0.178409	0.171407	0.0522273	0.145077	0.090953	0.105059	0.149634	0.177199	0.0738041	0.114359	0.112789	0.0906648	0.313697	0.122899	0.075534	0.0924524	0.0950036	0.106032	0.0709586	0.0763522	0.165454	0.209057	0.215071	0.0799312	0.15204	0.128175	0.205717	0.318268
23.79	0.166163	0.0488168	0.0477094	0.0890249	0.0867517	0.144108	0.0928373	0.202604	0.133311	0.0510042	0.330798	0.174892	0.0722649	0.0742695	0.362797	0.253845	0.0523821	0.195763	0.255083	0.265352	0.222268	0.17257	0.166891	0.0521706	0.141341	0.0913594	0.103731	0.147566	0.168748	0.0711638	0.11367	0.11083	0.0874439	0.311364	0.121479	0.0760777	0.0925807	0.0933115	0.109023	0.0691714	0.07863	0.162404	0.203788	0.215129	0.07766	0.152635	0.126885	0.199341	0.320376
23.985	0.16596	0.0473176	0.0438818	0.0874464	0.0855345	0.141339	0.0939485	0.201722	0.131238	0.0485704	0.334193	0.170624	0.0679528	0.0694806	0.36024	0.247346	0.0511477	0.184819	0.249016	0.264313	0.220684	0.165934	0.160662	0.0529337	0.138238	0.0916763	0.100687	0.148533	0.161777	0.0698101	0.11198	0.107315	0.0839372	0.310111	0.12188	0.075292	0.0914862	0.0914465	0.11098	0.0672079	0.0809931	0.160413	0.200095	0.21471	0.0767565	0.1506	0.125818	0.194988	0.321364
24.18	0.164443	0.0470001	0.0391811	0.0857618	0.0838239	0.136735	0.0951212	0.203839	0.126785	0.0456426	0.337042	0.165774	0.0623086	0.0647894	0.3568	0.238588	0.0500188	0.175312	0.243072	0.264678	0.218142	0.161281	0.158713	0.0532588	0.136605	0.0918635	0.0963486	0.148113	0.1551	0.0692803	0.110281	0.102783	0.0823226	0.308147	0.122205	0.0742344	0.089228	0.0907592	0.113612	0.0650475	0.0819291	0.158306	0.198524	0.214298	0.0764558	0.147648	0.124345	0.190052	0.32177
24.375	0.162203	0.0451746	0.0336867	0.0857796	0.0828009	0.133834	0.0954127	0.20861	0.11898	0.0432786	0.339379	0.162581	0.0588163	0.059436	0.354913	0.230078	0.047964	0.164676	0.239394	0.262493	0.212595	0.156895	0.159655	0.0534132	0.135688	0.0909214	0.0922026	0.145766	0.146936	0.0684902	0.10712	0.0990162	0.0835752	0.30197	0.122054	0.0729887	0.0884652	0.0902008	0.116636	0.0636797	0.0830682	0.155124	0.196567	0.213094	0.076469	0.144211	0.123174	0.185811	0.320186
24.57	0.159574	0.0443542	0.0298153	0.086353	0.0829864	0.130977	0.0960915	0.211547	0.113767	0.0413032	0.340833	0.158868	0.0575025	0.0530247	0.352347	0.220006	0.0436075	0.156298	0.235902	0.257392	0.206008	0.15177	0.159387	0.0535916	0.134234	0.0897437	0.0894866	0.14332	0.139132	0.0668677	0.105489	0.0956863	0.0844833	0.291654	0.121231	0.0717202	0.0870601	0.0893852	0.119248	0.0620038	0.084986	0.151171	0.197065	0.211254	0.0759322	0.144139	0.12157	0.180581	0.316749
24.765	0.158746	0.0420169	0.0257845	0.0866177	0.0819901	0.131135	0.097644	0.210347	0.107647	0.0377575	0.340622	0.156381	0.0553506	0.0493298	0.351897	0.210322	0.0405565	0.148617	0.232718	0.24581	0.198082	0.146726	0.159192	0.0539489	0.132983	0.0875912	0.0876201	0.141739	0.136256	0.0644544	0.104396	0.0935079	0.0852147	0.284933	0.120355	0.0705272	0.0859275	0.0884565	0.120995	0.0588286	0.0862231	0.147263	0.19463	0.210659	0.075114	0.143609	0.119069	0.174558	0.312023
24.96	0.157132	0.0397507	0.0245057	0.0855681	0.0820784	0.132405	0.0988085	0.209492	0.102381	0.0342741	0.340842	0.156549	0.0532343	0.0485539	0.35031	0.201733	0.0388986	0.141853	0.23353	0.231086	0.191024	0.142527	0.160711	0.0547529	0.132561	0.0861374	0.0859891	0.140823	0.135314	0.0601825	0.104219	0.0909348	0.0847945	0.278567	0.117591	0.0698628	0.0849532	0.0880715	0.122285	0.0550714	0.0892277	0.146536	0.188496	0.209002	0.0750749	0.142876	0.115384	0.165433	0.306452
25.155	0.155041	0.0369371	0.0232536	0.0831603	0.0840448	0.13304	0.0987647	0.20495	0.0987831	0.0297417	0.345498	0.154635	0.0507122	0.0486422	0.349304	0.195744	0.0399037	0.13538	0.232551	0.216686	0.188888	0.139498	0.161352	0.0558903	0.132634	0.0860725	0.0831889	0.139225	0.133574	0.0581052	0.103017	0.088185	0.085064	0.272012	0.115763	0.0692136	0.0832996	0.0877317	0.122769	0.0516676	0.0934166	0.14702	0.178651	0.206463	0.0748002	0.142647	0.110854	0.154672	0.301261
25.35	0.151373	0.0329508	0.0202457	0.0821107	0.0836918	0.133517	0.0990028	0.197965	0.0974865	0.0289918	0.352756	0.154035	0.0493806	0.0479627	0.346033	0.191185	0.0376813	0.132788	0.233944	0.204113	0.19087	0.137305	0.162034	0.0576206	0.131026	0.0861053	0.07869	0.138931	0.131984	0.0566171	0.101099	0.0859315	0.0861907	0.267119	0.112765	0.0683148	0.0827934	0.0868182	0.123732	0.0492522	0.0979072	0.14869	0.167863	0.203942	0.0752649	0.142386	0.106705	0.145802	0.295671
25.545	0.149062	0.028621	0.0190901	0.081317	0.0829597	0.135122	0.102425	0.192162	0.100388	0.030235	0.357553	0.153453	0.048411	0.0481037	0.341826	0.187155	0.0366228	0.12889	0.234985	0.197056	0.193445	0.135299	0.161864	0.0598948	0.130441	0.0867631	0.0766551	0.139982	0.128553	0.0543637	0.0988878	0.0831653	0.0855011	0.262807	0.108627	0.0681413	0.0825971	0.0858215	0.124557	0.0470074	0.102666	0.152493	0.158764	0.201887	0.0752649	0.142124	0.103419	0.138962	0.289066
25.74	0.146275	0.0236555	0.0186138	0.0794826	0.0829864	0.13693	0.104083	0.187841	0.104709	0.0288153	0.356839	0.153462	0.0487901	0.0476275	0.335971	0.185567	0.0363758	0.122514	0.235425	0.193563	0.192088	0.131741	0.162051	0.06238	0.130035	0.0868204	0.0754194	0.140445	0.124728	0.0521944	0.0976939	0.0817026	0.0850888	0.258691	0.106407	0.0675068	0.082552	0.0848776	0.125552	0.0442121	0.106352	0.157271	0.154647	0.19974	0.0734583	0.141862	0.100388	0.13415	0.282114
25.935	0.144582	0.0191669	0.0190729	0.0775072	0.0846271	0.137353	0.103668	0.181518	0.106588	0.0288064	0.355992	0.153011	0.0477761	0.0457664	0.331535	0.185382	0.0357498	0.116367	0.2383	0.192848	0.188791	0.127226	0.161929	0.0644349	0.130223	0.0866175	0.0740493	0.139352	0.121541	0.0513534	0.0965841	0.0796344	0.0862912	0.254704	0.103099	0.0678542	0.081744	0.0842506	0.125872	0.040887	0.110004	0.160426	0.152768	0.19578	0.0715599	0.14164	0.0974025	0.131427	0.274849
26.13	0.144185	0.0170594	0.0194958	0.0755579	0.0852799	0.138746	0.10254	0.175573	0.107611	0.0287797	0.351538	0.1519	0.0476084	0.0427065	0.324894	0.184103	0.0362438	0.110926	0.240566	0.191475	0.18408	0.123466	0.161522	0.0669851	0.131319	0.0858626	0.0721912	0.136451	0.119868	0.0508406	0.0948853	0.0772884	0.0886457	0.250029	0.0989909	0.0672501	0.0805206	0.0840843	0.125276	0.0372669	0.11333	0.165381	0.151806	0.190667	0.0689871	0.141947	0.0949281	0.130027	0.269311
26.325	0.14564	0.0136814	0.0199803	0.0730796	0.0871937	0.139725	0.10037	0.171481	0.107717	0.0292115	0.344307	0.152535	0.0486936	0.0401399	0.317874	0.185823	0.0368082	0.107116	0.242144	0.189461	0.175933	0.122418	0.160694	0.0682605	0.132058	0.0849854	0.0706438	0.131036	0.121121	0.0513952	0.0940359	0.0752699	0.0913701	0.244554	0.0937041	0.0673029	0.0792597	0.0834345	0.125728	0.034753	0.11585	0.171901	0.151223	0.183971	0.0673111	0.141195	0.0930033	0.129143	0.261783
26.52	0.146813	0.0109828	0.0216033	0.0703898	0.088675	0.139954	0.0965956	0.168148	0.105415	0.0299258	0.336581	0.15526	0.0491343	0.0381023	0.309646	0.186052	0.0373022	0.101957	0.244279	0.186261	0.165042	0.1212	0.158314	0.0700148	0.132172	0.0832393	0.0718546	0.127008	0.120994	0.0516477	0.0934553	0.0722427	0.093422	0.238995	0.0893466	0.0676052	0.0782173	0.0826945	0.125368	0.0328353	0.118939	0.175914	0.150883	0.176051	0.0656352	0.13984	0.091308	0.128691	0.249267
26.715	0.147271	0.0104361	0.022785	0.0674798	0.0913121	0.142891	0.0934652	0.165449	0.102435	0.0308694	0.328936	0.156565	0.0486491	0.0350157	0.302009	0.187922	0.0387576	0.0971068	0.247136	0.184295	0.153452	0.120209	0.154545	0.0713065	0.133804	0.0819885	0.072124	0.125276	0.120683	0.0522955	0.0926313	0.0709477	0.0945487	0.23275	0.0849967	0.0668874	0.0765861	0.0813656	0.124615	0.0319841	0.123351	0.180765	0.151269	0.166585	0.0642015	0.138033	0.089272	0.129359	0.233276
26.91	0.146275	0.0106386	0.022423	0.0660778	0.0939313	0.14686	0.0931389	0.162222	0.10068	0.0300668	0.322251	0.157941	0.0501839	0.0324143	0.295792	0.188478	0.0392338	0.0918067	0.248424	0.181834	0.1449	0.119575	0.149843	0.0724924	0.136753	0.0801283	0.070005	0.124115	0.120927	0.0514709	0.091757	0.0697368	0.094809	0.225847	0.0828592	0.0660718	0.0754758	0.0809121	0.122907	0.032364	0.126801	0.183291	0.150785	0.157395	0.0629186	0.135984	0.0875701	0.130543	0.218306
27.105	0.144159	0.0110177	0.0223525	0.063882	0.0951663	0.151331	0.0923102	0.159346	0.100513	0.0318834	0.318018	0.157747	0.0503159	0.0290896	0.290676	0.187816	0.0402129	0.0871149	0.253054	0.178187	0.140903	0.118332	0.142875	0.0724357	0.139595	0.0782682	0.0693239	0.118691	0.11911	0.0504532	0.090445	0.0684079	0.0948169	0.222064	0.0796794	0.0650676	0.0744035	0.0796207	0.120543	0.0326321	0.130323	0.183593	0.149823	0.149167	0.0618973	0.134917	0.0863655	0.131794	0.202792
27.3	0.139846	0.0105237	0.0232694	0.0605224	0.0956775	0.155987	0.089797	0.154822	0.100715	0.0328537	0.316122	0.154634	0.0504747	0.0280666	0.282801	0.187834	0.0404333	0.0838518	0.255417	0.174199	0.140619	0.115214	0.136499	0.0720942	0.141625	0.0756525	0.067415	0.113864	0.117462	0.0504786	0.0881408	0.0682311	0.0952201	0.220856	0.0763795	0.0648408	0.0737695	0.0778612	0.117329	0.0329135	0.131442	0.182663	0.150137	0.142018	0.0598089	0.13207	0.0844081	0.132428	0.187507
27.495	0.132782	0.0110444	0.0226434	0.0575679	0.0961359	0.161023	0.0856786	0.150183	0.103088	0.0338061	0.315557	0.15085	0.0501743	0.026911	0.274697	0.18936	0.0402574	0.0801392	0.261449	0.168506	0.142081	0.112274	0.132519	0.0718586	0.141211	0.0731269	0.0658427	0.108844	0.11774	0.0502346	0.0859037	0.0681215	0.0951614	0.219421	0.0744612	0.0649621	0.0738451	0.0756862	0.113749	0.0332279	0.131795	0.180608	0.15216	0.136821	0.0571253	0.128129	0.0829089	0.130648	0.173316
27.69	0.127147	0.0128083	0.0217436	0.0552395	0.0979881	0.164647	0.0800877	0.145571	0.104913	0.033321	0.314226	0.145056	0.0499889	0.0249705	0.268232	0.190788	0.0380083	0.0779434	0.266176	0.162682	0.144444	0.109887	0.129254	0.0713141	0.13871	0.0709258	0.062824	0.105371	0.118463	0.0489396	0.0838604	0.0685247	0.0936732	0.220486	0.0723009	0.0651361	0.0738375	0.0731638	0.109644	0.0333193	0.132522	0.178428	0.152533	0.13309	0.0545855	0.124005	0.0825752	0.12926	0.163477
27.885	0.121652	0.0144929	0.0212852	0.0526647	0.0992403	0.166579	0.0754931	0.143411	0.107911	0.0342296	0.31143	0.140708	0.0491158	0.0225278	0.261477	0.192985	0.0358475	0.0745832	0.268178	0.156096	0.144005	0.107288	0.125169	0.0702177	0.135502	0.0692856	0.0595619	0.103084	0.118758	0.047779	0.08159	0.0679108	0.0919411	0.220516	0.0706316	0.0644635	0.0727647	0.0699998	0.105782	0.0339735	0.133942	0.176385	0.15233	0.129882	0.052491	0.121393	0.0811675	0.129855	0.158116
28.08	0.115884	0.0163007	0.0203854	0.052118	0.100545	0.167037	0.0721951	0.139592	0.107029	0.0342296	0.308388	0.13622	0.0476961	0.0205435	0.256926	0.196441	0.0339953	0.0706762	0.27175	0.149289	0.139644	0.106338	0.122562	0.0692107	0.132879	0.0672716	0.0565347	0.101932	0.119876	0.0466692	0.0798827	0.0670112	0.0916299	0.218447	0.0689096	0.0634064	0.0722438	0.0669946	0.102202	0.0340192	0.134275	0.175888	0.152683	0.125222	0.0505535	0.117466	0.0798846	0.131224	0.157213
28.275	0.110919	0.0164683	0.0216642	0.0505394	0.100527	0.166358	0.071181	0.135465	0.105231	0.0326333	0.303988	0.134562	0.0482517	0.019979	0.252164	0.20041	0.0317285	0.0674042	0.275189	0.141428	0.135631	0.105745	0.120118	0.0678137	0.131344	0.0649811	0.0543231	0.101276	0.119329	0.0454583	0.0770408	0.0675748	0.0905867	0.211817	0.0679505	0.0626664	0.0728327	0.0639132	0.0982089	0.0340319	0.134956	0.177321	0.152801	0.122931	0.048976	0.114828	0.079204	0.133299	0.159354
28.47	0.105768	0.0158155	0.0238777	0.0486428	0.0997603	0.165662	0.0710223	0.131593	0.103193	0.0304109	0.300152	0.136185	0.0491959	0.0192209	0.251044	0.205869	0.0307938	0.0638763	0.276362	0.131072	0.132431	0.105615	0.117803	0.0675781	0.131084	0.0622602	0.0528598	0.102368	0.11848	0.045046	0.0754684	0.0684073	0.089796	0.205035	0.0664927	0.0625457	0.0739653	0.0615343	0.0941632	0.0340187	0.13343	0.178696	0.151525	0.122826	0.0469532	0.112864	0.0776002	0.135858	0.160303
28.665	0.102284	0.0161768	0.0249273	0.047364	0.0993368	0.165406	0.0717722	0.127342	0.103096	0.0291937	0.295319	0.137261	0.0497686	0.0202527	0.251071	0.213003	0.0294623	0.0620248	0.277605	0.125257	0.129248	0.105339	0.115895	0.0666032	0.131092	0.0581832	0.05175	0.101199	0.11843	0.0447603	0.0744174	0.0674313	0.0890223	0.196464	0.0644461	0.0622363	0.0751512	0.0599635	0.0904451	0.0340055	0.130629	0.181013	0.150144	0.121504	0.0466322	0.11018	0.0771421	0.137783	0.158981
28.86	0.100626	0.0169966	0.0266379	0.0481755	0.0993012	0.165962	0.0722395	0.124291	0.102875	0.028153	0.291562	0.136105	0.0508265	0.0220605	0.251124	0.217228	0.0273193	0.0597846	0.280577	0.119986	0.127282	0.106127	0.114213	0.0658477	0.131677	0.0538541	0.0509091	0.0993237	0.120086	0.0444412	0.0739712	0.0656907	0.0887619	0.189448	0.0616893	0.06204	0.0762006	0.058491	0.086923	0.032585	0.128665	0.181602	0.149208	0.119442	0.0467236	0.106718	0.0774168	0.139334	0.155309
29.055	0.0979183	0.0165908	0.0294693	0.0473906	0.100457	0.16672	0.0717899	0.122457	0.101844	0.0295906	0.287479	0.136035	0.052431	0.022978	0.252922	0.221029	0.0239768	0.0581089	0.285824	0.114748	0.127412	0.106874	0.113117	0.0650764	0.133529	0.0499309	0.0516574	0.0954054	0.120734	0.0437431	0.0737357	0.0663464	0.0880136	0.181179	0.0593105	0.0622515	0.0777562	0.0569881	0.0842785	0.0319431	0.126891	0.181079	0.147833	0.117275	0.047555	0.104256	0.0780649	0.139701	0.151525
29.25	0.0946374	0.0177636	0.0321323	0.0465798	0.101145	0.168527	0.0720725	0.1175	0.10105	0.030322	0.282469	0.133424	0.0548737	0.0250677	0.259158	0.223983	0.019179	0.0553925	0.293223	0.108283	0.128849	0.106793	0.112808	0.0647027	0.135113	0.0467714	0.0525147	0.0912091	0.118682	0.0430536	0.0730043	0.0673466	0.0864498	0.173808	0.0590386	0.0630068	0.0780205	0.054798	0.0823933	0.0311381	0.126355	0.181065	0.146602	0.117197	0.049427	0.101095	0.0778683	0.139616	0.148344
29.445	0.0926709	0.0187516	0.0334289	0.0458566	0.102062	0.171015	0.0732186	0.109572	0.10015	0.0302427	0.277602	0.12883	0.0584188	0.0288603	0.267827	0.225509	0.0149723	0.0555246	0.298206	0.102241	0.131318	0.107077	0.110461	0.06437	0.135194	0.0441236	0.0529524	0.0883418	0.116302	0.0422883	0.0727942	0.0673714	0.0836581	0.167321	0.0599292	0.0634521	0.0770766	0.0531287	0.0805213	0.0298222	0.126112	0.181026	0.146949	0.118532	0.0511944	0.0981292	0.0788109	0.139485	0.146609
29.64	0.0906333	0.0199333	0.0347782	0.045327	0.100819	0.171897	0.0725659	0.100038	0.0994009	0.0295544	0.27134	0.122806	0.058401	0.0305709	0.276038	0.229019	0.0119206	0.0539727	0.303083	0.097027	0.133812	0.106931	0.107521	0.0638016	0.133659	0.0411506	0.0530535	0.0881311	0.115319	0.0405979	0.0724576	0.0682372	0.0810772	0.162676	0.0606388	0.064781	0.0758532	0.0519352	0.0796706	0.0288796	0.126217	0.181229	0.145457	0.121386	0.0523265	0.0944243	0.0798257	0.139681	0.145176
29.835	0.0890014	0.0220941	0.036278	0.0441713	0.0995489	0.17224	0.0714458	0.0927801	0.0995775	0.0290343	0.265943	0.11494	0.0588861	0.0324314	0.284169	0.232529	0.00878961	0.0507363	0.307095	0.0941195	0.135923	0.106484	0.104386	0.0633385	0.131661	0.0387466	0.053533	0.0872823	0.111081	0.0391939	0.0718268	0.0690696	0.0773943	0.157903	0.0610771	0.0656417	0.0739577	0.0505905	0.0796051	0.0284022	0.126453	0.180935	0.144914	0.124116	0.054166	0.0912496	0.0800024	0.139452	0.143533
30.03	0.0872997	0.0239374	0.0367371	0.0429103	0.098385	0.170917	0.0704489	0.0886261	0.100336	0.027271	0.261278	0.104957	0.0589477	0.0326517	0.28849	0.233508	0.00531442	0.0475081	0.309626	0.0918208	0.136963	0.105907	0.100374	0.0631765	0.129192	0.0368298	0.055425	0.0865757	0.105724	0.0386811	0.0710112	0.0702212	0.0746027	0.153395	0.0613266	0.0669103	0.071488	0.0492991	0.079278	0.0284418	0.125137	0.177138	0.14583	0.128777	0.0558349	0.0890434	0.0806047	0.139976	0.143258
30.225	0.0870794	0.0259833	0.0371695	0.0420988	0.0955981	0.171067	0.0715068	0.0850544	0.0994543	0.0261065	0.252988	0.096235	0.0580302	0.033013	0.290554	0.232847	0.00107283	0.0460261	0.310712	0.089149	0.136085	0.105095	0.0978644	0.0624941	0.126512	0.0344907	0.0565686	0.0850288	0.100814	0.0366886	0.07049	0.0716173	0.0720211	0.151385	0.0607753	0.0678542	0.0700379	0.047849	0.0787214	0.0283503	0.122611	0.174349	0.148776	0.133143	0.0577922	0.0877473	0.0809841	0.140428	0.143376
30.42	0.086753	0.0290521	0.0374432	0.0423814	0.0940901	0.169515	0.0705632	0.0841287	0.0973024	0.0217588	0.243305	0.0869752	0.0556313	0.0341509	0.291144	0.232847	-0.00201439	0.0441656	0.310165	0.087021	0.134469	0.104689	0.0955089	0.0615924	0.123532	0.0321434	0.0582166	0.0828172	0.0980638	0.0345611	0.0701285	0.0716173	0.069692	0.149633	0.0607753	0.0689493	0.0680592	0.0463537	0.0782567	0.0278526	0.121262	0.172196	0.150288	0.13872	0.0586495	0.0863593	0.0808988	0.140729	0.142544
30.615	0.0857916	0.0307894	0.0377169	0.041888	0.0917356	0.164347	0.0653603	0.083935	0.0955651	0.0176055	0.234689	0.079294	0.0527739	0.0355885	0.289142	0.230642	-0.00338973	0.0440513	0.308974	0.0837071	0.133259	0.103219	0.0927962	0.0601304	0.121412	0.0293003	0.0580235	0.0817238	0.0973658	0.0325765	0.070734	0.0712976	0.0678255	0.147201	0.0619759	0.068685	0.0668809	0.0452358	0.0771307	0.0281406	0.119402	0.169499	0.151289	0.144782	0.0606526	0.0854427	0.0812	0.141501	0.142335
30.81	0.0861269	0.032606	0.0350621	0.0438551	0.0885341	0.158227	0.0621416	0.083335	0.0948152	0.0151888	0.227563	0.0732707	0.0495375	0.0358882	0.285783	0.228993	-0.00543624	0.0454356	0.306814	0.0794518	0.134201	0.102237	0.091919	0.0590586	0.119113	0.0270501	0.0580992	0.0810257	0.0976013	0.030222	0.0706746	0.0702629	0.0654122	0.145849	0.0615681	0.0686546	0.065446	0.04371	0.0768037	0.0286251	0.117805	0.165932	0.150386	0.151373	0.0616673	0.0834792	0.0800674	0.141933	0.142001
31.005	0.0859066	0.0335674	0.0316313	0.0461569	0.0837102	0.153192	0.0610215	0.0837058	0.0946031	0.0122083	0.221161	0.0655279	0.046195	0.0371314	0.281417	0.226929	-0.00559498	0.0472522	0.302696	0.0747982	0.136873	0.10127	0.0910015	0.0582627	0.116717	0.0259373	0.0590576	0.0800752	0.0975504	0.0278421	0.0710361	0.0700522	0.0636885	0.145373	0.0616964	0.0687226	0.0646228	0.0426753	0.0761886	0.0288999	0.116935	0.162502	0.150229	0.158737	0.062296	0.0808281	0.0788171	0.141737	0.139998
31.2	0.0877677	0.0348373	0.02836	0.0490847	0.0799442	0.147142	0.0617886	0.0833089	0.0917813	0.009977	0.215551	0.0584283	0.0438672	0.0388154	0.279354	0.222723	-0.00504827	0.0494213	0.299247	0.0720369	0.143086	0.100637	0.0907091	0.0566218	0.114922	0.0249058	0.0597889	0.0796042	0.096684	0.0257818	0.0715913	0.0692537	0.0602993	0.147517	0.0620966	0.0687302	0.0635728	0.040931	0.0767122	0.0288867	0.116103	0.157762	0.149411	0.164753	0.0619232	0.0766453	0.0784438	0.141756	0.135422
31.395	0.0882083	0.0374832	0.0253794	0.0518538	0.0767954	0.139946	0.0643907	0.0814212	0.0893468	0.00879532	0.209422	0.0525021	0.0406212	0.0416727	0.27654	0.218727	-0.00488953	0.0504182	0.296311	0.0708592	0.148715	0.100498	0.0898887	0.0560043	0.11264	0.024183	0.0599324	0.0783769	0.0944809	0.0229732	0.0716669	0.0679926	0.0572389	0.153295	0.0620819	0.0683148	0.0633912	0.0397152	0.0775238	0.0287495	0.11615	0.152329	0.149208	0.169302	0.0617073	0.0730582	0.0778024	0.141992	0.133445
31.59	0.0892491	0.0381887	0.0214287	0.0544115	0.0734529	0.132502	0.0669216	0.0788635	0.0866216	0.0076492	0.20346	0.0483837	0.0392103	0.0444158	0.273488	0.215394	-0.00386659	0.0519707	0.291055	0.0708107	0.153872	0.101351	0.0894419	0.0559476	0.10974	0.0235169	0.0586544	0.077065	0.0922274	0.0210303	0.0710282	0.0673871	0.0551114	0.159389	0.0618252	0.0681332	0.0637539	0.0381068	0.0796315	0.0280619	0.116588	0.149796	0.150923	0.171822	0.0621786	0.0694777	0.0776058	0.143583	0.13427
31.785	0.0917273	0.0385411	0.0185446	0.0582569	0.0708159	0.122501	0.0714102	0.0757769	0.0822384	0.00542681	0.198036	0.0429071	0.0392014	0.0466293	0.271204	0.211355	-0.00339926	0.0533816	0.284265	0.0703399	0.157982	0.102423	0.0884508	0.0564511	0.105955	0.0224369	0.0578388	0.0760218	0.0907054	0.0188944	0.0700528	0.0665292	0.055187	0.16525	0.0620139	0.0684806	0.0637011	0.0364528	0.0821775	0.0282518	0.114853	0.147754	0.152547	0.174042	0.0626174	0.0662309	0.0780314	0.145023	0.137673
31.98	0.0948933	0.0393703	0.0170721	0.0616609	0.068144	0.113603	0.0723805	0.0726814	0.078913	0.00453659	0.192101	0.034803	0.0390776	0.0472205	0.268506	0.207801	-0.00256173	0.0551804	0.279079	0.0707627	0.160654	0.103764	0.0859164	0.0569464	0.101593	0.0225427	0.0588142	0.0755762	0.0889732	0.0170278	0.0692034	0.0654104	0.0569277	0.170189	0.0621803	0.0684126	0.0633461	0.0348292	0.0843379	0.0288669	0.112733	0.146615	0.154524	0.177282	0.061459	0.0644767	0.0785484	0.146418	0.143205
32.175	0.0988879	0.0389297	0.0160225	0.0665553	0.065366	0.104378	0.0723716	0.0699473	0.0743622	0.00420132	0.185919	0.0289467	0.0399158	0.0490898	0.264273	0.206037	-0.0026411	0.056345	0.273619	0.0718591	0.160898	0.103991	0.0840001	0.0571978	0.0976381	0.0230059	0.0592683	0.0758874	0.0872157	0.0159011	0.0677994	0.0651833	0.0565577	0.172855	0.0634641	0.0681707	0.0640486	0.0342321	0.0867138	0.0290959	0.110847	0.148036	0.155362	0.180653	0.0602218	0.0623426	0.0782996	0.147596	0.150418
32.37	0.101154	0.038409	0.0132357	0.0727284	0.063435	0.0969442	0.0737653	0.0676633	0.0685065	0.00371621	0.177982	0.0278793	0.0415477	0.0492308	0.262157	0.204273	-0.00268492	0.0575444	0.268293	0.0715258	0.159647	0.10542	0.0824493	0.0585627	0.0936991	0.0236479	0.0615641	0.0771152	0.0846595	0.0146733	0.0671183	0.0646033	0.0543467	0.172787	0.0644836	0.0680728	0.0641236	0.0330995	0.0885273	0.0299207	0.111378	0.150111	0.154969	0.183566	0.0580293	0.0610338	0.0779984	0.148126	0.156545
32.565	0.10335	0.0372273	0.0122216	0.0786902	0.061318	0.0881429	0.0768964	0.0659876	0.0618482	0.0037778	0.171174	0.0291315	0.0424207	0.0490987	0.25944	0.201257	-0.00210328	0.0583908	0.261299	0.0696014	0.157487	0.106825	0.0804517	0.0597158	0.0912623	0.0245654	0.063229	0.0794867	0.0817837	0.0137906	0.0675893	0.0641832	0.0521351	0.170272	0.0648082	0.0672191	0.064184	0.0325031	0.0899742	0.0297176	0.111483	0.153037	0.153627	0.18532	0.0564711	0.0598815	0.0786205	0.148401	0.163582
32.76	0.10566	0.0352697	0.0104754	0.0840614	0.0589014	0.0794915	0.081985	0.0652117	0.0579064	0.00238468	0.165433	0.0327914	0.0440259	0.0494429	0.256574	0.199607	0.00190972	0.0591052	0.25509	0.0684318	0.156066	0.107653	0.0787951	0.0619578	0.0897355	0.025459	0.0649775	0.0799662	0.0793705	0.0138239	0.0676565	0.0633761	0.0500832	0.164427	0.066266	0.0668037	0.064539	0.0315287	0.0915192	0.0299598	0.112059	0.155099	0.152174	0.184888	0.0558165	0.0585986	0.0787318	0.14774	0.168799
32.955	0.106869	0.0332061	0.00836799	0.0911781	0.0560878	0.0714921	0.0873734	0.0621422	0.0560719	0.00211989	0.1606	0.0328619	0.0467334	0.0495222	0.25339	0.197553	0.00566683	0.0601281	0.250725	0.0677658	0.154531	0.108107	0.077187	0.0636063	0.0898495	0.0256537	0.0668525	0.080706	0.0790593	0.0135127	0.0683044	0.0624262	0.0482336	0.161399	0.0677765	0.0664187	0.0648414	0.0310154	0.0928021	0.0303133	0.111594	0.156866	0.150341	0.183723	0.0548084	0.0557515	0.0798907	0.146234	0.167902
33.15	0.108297	0.0309043	0.00782128	0.0955079	0.0534247	0.0623734	0.0929293	0.0616044	0.057192	0.00245516	0.15545	0.0346252	0.0480828	0.0503864	0.248946	0.19451	0.00954712	0.0614952	0.245416	0.0679038	0.156919	0.108968	0.0752537	0.0647109	0.0901261	0.0254993	0.0685508	0.0792512	0.0790254	0.0135296	0.0685901	0.0609883	0.0463919	0.160108	0.0686448	0.0659957	0.0652263	0.0301014	0.093666	0.0316551	0.111247	0.15879	0.149425	0.181936	0.0535382	0.0547825	0.0816779	0.144251	0.163497
33.345	0.108607	0.0316713	0.00566112	0.101593	0.0505852	0.0542248	0.0981856	0.0596817	0.0591763	0.0032222	0.151313	0.0341401	0.0493349	0.0489139	0.246829	0.1904	0.0134103	0.0616451	0.237858	0.0694873	0.161663	0.109991	0.0733368	0.0655799	0.0897285	0.0252233	0.0687106	0.0764008	0.0803622	0.0133698	0.0696496	0.058945	0.0458373	0.159065	0.0691358	0.0656254	0.0648185	0.0292934	0.0941175	0.0324606	0.111116	0.157481	0.149412	0.180024	0.0536099	0.0547693	0.0833274	0.142555	0.156309
33.54	0.1094	0.0325533	0.00323553	0.106514	0.0467487	0.0450533	0.102198	0.0592938	0.0608964	0.0038832	0.146604	0.0338315	0.0503839	0.0486758	0.243742	0.185938	0.0161883	0.0619009	0.229869	0.0708358	0.164952	0.110495	0.0710218	0.0654091	0.0886888	0.0257759	0.0683407	0.0740378	0.0817407	0.0124029	0.0702635	0.0556992	0.0453245	0.158182	0.0703967	0.0651116	0.0640181	0.027617	0.094085	0.0334032	0.111929	0.156126	0.150021	0.178002	0.0544738	0.055234	0.0841324	0.140146	0.149934
33.735	0.110194	0.0339642	0.000572475	0.110438	0.0433357	0.0352291	0.103591	0.0597967	0.0617257	0.00377716	0.141939	0.0301715	0.0518043	0.0473881	0.238389	0.182216	0.0196273	0.0619886	0.221006	0.0717287	0.167307	0.110763	0.0688698	0.0650437	0.0873403	0.027546	0.0677685	0.0734076	0.0832125	0.0110322	0.070516	0.0535724	0.0457617	0.15979	0.071643	0.0650659	0.061934	0.0264763	0.0941505	0.0344372	0.111431	0.153613	0.150701	0.176457	0.0541467	0.0559018	0.0841848	0.138391	0.146634
33.93	0.108942	0.0363454	-0.00291096	0.113701	0.0404346	0.0266919	0.104023	0.0605815	0.0617435	0.00450928	0.137185	0.0274729	0.0518132	0.0459416	0.231501	0.180223	0.02454	0.0628705	0.211764	0.0722486	0.169053	0.110576	0.0655238	0.065101	0.0864222	0.029536	0.0685502	0.0733071	0.0837762	0.0100562	0.0695491	0.050722	0.046619	0.160719	0.0722324	0.0651638	0.0598575	0.0251245	0.0952698	0.0361523	0.110868	0.15159	0.150008	0.174487	0.0533615	0.0570541	0.0840014	0.136552	0.145718
34.125	0.108837	0.0386033	-0.00607755	0.118543	0.0369422	0.0191517	0.102012	0.0602551	0.0612145	0.00683771	0.133896	0.022543	0.0518665	0.0454914	0.225575	0.179041	0.030202	0.0630121	0.204179	0.071989	0.169857	0.109885	0.0623479	0.0652554	0.0842293	0.0310061	0.0688529	0.0743666	0.0838349	0.00940056	0.0688426	0.0482161	0.047653	0.160636	0.0722476	0.0660702	0.0576597	0.0242181	0.0959508	0.0373961	0.111103	0.152061	0.149366	0.173276	0.0516987	0.0576763	0.0834844	0.135721	0.146163
34.32	0.109348	0.0400409	-0.00885554	0.123031	0.0338645	0.0134808	0.100724	0.0593909	0.0626077	0.00838132	0.130386	0.0218109	0.051796	0.0437275	0.21493	0.181096	0.0369314	0.0642294	0.195775	0.0717211	0.171855	0.10939	0.0572885	0.0652472	0.0814189	0.0324195	0.0693239	0.0753589	0.0849701	0.00916505	0.0677237	0.0458198	0.0475356	0.158325	0.0708426	0.0662741	0.0564971	0.0235161	0.0967101	0.0387445	0.111771	0.152794	0.147795	0.170834	0.049067	0.0578398	0.0832751	0.136205	0.144991
34.515	0.109331	0.0409578	-0.0086441	0.124698	0.0306719	0.00898264	0.100257	0.0595408	0.0645215	0.0119359	0.126497	0.0235482	0.0504994	0.0404904	0.204065	0.180981	0.0421077	0.0636827	0.190466	0.0722246	0.173837	0.108229	0.0532682	0.0645811	0.0795348	0.0339299	0.0711317	0.0761072	0.0856088	0.00944233	0.0667986	0.0446761	0.0467201	0.156096	0.0697328	0.0668102	0.0557647	0.0223232	0.0974826	0.0408262	0.112393	0.152382	0.145517	0.168078	0.046619	0.0577484	0.0813899	0.137901	0.142314
34.71	0.108529	0.0401114	-0.00804469	0.127476	0.0287848	0.00720091	0.10195	0.0602113	0.0664435	0.0146878	0.123913	0.02697	0.0516633	0.039785	0.191613	0.179693	0.0482193	0.0659489	0.186241	0.0746608	0.173877	0.107742	0.0502145	0.0641425	0.0791284	0.0357737	0.0729226	0.0757796	0.086517	0.0104262	0.0658566	0.0430033	0.04529	0.154488	0.068162	0.0667651	0.055463	0.022029	0.0983333	0.0429669	0.11242	0.151367	0.143808	0.1647	0.0447536	0.0564193	0.0798973	0.140054	0.141024
34.905	0.106668	0.0389824	-0.00576071	0.129381	0.0280349	0.00514616	0.104217	0.0618603	0.0690183	0.0168924	0.122908	0.031785	0.0520602	0.0373334	0.179787	0.17763	0.0536165	0.0684621	0.18185	0.0773981	0.17304	0.106978	0.0481357	0.0639478	0.0792424	0.0379262	0.0745536	0.0763427	0.0877279	0.0107119	0.0657809	0.0412712	0.0448523	0.153733	0.0665759	0.0668483	0.0551835	0.0216212	0.0987787	0.0453559	0.1117	0.15034	0.140784	0.161447	0.0427699	0.0553589	0.0795702	0.141769	0.142438
35.1	0.106121	0.0379766	-0.00459681	0.131224	0.0269237	0.00676914	0.106377	0.0602024	0.0703321	0.0200933	0.121488	0.0386992	0.0536387	0.0351637	0.171894	0.176721	0.059208	0.0696971	0.176082	0.0810207	0.172529	0.105386	0.0458048	0.0636958	0.0794781	0.0398431	0.074949	0.0768724	0.087568	0.00997996	0.0648395	0.0391273	0.045264	0.151226	0.0644308	0.0667048	0.0552743	0.0205713	0.0992302	0.0482488	0.110679	0.151053	0.13645	0.156439	0.0406165	0.0539648	0.0793539	0.142725	0.14363
35.295	0.103696	0.0365657	-0.00353006	0.133491	0.0272856	0.00889438	0.105901	0.0599903	0.0729342	0.0230916	0.11954	0.0455956	0.0534711	0.0331445	0.165191	0.175813	0.0638465	0.0706762	0.172511	0.0847486	0.172374	0.10377	0.0427266	0.0636472	0.0794617	0.0415892	0.0749659	0.0765528	0.0871055	0.0097947	0.0645113	0.0363272	0.0455831	0.14708	0.0623847	0.0663954	0.0543456	0.0200504	0.100258	0.0512138	0.109081	0.150844	0.131894	0.151936	0.0392681	0.0529826	0.0803361	0.14425	0.144867
35.49	0.100318	0.0360895	0.0011795	0.136022	0.0290051	0.0137627	0.105001	0.0585528	0.0742041	0.0280654	0.119355	0.0562135	0.0542566	0.0300668	0.161655	0.174411	0.0682119	0.0715137	0.169644	0.0859181	0.17105	0.101512	0.0397378	0.0637607	0.0800786	0.043571	0.0744701	0.0758717	0.0861138	0.00949198	0.0637376	0.0351587	0.0440695	0.142564	0.0598547	0.0660854	0.0552819	0.0198388	0.101273	0.0539106	0.106778	0.148631	0.128078	0.147006	0.0391177	0.0526098	0.0809775	0.145225	0.146163
35.685	0.0978757	0.0353135	0.00527124	0.139876	0.0301601	0.0195568	0.105839	0.057547	0.0732694	0.0318574	0.121877	0.063736	0.0551385	0.0270685	0.162043	0.174199	0.0727272	0.0708172	0.167537	0.0872093	0.169483	0.0998227	0.0382677	0.0632326	0.0795184	0.0452686	0.0745791	0.0738707	0.0848611	0.00947503	0.0624765	0.0333763	0.0428756	0.139068	0.0570153	0.065806	0.0566184	0.0197937	0.10302	0.0557171	0.105953	0.145411	0.124511	0.140716	0.037298	0.0521319	0.0818089	0.145539	0.146772
35.88	0.0952298	0.0343173	0.0120711	0.142186	0.0324181	0.0256595	0.106685	0.0571679	0.0710559	0.0348913	0.124602	0.0702006	0.0558002	0.0243698	0.164645	0.172744	0.0775605	0.0699181	0.167484	0.0886712	0.16807	0.0966632	0.0368222	0.0626642	0.0797377	0.0471854	0.0740493	0.0717347	0.0842303	0.00932367	0.0612492	0.0312997	0.0417234	0.135519	0.0545234	0.0659799	0.0574492	0.0200433	0.104029	0.0574189	0.107026	0.142354	0.121971	0.135014	0.0364271	0.0521974	0.0834128	0.146089	0.146242
36.075	0.0937923	0.0333559	0.0198406	0.143456	0.0341642	0.0328911	0.108009	0.055016	0.0693009	0.0383214	0.125792	0.0783936	0.0574314	0.0224033	0.165624	0.17106	0.0814142	0.0686215	0.167069	0.0894835	0.165455	0.0921962	0.0349866	0.0617625	0.0796892	0.048217	0.0733258	0.0703223	0.0842557	0.00920622	0.0602315	0.0288779	0.0391086	0.131221	0.0516008	0.065602	0.0576379	0.0202548	0.105318	0.0593697	0.107602	0.139651	0.119634	0.130603	0.0356348	0.0525574	0.0845651	0.147692	0.14617
36.27	0.0921782	0.0318917	0.027619	0.143641	0.0356545	0.041234	0.110169	0.0544343	0.0699797	0.0417959	0.128359	0.085405	0.0574574	0.0203314	0.166894	0.170319	0.0827546	0.0683306	0.16848	0.0899951	0.159819	0.0870222	0.0328832	0.0604386	0.0788933	0.0491754	0.0733512	0.0697253	0.0845166	0.00929885	0.0590455	0.0275999	0.0374188	0.126374	0.0494106	0.0656249	0.05754	0.0214934	0.104958	0.0606921	0.107982	0.137602	0.118626	0.127284	0.0362371	0.0535524	0.0844671	0.148681	0.147433
36.465	0.0916226	0.0308421	0.0341979	0.143694	0.0364482	0.0502118	0.110548	0.0540375	0.0700063	0.0451911	0.132222	0.0929541	0.0579692	0.0160981	0.167476	0.167497	0.0830372	0.0691948	0.168745	0.0910267	0.154239	0.082385	0.0309909	0.0587492	0.0772285	0.050004	0.0731914	0.0691617	0.0841298	0.00939148	0.0577837	0.0259434	0.0362921	0.118505	0.0480964	0.0662741	0.0565129	0.0228153	0.104533	0.0625444	0.108348	0.136031	0.118587	0.125078	0.0366759	0.0541349	0.0838256	0.149754	0.147591
36.66	0.0905907	0.0302954	0.0387398	0.142919	0.0372508	0.0590309	0.11278	0.0552281	0.0696799	0.0492124	0.135617	0.101023	0.0573431	0.0119441	0.169487	0.165734	0.0822784	0.0707207	0.170825	0.0926184	0.14913	0.0764969	0.028522	0.0563043	0.0753362	0.0509706	0.0736285	0.0685144	0.0834487	0.00904699	0.0559251	0.0245642	0.0351145	0.11019	0.0480964	0.0661083	0.0547458	0.0238571	0.103151	0.0638668	0.107871	0.132941	0.116787	0.124299	0.0365911	0.0554899	0.0830008	0.149951	0.145162
36.855	0.0904587	0.0316358	0.0437053	0.142901	0.0378064	0.0684589	0.113467	0.0583146	0.0717792	0.0543099	0.136481	0.110142	0.0560383	0.00853117	0.168764	0.164428	0.0817228	0.0729869	0.173947	0.0937148	0.144688	0.0711282	0.0260613	0.0539003	0.072331	0.0520753	0.0741498	0.0677916	0.0822965	0.00905546	0.054874	0.0225718	0.0327521	0.103242	0.0478925	0.0659495	0.0534696	0.0249445	0.10124	0.0650776	0.108879	0.128719	0.114207	0.126197	0.0369969	0.0560724	0.0823396	0.150658	0.140992
37.05	0.0896294	0.0321825	0.0482205	0.143236	0.0371448	0.078292	0.114349	0.0620006	0.0722293	0.0589306	0.136834	0.11859	0.0549893	0.00615004	0.166065	0.162611	0.0824638	0.0767967	0.177809	0.0937306	0.141325	0.0655811	0.0244941	0.0507081	0.0684651	0.051994	0.074099	0.0664209	0.0814301	0.00951801	0.0535621	0.0207306	0.0288671	0.0969056	0.0472579	0.0662665	0.0525637	0.0260701	0.0994074	0.0640827	0.110214	0.1261	0.111203	0.128821	0.0385545	0.0556534	0.0811547	0.150357	0.135219
37.245	0.0882274	0.0336905	0.0523389	0.142751	0.0381588	0.0871549	0.114764	0.0665426	0.0735787	0.0638605	0.138916	0.124305	0.0531282	0.00317839	0.162387	0.159825	0.0831076	0.0822555	0.181681	0.0934061	0.138596	0.0614064	0.0223498	0.0479228	0.0650051	0.0513034	0.0745446	0.065698	0.0818673	0.00927463	0.052973	0.0194108	0.0266136	0.0918983	0.046556	0.067354	0.050298	0.0258287	0.0982164	0.063232	0.111071	0.123619	0.108375	0.132369	0.0389603	0.0550775	0.0807819	0.148399	0.127959
37.44	0.0889157	0.0348195	0.0569425	0.141596	0.0382382	0.0921902	0.114605	0.0700349	0.075942	0.0680938	0.140256	0.129226	0.0512055	0.00172304	0.155843	0.156906	0.08473	0.0869911	0.186505	0.0953475	0.136151	0.0564686	0.0215697	0.0443815	0.0622438	0.0501987	0.0740318	0.0638901	0.0817244	0.009182	0.0520903	0.0182841	0.0248561	0.0879258	0.0462841	0.0675579	0.0495732	0.0260396	0.0974831	0.062584	0.111627	0.120903	0.106273	0.137246	0.0395952	0.0545011	0.0803238	0.14728	0.121224
37.635	0.0899475	0.034643	0.060417	0.141076	0.0371714	0.0970674	0.114544	0.0722751	0.0767268	0.0707219	0.141358	0.133124	0.0500854	-0.000279019	0.149009	0.152373	0.0855593	0.0906777	0.191788	0.0979462	0.133975	0.0512788	0.0214235	0.0411898	0.0599129	0.0486152	0.0727198	0.0606608	0.0817916	0.00899674	0.0504338	0.0170145	0.0234769	0.0852218	0.0458763	0.0682604	0.0480931	0.0262283	0.0963048	0.0624793	0.112845	0.117866	0.103164	0.143131	0.040394	0.0534996	0.0790669	0.146024	0.113487
37.83	0.0914816	0.0336201	0.0653114	0.140097	0.0370038	0.102341	0.110557	0.0719843	0.0764798	0.0727678	0.140997	0.13808	0.0492295	-0.00234267	0.141345	0.147699	0.0836277	0.0930411	0.196947	0.100586	0.129199	0.0459837	0.0217235	0.0366005	0.0564207	0.0469989	0.0722239	0.057541	0.0820017	0.00893801	0.0492738	0.015131	0.0224258	0.0829484	0.0448492	0.0689477	0.046998	0.0266138	0.0947537	0.062813	0.113316	0.116262	0.0993018	0.149219	0.0409638	0.0526682	0.078589	0.145598	0.107059
38.025	0.091834	0.0333026	0.0703289	0.137116	0.0374273	0.108541	0.106809	0.0716052	0.077565	0.0751667	0.139859	0.144897	0.0483475	-0.00393009	0.131335	0.142363	0.083848	0.09604	0.203103	0.102559	0.12414	0.0410623	0.0218697	0.0329621	0.0523513	0.0454475	0.0711644	0.0539423	0.0813375	0.00905607	0.0477935	0.0135163	0.0206095	0.0783565	0.0444642	0.0700504	0.0467186	0.0261603	0.0931961	0.0633173	0.114337	0.114469	0.0958915	0.153879	0.0417886	0.0523604	0.077594	0.144911	0.104833
38.22	0.093316	0.0320765	0.0749146	0.134303	0.0382388	0.115755	0.102805	0.0705384	0.077045	0.0786063	0.140229	0.14869	0.0483386	-0.00704334	0.122314	0.138659	0.0825254	0.0987209	0.21172	0.103388	0.11765	0.0355801	0.0226416	0.0294535	0.0489158	0.0439207	0.071383	0.0519746	0.0807073	0.00903912	0.0470034	0.0125579	0.0196172	0.0745047	0.0441244	0.0706849	0.0462352	0.0261527	0.0925419	0.0630359	0.115529	0.110986	0.0926904	0.156733	0.0423061	0.0514965	0.0755255	0.143759	0.103989
38.415	0.0961289	0.0294217	0.0786533	0.130723	0.0396497	0.12221	0.099286	0.0692425	0.076269	0.0817723	0.140944	0.151486	0.0482504	-0.00901048	0.112719	0.135731	0.0820574	0.102637	0.221994	0.102795	0.110275	0.0306909	0.0233643	0.0263999	0.0464708	0.0427833	0.0717444	0.05057	0.0808417	0.00935031	0.046869	0.0116497	0.0188435	0.073085	0.0439281	0.0717653	0.0458274	0.0263566	0.092385	0.0633762	0.116399	0.108355	0.0895548	0.158613	0.0416387	0.0503513	0.073136	0.143661	0.103694
38.61	0.0963404	0.0261147	0.0829571	0.12746	0.0415019	0.12923	0.0959442	0.0665261	0.0775561	0.0844093	0.143431	0.152826	0.0486034	-0.0119212	0.102225	0.13215	0.0816517	0.105459	0.233123	0.10299	0.103688	0.0256145	0.0244204	0.0232164	0.0444569	0.0417518	0.0726695	0.0486447	0.0812285	0.00975413	0.0461455	0.0109184	0.0182211	0.0720883	0.044057	0.0729208	0.0452233	0.0268547	0.0918811	0.0633828	0.117885	0.107019	0.0853979	0.160177	0.0401857	0.0486692	0.0719775	0.143746	0.105049
38.805	0.0947269	0.0229843	0.0878166	0.124577	0.0437332	0.135165	0.0948419	0.0634922	0.078447	0.0898154	0.14762	0.157843	0.0487971	-0.014576	0.0944285	0.127802	0.08047	0.107902	0.243794	0.10299	0.100529	0.0208878	0.0249239	0.0205849	0.0416874	0.0400624	0.0736703	0.0464833	0.0814471	0.0106369	0.0451617	0.0103129	0.0166991	0.0698905	0.0436568	0.0733514	0.0463711	0.0268547	0.0916521	0.0639394	0.118736	0.106888	0.0814116	0.162468	0.0390466	0.0473533	0.0711329	0.144152	0.105233
39	0.0950622	0.0210178	0.0924645	0.12157	0.045012	0.140863	0.0932544	0.0606526	0.0780584	0.0950012	0.151659	0.16459	0.0497235	-0.0187649	0.0889341	0.124469	0.0794026	0.109419	0.253204	0.101398	0.0989696	0.0164208	0.0264104	0.0177582	0.0387718	0.0381859	0.0738973	0.0449026	0.0804966	0.0108893	0.044842	0.0098504	0.0153205	0.068169	0.0435583	0.0731703	0.0465299	0.026628	0.0906378	0.0642604	0.119338	0.107491	0.0792186	0.163064	0.0385032	0.0459587	0.0697388	0.14442	0.104309
39.195	0.0946476	0.0178608	0.0970331	0.117407	0.0458235	0.146833	0.0919229	0.0587128	0.0809862	0.0975322	0.15569	0.171416	0.0509312	-0.0219657	0.0829546	0.120517	0.0770215	0.111474	0.260832	0.0997081	0.0963299	0.0127414	0.027653	0.0144688	0.0368713	0.0369029	0.0738804	0.0441034	0.0791513	0.0106538	0.0445732	0.00829504	0.0137567	0.0684181	0.0432109	0.0720301	0.0470056	0.026802	0.0899766	0.0639724	0.1185	0.107536	0.0760637	0.162121	0.0383528	0.0452777	0.0693132	0.144263	0.103027
39.39	0.0938799	0.0146948	0.102298	0.113403	0.0468998	0.150343	0.0886331	0.0568079	0.0825825	0.100284	0.158661	0.176487	0.0522983	-0.0249374	0.0789156	0.114142	0.0741019	0.112382	0.267367	0.0988386	0.0915132	0.00932989	0.0290494	0.0111877	0.0359129	0.0353351	0.0737121	0.0428423	0.0783612	0.00985524	0.0442287	0.00747952	0.0131512	0.0696339	0.0426824	0.0714108	0.0470959	0.0271565	0.0888049	0.0630166	0.116707	0.107942	0.0736285	0.160315	0.0373909	0.0452975	0.0694961	0.143543	0.102254
39.585	0.0924429	0.013169	0.107184	0.109443	0.0471906	0.153686	0.0840207	0.0526806	0.083394	0.103317	0.161933	0.181946	0.0530038	-0.0264455	0.0748321	0.111602	0.0731405	0.114427	0.273073	0.0969381	0.0875011	0.00667387	0.0303652	0.00850771	0.0352223	0.033841	0.0721398	0.0420352	0.0778817	0.00887989	0.0438588	0.00639519	0.0130332	0.0700797	0.0410887	0.070437	0.0465065	0.0276094	0.0873387	0.0621065	0.113506	0.109205	0.0703487	0.15949	0.0358328	0.0455591	0.0696728	0.142895	0.101253
39.78	0.0915959	0.0123486	0.110545	0.104928	0.0482485	0.154012	0.0800255	0.0498937	0.0848316	0.10523	0.165487	0.187088	0.0526247	-0.0282532	0.0727151	0.110059	0.0712801	0.112743	0.275463	0.093771	0.0853731	0.00425352	0.0321195	0.00576281	0.0349381	0.0324119	0.0707691	0.0414213	0.0771164	0.00725672	0.0438001	0.00565475	0.013328	0.0697774	0.0394047	0.0692587	0.0454266	0.0270581	0.0849233	0.0610202	0.111208	0.110168	0.0674751	0.158443	0.0351192	0.046299	0.0698364	0.142116	0.0991058
39.975	0.0906701	0.0119784	0.111894	0.100289	0.0483723	0.155758	0.0744873	0.0456254	0.0860044	0.109613	0.16659	0.190535	0.051443	-0.0301048	0.0687021	0.108983	0.0696666	0.111543	0.277835	0.0912693	0.0838299	0.00154897	0.0328744	0.00378921	0.0343287	0.0304541	0.0696678	0.0409085	0.0766957	0.0063401	0.0428834	0.00448626	0.0134122	0.0687128	0.0379774	0.0682995	0.0439613	0.0264996	0.0831427	0.0597307	0.109558	0.112289	0.0660348	0.157003	0.034334	0.0462792	0.0702224	0.141559	0.0965923
40.17	0.0881829	0.0124108	0.112079	0.0965848	0.0479138	0.155035	0.0695485	0.0425033	0.0885709	0.111976	0.166642	0.191735	0.0497762	-0.031736	0.0637195	0.107774	0.0684056	0.110838	0.281495	0.0870052	0.0824089	-6.73319e-05	0.03402	0.00221385	0.0337679	0.0295278	0.0682462	0.0409757	0.0768809	0.00581034	0.0427321	0.00413269	0.0123109	0.0698155	0.0378268	0.0669478	0.0434251	0.0260467	0.0814408	0.0582121	0.108197	0.114554	0.0648896	0.155589	0.0343863	0.0462528	0.0699146	0.142142	0.0960159
40.365	0.087381	0.0147126	0.112608	0.0941682	0.0470319	0.153183	0.0669826	0.0392141	0.0897875	0.113344	0.167472	0.193552	0.0488415	-0.0323532	0.0591426	0.10706	0.0691377	0.108695	0.283717	0.0831475	0.0804435	-0.00126962	0.0356281	0.00113378	0.0321516	0.0283904	0.0672206	0.0420437	0.0775118	0.00486889	0.0420849	0.00427557	0.0113192	0.071432	0.0380003	0.066366	0.043138	0.0255633	0.0792676	0.0564386	0.106934	0.116039	0.0632202	0.15426	0.0344514	0.0454676	0.0688801	0.142227	0.0956426
40.56	0.0885982	0.0137957	0.110456	0.0905609	0.0439897	0.149691	0.0648574	0.0375912	0.0929363	0.114737	0.1686	0.193014	0.0474567	-0.032865	0.0554827	0.106742	0.0690056	0.107134	0.285649	0.0816043	0.0789331	-0.00283738	0.0373906	-0.000328138	0.0309657	0.0270174	0.0672376	0.0421363	0.0780331	0.0050705	0.0416393	0.00398072	0.0115038	0.0728066	0.0376827	0.0652709	0.0420207	0.025261	0.0774871	0.0548876	0.106593	0.118252	0.0619043	0.151563	0.0345169	0.044813	0.0676302	0.142947	0.0964674
40.755	0.089383	0.0133633	0.108896	0.0867511	0.0425439	0.145793	0.0618235	0.0365771	0.094471	0.11606	0.167762	0.19244	0.0459486	-0.0339324	0.0513554	0.105658	0.0677535	0.105979	0.289026	0.0807353	0.0775764	-0.0036005	0.0385601	-0.00104272	0.0301944	0.0260753	0.0679859	0.0418082	0.0788232	0.00481804	0.0416641	0.00445114	0.0118066	0.0753513	0.0373728	0.0645912	0.0401404	0.0246944	0.0753464	0.0529368	0.105474	0.12144	0.0609287	0.14884	0.0355641	0.0440603	0.0660004	0.142862	0.0979991
40.95	0.0905387	0.0126578	0.105544	0.0837617	0.0400479	0.140748	0.0582607	0.036339	0.095741	0.117771	0.168213	0.191743	0.0453225	-0.0336149	0.0484714	0.106099	0.0656365	0.10455	0.290914	0.0804587	0.07717	-0.00371395	0.0391449	-0.00144095	0.028684	0.0241994	0.069247	0.0419262	0.0788316	0.00443964	0.0416048	0.00520794	0.012656	0.0766122	0.0366175	0.0645309	0.0384559	0.0243394	0.0736902	0.0508881	0.103641	0.125263	0.0602934	0.146497	0.0370831	0.0433661	0.0639776	0.142895	0.100984
41.145	0.0908651	0.0136192	0.101787	0.082827	0.0378515	0.135712	0.0553677	0.0383671	0.0980167	0.120055	0.168795	0.190085	0.0448819	-0.0347172	0.0485418	0.104864	0.0640408	0.103695	0.293304	0.0811084	0.0771624	-0.00333209	0.0402413	-0.00200935	0.0273682	0.0233304	0.0705759	0.0419262	0.0786379	0.00406972	0.0411846	0.0058055	0.0142198	0.0790139	0.0368367	0.0646521	0.0373989	0.0234107	0.0715039	0.0496834	0.10296	0.129216	0.0596911	0.144226	0.0385168	0.0420634	0.0629431	0.141481	0.102319
41.34	0.0911298	0.0134782	0.0979507	0.0810719	0.0356996	0.129213	0.0526075	0.0399545	0.101439	0.12323	0.169439	0.189318	0.0454114	-0.0344708	0.0488942	0.103771	0.0637144	0.10149	0.295711	0.0816201	0.0759116	-0.00280405	0.0411348	-0.00225261	0.0257841	0.0224609	0.0722324	0.0410266	0.0776371	0.00364107	0.04063	0.00624262	0.0157164	0.0814455	0.0366404	0.0648936	0.0376028	0.0214244	0.0703388	0.0491664	0.103739	0.133465	0.0580283	0.143407	0.0392888	0.0407018	0.0635779	0.138862	0.102568
41.535	0.091474	0.0140249	0.0949701	0.0804985	0.0334334	0.123498	0.0498645	0.0396288	0.105081	0.127604	0.16883	0.185738	0.0454203	-0.0338797	0.0512665	0.1043	0.0635468	0.0989939	0.297131	0.0813195	0.0745473	-0.00253622	0.0435552	-0.00279644	0.0248988	0.021803	0.074326	0.0405725	0.0767544	0.00355692	0.040647	0.00702484	0.0163891	0.0834318	0.0364212	0.0650447	0.038003	0.0199063	0.068643	0.0477723	0.104845	0.136554	0.0555017	0.145404	0.0396027	0.0396871	0.0639446	0.135256	0.102404
41.73	0.0921528	0.0145716	0.0932062	0.0804014	0.0305405	0.11893	0.0463633	0.037962	0.107489	0.130532	0.167621	0.179335	0.0457645	-0.0332091	0.0531098	0.104484	0.0640059	0.094452	0.298436	0.0797845	0.0734667	-0.00181345	0.0463574	-0.00320227	0.0242251	0.0217463	0.0758057	0.0398829	0.076603	0.00409515	0.0414461	0.00723493	0.0166833	0.0852593	0.0353718	0.0650523	0.0381993	0.0191891	0.0673342	0.0474254	0.105814	0.138308	0.0534463	0.148631	0.0396154	0.0396607	0.0645601	0.131878	0.104204
41.925	0.0906619	0.0134255	0.0915394	0.0784432	0.0268983	0.115429	0.0416543	0.0338874	0.107435	0.132508	0.166466	0.173418	0.045588	-0.0313658	0.0572809	0.104158	0.0649139	0.0895576	0.298331	0.0779325	0.0741976	-0.00099302	0.0492	-0.00371395	0.0243146	0.0211369	0.0768058	0.0390922	0.0762924	0.00446507	0.0422029	0.00782341	0.0169437	0.0864147	0.0338314	0.0656869	0.0380938	0.0187361	0.0663652	0.0466991	0.107751	0.139631	0.0509263	0.148173	0.0391573	0.0400406	0.0649268	0.127826	0.106142
42.12	0.0888719	0.0135665	0.0901901	0.0778171	0.0240054	0.111248	0.0383734	0.029875	0.109313	0.134165	0.166395	0.168171	0.044847	-0.0295758	0.0604729	0.104493	0.0647462	0.0830492	0.297829	0.0759432	0.0757408	0.000127981	0.0519531	-0.00356775	0.0245988	0.0210557	0.077605	0.0395124	0.0764353	0.00418778	0.0428253	0.00807527	0.0182726	0.0876305	0.032714	0.066155	0.0372782	0.0181092	0.0644932	0.0464178	0.109872	0.139363	0.0494275	0.144854	0.0379334	0.0398308	0.0648288	0.124448	0.107687
42.315	0.0874521	0.0118819	0.0894668	0.0768119	0.0203454	0.108021	0.0355688	0.0245222	0.110336	0.131775	0.165116	0.166522	0.0448114	-0.0266302	0.0646091	0.104573	0.0631233	0.0750765	0.296232	0.0729462	0.0765045	0.00117589	0.0544056	-0.00303211	0.0246882	0.0209744	0.078093	0.0395965	0.0750568	0.00416235	0.0428005	0.00768839	0.0193745	0.0877588	0.0311508	0.065521	0.0369008	0.0174975	0.0631839	0.046431	0.11183	0.139271	0.0491329	0.140671	0.0373051	0.0396673	0.0652346	0.122223	0.109245
42.51	0.0870108	0.012482	0.0890617	0.0763001	0.0163769	0.106292	0.0326759	0.019125	0.111633	0.129173	0.165081	0.162051	0.0448997	-0.0245221	0.069786	0.104952	0.0602132	0.06885	0.293913	0.0689663	0.0760092	0.00189047	0.0561359	-0.00272335	0.0258414	0.0211288	0.0790684	0.039958	0.0748043	0.00350667	0.0427587	0.00714169	0.0203498	0.0881514	0.029202	0.0655585	0.035617	0.0167955	0.0621692	0.0459729	0.114056	0.139206	0.0481314	0.135212	0.0366896	0.0395367	0.0662163	0.119722	0.111287
42.705	0.0872756	0.0156568	0.088877	0.074968	0.0129112	0.106619	0.0279225	0.0158886	0.113749	0.126246	0.164693	0.157377	0.0451206	-0.0225379	0.0755712	0.106169	0.0585731	0.0643697	0.291612	0.0649869	0.0757818	0.00235361	0.0586615	-0.00252043	0.02667	0.0216972	0.0813981	0.0401348	0.0745772	0.00289276	0.0429773	0.00688075	0.021502	0.0885973	0.0272837	0.0654455	0.0353223	0.016161	0.0619204	0.0456717	0.115109	0.138401	0.0470187	0.12991	0.0360086	0.0395108	0.0663996	0.116626	0.113257
42.9	0.0873905	0.0186196	0.0887798	0.0750651	0.00867849	0.107254	0.0266964	0.0151037	0.115795	0.125364	0.165381	0.152165	0.0441244	-0.0195218	0.0833934	0.105949	0.0573031	0.0613009	0.290183	0.0617707	0.0756841	0.00331964	0.0611713	-0.00149709	0.0276852	0.0224766	0.0840553	0.0409842	0.0745016	0.00232123	0.0426994	0.0074777	0.0225699	0.0881139	0.0257433	0.0650676	0.0346351	0.0159343	0.0622998	0.0443101	0.115554	0.136398	0.0462462	0.124797	0.0352097	0.0398511	0.0653915	0.113406	0.114462
43.095	0.0876464	0.0212915	0.0887271	0.0747387	0.00515949	0.108762	0.0249324	0.0147685	0.116297	0.122841	0.167567	0.147438	0.0439834	-0.0172816	0.0903253	0.105534	0.0556541	0.0595458	0.286779	0.0593428	0.0751233	0.00462719	0.0635268	-0.000969044	0.0283191	0.0229801	0.0868046	0.0415478	0.0747789	0.00158926	0.0429518	0.00831865	0.023865	0.0867247	0.0231605	0.0643428	0.0336911	0.0162969	0.0623059	0.0427784	0.114671	0.134146	0.04533	0.119908	0.0339268	0.0392096	0.063971	0.111206	0.115175
43.29	0.0874965	0.0249426	0.0881804	0.0765643	0.00216053	0.108885	0.0227805	0.0143183	0.117232	0.120892	0.168758	0.145613	0.0451124	-0.0144331	0.0978218	0.104229	0.0544191	0.0570853	0.281355	0.0577914	0.0752859	0.0063657	0.0654027	0.000565972	0.0294073	0.0235322	0.0880493	0.0426243	0.0748963	0.0014379	0.0427581	0.00899976	0.0246387	0.0855165	0.0217033	0.0637914	0.0320599	0.0169994	0.0614547	0.0416001	0.113459	0.132562	0.0449963	0.116274	0.0331935	0.0399948	0.0633423	0.109537	0.11564
43.485	0.084789	0.0280209	0.0889741	0.0760087	-0.00166706	0.110014	0.0199847	0.0135951	0.116906	0.118035	0.169349	0.143029	0.0456857	-0.0111522	0.104233	0.102907	0.0532374	0.0541308	0.274582	0.0573774	0.0740356	0.00795744	0.0668974	0.00188989	0.0303985	0.0239304	0.0884701	0.0434907	0.0732483	0.00149663	0.0411349	0.00974808	0.0244789	0.0844138	0.0201781	0.0631721	0.0303156	0.0171729	0.0601261	0.0399637	0.111417	0.130755	0.0437398	0.11306	0.0332524	0.039975	0.0621447	0.107422	0.117008
43.68	0.0848773	0.0319977	0.0886217	0.0757439	-0.00366023	0.111434	0.0175681	0.0140446	0.115909	0.116527	0.168828	0.140251	0.0464617	-0.00646044	0.110124	0.100032	0.0518792	0.0524551	0.268082	0.0560453	0.0727199	0.0102562	0.0680587	0.00323836	0.0312429	0.0239953	0.0881505	0.0444491	0.0712976	0.00154688	0.0406391	0.0105133	0.0235289	0.0833263	0.0182218	0.062319	0.028201	0.0174301	0.0591896	0.0384386	0.109257	0.128936	0.0434914	0.110147	0.0335992	0.0398897	0.0617389	0.105348	0.117676
43.875	0.0858297	0.0362393	0.0863371	0.0763344	-0.00453331	0.113047	0.0146758	0.0143799	0.113422	0.112858	0.166844	0.138699	0.0468763	-0.00235918	0.115133	0.0977037	0.0513325	0.0509204	0.263373	0.054129	0.0702101	0.0125303	0.0696668	0.004619	0.0326154	0.024345	0.0879906	0.0455171	0.0689849	0.00179087	0.040765	0.0114717	0.023983	0.0824427	0.016832	0.0624701	0.0255427	0.0178232	0.0585609	0.0361344	0.108249	0.126095	0.0434391	0.107928	0.0344961	0.0402955	0.0609994	0.10305	0.118769
44.07	0.0862088	0.0387614	0.0838766	0.0758315	-0.00503621	0.113179	0.0117568	0.0134801	0.112223	0.109613	0.166059	0.136618	0.04707	0.00249135	0.118449	0.0963455	0.0494892	0.0496683	0.257668	0.0533898	0.0678552	0.0144308	0.070268	0.00624349	0.0342966	0.0249543	0.0871164	0.0460214	0.067421	0.00246351	0.0404962	0.0120857	0.0244032	0.0808338	0.0160392	0.0624853	0.024198	0.0182087	0.0575853	0.0343208	0.106796	0.123188	0.0432167	0.106795	0.035262	0.0404397	0.0601747	0.101597	0.121053
44.265	0.0857237	0.0427738	0.0814427	0.0747114	-0.0046838	0.112032	0.0104164	0.0106139	0.109904	0.1059	0.164798	0.134396	0.0458534	0.00785303	0.120742	0.0957283	0.0489596	0.048178	0.249943	0.0535518	0.0674898	0.0158524	0.0709504	0.00800598	0.035141	0.0253601	0.0871418	0.0461225	0.0664372	0.00300174	0.0401426	0.0134225	0.0247985	0.0784397	0.0157673	0.0629383	0.0228615	0.0178085	0.0564136	0.0327825	0.106436	0.120799	0.0439957	0.105767	0.0357724	0.0404793	0.0591665	0.100694	0.125766
44.46	0.0868965	0.0458959	0.077986	0.0733183	-0.00475491	0.112429	0.00917313	0.00929123	0.107734	0.10164	0.164754	0.132888	0.0461886	0.0136205	0.122241	0.0964515	0.0491451	0.0477018	0.242288	0.0541857	0.0694557	0.0175254	0.0717872	0.0100123	0.0359368	0.0262858	0.0868984	0.0477705	0.0653105	0.00369133	0.0390662	0.0147847	0.025387	0.076635	0.0156162	0.0634896	0.0230279	0.0169326	0.0553659	0.0315062	0.106305	0.117507	0.0437733	0.105505	0.0361716	0.0407409	0.0578511	0.0992669	0.130761
44.655	0.0881309	0.0475189	0.0738847	0.0729564	-0.00429583	0.111935	0.00907598	0.0107904	0.107602	0.0969138	0.164719	0.12794	0.0463302	0.0193269	0.124313	0.0971392	0.048625	0.0465906	0.236697	0.0558669	0.0730047	0.0189224	0.0727866	0.0119777	0.0363836	0.0270571	0.0878229	0.0483759	0.0647474	0.00422956	0.0385788	0.0157176	0.0257654	0.0764915	0.0157521	0.0640861	0.0232095	0.0163285	0.0535396	0.0294376	0.106776	0.113553	0.0440678	0.10523	0.0377491	0.0412777	0.0566074	0.0966159	0.133425
44.85	0.0908562	0.0495825	0.0707188	0.0718014	-0.00527432	0.112579	0.00880294	0.0116546	0.107109	0.0953797	0.163563	0.124562	0.0465156	0.02498	0.12815	0.097183	0.0482015	0.047023	0.234484	0.0581083	0.0759046	0.0195639	0.073331	0.0139595	0.0366514	0.0277799	0.0885549	0.0488972	0.0636546	0.00497787	0.0376204	0.0165338	0.0257654	0.0774659	0.0159941	0.0650529	0.0232774	0.0156716	0.0519947	0.0274473	0.107123	0.109017	0.0438845	0.104621	0.0391371	0.0409766	0.0556388	0.0942136	0.13444
45.045	0.0941186	0.0515402	0.0669616	0.0703194	-0.00533591	0.111195	0.00946458	0.0142561	0.107559	0.0928042	0.164339	0.122967	0.048632	0.0313031	0.133856	0.0976592	0.0482364	0.0473049	0.232349	0.0596837	0.0784062	0.02101	0.0739971	0.0151448	0.0367163	0.02925	0.088765	0.0487119	0.0631503	0.00580187	0.0370065	0.0184258	0.0257406	0.0782059	0.0156618	0.0665862	0.0243801	0.0155656	0.0504041	0.0256342	0.106553	0.105318	0.0442055	0.103286	0.0402498	0.04152	0.0541924	0.0917525	0.137039
45.24	0.0979462	0.0540889	0.0652415	0.0677446	-0.00383675	0.11138	0.0104348	0.0160556	0.106712	0.0910759	0.16418	0.121935	0.0493997	0.0363123	0.141113	0.0975538	0.0475926	0.0482307	0.228857	0.062445	0.0800225	0.0219275	0.0742163	0.0160302	0.0361158	0.0296646	0.0901108	0.0465675	0.0626708	0.0059956	0.0353494	0.0193339	0.0264889	0.0778432	0.0152763	0.0681951	0.025037	0.0154144	0.0490557	0.0239064	0.105977	0.100225	0.0448271	0.10146	0.0403478	0.0418079	0.0533808	0.0885971	0.138243
45.435	0.100407	0.0549264	0.0645189	0.063529	-0.00250522	0.111705	0.00998462	0.0190983	0.10576	0.0903971	0.164066	0.1213	0.0510931	0.0397253	0.14801	0.0972097	0.0472484	0.0500207	0.227816	0.0639718	0.0796085	0.0229836	0.0733474	0.0169231	0.0362462	0.0303225	0.0912539	0.0448771	0.0617542	0.00659256	0.0343825	0.0202421	0.0270265	0.0775333	0.0143248	0.0695469	0.0259358	0.0155275	0.0477855	0.0224463	0.106095	0.0962129	0.0457961	0.0995483	0.039582	0.0415261	0.0527134	0.085979	0.138532
45.63	0.102867	0.0583127	0.0638751	0.06009	-0.0017731	0.112287	0.00974651	0.0203245	0.104269	0.088395	0.162161	0.12018	0.0527777	0.0431205	0.154386	0.0941224	0.0474865	0.0522075	0.226855	0.0656612	0.0783577	0.0241777	0.072324	0.0182961	0.035962	0.0314271	0.093003	0.0436911	0.0609048	0.00618087	0.0334411	0.0210073	0.0274976	0.0772158	0.0145363	0.0716163	0.0268346	0.0149691	0.0462472	0.0214707	0.104819	0.0933978	0.0469678	0.0991359	0.038194	0.0415459	0.0527917	0.0832558	0.13685
45.825	0.1033	0.0612672	0.0640865	0.0557684	-0.000520942	0.114712	0.00893565	0.0222382	0.103775	0.0852291	0.159806	0.118619	0.0543296	0.0461721	0.160233	0.0930379	0.0470808	0.0543067	0.225647	0.0681792	0.0769934	0.0248274	0.07152	0.0190838	0.0356123	0.0328808	0.094071	0.0435482	0.0604931	0.00620629	0.032895	0.0220838	0.0278421	0.0754111	0.0141062	0.0733454	0.0277709	0.0144178	0.0445326	0.0214509	0.103706	0.0907401	0.0475376	0.0977809	0.0364266	0.0423707	0.0531056	0.0818744	0.133976
46.02	0.103723	0.0635601	0.0648891	0.0509623	-0.00014123	0.118134	0.00935028	0.023385	0.102743	0.0820631	0.156331	0.119369	0.0552465	0.0472217	0.164511	0.090886	0.0482802	0.0555938	0.223001	0.0714527	0.0761812	0.025818	0.070927	0.0195633	0.0352304	0.0344808	0.0938857	0.0430772	0.0604174	0.00692979	0.0323568	0.0229835	0.0285401	0.0730627	0.0138719	0.0736325	0.0292738	0.0136701	0.0430465	0.0206587	0.102207	0.0882003	0.0472826	0.0976499	0.0344429	0.0437191	0.054618	0.0803691	0.130586
46.215	0.103961	0.0640535	0.065639	0.0454064	0.00147286	0.120427	0.0095884	0.0241527	0.10194	0.0780152	0.153209	0.119651	0.0569926	0.0491622	0.165207	0.0899513	0.0490911	0.056705	0.220629	0.0723381	0.0754824	0.0277267	0.0699037	0.0197908	0.0349948	0.0354632	0.0948441	0.0434301	0.0605687	0.00747589	0.0317005	0.0237233	0.0290953	0.0700188	0.0122858	0.0744329	0.0304216	0.0133602	0.0416981	0.0193367	0.099504	0.0844694	0.0478585	0.0967596	0.0331793	0.0448125	0.0551223	0.078975	0.1287
46.41	0.103793	0.0652352	0.067015	0.0406003	0.00183479	0.123434	0.00928806	0.0241787	0.0998149	0.07462	0.150307	0.121177	0.0595408	0.0504677	0.164008	0.0879937	0.0493825	0.0577013	0.2154	0.0725088	0.0763104	0.0294728	0.068409	0.0208791	0.0355959	0.0364544	0.0949701	0.0433545	0.0606947	0.00790453	0.0310781	0.0251025	0.0295663	0.0673529	0.0113119	0.0747575	0.0302476	0.0134053	0.0409389	0.0179421	0.0966696	0.079959	0.0491023	0.095496	0.0320666	0.04694	0.0546316	0.0789552	0.127293
46.605	0.103326	0.0655177	0.0678176	0.0350005	0.00314029	0.124183	0.0100291	0.0249985	0.0973367	0.0707137	0.146383	0.12436	0.0620102	0.0524253	0.162121	0.0851808	0.0515344	0.0585921	0.212304	0.0723708	0.0782512	0.0305043	0.0660132	0.0218778	0.0357263	0.0372339	0.0941376	0.0427993	0.0606862	0.00823268	0.0304309	0.0265567	0.0303564	0.0655781	0.0102549	0.0749087	0.030482	0.0136696	0.0407428	0.0171828	0.0925325	0.0750235	0.0517011	0.0920923	0.0311046	0.0487795	0.0546053	0.0799435	0.126789
46.8	0.104596	0.064618	0.0691402	0.0292508	0.00572461	0.122843	0.0113784	0.0267624	0.0950082	0.0651933	0.144108	0.131177	0.0634738	0.0549296	0.160163	0.0805862	0.0544007	0.0603294	0.207242	0.0715264	0.0779507	0.0313487	0.0630163	0.0229176	0.035669	0.0377777	0.093221	0.042631	0.0605348	0.00762725	0.0294301	0.0278602	0.0306676	0.0640905	0.0096432	0.075354	0.0303009	0.0134276	0.0394924	0.0164758	0.0891744	0.0719733	0.0544045	0.0881324	0.030385	0.0484849	0.0537541	0.0805392	0.125931
46.995	0.105936	0.0632858	0.0695015	0.0235101	0.00914646	0.12226	0.0127804	0.0296642	0.0941707	0.060784	0.145025	0.137536	0.0650085	0.056517	0.158673	0.0770234	0.0564027	0.0606735	0.204658	0.0714288	0.0761718	0.0314218	0.0601983	0.0240462	0.0351737	0.0390203	0.0920525	0.042261	0.060484	0.00735843	0.0284965	0.0292642	0.0316684	0.0618323	0.00940885	0.075354	0.0308898	0.0131481	0.0392766	0.0147608	0.0856854	0.0691191	0.0571409	0.0867774	0.029645	0.047719	0.0535509	0.081783	0.125734
47.19	0.108238	0.059617	0.0695809	0.0164638	0.0127715	0.121088	0.0137506	0.0327857	0.0933592	0.058368	0.145607	0.142607	0.0670544	0.0596125	0.157817	0.073531	0.0571876	0.0615644	0.200239	0.0716071	0.0744093	0.0318762	0.0575832	0.025549	0.0342562	0.0399296	0.0913375	0.0408401	0.0597611	0.00768597	0.0276641	0.0304248	0.0317525	0.0596046	0.00924247	0.0759581	0.0313579	0.0128534	0.0397347	0.014067	0.0822486	0.0672862	0.0598834	0.0877982	0.0294815	0.0475687	0.0534067	0.0831837	0.126114
47.385	0.109746	0.0568212	0.0665915	0.00979667	0.0161845	0.120074	0.0151266	0.0347344	0.0931567	0.0589769	0.145501	0.147589	0.0702381	0.0615701	0.156441	0.0691218	0.060036	0.0625524	0.195644	0.0725328	0.0732398	0.032006	0.0551552	0.0266782	0.0333791	0.0414161	0.0905552	0.039444	0.0598029	0.00799717	0.0273862	0.0308365	0.0315588	0.0590462	0.00918211	0.0771135	0.0314863	0.0135483	0.0396037	0.0135104	0.0783213	0.064792	0.0624426	0.0880207	0.0293962	0.0477256	0.0518943	0.0840999	0.126808
47.58	0.109693	0.0525701	0.0653298	0.00377335	0.0189885	0.119853	0.0168112	0.0365422	0.0929979	0.0596474	0.144496	0.154362	0.0730516	0.0633163	0.154369	0.065665	0.0630433	0.0617416	0.193677	0.0732965	0.073045	0.0329972	0.0534495	0.0282132	0.0316084	0.0430891	0.0899831	0.0382161	0.0593234	0.00845972	0.0270998	0.0317108	0.0318446	0.0576868	0.00921256	0.0773854	0.0320528	0.0147413	0.0392568	0.0131239	0.0745508	0.0628936	0.0655192	0.0886428	0.0291935	0.0480659	0.0504413	0.0857495	0.127299
47.775	0.108961	0.0471462	0.0642624	-0.00238204	0.0224891	0.119571	0.0195447	0.0375473	0.0940297	0.0618521	0.143199	0.159548	0.0758468	0.0657419	0.152587	0.0636452	0.0654593	0.0599605	0.192116	0.0738971	0.072217	0.0347112	0.0508098	0.0299026	0.0295289	0.0442429	0.0883182	0.037325	0.0588529	0.00875396	0.0268056	0.0324258	0.0315503	0.0562748	0.00938656	0.0781102	0.0323475	0.0159723	0.0387266	0.012777	0.0717687	0.062599	0.0688382	0.0875037	0.0282773	0.0484128	0.0494332	0.0879293	0.128994
47.97	0.108317	0.0424544	0.0624108	-0.00848472	0.0261135	0.119623	0.0224554	0.0377766	0.0945764	0.0633957	0.140932	0.162855	0.0782101	0.0679204	0.149845	0.0619873	0.0677173	0.0565475	0.189947	0.0741491	0.0717299	0.0356614	0.0478211	0.0310072	0.0278232	0.0456884	0.0851142	0.0367195	0.0580289	0.00905667	0.0263267	0.032493	0.0310624	0.0555347	0.00907663	0.0788508	0.0320006	0.0166069	0.038013	0.0120376	0.0701847	0.0624873	0.0723597	0.0875885	0.0271513	0.0481182	0.0490406	0.0904234	0.13245
48.165	0.108238	0.0377455	0.0597567	-0.0132825	0.0289359	0.119253	0.022985	0.0378559	0.0959962	0.0647977	0.138622	0.163974	0.0785009	0.0691466	0.149986	0.0618641	0.0706362	0.051344	0.189744	0.0737105	0.070796	0.036904	0.0461317	0.0325341	0.0262227	0.0473129	0.0823565	0.0360971	0.0574066	0.00899795	0.0263436	0.0322072	0.0306918	0.055308	0.00887272	0.0795	0.0314417	0.0175508	0.0376468	0.0116318	0.0699947	0.0628667	0.0768041	0.0874118	0.026549	0.0484453	0.0487526	0.0919815	0.135835
48.36	0.107823	0.0321895	0.0567406	-0.0190855	0.0316523	0.121141	0.0236726	0.0382528	0.0975748	0.0652828	0.136805	0.165711	0.078386	0.070981	0.149351	0.0619613	0.0729558	0.047437	0.190343	0.0728661	0.0703984	0.0373426	0.0442879	0.0329323	0.0244602	0.0483526	0.080473	0.0346084	0.0560104	0.00823268	0.0267305	0.0320728	0.0299605	0.0535713	0.00887979	0.0802776	0.0309887	0.0176943	0.0377123	0.0110822	0.0693731	0.0634691	0.0810133	0.087458	0.0253905	0.0480004	0.0480456	0.0945082	0.138781
48.555	0.109385	0.0280882	0.0539981	-0.0224547	0.0354532	0.122297	0.0252074	0.0382877	0.0992854	0.0680081	0.134318	0.165491	0.0786679	0.0720395	0.148831	0.0622432	0.0743495	0.0442177	0.192866	0.071672	0.0699025	0.0377327	0.0419974	0.0334843	0.0227544	0.0502286	0.0790181	0.033515	0.0556829	0.0072658	0.0277652	0.0316442	0.0297922	0.0516454	0.00877376	0.0810551	0.0303618	0.0179738	0.0377906	0.0106764	0.069465	0.0643792	0.0850454	0.086653	0.0237867	0.0483996	0.0476922	0.0964198	0.139376
48.75	0.111122	0.0227881	0.0503115	-0.0253031	0.0380191	0.123682	0.0270062	0.0374413	0.100194	0.0704419	0.131205	0.165262	0.0783593	0.0724979	0.148179	0.0642446	0.0755223	0.0412283	0.197469	0.0705674	0.0687897	0.0376841	0.0402998	0.0338334	0.0208375	0.0520805	0.0783116	0.0321951	0.0557586	0.00735843	0.0284208	0.0317786	0.0299605	0.0503012	0.00833605	0.0822029	0.0299915	0.0183963	0.0383604	0.0107354	0.0688759	0.0645691	0.088246	0.0862863	0.0227461	0.049264	0.0465987	0.0974213	0.137131
48.945	0.112021	0.0181052	0.0486625	-0.0280722	0.0396948	0.12608	0.0293785	0.036233	0.102857	0.0709353	0.126857	0.164186	0.0774418	0.0726478	0.147244	0.0664937	0.0766513	0.0392084	0.202134	0.0693569	0.0678962	0.0375543	0.0382689	0.0341018	0.0188476	0.0538348	0.0776135	0.0308498	0.0557925	0.00670275	0.0292703	0.0309794	0.0289179	0.0491235	0.00783799	0.0825955	0.0297572	0.0184414	0.0382034	0.0110233	0.068208	0.0653416	0.0908971	0.0875956	0.0225627	0.0490019	0.0459573	0.0983573	0.135861
49.14	0.112197	0.0134401	0.0471455	-0.0298622	0.0420321	0.131645	0.0317418	0.0347694	0.103069	0.0691891	0.121794	0.163983	0.0770805	0.0726211	0.14578	0.0668639	0.0784063	0.037762	0.208061	0.0685692	0.0666693	0.0377818	0.0371075	0.0344428	0.0166956	0.0549149	0.0770414	0.029866	0.0556914	0.00573587	0.0299853	0.0306258	0.0286152	0.0487081	0.0071507	0.0836982	0.0291156	0.0190075	0.0389891	0.0111675	0.0686265	0.065859	0.0934369	0.0894219	0.0225825	0.0496891	0.0454271	0.09966	0.134251
49.335	0.113723	0.00945378	0.0447644	-0.0307791	0.0443517	0.135244	0.0345109	0.0333229	0.103122	0.0693307	0.116053	0.162563	0.0773364	0.0706191	0.14511	0.0671198	0.0794915	0.0374616	0.215574	0.0683991	0.0645905	0.0383502	0.0362789	0.0354252	0.0153068	0.0561412	0.0755611	0.0275872	0.0551198	0.00557604	0.0310787	0.0303316	0.0279171	0.0496297	0.00627474	0.0853142	0.0285338	0.0194832	0.0390739	0.0117897	0.0686133	0.0660749	0.0944578	0.0902924	0.0225302	0.0514235	0.0446678	0.100197	0.129774
49.53	0.115029	0.00518489	0.0420658	-0.0314935	0.0471474	0.138657	0.0394319	0.0313913	0.102919	0.0704768	0.110832	0.160861	0.0760042	0.0680703	0.141874	0.0658847	0.0799944	0.0377264	0.222506	0.0677576	0.0609357	0.038342	0.0354263	0.0359608	0.0134391	0.0573598	0.0742909	0.0253253	0.0545647	0.00508806	0.0327606	0.0299865	0.0265125	0.050385	0.00595013	0.0863865	0.0269178	0.0203065	0.038727	0.0127455	0.0686133	0.0665787	0.0951581	0.090299	0.0228116	0.0522879	0.0437973	0.100413	0.125833
49.725	0.115831	0.00137508	0.0385823	-0.0318636	0.0498988	0.141373	0.0435592	0.0282959	0.101402	0.0710591	0.104509	0.160033	0.0751223	0.0639601	0.137244	0.0651355	0.0808852	0.0380795	0.230125	0.0670757	0.0564447	0.0390326	0.0348334	0.0370654	0.0121882	0.0589761	0.0729038	0.0240726	0.0533114	0.00454135	0.034299	0.0294822	0.025941	0.0501735	0.00539878	0.0880101	0.0262153	0.0215451	0.0393421	0.0145916	0.068849	0.0675802	0.0957345	0.0898932	0.0219218	0.0525235	0.043097	0.100806	0.123889
49.92	0.116061	-0.00218774	0.0351694	-0.0306997	0.0522621	0.144319	0.0456934	0.0259414	0.10022	0.0712617	0.0986009	0.157026	0.0745311	0.0600799	0.131529	0.0652771	0.0813615	0.038917	0.234014	0.0662068	0.0529115	0.0399747	0.0340697	0.0381695	0.0105725	0.0602269	0.0716088	0.0240557	0.0525044	0.0044239	0.0359137	0.0290111	0.0249317	0.0497205	0.00541346	0.0891731	0.0251958	0.0227832	0.0405269	0.0166408	0.0685219	0.0683329	0.0965527	0.0905346	0.020874	0.0541076	0.0424555	0.100996	0.124066
50.115	0.116176	-0.0050451	0.0337229	-0.0286183	0.0538756	0.14714	0.0471659	0.0217703	0.0972655	0.0718261	0.093142	0.15311	0.0732523	0.0556706	0.124783	0.0649596	0.0825082	0.0391024	0.238591	0.0651431	0.0504508	0.0409653	0.0329411	0.0391852	0.00954099	0.0611608	0.0708102	0.0240641	0.0511252	0.00406246	0.0378226	0.0282374	0.0242337	0.0498793	0.0058441	0.0894374	0.0239571	0.0237048	0.0411354	0.0190755	0.0685026	0.0671613	0.0965263	0.0922761	0.0201214	0.055201	0.0414276	0.101552	0.122161
50.31	0.114711	-0.0102131	0.032039	-0.0253997	0.0549779	0.148022	0.048665	0.0178633	0.0953784	0.0722763	0.0887589	0.148612	0.0731113	0.051711	0.117304	0.0652942	0.0843776	0.0390497	0.244315	0.0632186	0.0478515	0.0410629	0.0316739	0.0401922	0.00950006	0.0622654	0.069313	0.0245182	0.0500318	0.00426407	0.0401438	0.0281199	0.0236785	0.0500609	0.00583649	0.0897544	0.0228093	0.0243318	0.0420125	0.0214255	0.0687708	0.0670175	0.0961728	0.0947438	0.0197486	0.0563599	0.0400726	0.101965	0.120289
50.505	0.112886	-0.0140667	0.0294369	-0.020725	0.0547753	0.150165	0.0507991	0.0145735	0.0945231	0.0734847	0.0847725	0.141742	0.0732434	0.0492149	0.110945	0.0661413	0.0850037	0.0385912	0.247181	0.0621953	0.0468036	0.0416073	0.031154	0.0405659	0.0101737	0.0633461	0.0677661	0.0245267	0.0492247	0.00474296	0.0416907	0.0282544	0.0228545	0.0507406	0.00668961	0.0901323	0.0215103	0.0250267	0.0436031	0.0240506	0.0687378	0.0661795	0.0956035	0.0968581	0.0196769	0.0577672	0.0380564	0.102135	0.118894
50.7	0.11002	-0.0185293	0.0290667	-0.015416	0.0571209	0.151656	0.053621	0.0120426	0.092883	0.0760068	0.0820911	0.134325	0.0725818	0.0468782	0.104507	0.0695193	0.0844747	0.0386528	0.251123	0.0616754	0.0453902	0.0421594	0.0304634	0.0404033	0.0108725	0.0639554	0.0653862	0.0246363	0.0472825	0.00544103	0.0431535	0.0282883	0.022266	0.0520021	0.00619155	0.0901018	0.0203244	0.0253208	0.045338	0.0261324	0.0695691	0.0643796	0.0945954	0.0973685	0.0192777	0.058716	0.0364266	0.101879	0.117847
50.895	0.109958	-0.0224978	0.0280438	-0.00959528	0.0586201	0.153465	0.0559576	0.00891216	0.0922829	0.0792521	0.0800363	0.127526	0.0726878	0.0453702	0.100777	0.0720763	0.0847566	0.038256	0.25286	0.0600024	0.0447405	0.0420535	0.0293342	0.0402004	0.0123105	0.0641583	0.0631412	0.024695	0.0451883	0.00593688	0.0440616	0.0283137	0.0216945	0.0545245	0.00601755	0.0903286	0.0198486	0.0260837	0.0482639	0.027946	0.0697784	0.0618134	0.093443	0.0983701	0.0197688	0.0593574	0.0344693	0.10201	0.117402
51.09	0.108336	-0.025232	0.0273383	-0.00360753	0.0605072	0.153535	0.0584004	0.00520775	0.0917807	0.0809983	0.0790578	0.117693	0.0724059	0.0458642	0.0968617	0.0742809	0.0838042	0.038503	0.256838	0.0565751	0.0434248	0.0416067	0.0280512	0.0400706	0.0135858	0.0646051	0.0614848	0.0243923	0.0437837	0.00639943	0.0453821	0.0290117	0.0206011	0.0586852	0.0063351	0.0910457	0.0190863	0.0272239	0.0501491	0.0303812	0.0700989	0.0588154	0.0933252	0.0976824	0.0197429	0.0595803	0.032034	0.102167	0.118128
51.285	0.106527	-0.0276925	0.0276291	0.00325331	0.0607186	0.15246	0.0597763	0.00251738	0.0913305	0.0847376	0.0785022	0.109332	0.0702978	0.0468782	0.0966236	0.0784876	0.0814142	0.0399583	0.258496	0.0542032	0.0420278	0.0397384	0.027239	0.0408015	0.0144875	0.0654659	0.0583147	0.023291	0.0420352	0.0063074	0.0462902	0.0296341	0.0195331	0.061555	0.00746064	0.091559	0.0184594	0.0280922	0.0520211	0.0325412	0.0696601	0.0563604	0.0914664	0.0969297	0.0193503	0.0600121	0.0301748	0.103477	0.118331
51.48	0.104128	-0.0295708	0.0257414	0.00978778	0.0617682	0.148817	0.061593	-0.00065746	0.0901748	0.0871276	0.0771002	0.0997724	0.0674404	0.0468344	0.0966947	0.0841579	0.0798706	0.0402936	0.263646	0.0533015	0.0398027	0.0379759	0.0262811	0.0406553	0.0145039	0.0661155	0.0557416	0.0235853	0.0407826	0.00625715	0.0468539	0.0292642	0.0190033	0.063768	0.0079587	0.0923143	0.0183234	0.0285909	0.0531206	0.0346031	0.0690253	0.0547306	0.0893389	0.0959414	0.0187678	0.0587947	0.0281255	0.104734	0.118999
51.675	0.102682	-0.0312998	0.0229894	0.0163489	0.0624203	0.144787	0.061452	-0.00285318	0.0898224	0.0876654	0.0782552	0.0894453	0.0646008	0.048025	0.097903	0.0891754	0.078927	0.0410429	0.264801	0.0538214	0.0363023	0.0370988	0.0246403	0.0412483	0.014991	0.06696	0.0541354	0.0237705	0.0389748	0.00623172	0.0473328	0.0294913	0.0187091	0.0647723	0.00896299	0.0926237	0.0185502	0.0280395	0.0536509	0.0363441	0.068973	0.0541415	0.0865045	0.0942329	0.0184534	0.0583823	0.0267639	0.105035	0.119137
51.87	0.0985374	-0.0320935	0.0207404	0.0234834	0.0618648	0.141727	0.0610818	-0.00595755	0.090352	0.0908492	0.0787137	0.0770018	0.0628991	0.0484396	0.0994905	0.0976503	0.0766779	0.0423128	0.264264	0.0548202	0.0338095	0.0362298	0.0228532	0.0416623	0.0158442	0.0677476	0.0531685	0.0241404	0.0371924	0.00714835	0.0477445	0.0298279	0.0191462	0.0654368	0.00882705	0.0935225	0.0198486	0.0285457	0.0539648	0.0378825	0.0683777	0.0542923	0.0840174	0.0925702	0.0177922	0.0587881	0.0263388	0.105526	0.118449
52.065	0.0947193	-0.0317227	0.0187827	0.0315526	0.0598367	0.137176	0.061426	-0.00936161	0.0908898	0.0925509	0.0767205	0.0651755	0.0609326	0.0479196	0.100813	0.105138	0.0751788	0.0437497	0.260868	0.0556002	0.0315113	0.0369608	0.0208796	0.0417845	0.0165991	0.0678938	0.0524959	0.0248803	0.0359815	0.00756852	0.0475344	0.0294834	0.0193393	0.0658446	0.00855518	0.0939982	0.0201961	0.0289383	0.052721	0.0396758	0.0665646	0.0556082	0.0817853	0.0894412	0.0167841	0.0595605	0.0257238	0.10529	0.117173
52.26	0.0900536	-0.0296412	0.0159959	0.038696	0.0585489	0.131347	0.0616285	-0.0128095	0.0915953	0.0938824	0.0761827	0.0554573	0.0587636	0.0448679	0.103468	0.112819	0.0738295	0.0449225	0.258303	0.0563476	0.0289202	0.0367093	0.0191739	0.0415325	0.0176552	0.0687792	0.0511252	0.0258472	0.0351072	0.00734148	0.047383	0.0293823	0.0198939	0.0660485	0.00831376	0.0927824	0.0205131	0.0295201	0.0514249	0.0411618	0.06466	0.0563934	0.0796188	0.084846	0.0157368	0.0600186	0.0252393	0.104773	0.115563
52.455	0.0846385	-0.0277802	0.0161457	0.0453632	0.0580022	0.124662	0.0610196	-0.0150319	0.0930944	0.0949142	0.0752213	0.0446457	0.0542134	0.0428309	0.107014	0.121321	0.0731685	0.0455575	0.25481	0.0558195	0.0268653	0.0362304	0.0176389	0.0408986	0.0190604	0.0687382	0.0494857	0.0271252	0.0346786	0.0072319	0.047047	0.0300549	0.0205333	0.0655874	0.0083665	0.091385	0.0211699	0.0294217	0.0494676	0.0422613	0.0638089	0.0568515	0.0782312	0.0802381	0.0147551	0.0602873	0.0260315	0.105369	0.113082
52.65	0.0812872	-0.0250199	0.0150263	0.0503369	0.0582848	0.118242	0.0603313	-0.0164072	0.0927769	0.0956553	0.0749477	0.0320434	0.0496359	0.0409609	0.110497	0.12842	0.0727805	0.0460864	0.247376	0.0548447	0.0253385	0.0356538	0.0159009	0.0396068	0.0199943	0.0683236	0.0474932	0.0277222	0.0340483	0.00762725	0.0472153	0.0308287	0.0205417	0.0653008	0.00826048	0.0906146	0.0216076	0.0290443	0.0476743	0.0433614	0.0630557	0.0565569	0.0768894	0.0753615	0.0139039	0.0599795	0.0262083	0.105709	0.110529
52.845	0.0768513	-0.0230446	0.0137386	0.0553017	0.0584086	0.110543	0.0592468	-0.018603	0.091728	0.0943675	0.0744981	0.0233653	0.0459588	0.0391087	0.11429	0.13499	0.0730453	0.0464922	0.238143	0.0540816	0.0251192	0.034541	0.0149507	0.0382747	0.0210095	0.0684616	0.0458955	0.0284535	0.0330137	0.00872066	0.0474423	0.0318373	0.0204915	0.0650817	0.00834312	0.0899044	0.0225896	0.0290672	0.0454813	0.0441008	0.0617992	0.0560526	0.0756259	0.0716174	0.013714	0.059528	0.0263129	0.10639	0.106615
53.04	0.0725214	-0.0205047	0.0117803	0.0586175	0.0579679	0.103329	0.0574301	-0.0210285	0.0911286	0.0934856	0.075354	0.0155958	0.043137	0.0355631	0.119043	0.140961	0.0726567	0.0477881	0.227287	0.053391	0.0245017	0.0339644	0.0142361	0.0371783	0.0221387	0.0673167	0.0442305	0.0286134	0.0322399	0.00877091	0.0474169	0.0330482	0.0207107	0.0647266	0.00853234	0.0891111	0.0239337	0.0289084	0.0428825	0.0452923	0.0608891	0.0550775	0.0731713	0.0667668	0.0139369	0.0587885	0.0266207	0.107582	0.100599
53.235	0.0699727	-0.0173654	0.00982207	0.0627277	0.0573501	0.0958591	0.056724	-0.0242472	0.0898237	0.0924182	0.0759807	0.00960808	0.0412587	0.0329349	0.122606	0.145229	0.070708	0.0482644	0.216043	0.0526355	0.025249	0.0334282	0.0131069	0.0356269	0.0232842	0.066667	0.0426497	0.0290251	0.0311047	0.00923346	0.0468363	0.0349147	0.0213246	0.0647571	0.00932512	0.0880688	0.0253763	0.0285234	0.040362	0.0469942	0.059266	0.0544884	0.0704288	0.0636901	0.0139958	0.0580557	0.0273799	0.107791	0.0938041
53.43	0.0663565	-0.0142077	0.00885183	0.0668283	0.0555068	0.0890681	0.0575006	-0.0266461	0.0892859	0.0911571	0.0743755	0.00373462	0.0384896	0.0294426	0.12511	0.148271	0.0692971	0.0476999	0.202938	0.0526355	0.0248262	0.0340697	0.0121812	0.0352532	0.0241204	0.0667319	0.0405725	0.0300428	0.030222	0.0103347	0.0463574	0.0364447	0.0219718	0.0647342	0.0094915	0.0865208	0.0271206	0.0285006	0.0378678	0.047786	0.0587683	0.0533954	0.0685893	0.0609405	0.0147094	0.0570867	0.0282443	0.107431	0.0873038
53.625	0.0636839	-0.0109001	0.00783779	0.0708851	0.053205	0.0825679	0.0572098	-0.0278627	0.0886338	0.0889874	0.0753547	0.00116808	0.0347243	0.025615	0.128435	0.149532	0.0683357	0.0466598	0.190944	0.0525624	0.0245181	0.0340287	0.0120514	0.0352696	0.0258584	0.0663419	0.0396643	0.0307996	0.0289433	0.0108893	0.0454995	0.0378147	0.0219887	0.0643194	0.00993736	0.08418	0.0291292	0.028531	0.0354199	0.0493436	0.058493	0.0518439	0.0684126	0.0585383	0.0152462	0.0561379	0.0296516	0.107889	0.0823683
53.82	0.06013	-0.00573213	0.00835846	0.0734339	0.0514417	0.077038	0.0571133	-0.0287091	0.0889684	0.0855573	0.0774539	0.000647401	0.0328371	0.0218585	0.131654	0.151499	0.0658136	0.0460775	0.175995	0.0531232	0.0254601	0.0338334	0.0122952	0.0357895	0.0285308	0.0662114	0.0386218	0.0310769	0.0275054	0.0110068	0.0450285	0.0395808	0.022737	0.0635793	0.0107606	0.0814613	0.0313574	0.0289089	0.0326967	0.051111	0.0578841	0.0509206	0.0683669	0.0561101	0.0150761	0.0551689	0.0305683	0.109585	0.079377
54.015	0.0567088	-0.00229251	0.00819083	0.0754798	0.049387	0.0724084	0.0563196	-0.028471	0.0880337	0.0836791	0.0806821	0.000435321	0.032961	0.0185421	0.13504	0.152082	0.062762	0.0453105	0.161814	0.0538296	0.0266946	0.0337603	0.0125958	0.0361468	0.0307154	0.0660571	0.0376973	0.0307487	0.0263618	0.0108554	0.0437086	0.041204	0.0239479	0.0624462	0.0116817	0.0786442	0.0336607	0.0295206	0.0300847	0.0530353	0.0572102	0.049559	0.0687726	0.0529552	0.0141533	0.0547829	0.0308233	0.111679	0.0773673
54.21	0.0540013	0.00173764	0.0104393	0.0784165	0.0470935	0.066782	0.0553055	-0.0274658	0.0894973	0.083088	0.0835572	0.000761695	0.0325286	0.016293	0.137809	0.152338	0.0608393	0.0437675	0.147669	0.0537728	0.0277992	0.0331756	0.012628	0.0362848	0.0317873	0.0660413	0.0369829	0.0300507	0.0251346	0.0114948	0.0423543	0.0425747	0.0241495	0.0611477	0.0121874	0.0757971	0.0351407	0.0294304	0.027715	0.0546128	0.0555149	0.0488648	0.0694862	0.0501406	0.0130664	0.053402	0.0314779	0.112464	0.0749778
54.405	0.0506944	0.00392511	0.0135785	0.0814148	0.0432392	0.0627429	0.0544147	-0.025834	0.0897615	0.0811037	0.0876756	0.00173193	0.0317171	0.0157908	0.139828	0.152444	0.0589255	0.0412276	0.133831	0.053115	0.0287085	0.0328183	0.0120836	0.0358708	0.0325996	0.0662688	0.0361086	0.0310175	0.0243523	0.0119234	0.0415636	0.0439369	0.0250322	0.0591691	0.0127914	0.0719078	0.036878	0.0299964	0.0260918	0.0554701	0.0541405	0.0475164	0.0713653	0.048681	0.0119801	0.0514711	0.0317725	0.114023	0.0730601
54.6	0.0466198	0.00560079	0.0165858	0.0852335	0.0388389	0.059824	0.0535416	-0.0247228	0.0913756	0.0786787	0.090806	0.00265771	0.0310999	0.0155	0.144441	0.151765	0.0575146	0.0380528	0.119492	0.0529928	0.0292769	0.0329972	0.0111006	0.0353269	0.033168	0.0661226	0.0356461	0.0304539	0.0226117	0.0125712	0.0408994	0.0450133	0.0249905	0.0578625	0.0130258	0.0682	0.0385239	0.0304499	0.0249923	0.0562553	0.0534859	0.0459846	0.073866	0.048426	0.011136	0.0501161	0.032126	0.115973	0.0709392
54.795	0.0443796	0.00742633	0.0203429	0.0904987	0.0345001	0.0574695	0.0531803	-0.0225182	0.0929452	0.0759973	0.0951974	0.00489788	0.0302268	0.0178106	0.149953	0.148123	0.0561564	0.0359269	0.102568	0.0521074	0.0287325	0.0324773	0.00991466	0.0343036	0.0332007	0.0656273	0.0349983	0.0296547	0.0217714	0.0133195	0.0400421	0.045804	0.0254276	0.0576058	0.0137811	0.0639861	0.0396266	0.0303819	0.0233234	0.0560262	0.0520456	0.04372	0.0763663	0.0487856	0.0108216	0.049501	0.0328131	0.118618	0.0689819
54.99	0.0427128	0.0085026	0.0240206	0.0945822	0.0321012	0.0555201	0.0546883	-0.0207631	0.0953181	0.0712439	0.0993425	0.00860166	0.0306325	0.0186926	0.155015	0.143651	0.0561564	0.0351954	0.0886077	0.050556	0.0281799	0.0324452	0.00863928	0.0331183	0.0335662	0.065432	0.0337705	0.0282755	0.0209468	0.0140594	0.0392345	0.0458967	0.0261929	0.0571377	0.0146043	0.0601271	0.0409326	0.0305635	0.0217526	0.055103	0.0505987	0.042522	0.0781073	0.048812	0.0104681	0.048467	0.0332255	0.120346	0.0658661
55.185	0.0413991	0.00967539	0.0260138	0.0984713	0.028574	0.0550706	0.055844	-0.0190608	0.0976287	0.0670728	0.101715	0.0137081	0.029548	0.0198387	0.160482	0.138149	0.0562002	0.0338817	0.0743914	0.0487123	0.0275951	0.0316166	0.00763991	0.0318914	0.0331761	0.0655132	0.0323998	0.027216	0.0205938	0.0150432	0.0378892	0.0454759	0.026874	0.0560274	0.0151328	0.0570838	0.0422697	0.0305331	0.0200639	0.0540166	0.0497998	0.0421619	0.078991	0.0483468	0.0101406	0.0481328	0.0346069	0.121884	0.0640068
55.38	0.0403234	0.0125239	0.0286502	0.101461	0.0262633	0.05627	0.0555354	-0.0175438	0.0981754	0.0635271	0.104872	0.0190964	0.0298566	0.0214788	0.166003	0.130706	0.056218	0.0328054	0.0604043	0.0474533	0.0278635	0.0320142	0.00669785	0.0305511	0.0326241	0.0658378	0.0312058	0.026182	0.0199296	0.0164726	0.0371912	0.0449794	0.0263109	0.0556342	0.016024	0.0542368	0.0433044	0.0306614	0.01865	0.0527332	0.0488836	0.0413305	0.0804704	0.0482615	0.00947933	0.0477139	0.0349344	0.12371	0.0638956
55.575	0.0410022	0.0146935	0.0306522	0.103489	0.0252137	0.0562173	0.055456	-0.0175616	0.0992689	0.0573711	0.108021	0.0251731	0.0298217	0.0217696	0.170784	0.122125	0.056077	0.0322854	0.0477138	0.0462188	0.027953	0.0317376	0.00597508	0.0287483	0.0320557	0.0657805	0.0300452	0.0250552	0.0192649	0.0173808	0.0370822	0.0451478	0.026185	0.0541542	0.0159261	0.0515861	0.0440896	0.0303064	0.0162477	0.0506972	0.047843	0.0406561	0.0821916	0.0476399	0.00833359	0.047917	0.0363743	0.12604	0.0629073
55.77	0.0422277	0.0176481	0.0316663	0.103242	0.0239704	0.0546032	0.0548826	-0.0183731	0.0999565	0.0505363	0.110834	0.0290794	0.0311005	0.022237	0.175801	0.11297	0.0567647	0.0305925	0.0330657	0.0447002	0.0287331	0.0320955	0.0057476	0.027798	0.0311944	0.065553	0.0293054	0.0239201	0.0193569	0.0179438	0.0366366	0.0451895	0.0260839	0.0518433	0.0165302	0.0491469	0.0446708	0.0305706	0.0139694	0.0493681	0.046874	0.0398511	0.0842342	0.0478105	0.00712894	0.0473019	0.0374545	0.129209	0.0626716
55.965	0.041601	0.0206026	0.033474	0.10251	0.0243406	0.0513313	0.0548033	-0.0193789	0.101623	0.0457124	0.113656	0.0335064	0.0320441	0.0224046	0.178817	0.103931	0.0566504	0.0301601	0.0198368	0.0434494	0.0291962	0.0331837	0.00608092	0.0269449	0.0302196	0.0656103	0.0281448	0.0226002	0.0195422	0.0186249	0.0364931	0.0451138	0.0258823	0.0488375	0.0167569	0.0469192	0.0447236	0.0309257	0.0110629	0.0482813	0.0458597	0.0391507	0.0865842	0.0483407	0.00515229	0.0460058	0.0380634	0.130937	0.0627437
56.16	0.0418651	0.0233806	0.0351053	0.101804	0.0247553	0.0494797	0.0532774	-0.0189287	0.103307	0.0425642	0.114847	0.0383125	0.0350513	0.0209931	0.182371	0.0961702	0.0568358	0.0307424	0.00530299	0.0426775	0.0301547	0.0336954	0.00628383	0.0259133	0.028912	0.0655857	0.0271694	0.0223647	0.0192818	0.0184397	0.0363163	0.0446428	0.0255965	0.0445936	0.0172099	0.045537	0.0444136	0.0303743	0.00883082	0.0476526	0.0449501	0.037717	0.0875334	0.0496957	0.00388213	0.0445264	0.0393529	0.132822	0.0616833
56.355	0.0417858	0.0265205	0.0355021	0.10012	0.0262195	0.0494441	0.0531625	-0.0205244	0.105027	0.0380401	0.115711	0.0409495	0.0383055	0.0186558	0.182045	0.0876159	0.0575241	0.0294197	-0.00609089	0.0420278	0.0308692	0.035003	0.00763991	0.02489	0.0283191	0.0657162	0.0262952	0.0221631	0.0192818	0.0189101	0.0365942	0.0440876	0.0246799	0.041354	0.0176024	0.0433773	0.0446855	0.0304803	0.00751541	0.0472468	0.0442107	0.0363488	0.0891306	0.0511817	0.00255965	0.0432699	0.0407475	0.134177	0.0608585
56.55	0.0424474	0.0286197	0.03716	0.0988333	0.0306732	0.0529276	0.0520602	-0.0218292	0.108079	0.03513	0.115128	0.0442831	0.0415159	0.0169445	0.18156	0.0793702	0.0581153	0.0281409	-0.019857	0.0409641	0.0323961	0.0362456	0.0101983	0.0239637	0.0280103	0.0659436	0.0253029	0.0219361	0.018878	0.019053	0.0375102	0.0430699	0.0239649	0.0387484	0.0183577	0.0419728	0.0451841	0.0308882	0.00572823	0.0462062	0.04262	0.03449	0.0912124	0.0530603	0.00225849	0.0425041	0.0421553	0.134662	0.0610155
56.745	0.0415654	0.0306306	0.0393824	0.0981189	0.0334074	0.0570904	0.0530215	-0.0228877	0.109763	0.032387	0.112853	0.0472814	0.0449549	0.0132585	0.179328	0.072677	0.0574803	0.0273739	-0.0294431	0.0387548	0.0338744	0.037659	0.01378	0.0227614	0.0275308	0.0661308	0.0241677	0.0221377	0.0192062	0.0190784	0.0379643	0.0415818	0.0233092	0.0376158	0.0182897	0.041316	0.044723	0.0313416	0.00482474	0.0457217	0.0415007	0.0324413	0.0924755	0.056811	0.00102791	0.0406976	0.043622	0.135814	0.062115
56.94	0.0418651	0.0330734	0.0400707	0.0961874	0.0373848	0.0616057	0.0530831	-0.0238846	0.112479	0.0291588	0.110825	0.04998	0.047503	0.00977508	0.176894	0.0654987	0.0581241	0.0257776	-0.0355376	0.036562	0.03679	0.0394864	0.0174026	0.0215591	0.0267753	0.0658144	0.0226293	0.0210279	0.0189537	0.0187836	0.0379897	0.0403539	0.0214596	0.0365061	0.0184708	0.0410816	0.0438172	0.0310393	0.00472671	0.0446678	0.0398313	0.0296262	0.0935359	0.0598221	0.00102791	0.0391856	0.0450816	0.136737	0.0630185
57.135	0.0422442	0.0343693	0.0399825	0.0929947	0.0422525	0.0677001	0.053868	-0.0244491	0.113617	0.0268132	0.109247	0.0533752	0.0489228	0.00744665	0.173093	0.0597046	0.0576746	0.024808	-0.0397442	0.034158	0.0393156	0.0402659	0.0214632	0.0206247	0.0263367	0.065839	0.0215026	0.0189428	0.0181799	0.0182036	0.0386369	0.039042	0.0193575	0.0367779	0.0184637	0.0404775	0.0435377	0.0313639	0.00553169	0.0442229	0.0380573	0.0260325	0.0944846	0.0627089	0.00161044	0.037595	0.0456642	0.136821	0.0633654
57.33	0.0438056	0.0357631	0.0395678	0.090331	0.0470414	0.0763687	0.054468	-0.0260454	0.113476	0.025561	0.108242	0.0550065	0.0501661	0.00614179	0.16975	0.0542546	0.0591471	0.0233882	-0.0442246	0.0322089	0.0411027	0.0419389	0.0245742	0.0198616	0.0255976	0.0650916	0.020233	0.017009	0.0175824	0.0180274	0.0397219	0.0380248	0.0170454	0.0379785	0.0187655	0.0410213	0.043349	0.0311676	0.00678206	0.043843	0.0362376	0.0229431	0.094347	0.0656022	0.00163637	0.0364888	0.04698	0.136298	0.0630312
57.525	0.0451816	0.0388059	0.0384039	0.0889551	0.0513452	0.0842614	0.0556941	-0.0274563	0.112523	0.023312	0.10818	0.0574581	0.0523707	0.00435117	0.164909	0.0495102	0.0599141	0.023291	-0.0476909	0.0311616	0.04254	0.0437254	0.0279933	0.0191961	0.0245982	0.0650267	0.0198376	0.0150922	0.0161608	0.0178342	0.0403103	0.037176	0.0154222	0.0386506	0.0187274	0.0412252	0.0429037	0.0309485	0.00845802	0.0437582	0.0344966	0.0212869	0.0933521	0.0683056	0.00189181	0.0359388	0.0478703	0.134694	0.0637316
57.72	0.0457988	0.0401552	0.036913	0.0869092	0.0543874	0.0904784	0.0570968	-0.0289733	0.1112	0.0230739	0.108903	0.0625289	0.052071	0.00182019	0.162131	0.0464147	0.0611485	0.0232732	-0.0491018	0.0308125	0.0433195	0.0450002	0.0308032	0.0190581	0.0247608	0.0649782	0.0200053	0.0137554	0.0148991	0.0174728	0.0407475	0.0363187	0.0140939	0.0398435	0.0191206	0.041807	0.0426019	0.0308425	0.00974091	0.0437648	0.0324936	0.0199649	0.0918727	0.0725077	0.00254645	0.0355	0.0490877	0.132285	0.0647265
57.915	0.0473157	0.0408695	0.0349643	0.0849078	0.0581356	0.0964312	0.0592747	-0.0304813	0.11038	0.0239381	0.108233	0.065907	0.0505363	0.000444211	0.158559	0.0422614	0.0622241	0.0233787	-0.048449	0.0305523	0.044099	0.0463562	0.0330528	0.019399	0.025256	0.0649209	0.0204842	0.0123345	0.0146218	0.0164805	0.0410169	0.0354699	0.0130846	0.0404927	0.0192869	0.0420565	0.0411142	0.0304271	0.0114428	0.0443214	0.0304377	0.01842	0.0901053	0.0760816	0.00337124	0.0353167	0.0510257	0.129051	0.0663369
58.11	0.0482942	0.0413724	0.0340912	0.085137	0.0623683	0.101405	0.061259	-0.0307544	0.108924	0.026584	0.109079	0.0697784	0.049046	0.000294358	0.15422	0.0407704	0.0639792	0.0238727	-0.0466857	0.0300816	0.0444405	0.0477369	0.035262	0.0200978	0.0258975	0.06527	0.0213252	0.0109638	0.0143361	0.0161191	0.0414292	0.0342845	0.012168	0.0414671	0.01943	0.0426987	0.0396342	0.0305402	0.0134854	0.0451396	0.0280355	0.0176739	0.0890382	0.078556	0.00374404	0.0357616	0.0525179	0.125143	0.0679276
58.305	0.048444	0.0407285	0.0337388	0.0845897	0.0663019	0.105153	0.0635963	-0.0302515	0.107769	0.0271224	0.108214	0.0762252	0.047564	0.000514692	0.152201	0.0386185	0.0658308	0.0248518	-0.0434848	0.0299354	0.044944	0.0483865	0.037114	0.0207475	0.0260677	0.064953	0.0223005	0.00949259	0.0146388	0.0157824	0.0417658	0.0325693	0.0106381	0.0421316	0.0188259	0.0431821	0.0378594	0.0305478	0.0156718	0.0451787	0.0263925	0.0168623	0.0875918	0.0805788	0.00347587	0.0367433	0.0524721	0.123042	0.0701272
58.5	0.0498816	0.0408873	0.0323717	0.0834696	0.0697771	0.107164	0.0655539	-0.0306394	0.10701	0.028419	0.110172	0.0798058	0.0475373	0.00171415	0.151477	0.0376661	0.0677446	0.0250461	-0.0397366	0.0294073	0.0452692	0.0482322	0.0389577	0.0204469	0.0257432	0.0642221	0.0238983	0.00772654	0.0150256	0.0151267	0.0414879	0.0308208	0.00972992	0.042932	0.0184632	0.0439749	0.0361227	0.0302384	0.0177667	0.04565	0.0237547	0.016679	0.085019	0.0824574	0.00240224	0.0375356	0.0530806	0.120522	0.0718225
58.695	0.0500315	0.0402168	0.0309519	0.0821558	0.0729697	0.11003	0.0684462	-0.0326681	0.106984	0.029301	0.10981	0.0833775	0.0488244	0.00448325	0.149369	0.0370489	0.0685294	0.026095	-0.0371967	0.0288471	0.0460732	0.0484924	0.0405822	0.0198943	0.0249227	0.0638975	0.0245878	0.00603677	0.0154549	0.0145213	0.0411937	0.0300809	0.00947745	0.0446534	0.017957	0.0455457	0.0342273	0.0293923	0.0193183	0.0454799	0.0210315	0.0175038	0.0820012	0.0837271	0.00209447	0.0375681	0.0532771	0.118316	0.0737666
58.89	0.0486117	0.0383563	0.0300522	0.0823234	0.0751654	0.111935	0.0701746	-0.0337178	0.105688	0.0313558	0.110674	0.0848062	0.0495476	0.00730505	0.1466	0.0353465	0.0725329	0.0256366	-0.032223	0.0273688	0.0461463	0.0493374	0.0413454	0.0189844	0.0229573	0.0634432	0.0246466	0.00468303	0.0154967	0.0137143	0.040521	0.0286091	0.0085693	0.0467452	0.0172169	0.0465201	0.0321349	0.0284332	0.0206601	0.0444322	0.0190548	0.0189704	0.0790032	0.0849181	0.00237584	0.037627	0.0535128	0.115678	0.07628
59.085	0.0471474	0.0373511	0.0295499	0.0832143	0.0766468	0.112244	0.0719912	-0.0348639	0.105688	0.0335077	0.111326	0.0833337	0.0507909	0.00985381	0.143266	0.0365371	0.0750023	0.0246753	-0.0292507	0.0259233	0.0458621	0.0500923	0.0415646	0.018026	0.021382	0.0625251	0.0238983	0.00385903	0.0159084	0.0130919	0.0407559	0.0279365	0.00704724	0.0497135	0.0164769	0.047638	0.0296202	0.0270586	0.0219038	0.0430512	0.0176607	0.0210847	0.0758808	0.0848592	0.00225802	0.0379348	0.0541217	0.112634	0.076889
59.28	0.0467328	0.0365403	0.0284654	0.0829851	0.0765675	0.111529	0.0747692	-0.0362398	0.105759	0.0350595	0.111917	0.0817729	0.0521758	0.011212	0.141467	0.0384065	0.0770659	0.023987	-0.0265966	0.0259964	0.0456838	0.0511402	0.0416787	0.0171898	0.0206107	0.0619643	0.0235616	0.00399344	0.0159919	0.0126965	0.0411428	0.0277851	0.00611427	0.0520847	0.0165226	0.0485287	0.0283592	0.0263485	0.0220151	0.0412707	0.0161422	0.0236901	0.0727651	0.0843879	0.00247387	0.0381181	0.0540232	0.11033	0.0786959
59.475	0.0468471	0.0363371	0.0277072	0.0824473	0.0776704	0.111265	0.0777675	-0.037325	0.105953	0.0381283	0.112173	0.0805646	0.0537098	0.0123937	0.139368	0.0395615	0.0794026	0.0239958	-0.0240478	0.0269384	0.0457329	0.0513841	0.0420605	0.0165722	0.0198312	0.0611684	0.0228133	0.00304351	0.0158575	0.0116873	0.0411428	0.0272221	0.0053157	0.0543651	0.0160696	0.04982	0.0268183	0.0253518	0.02246	0.0399091	0.0150228	0.0267144	0.0695051	0.0835306	0.0029843	0.0389561	0.0542848	0.107633	0.0802343
59.67	0.0474383	0.0368222	0.0269046	0.0824822	0.078252	0.110603	0.0787994	-0.0375892	0.104092	0.0421674	0.113135	0.079515	0.0555532	0.0145723	0.136599	0.0411222	0.0812015	0.0244632	-0.0182626	0.027515	0.0461469	0.0516928	0.0425155	0.0163202	0.019344	0.0603883	0.0216109	0.00279105	0.0160845	0.0102742	0.0411004	0.0263896	0.00486163	0.0554602	0.0148386	0.0508395	0.0259728	0.0241507	0.0223879	0.0384626	0.0126206	0.0296799	0.0672989	0.0827058	0.0029777	0.0405203	0.0545463	0.105394	0.0813927
59.865	0.0474649	0.0380039	0.0273809	0.0806649	0.0783574	0.108292	0.0791524	-0.0386826	0.102143	0.0455632	0.113629	0.0769307	0.0578194	0.0142459	0.133706	0.0446584	0.0817571	0.0241457	-0.0131562	0.0280834	0.0462609	0.0526752	0.0421746	0.0158161	0.0194739	0.0596082	0.0203916	0.00220257	0.0158151	0.00894588	0.0409908	0.0265155	0.00376882	0.0558224	0.0133357	0.0514741	0.025323	0.0240294	0.022329	0.0378867	0.0116978	0.0333391	0.0647397	0.0815082	0.00342921	0.0418292	0.0544615	0.103149	0.0823486
60.06	0.046336	0.0389735	0.0276101	0.078901	0.0770608	0.107428	0.0785701	-0.03975	0.0981393	0.0494613	0.113205	0.0732269	0.0582867	0.0140872	0.13144	0.048512	0.0815628	0.0224522	-0.00798818	0.0287413	0.0453352	0.0526425	0.0414032	0.015743	0.0194329	0.058244	0.0202905	0.00130289	0.0161772	0.00763451	0.0413947	0.0273226	0.00323907	0.056147	0.0117801	0.0521309	0.0252099	0.0235232	0.0221065	0.0372255	0.0108532	0.0362065	0.0628809	0.0789358	0.00378268	0.0423462	0.0540618	0.101001	0.0836904
60.255	0.0438666	0.039291	0.0284482	0.0774107	0.0773078	0.106405	0.0782082	-0.0382508	0.0938088	0.052292	0.113523	0.0690996	0.05953	0.0131963	0.129342	0.0537854	0.0817304	0.0237571	-0.00120607	0.0285547	0.0442873	0.0531384	0.0408349	0.0159056	0.0201803	0.0564657	0.0197607	0.000655684	0.0162529	0.00617966	0.041882	0.027819	0.00286067	0.0569474	0.0108057	0.0524479	0.0248396	0.0237195	0.0224077	0.0361061	0.00923001	0.0398723	0.0626848	0.0760557	0.00417528	0.041757	0.0527332	0.0990313	0.0843125
60.45	0.0437078	0.0398904	0.0282895	0.0763789	0.0749	0.105982	0.0782609	-0.0360195	0.0896904	0.0564637	0.111724	0.0640636	0.0590976	0.0135227	0.126899	0.0599675	0.0808484	0.0242778	0.00565477	0.0286196	0.0438242	0.0529682	0.0398197	0.0158407	0.0203914	0.0545249	0.0194495	0.000563053	0.0162444	0.00427133	0.0420837	0.0283742	0.00275109	0.0578233	0.0096655	0.0517003	0.024832	0.0244367	0.0220999	0.034941	0.00786842	0.0435117	0.0624426	0.0729795	0.00454808	0.0412136	0.0522096	0.0965833	0.0831865
60.645	0.0421293	0.0407279	0.0279193	0.0755236	0.072898	0.105788	0.0767706	-0.033065	0.0838347	0.0623727	0.109651	0.0606945	0.0584359	0.0134789	0.125179	0.0667489	0.0797023	0.025168	0.0126921	0.028774	0.0438651	0.0528793	0.0382923	0.0165635	0.0203101	0.0530711	0.0193236	0.000991699	0.0164381	0.00248046	0.0422683	0.0286182	0.00233879	0.0593866	0.00857802	0.0509978	0.0249832	0.0253127	0.0219887	0.0342473	0.00623205	0.0471511	0.0615853	0.0695296	0.00543178	0.0402776	0.0514112	0.0934218	0.083252
60.84	0.0407362	0.0406308	0.0275574	0.0750562	0.0699079	0.109254	0.0754131	-0.0301988	0.0787549	0.068784	0.107596	0.0574581	0.0575101	0.0142281	0.121591	0.0749946	0.0794204	0.0267992	0.0207175	0.0295132	0.043654	0.0523513	0.037042	0.0167664	0.0202452	0.0519992	0.018743	0.00176544	0.0164048	0.0013368	0.0427224	0.0289803	0.00204455	0.0605268	0.00785267	0.0499179	0.0250212	0.0261739	0.0213274	0.0331609	0.00468759	0.0495468	0.0612252	0.0661517	0.00640078	0.0401664	0.0505992	0.0904823	0.0829702
61.035	0.0389024	0.0402866	0.025803	0.0751445	0.066954	0.113408	0.0746638	-0.0264943	0.0738517	0.0733082	0.104643	0.0540718	0.0562929	0.013884	0.118936	0.0837959	0.0795169	0.0288895	0.0292985	0.0292693	0.0435967	0.0516531	0.0356532	0.0178874	0.0196932	0.0500988	0.0184318	0.00327055	0.0164048	0.0004123	0.0428907	0.0288876	0.00186776	0.0618861	0.00751283	0.0481584	0.0249532	0.026461	0.0207449	0.0319629	0.00348293	0.0517199	0.060309	0.0631142	0.00765727	0.0402253	0.0509461	0.0884204	0.0831403
61.23	0.0371213	0.0387874	0.0250886	0.0750473	0.0636554	0.117473	0.0749991	-0.0239634	0.0700685	0.0768005	0.104087	0.0514087	0.0540438	0.0165032	0.116025	0.0910536	0.0804077	0.0295067	0.0382407	0.0292775	0.0427523	0.0516045	0.0343457	0.0188131	0.019644	0.0481333	0.0180449	0.0036659	0.0163291	0.000319669	0.042832	0.0285595	0.00206089	0.0632607	0.00739212	0.0452738	0.0255573	0.0273827	0.0202538	0.0299598	0.00196439	0.0540962	0.0608458	0.059619	0.00854097	0.0405788	0.0505535	0.0856844	0.08299
61.425	0.0362749	0.0372178	0.0244892	0.0757528	0.0597922	0.121442	0.0749553	-0.0198716	0.0646008	0.079534	0.102606	0.0505972	0.0518126	0.0182849	0.116554	0.0977119	0.0817831	0.0310408	0.0468039	0.0294646	0.0427687	0.0508332	0.0321452	0.01913	0.019254	0.0460948	0.0181878	0.00404429	0.0159671	9.26313e-05	0.0431008	0.0287781	0.00216987	0.0645597	0.00689352	0.0429325	0.0259048	0.0279944	0.0190426	0.027839	0.00111322	0.0565645	0.0608458	0.0556718	0.00994168	0.0408733	0.0498267	0.0831512	0.083088
61.62	0.034643	0.037094	0.0242511	0.078125	0.0534952	0.125649	0.0735355	-0.0153037	0.0606145	0.0806624	0.10317	0.04886	0.0489114	0.0202781	0.117956	0.102827	0.0828854	0.0331222	0.0551468	0.0301547	0.0419968	0.0501023	0.0300254	0.0199019	0.01923	0.0440727	0.0171955	0.00375853	0.0157655	0	0.043076	0.0292152	0.00186716	0.0653753	0.00619862	0.0398816	0.0259429	0.0288252	0.0181589	0.0262874	0.000753143	0.0595624	0.0613628	0.0520522	0.010963	0.0408602	0.0492899	0.0809714	0.0823094
61.815	0.0345992	0.0366533	0.0243482	0.0793772	0.0483361	0.129617	0.0707924	-0.0122082	0.0576867	0.082947	0.101874	0.0489482	0.0459308	0.0227824	0.119879	0.108118	0.0844461	0.034048	0.0635068	0.0310646	0.0417126	0.0492736	0.0272314	0.0203165	0.0190838	0.0421962	0.0161445	0.00321182	0.0153362	0.000260336	0.0436899	0.0299048	0.000975958	0.0659946	0.00553417	0.0362565	0.0261848	0.0299578	0.0166403	0.0243631	0	0.0618732	0.0631957	0.0466322	0.0125928	0.0410567	0.0486023	0.078399	0.0803196
62.01	0.033761	0.0370768	0.025521	0.082799	0.044085	0.13251	0.0691434	-0.00952734	0.0535594	0.0838994	0.0999686	0.0508442	0.0427916	0.0247927	0.123027	0.113604	0.0835197	0.0344011	0.0721671	0.0318932	0.0403477	0.0477632	0.0252169	0.020544	0.0192785	0.0408395	0.0153453	0.00359869	0.0152188	9.26313e-05	0.0446991	0.0302832	0.00106011	0.0674143	0.00567772	0.0319599	0.0264039	0.031657	0.0150563	0.0230081	1.97948e-05	0.0630515	0.064891	0.0408913	0.0132601	0.0408865	0.0480588	0.0762782	0.0786436
62.205	0.0335407	0.0377563	0.0272583	0.0865739	0.0392611	0.132924	0.0659241	-0.0075964	0.0515217	0.0849224	0.0995457	0.0539753	0.0415305	0.0255248	0.126635	0.117246	0.082479	0.0350976	0.0806421	0.0331358	0.0397793	0.0467077	0.0230322	0.0208527	0.0196282	0.0391987	0.0140333	0.00438091	0.0151098	0.000471027	0.0457084	0.0308468	0.00148089	0.0683887	0.00594959	0.028667	0.026759	0.0329484	0.0134067	0.0211493	0.00024225	0.0649235	0.0669204	0.035648	0.0135156	0.040847	0.0476465	0.0750674	0.0768433
62.4	0.0328524	0.0387525	0.0291372	0.090472	0.0341103	0.13169	0.0627137	-0.00501271	0.0506309	0.083855	0.0997305	0.0595052	0.0391672	0.0261776	0.131114	0.119036	0.0806363	0.0361295	0.0899551	0.033444	0.0391782	0.0455218	0.0218463	0.0213644	0.0200423	0.0380619	0.0137809	0.00546585	0.0145044	0.000865769	0.0458089	0.0305611	0.00182538	0.0682528	0.00582126	0.0251028	0.0270156	0.0339826	0.0113382	0.0195063	0.00051702	0.0673191	0.0700758	0.03068	0.014321	0.0412198	0.0470309	0.074884	0.075829
62.595	0.0315913	0.0374559	0.0298953	0.0933122	0.0281835	0.131787	0.0612323	-0.00231409	0.0488847	0.0832022	0.0984783	0.0622743	0.0369003	0.0268748	0.138081	0.11945	0.0779466	0.0368965	0.101253	0.0344264	0.0389186	0.0450265	0.0199861	0.0220872	0.0208463	0.0369654	0.0131167	0.00584425	0.0141344	0.00101713	0.0465154	0.0301572	0.00186776	0.0685399	0.00598765	0.0223542	0.0271135	0.0349194	0.00891612	0.0174642	0.00100765	0.0686675	0.0730017	0.0263925	0.0144714	0.040624	0.0461864	0.0752375	0.0745004
62.79	0.0305424	0.0377823	0.0307513	0.0959492	0.0246473	0.133127	0.0590715	0.000190223	0.04922	0.0820644	0.0970319	0.0632445	0.0367505	0.02661	0.143743	0.119308	0.0732021	0.0379283	0.113052	0.0345808	0.0393408	0.044775	0.0187435	0.0233216	0.0212685	0.0365918	0.012587	0.00744198	0.0134703	0.00134467	0.047466	0.0298291	0.00227946	0.0689102	0.00648571	0.0193033	0.02697	0.0354485	0.00705683	0.0151859	0.00204216	0.0698128	0.0764643	0.0209268	0.0146938	0.0405651	0.0454403	0.0758266	0.0713846
62.985	0.0283555	0.0406574	0.0313069	0.0989476	0.0209607	0.137061	0.0562497	0.00340888	0.0483469	0.0819939	0.0969703	0.0631912	0.0366444	0.0255871	0.150119	0.119246	0.0676728	0.0400625	0.122797	0.0350035	0.0391215	0.0452785	0.0172658	0.0239795	0.0210983	0.0361047	0.0117714	0.00861895	0.0122848	0.00137797	0.0483148	0.0289288	0.00228793	0.0703603	0.00719584	0.0165389	0.0278079	0.0354333	0.00542046	0.012836	0.00379682	0.0712333	0.0796786	0.0164362	0.0147136	0.0405778	0.0443337	0.0768998	0.0678366
63.18	0.0264595	0.0436469	0.0305665	0.101161	0.0169921	0.140853	0.0533657	0.0053576	0.0472973	0.0814821	0.0949949	0.0628388	0.0368292	0.0259662	0.155631	0.116557	0.0621702	0.0434494	0.131281	0.035645	0.0392028	0.0447429	0.0160307	0.0242801	0.0202212	0.0363158	0.0109977	0.010158	0.0111073	0.00152932	0.0493404	0.0286679	0.0021614	0.0716142	0.0074677	0.0134048	0.0286762	0.0350032	0.00352205	0.0101585	0.00521733	0.0727255	0.0814526	0.0137135	0.015028	0.0400019	0.0433977	0.0777312	0.0639286
63.375	0.0250308	0.0468484	0.0299226	0.102193	0.0137557	0.145888	0.0507376	0.00675072	0.0447047	0.0834219	0.0939193	0.0593636	0.0370591	0.0262836	0.159529	0.116944	0.0567291	0.0457156	0.138125	0.0366356	0.0385613	0.0441341	0.0145279	0.0247514	0.019799	0.0362509	0.010115	0.012277	0.00994727	0.00189137	0.0506941	0.0287012	0.00195071	0.0730263	0.00752045	0.0107013	0.0299301	0.0352598	0.00188569	0.00793299	0.0059766	0.0743816	0.0833505	0.0103291	0.0160884	0.0389024	0.0433779	0.0776393	0.0598113
63.57	0.0227202	0.0492822	0.0302052	0.104733	0.0117448	0.152388	0.0469455	0.00728029	0.0429319	0.0852386	0.0909298	0.0565501	0.0363536	0.02601	0.162272	0.115692	0.0514024	0.0496226	0.145392	0.0374964	0.0385858	0.0433464	0.0130899	0.0258724	0.0204808	0.0363158	0.00871097	0.0135048	0.00924073	0.0019168	0.0524014	0.0289785	0.00131984	0.0738571	0.00721867	0.0081414	0.0313422	0.0357579	0.000510893	0.00566837	0.0078359	0.0761556	0.0846796	0.00678159	0.0176395	0.0383264	0.0424291	0.0776002	0.0565385
63.765	0.021336	0.0507376	0.0300903	0.10729	0.0101929	0.157274	0.0424919	0.00877945	0.0414588	0.0898154	0.0884871	0.0516024	0.0359656	0.0237349	0.165165	0.114281	0.0483774	0.0512633	0.1513	0.0383087	0.0386262	0.0434517	0.0112298	0.027294	0.0210007	0.0362672	0.0083241	0.0150268	0.00819817	0.00290063	0.053797	0.0285498	0.000689588	0.074167	0.00709796	0.00534712	0.032558	0.0367094	0	0.00325294	0.00907967	0.0768494	0.084863	0.00378363	0.0187588	0.0386408	0.0415845	0.0769978	0.0523359
63.96	0.0224916	0.0516278	0.0299753	0.110632	0.00897565	0.162187	0.0388141	0.0072714	0.0399945	0.0934487	0.0853034	0.0487184	0.0347751	0.0214509	0.168304	0.114114	0.0426982	0.053821	0.154572	0.0389665	0.0386671	0.0433055	0.00966262	0.0281793	0.0219749	0.0360316	0.00892106	0.0163049	0.00821512	0.00375792	0.0560758	0.028634	0	0.073918	0.00709035	0.00327766	0.0336987	0.0367246	0.000104629	0.00152514	0.0111939	0.0767377	0.0853866	0.00212794	0.0195181	0.0390989	0.0407009	0.0761924	0.0481267
64.155	0.0242644	0.0519453	0.0301074	0.111532	0.00876421	0.167654	0.0349865	0.0059659	0.037781	0.0958826	0.0813088	0.0479862	0.0317329	0.0187612	0.170782	0.111354	0.0395678	0.0554084	0.160799	0.0396735	0.0383426	0.0425506	0.00879366	0.0296734	0.0232012	0.0359427	0.0101567	0.0179699	0.00826598	0.00511167	0.0574719	0.0286001	0.000596957	0.0737212	0.00684132	0.00189547	0.0350282	0.0366491	0.000837978	0.000170141	0.0125093	0.0760566	0.0860869	0.00139459	0.0202053	0.0392167	0.0402427	0.0754133	0.045305
64.35	0.025067	0.0523682	0.0308395	0.113225	0.00978778	0.174242	0.0305506	0.0039994	0.0350113	0.0980612	0.0782571	0.0473157	0.0273059	0.0158778	0.172158	0.109026	0.0357231	0.0577013	0.167678	0.0387396	0.0376274	0.0414296	0.00790832	0.0310295	0.0243707	0.0359672	0.0112919	0.0189034	0.00818243	0.00628016	0.0599948	0.0283482	0.000454075	0.0732753	0.00599526	0.000807995	0.0360776	0.0367475	0.00186589	0.000124424	0.013681	0.0744924	0.0869376	0.000857773	0.0206638	0.039426	0.0407206	0.0745758	0.0417504
64.545	0.0248111	0.0539029	0.0315799	0.115473	0.0108812	0.180909	0.0256125	0.00174209	0.0318009	0.0965353	0.0754258	0.0471836	0.0230732	0.0135931	0.174874	0.107236	0.0314288	0.058213	0.17222	0.0375865	0.0370181	0.0404793	0.00699901	0.032906	0.02498	0.0355369	0.0130574	0.0197444	0.00797234	0.00704543	0.0618868	0.0284154	0.000184657	0.0711536	0.00553471	0.000377898	0.0369992	0.0367094	0.00205583	0	0.0145058	0.0726138	0.0871733	0.000477902	0.020677	0.0389872	0.0403149	0.0740918	0.0392761
64.74	0.0240968	0.0558167	0.0316326	0.117052	0.0130071	0.187215	0.0202063	-0.000427601	0.0306541	0.092796	0.0730008	0.0463639	0.0178347	0.00946585	0.176999	0.107165	0.026217	0.0586543	0.174848	0.035662	0.0359216	0.0392531	0.00660897	0.0343597	0.026263	0.0349603	0.0141926	0.0206192	0.00795539	0.00888715	0.0633416	0.0291135	0.00105043	0.0691369	0.0051193	0	0.0373238	0.037208	0.00284149	0.0004845	0.0162209	0.0707022	0.0861652	0	0.0210564	0.0380842	0.0400533	0.0735616	0.0364026
64.935	0.0231177	0.0577482	0.0309799	0.119813	0.0139595	0.193697	0.0162111	-0.00108035	0.0304243	0.0881747	0.07032	0.0479869	0.0125347	0.00738506	0.179142	0.106936	0.0218954	0.0601453	0.177352	0.0340784	0.0355234	0.0377344	0.00596689	0.0352532	0.0272296	0.0343597	0.0154289	0.021729	0.00762725	0.0103753	0.0650653	0.0295421	0.00165586	0.0677553	0.00508178	0.000573644	0.0373467	0.0366795	0.00384301	0.000464706	0.0168034	0.068627	0.0850128	5.8913e-05	0.020677	0.0367164	0.0399157	0.0726453	0.0350212
65.13	0.0225183	0.0598297	0.0304592	0.122494	0.0156708	0.199033	0.0121194	-0.00137117	0.0311913	0.085097	0.0673477	0.0497686	0.00722568	0.00615893	0.179777	0.107024	0.018403	0.0609828	0.177661	0.0332422	0.0360029	0.0371578	0.00660838	0.0355211	0.028253	0.0348632	0.0159253	0.0227043	0.00739173	0.0114935	0.0662677	0.0294834	0.0015717	0.0667434	0.0046892	0.00136641	0.0372412	0.0368459	0.00418989	0.000517492	0.0179623	0.0671933	0.0843059	4.57165e-05	0.0205988	0.036559	0.0398963	0.0720171	0.0343797
65.325	0.0227653	0.0619994	0.03023	0.125007	0.0153971	0.205426	0.00855657	-0.00325004	0.0321088	0.0811818	0.0644199	0.051109	0.00296631	0.00676787	0.178869	0.107333	0.0132877	0.0594747	0.177828	0.0333639	0.0370263	0.0362316	0.00695749	0.0365772	0.0289108	0.0346761	0.0167663	0.024075	0.00698791	0.0124102	0.0674029	0.0293405	0.00104195	0.0652481	0.00437981	0.00184219	0.0371281	0.0366572	0.00439915	0.00104111	0.018715	0.0641166	0.0835527	0.000595728	0.0205074	0.0372726	0.0405246	0.0719907	0.0333914
65.52	0.0207981	0.0621499	0.0307856	0.127503	0.0168086	0.209863	0.00528521	-0.00546354	0.0344284	0.0752289	0.0624445	0.0534374	-0.000376169	0.00713805	0.178295	0.10818	0.00977762	0.05973	0.176885	0.033258	0.0377163	0.0355655	0.00762354	0.0374461	0.0293085	0.034424	0.0170944	0.0253616	0.00686198	0.0132172	0.0685381	0.0290045	0.00161408	0.0631188	0.00391165	0.00353376	0.036841	0.0363478	0.00419649	0.00183997	0.0197165	0.0611451	0.0836446	0.000922813	0.0209264	0.0382741	0.0410416	0.072429	0.0327825
65.715	0.0192456	0.061859	0.0314555	0.130149	0.017488	0.213911	0.00527632	-0.00704207	0.03748	0.0693466	0.0600278	0.0534552	-0.00405391	0.00878707	0.175835	0.108692	0.00682311	0.0602945	0.177282	0.0329978	0.0380894	0.0349644	0.00859016	0.0384046	0.029926	0.034327	0.0177331	0.025631	0.00618934	0.0138311	0.0687148	0.0286007	0.00216927	0.0608231	0.0034734	0.00484036	0.0367959	0.0364838	0.00429452	0.00273686	0.0211696	0.0587626	0.0841551	0.00289993	0.0213651	0.0393213	0.0406881	0.073555	0.0321736
65.91	0.0173845	0.0615155	0.0326638	0.133941	0.0179821	0.217042	0.00549666	-0.00782689	0.0396586	0.0631207	0.0565355	0.056251	-0.00707001	0.00972238	0.17318	0.107378	0.00354222	0.0610533	0.176338	0.0311376	0.0387958	0.0338597	0.00897961	0.0392004	0.030795	0.0341966	0.0180613	0.0255469	0.00539017	0.0140836	0.0687905	0.0282556	0.00227885	0.0591995	0.00260505	0.00655477	0.0369617	0.0368236	0.00489685	0.00393444	0.0216409	0.0568444	0.083638	0.00495529	0.0221574	0.0403295	0.0406099	0.074236	0.0315778
66.105	0.0180195	0.0615333	0.0347097	0.136137	0.0183433	0.217447	0.00659007	-0.00761545	0.0413076	0.0558275	0.0543924	0.0572828	-0.0107211	0.00992493	0.169326	0.104318	0.000323567	0.0594569	0.174812	0.0313569	0.0388367	0.032682	0.0100597	0.0390221	0.0313634	0.0345942	0.0185493	0.0241174	0.00448202	0.0146218	0.068799	0.0280873	0.00261487	0.0569871	0.00169864	0.00901682	0.0368111	0.0372613	0.00481814	0.00493596	0.0221711	0.0551949	0.0837757	0.00596341	0.0225632	0.0408993	0.0399293	0.0755255	0.0302294
66.3	0.0177636	0.0617447	0.034657	0.138853	0.0189167	0.218425	0.00769238	-0.00783578	0.0414315	0.0504125	0.0513586	0.0571501	-0.0151836	0.00676787	0.165278	0.101143	-0.00315162	0.0600214	0.171629	0.03104	0.0399168	0.0315528	0.0107825	0.0389004	0.0320458	0.0349597	0.0189028	0.0233945	0.00401947	0.0147732	0.068463	0.0284323	0.00245564	0.0544723	0.000663905	0.0115996	0.0361918	0.0382199	0.00508018	0.00671655	0.0228714	0.0546189	0.0830555	0.00704976	0.0233423	0.041495	0.0391767	0.077463	0.0292015
66.495	0.0171642	0.0629969	0.0352037	0.140158	0.0212629	0.218143	0.00883024	-0.00775641	0.0440856	0.0458705	0.0489241	0.0557925	-0.0189935	0.00525981	0.159661	0.0974833	-0.0073494	0.0600659	0.171241	0.031178	0.0402092	0.0309844	0.0120327	0.0387461	0.03272	0.035179	0.0188944	0.0226541	0.00370041	0.0149245	0.0685138	0.0285583	0.00304472	0.0522821	0.000445322	0.0140692	0.0352174	0.0389295	0.00506699	0.00837271	0.0233102	0.0539511	0.0834217	0.00824734	0.023938	0.0415011	0.0380639	0.078589	0.028488
66.69	0.017782	0.0621683	0.0347363	0.1397	0.0236441	0.217844	0.0108761	-0.00843519	0.0459816	0.0423522	0.0459258	0.0551398	-0.0215251	0.00399877	0.153531	0.0949079	-0.0101807	0.0607713	0.172008	0.0306909	0.0402501	0.0307248	0.0126093	0.0387379	0.0327358	0.0359667	0.0199539	0.0221831	0.00350727	0.0157152	0.0686821	0.028281	0.00296904	0.0508096	0	0.0162214	0.0339483	0.0391861	0.00505426	0.00935491	0.0240893	0.0529953	0.0843252	0.00858103	0.0240294	0.0418876	0.0370426	0.0800811	0.0276632
66.885	0.0181078	0.0609066	0.0344893	0.140555	0.0265014	0.220577	0.0134427	-0.00959909	0.0470046	0.0399355	0.0443383	0.0528558	-0.0223366	0.00258787	0.149607	0.090084	-0.0139728	0.0624826	0.171426	0.0292617	0.0404366	0.0308546	0.0134706	0.0390221	0.0328902	0.0362433	0.0206519	0.0215861	0.00407941	0.0157746	0.068489	0.0277845	0.00325481	0.0494954	0.000256645	0.0192576	0.0327929	0.0393145	0.00489732	0.0105596	0.0244234	0.0515941	0.083828	0.00859422	0.0237613	0.0425945	0.035845	0.0824376	0.0265566
67.08	0.0184341	0.058067	0.0334664	0.139444	0.0280095	0.225816	0.0134865	-0.00959909	0.0473398	0.03923	0.0435973	0.0492486	-0.0225131	0.00163541	0.145153	0.0835489	-0.0163361	0.0641227	0.171338	0.0279214	0.0403881	0.0313745	0.0144373	0.0396963	0.0327768	0.0364871	0.0211986	0.0208378	0.00424711	0.0163291	0.0683625	0.0271876	0.00428889	0.048098	0.000649224	0.0222781	0.0312595	0.038469	0.00481861	0.0116982	0.0250974	0.0512213	0.0829311	0.0085617	0.023814	0.0424569	0.0346536	0.084336	0.0262229
67.275	0.0178608	0.055924	0.0331756	0.139241	0.0305233	0.232183	0.0147393	-0.00900794	0.0478605	0.0392649	0.0424861	0.0427573	-0.0236071	0.00151159	0.142146	0.0765992	-0.017968	0.0645373	0.171417	0.0269712	0.0396162	0.0318861	0.0151764	0.040598	0.0320212	0.0366415	0.0220814	0.0204842	0.00479382	0.0169261	0.0676729	0.0270532	0.00509593	0.0459834	0.0015328	0.0254122	0.0295902	0.0378045	0.00456363	0.0127323	0.0258571	0.0498338	0.0811901	0.00900709	0.0234931	0.0424376	0.0337699	0.0858089	0.0262818
67.47	0.017288	0.0525726	0.0321876	0.138782	0.0332931	0.236178	0.0157095	-0.00770244	0.0469963	0.0412143	0.0388262	0.0357809	-0.0231049	0.00129951	0.138001	0.0721633	-0.0200761	0.065472	0.170236	0.0262566	0.0396244	0.0324464	0.016005	0.0412231	0.0312575	0.0368526	0.022645	0.0202657	0.00508019	0.017448	0.0673623	0.027322	0.00565111	0.0437106	0.00199335	0.0287121	0.0286088	0.0373363	0.00424927	0.01304	0.02678	0.0482497	0.0790626	0.00980547	0.0233423	0.0415346	0.033037	0.0871379	0.0254895
67.665	0.0195987	0.049733	0.0318345	0.139161	0.0361155	0.239186	0.0163616	-0.00757926	0.0461055	0.0428811	0.0372737	0.0314243	-0.022875	0.000284834	0.132965	0.0678862	-0.0215314	0.0660898	0.169345	0.0249169	0.0392589	0.0326411	0.0173126	0.0415237	0.0297307	0.0369339	0.0227461	0.0203577	0.00587936	0.0187678	0.0669754	0.0272802	0.00629832	0.0417172	0.00247673	0.0317103	0.0281254	0.0367323	0.00426247	0.0138709	0.0282401	0.0466266	0.0761368	0.0111996	0.0232508	0.0415935	0.0327226	0.0884995	0.0242458
67.86	0.0218916	0.0465055	0.0317723	0.140625	0.0373061	0.242176	0.0155323	-0.00690873	0.0433364	0.0441948	0.0356069	0.0286902	-0.0228572	0.000796619	0.126995	0.0634325	-0.0222635	0.0668575	0.167775	0.0247543	0.0394297	0.0328843	0.0180032	0.0414588	0.0281308	0.0367795	0.0227461	0.0190372	0.00710718	0.0190033	0.0661932	0.0272215	0.00632375	0.0395195	0.00244682	0.0346856	0.0278911	0.0360673	0.00434118	0.0148923	0.0287114	0.0455072	0.0733287	0.0129802	0.0232183	0.0412862	0.0325261	0.0895011	0.0236302
68.055	0.0259217	0.0409851	0.0325133	0.142	0.0379937	0.242828	0.0153469	-0.00548005	0.0418899	0.0444507	0.0344341	0.0271821	-0.0222223	0.00218149	0.120804	0.0593052	-0.0200856	0.0676601	0.168551	0.0239503	0.0392022	0.032389	0.0192943	0.0414103	0.0272454	0.0361053	0.0225863	0.0180286	0.00856143	0.0196172	0.0649406	0.0274067	0.00650054	0.0364082	0.0019406	0.0371781	0.0274229	0.0361657	0.00517916	0.0156383	0.0288028	0.0438444	0.0708214	0.0153824	0.0228776	0.0414172	0.0318323	0.0914848	0.0234667
68.25	0.0291054	0.0358971	0.0337217	0.142406	0.0389284	0.243675	0.0157787	-0.00443045	0.0410873	0.0410111	0.0341871	0.0261503	-0.0220019	0.00160874	0.114895	0.0560688	-0.018481	0.0663635	0.171541	0.0230971	0.0388934	0.032251	0.0195627	0.042019	0.0267987	0.0350579	0.0222333	0.016851	0.00970509	0.020391	0.0637636	0.0276423	0.00674452	0.0331381	0.00229566	0.040229	0.0269547	0.0359466	0.00605625	0.0165743	0.0293396	0.0421949	0.0691454	0.0171498	0.0226744	0.041077	0.0313351	0.0931537	0.0231462
68.445	0.0323863	0.0304998	0.035697	0.143068	0.0389195	0.24372	0.014738	-0.00278143	0.0406289	0.0380922	0.034196	0.0274996	-0.020953	0.000903293	0.108282	0.0519148	-0.0171051	0.066434	0.174548	0.0215948	0.0387309	0.0324943	0.0198312	0.0423278	0.026149	0.0343755	0.0222333	0.0149003	0.0110419	0.021324	0.0628052	0.0280207	0.00724098	0.0302079	0.00314172	0.0428194	0.0259956	0.0355007	0.0067896	0.0172945	0.0297322	0.0399171	0.0677056	0.0195652	0.0224515	0.0405467	0.0306805	0.0950521	0.0233423
68.64	0.0357466	0.0259668	0.037849	0.142997	0.0396954	0.241489	0.0141824	0.000357855	0.0378686	0.0323597	0.0343369	0.0281873	-0.0204063	0.00100933	0.103828	0.0484752	-0.0153589	0.0658251	0.17812	0.02032	0.0380239	0.0332574	0.0196119	0.0423196	0.0256373	0.0340749	0.0228975	0.0129327	0.0120681	0.0219294	0.0618462	0.0283149	0.00863711	0.0279879	0.00397962	0.0457121	0.0248554	0.035312	0.00729343	0.0186754	0.029621	0.0373899	0.0669265	0.0227003	0.0222356	0.0401735	0.0303859	0.0975787	0.0226744
68.835	0.0387976	0.0217601	0.038096	0.1435	0.0402599	0.238093	0.014324	0.00375367	0.0348176	0.0263808	0.034222	0.0313888	-0.020953	0.00127348	0.0996918	0.0463233	-0.0143004	0.066874	0.182838	0.0194511	0.0365783	0.0336557	0.0202615	0.0421979	0.0248982	0.0330516	0.0227292	0.0107464	0.013598	0.0220723	0.0616028	0.0282979	0.00944415	0.0260092	0.00487081	0.0483248	0.0234808	0.0350554	0.00640973	0.0203575	0.0303741	0.0349679	0.0669072	0.0264119	0.021614	0.0400816	0.0294631	0.0999748	0.0225632
69.03	0.0401202	0.0191237	0.0379201	0.143226	0.040886	0.234495	0.0142097	0.00988302	0.0327273	0.0215658	0.0333223	0.036125	-0.0213149	0.00204052	0.096755	0.0444628	-0.0113021	0.0673325	0.186904	0.0195487	0.0352217	0.033834	0.0207814	0.0427909	0.0241754	0.0323124	0.0219052	0.00976261	0.014086	0.0224428	0.0605264	0.0276586	0.0100914	0.0247102	0.00584464	0.0507944	0.0224156	0.035561	0.00503541	0.0219152	0.0299094	0.0328013	0.0664491	0.0298156	0.0206191	0.0398855	0.0289461	0.101978	0.0221574
69.225	0.040526	0.0171566	0.0371791	0.144347	0.0405596	0.230112	0.0154269	0.0151571	0.0309811	0.0174125	0.0334188	0.04094	-0.0216946	0.00350476	0.0948501	0.0433338	-0.00966195	0.069299	0.188156	0.0194592	0.0346527	0.034703	0.0206919	0.0424985	0.0234854	0.0319224	0.0212997	0.00797174	0.0145062	0.0228545	0.059778	0.026877	0.00998238	0.0224602	0.00697725	0.0526823	0.0215016	0.0365583	0.00347068	0.0228186	0.0297327	0.0303793	0.0662201	0.0331081	0.0198075	0.0405401	0.028455	0.103713	0.0210842
69.42	0.0413108	0.0150752	0.0340747	0.145661	0.040533	0.225296	0.0164943	0.0196374	0.0296058	0.0157019	0.0317253	0.0441415	-0.0207866	0.00608845	0.0935713	0.0417108	-0.00807453	0.0697047	0.186242	0.0198165	0.0340925	0.0359374	0.0215282	0.0421658	0.0232579	0.0307611	0.019929	0.00632375	0.0147163	0.0231996	0.057903	0.0258677	0.0104528	0.0208893	0.00786083	0.0541477	0.0205501	0.0372983	0.00277032	0.0234931	0.0295889	0.0282188	0.0658143	0.0357394	0.0194342	0.0406514	0.0275581	0.10531	0.0204753
69.615	0.0435776	0.0111504	0.0308116	0.144832	0.0404092	0.219405	0.0177198	0.0242498	0.0278952	0.0149437	0.0286743	0.0465226	-0.0201605	0.00711202	0.0914816	0.0411464	-0.00714875	0.0713804	0.186181	0.0201171	0.0335323	0.0374233	0.0219667	0.0412074	0.0233713	0.0299734	0.019122	0.00497787	0.0150608	0.0241834	0.0561291	0.0246399	0.0113192	0.0201792	0.00851766	0.0542455	0.0197421	0.0381819	0.00297346	0.0244098	0.0292614	0.0271909	0.0658534	0.0379258	0.0192443	0.0394472	0.0279639	0.105879	0.0189629
69.81	0.0464083	0.00810765	0.0294185	0.143933	0.0400739	0.212738	0.0204095	0.028527	0.0249762	0.0161959	0.0248727	0.0474751	-0.018335	0.00940489	0.0906174	0.0394884	-0.00565848	0.0711156	0.185255	0.0214001	0.0330533	0.0391694	0.022503	0.0400951	0.0227626	0.0293237	0.0188193	0.00399404	0.0158847	0.0250831	0.0549098	0.0235889	0.0120003	0.0198546	0.00923485	0.0553558	0.0196061	0.0389067	0.00307808	0.0253001	0.0293858	0.0261635	0.0662724	0.0394246	0.0192966	0.0379937	0.0281929	0.106442	0.0181904
70.005	0.0501566	0.00323045	0.0271078	0.142169	0.0409381	0.205312	0.0225348	0.0325133	0.0214045	0.0197498	0.0206045	0.0471665	-0.015945	0.00973063	0.0894624	0.0392326	-0.00482921	0.0696514	0.185978	0.0220088	0.0322657	0.0407775	0.0231205	0.0397946	0.0228029	0.0284138	0.0184663	0.003187	0.0165913	0.0270253	0.052976	0.0226723	0.0121177	0.0206023	0.00965027	0.0557109	0.019455	0.0397902	0.00282264	0.0259024	0.0300861	0.0256201	0.066312	0.0395424	0.0193946	0.037208	0.0284154	0.107037	0.0168486
70.2	0.0529079	-0.000226316	0.0254677	0.141992	0.0408143	0.19831	0.0258944	0.034603	0.0177274	0.0239825	0.017756	0.0465487	-0.0132552	0.00933378	0.0894008	0.0390033	-0.00520828	0.068311	0.187469	0.022017	0.0314856	0.0415494	0.023762	0.0392993	0.0226486	0.027277	0.0189289	0.00285946	0.0167844	0.0286394	0.0509327	0.0223611	0.0123194	0.0205267	0.0105338	0.0559605	0.0196888	0.0403264	0.00332646	0.0271523	0.0300338	0.0249131	0.0662663	0.0407598	0.0195384	0.0358403	0.0288801	0.107836	0.0153758
70.395	0.0556941	-0.00408883	0.0250442	0.141445	0.0413521	0.189403	0.028487	0.0356615	0.0149583	0.0278628	0.0157806	0.0483564	-0.0115535	0.00835465	0.092241	0.0388713	-0.00481143	0.0678087	0.187213	0.0217574	0.0306733	0.0432874	0.0244608	0.0384379	0.0222427	0.0265952	0.0192818	0.00159774	0.0174068	0.0300773	0.0492175	0.0226638	0.0125882	0.02058	0.0114854	0.0562019	0.0203228	0.0411719	0.00368654	0.0281208	0.0312055	0.0247364	0.0659524	0.042128	0.0193814	0.0341384	0.0288471	0.107411	0.0146557
70.59	0.058834	-0.00710493	0.0240828	0.140537	0.0422868	0.180398	0.0319964	0.0352996	0.0117219	0.0333921	0.0136814	0.0495648	-0.00979847	0.00534744	0.0949041	0.0374686	-0.00618677	0.0656746	0.187645	0.0212135	0.03004	0.0443756	0.0255894	0.0381209	0.0225597	0.0262864	0.0198031	0.000622385	0.0175327	0.0319106	0.0476875	0.0232014	0.0120584	0.0209122	0.0125957	0.0560736	0.0205114	0.0417308	0.00409233	0.028906	0.0314675	0.0242519	0.0643683	0.042776	0.0190869	0.03279	0.029194	0.107208	0.0140076
70.785	0.0613739	-0.00896603	0.0220281	0.138641	0.0421985	0.17082	0.0318644	0.0344531	0.00927853	0.0393538	0.0123143	0.0514081	-0.00709985	0.00116744	0.0981139	0.0377416	-0.00806501	0.0619886	0.188271	0.0208481	0.029805	0.0458375	0.0265156	0.0372602	0.0221129	0.025742	0.0202826	0	0.018054	0.0340714	0.0462666	0.0229072	0.0120754	0.0207382	0.0139251	0.0560964	0.0206322	0.0418592	0.00426907	0.0295932	0.0310815	0.0229101	0.0627385	0.0430706	0.01855	0.0319652	0.03013	0.106717	0.0125612
70.98	0.0641519	-0.0105979	0.0201587	0.135572	0.041608	0.161155	0.0323228	0.0322835	0.00693232	0.0446628	0.0123232	0.0525459	-0.00621788	-0.0025103	0.101738	0.0376356	-0.0100931	0.0574816	0.188659	0.0212054	0.0292202	0.0478357	0.0276852	0.0363994	0.0213416	0.0253607	0.0208965	0.000478898	0.0194586	0.0364846	0.0453669	0.0231173	0.0122854	0.0206626	0.0157151	0.0566325	0.0203679	0.0418135	0.00423655	0.0299075	0.0307017	0.0216079	0.0610758	0.0440655	0.0181834	0.030656	0.0308105	0.106357	0.0110101
71.175	0.0648834	-0.0124939	0.0185713	0.134513	0.0390681	0.153033	0.0326314	0.0297525	0.0047366	0.0498308	0.0113619	0.0549353	-0.003184	-0.00426535	0.105257	0.0398669	-0.011892	0.0536451	0.190723	0.0212217	0.0289114	0.0496309	0.0283027	0.0360661	0.0207972	0.0247192	0.0211823	0.0013701	0.0207028	0.0378468	0.0443746	0.0232268	0.0125549	0.020904	0.0179961	0.0578559	0.0203978	0.0422213	0.00485207	0.030392	0.0307936	0.0204951	0.0592688	0.0458852	0.0182164	0.0303873	0.0316546	0.104779	0.00998221
71.37	0.0681287	-0.014169	0.0175128	0.132397	0.0370572	0.142724	0.0321203	0.0276977	0.00301647	0.0538699	0.0113092	0.0579343	-0.000185678	-0.00374468	0.107903	0.0439059	-0.0128355	0.049227	0.193977	0.0211896	0.0278963	0.051556	0.0297324	0.036269	0.0198791	0.0246461	0.0211314	0.00220257	0.0218634	0.0391249	0.0438782	0.0228315	0.0132106	0.0215984	0.0202466	0.0585508	0.0205191	0.0419494	0.00443968	0.0307064	0.0303614	0.0183153	0.0572983	0.0462717	0.0187598	0.0300993	0.0327344	0.102541	0.00969425
71.565	0.0708184	-0.0174232	0.0174861	0.131524	0.0336969	0.133896	0.032667	0.0252105	6.19596e-05	0.0574244	0.0116711	0.0616114	0.00268057	-0.00296875	0.111042	0.047063	-0.0139639	0.0448704	0.193995	0.0207592	0.0270437	0.0529284	0.0305856	0.0367076	0.0186201	0.0240122	0.0212658	0.00322877	0.0219639	0.0403782	0.0429192	0.0224785	0.0133952	0.0215456	0.0223536	0.0588456	0.0206175	0.041459	0.00477384	0.0310335	0.0298967	0.0166003	0.0551251	0.0470705	0.0190416	0.0300404	0.0342072	0.100826	0.00937376
71.76	0.0720706	-0.0190023	0.0178481	0.132362	0.0297283	0.12528	0.0325349	0.0225735	-0.00433837	0.0606786	0.0124121	0.0652536	0.00503567	-0.00406216	0.113573	0.0514729	-0.0155773	0.0411044	0.19433	0.0200522	0.0267677	0.0538705	0.03143	0.0372192	0.0174669	0.0236871	0.0204588	0.00474236	0.0221401	0.0409582	0.0414976	0.0232014	0.0140933	0.0210845	0.0246194	0.0596612	0.0216294	0.0417537	0.0049633	0.0321589	0.0291963	0.0146953	0.0517016	0.0479933	0.0193428	0.0300927	0.0356475	0.0988555	0.00794005
71.955	0.0730231	-0.0197694	0.0181922	0.131021	0.0261039	0.114388	0.0333813	0.0223176	-0.0085533	0.0611726	0.0130826	0.0703067	0.00485915	-0.00403613	0.113318	0.0567025	-0.0161596	0.037127	0.192531	0.020206	0.0259882	0.0543418	0.0327294	0.0372432	0.0163623	0.0237275	0.0201137	0.00611306	0.0213076	0.0420261	0.0407662	0.0238153	0.0156486	0.0206615	0.0269227	0.0596231	0.0227321	0.0418445	0.00580081	0.0331605	0.029111	0.0140472	0.0491617	0.0500421	0.020102	0.0303934	0.0366161	0.0958966	0.00744943
72.15	0.0756252	-0.0184645	0.0186158	0.130951	0.0227792	0.103144	0.0350043	0.020607	-0.0111548	0.0607847	0.0137354	0.075422	0.00477978	-0.00482095	0.113935	0.0625404	-0.0163799	0.0342607	0.191675	0.0200352	0.0256876	0.0546097	0.0340124	0.0375923	0.0155337	0.0232971	0.0197771	0.00682747	0.0207107	0.043145	0.0398417	0.0246478	0.0157328	0.0201934	0.0278139	0.0600461	0.0239027	0.0425089	0.00671749	0.0342605	0.0280638	0.013065	0.0475776	0.0530009	0.0205012	0.0310547	0.0371463	0.0936773	0.00651342
72.345	0.0779974	-0.0181997	0.0185713	0.130598	0.0192075	0.091794	0.0380375	0.019231	-0.0147354	0.0588182	0.0136293	0.0814808	0.00485915	-0.00646108	0.112462	0.0686608	-0.0162917	0.0329203	0.190255	0.0197347	0.0264028	0.0549096	0.0352468	0.037097	0.014884	0.0234433	0.019458	0.0074329	0.02013	0.0437758	0.0387907	0.0256819	0.0158672	0.0207143	0.0283951	0.0600086	0.0255187	0.0427204	0.00811161	0.0353143	0.0272517	0.0123057	0.0465954	0.0551807	0.0211889	0.0313884	0.037873	0.0925122	0.00634988
72.54	0.080096	-0.016559	0.0211378	0.13103	0.0166499	0.0834245	0.0398364	0.0169382	-0.0164021	0.0549379	0.013762	0.0864196	0.00496519	-0.0083482	0.109525	0.0738904	-0.0168117	0.0300719	0.188315	0.0203113	0.0268168	0.0549909	0.0361889	0.0362199	0.0143238	0.0236953	0.0189785	0.00722221	0.0199363	0.0448517	0.0378741	0.0263297	0.0163715	0.0216582	0.0289541	0.0607263	0.026946	0.0429999	0.00963675	0.0368263	0.0264727	0.0114089	0.0464776	0.0571182	0.0212676	0.0325402	0.0380366	0.0913731	0.00679479
72.735	0.0805982	-0.0145658	0.0245686	0.130536	0.0141011	0.0736441	0.03899	0.0151037	-0.0175311	0.0521427	0.0124832	0.0905819	0.00459437	-0.00980292	0.106941	0.0794553	-0.0161856	0.0288019	0.183967	0.0217568	0.0270279	0.0550564	0.0361485	0.035724	0.0145922	0.0240526	0.0183816	0.00703755	0.0192213	0.0451126	0.0369072	0.0274479	0.016363	0.0218621	0.0289236	0.0610809	0.0281319	0.0439286	0.0116987	0.0380045	0.0252091	0.0109701	0.047564	0.0585058	0.0213001	0.0329922	0.0382397	0.0907448	0.00735752
72.93	0.0815856	-0.012379	0.0261916	0.130951	0.0126724	0.0635989	0.0399342	0.0127404	-0.0180956	0.0484123	0.0107021	0.0923985	0.00464707	-0.0104468	0.104251	0.0856818	-0.0142896	0.0275669	0.178738	0.0231702	0.0264186	0.0551377	0.0358561	0.0353994	0.0150226	0.023931	0.0177004	0.0069873	0.0186413	0.0453984	0.0359991	0.0279522	0.0169097	0.0219904	0.0290215	0.0616322	0.029363	0.0451901	0.0132238	0.0388029	0.0240374	0.0101651	0.0480612	0.0600832	0.0212412	0.0332279	0.0382788	0.0899988	0.00860789
73.125	0.0809506	-0.009848	0.0270202	0.131462	0.0117555	0.0548325	0.0402872	0.00923091	-0.020459	0.0455372	0.0072098	0.0945771	0.00470041	-0.013454	0.100468	0.0916175	-0.0148452	0.0262005	0.172635	0.0245748	0.0263127	0.0552517	0.0351737	0.035562	0.0152337	0.0244999	0.0165907	0.00687772	0.0177755	0.0461388	0.0354523	0.0284402	0.0176665	0.0217561	0.0295805	0.0626137	0.0305712	0.0458018	0.0137017	0.0396607	0.0235463	0.0100081	0.0485066	0.060941	0.0217389	0.032724	0.0381412	0.0885061	0.00896137
73.32	0.0812332	-0.00756402	0.0283778	0.134037	0.0102126	0.0458019	0.0410987	0.00493598	-0.0222845	0.045026	0.00397337	0.0973024	0.00477152	-0.0152795	0.0977164	0.0960185	-0.0146598	0.0238193	0.164716	0.0252005	0.0264911	0.0559096	0.0347919	0.0357491	0.0152173	0.0251496	0.0159265	0.00666763	0.0172627	0.046912	0.034477	0.0285831	0.0186334	0.0213559	0.0298904	0.0631726	0.0323459	0.0475537	0.0141796	0.0402828	0.0222503	0.00960234	0.0495213	0.0623219	0.022099	0.0328353	0.0378202	0.0881527	0.0095307
73.515	0.0810478	-0.00407169	0.0279542	0.136101	0.0103097	0.0367886	0.0414778	0.00182273	-0.0242421	0.0440291	0.00065756	0.0990403	0.00387241	-0.0176695	0.0972573	0.0996873	-0.0148979	0.0205302	0.155985	0.0252654	0.0259391	0.0568844	0.0348404	0.0357731	0.0155179	0.0256613	0.0151776	0.00681052	0.0169013	0.0475761	0.0328793	0.0282973	0.0196088	0.0205859	0.0303738	0.064079	0.0345056	0.0486113	0.0140288	0.0413036	0.0216352	0.00966785	0.0505751	0.0639847	0.0223869	0.0328287	0.0375714	0.0875701	0.0100675
73.71	0.0820358	-0.00122322	0.0277955	0.139144	0.0101072	0.0300687	0.0427122	-0.00216361	-0.0251857	0.0465868	-0.00176739	0.100487	0.00193258	-0.0205796	0.0949733	0.103365	-0.0150389	0.0183345	0.147298	0.0248672	0.0254765	0.0576235	0.0345808	0.0362766	0.0155343	0.0256695	0.0141096	0.00755883	0.01696	0.0487616	0.0316181	0.0282634	0.0199369	0.0196948	0.0307136	0.0649093	0.0359558	0.0492986	0.0137805	0.0415657	0.021334	0.00937329	0.0511907	0.0652218	0.0226617	0.0330252	0.0370412	0.0866341	0.0104606
73.905	0.0820187	0.0040502	0.0293391	0.14029	0.0089166	0.0255795	0.0431262	-0.00642361	-0.0262264	0.0476802	-0.00473015	0.100786	0.000997904	-0.0226693	0.0934297	0.106487	-0.0162999	0.0149748	0.139872	0.0238596	0.024997	0.0571364	0.0342317	0.0362035	0.0153881	0.0258157	0.0129411	0.00797053	0.0166155	0.0496534	0.0299695	0.0290705	0.0200798	0.0185165	0.0312421	0.0655667	0.0377083	0.05059	0.014108	0.041939	0.0197368	0.00935397	0.0522049	0.0657978	0.0223865	0.0329206	0.0376237	0.0863919	0.0106307
74.1	0.0824155	0.00774508	0.0305646	0.140334	0.00782318	0.0208788	0.0434519	-0.0119002	-0.028325	0.0473976	-0.00808088	0.0959975	-0.00075715	-0.0239481	0.0925655	0.108304	-0.0175083	0.0119765	0.134237	0.0228445	0.024307	0.0563891	0.0342235	0.0360819	0.0150957	0.0260917	0.0117472	0.00798748	0.0170696	0.0500233	0.0287672	0.0299708	0.0206435	0.0169152	0.0320126	0.0663823	0.0396266	0.0517307	0.0146052	0.0412843	0.0186961	0.0085749	0.0541556	0.0659938	0.0221574	0.0324493	0.0376892	0.0860973	0.0108207
74.295	0.0844874	0.0101967	0.0340391	0.139443	0.0069501	0.0162137	0.0431255	-0.0170155	-0.0292863	0.0480586	-0.0100474	0.0913768	-0.00107463	-0.0257648	0.0922836	0.11027	-0.0176054	0.00919853	0.130268	0.0219106	0.0233731	0.0557312	0.0345486	0.0360982	0.0146653	0.026132	0.0103093	0.00826477	0.0167753	0.0505282	0.0275478	0.0304666	0.0213833	0.0152008	0.0326694	0.066745	0.0413714	0.052418	0.0148673	0.0411792	0.0181527	0.0085749	0.0563029	0.0660202	0.0221442	0.030721	0.0377547	0.0863391	0.0116846
74.49	0.0854488	0.0128159	0.0376108	0.136956	0.00558301	0.0103053	0.0415292	-0.0207726	-0.0299035	0.0481729	-0.0109732	0.0879112	-0.000245365	-0.0276608	0.0932449	0.111646	-0.016618	0.00653547	0.128724	0.021886	0.0237549	0.0556418	0.0345732	0.0353106	0.0140478	0.026546	0.00967906	0.00834892	0.0169769	0.0505615	0.0267323	0.03156	0.021594	0.0131394	0.033304	0.0669788	0.0430478	0.0526747	0.0145986	0.0409172	0.0180019	0.00814978	0.0585284	0.0671726	0.0221178	0.0296804	0.0377613	0.086365	0.0125489
74.685	0.0849903	0.0157882	0.0404333	0.13685	0.00399559	0.00480264	0.039545	-0.0243977	-0.0295593	0.0488339	-0.0105147	0.0853535	0.000997904	-0.0281548	0.0956965	0.112246	-0.0146338	0.00184368	0.127992	0.0215363	0.0237549	0.0551547	0.0347679	0.0349041	0.013804	0.027301	0.00896404	0.00866859	0.016851	0.0504695	0.0254542	0.0323338	0.021333	0.0113571	0.0337798	0.0682327	0.0447546	0.0528487	0.0134397	0.0395231	0.017845	0.00742963	0.0610093	0.0680039	0.021483	0.0299226	0.0375064	0.086915	0.0142117
74.88	0.0838969	0.0175966	0.0414035	0.13558	0.00248754	-0.000709528	0.0361847	-0.0287898	-0.029118	0.0492752	-0.0106379	0.0839687	0.00178273	-0.0284018	0.0984301	0.113083	-0.0121028	0.000124187	0.127701	0.0208463	0.024169	0.0540091	0.0341018	0.0351152	0.0136005	0.0287465	0.00813157	0.00805468	0.0163552	0.0499149	0.0242518	0.0327206	0.0212574	0.0102245	0.0339614	0.0681495	0.0452227	0.0526904	0.0122812	0.0383905	0.0170659	0.0067618	0.0642627	0.0689466	0.0202331	0.0302172	0.0371331	0.0873208	0.0156779
75.075	0.0823273	0.0189548	0.0443669	0.134566	0.000627082	-0.00382278	0.0331864	-0.0330936	-0.0274951	0.0495578	-0.00833614	0.0822841	0.00206465	-0.0287015	0.099973	0.111267	-0.00861045	-0.00154261	0.126501	0.0201481	0.0244777	0.0527501	0.0336796	0.0345387	0.0128531	0.0301272	0.00761816	0.00706238	0.016515	0.0485951	0.023621	0.0329313	0.0215014	0.0078679	0.0336368	0.0684442	0.045661	0.0526752	0.0113122	0.0369959	0.0157698	0.00563585	0.0691195	0.0702686	0.0187668	0.0306885	0.0372971	0.0868891	0.0161624
75.27	0.0811983	0.0203041	0.0456896	0.132379	-0.000633966	-0.00861108	0.0301442	-0.0354214	-0.0253787	0.0468509	-0.00470221	0.0811818	0.00195925	-0.0266023	0.102178	0.1084	-0.00486222	-0.00392374	0.12681	0.0194008	0.0243561	0.0520998	0.0333796	0.0346767	0.0123175	0.0318002	0.00666763	0.0060616	0.0162631	0.0476197	0.0229986	0.0328805	0.0216781	0.00606268	0.0334328	0.0682549	0.0457061	0.0528487	0.00984601	0.0357654	0.0150756	0.00439208	0.0732104	0.0716957	0.017582	0.0310288	0.0374017	0.0862151	0.016941
75.465	0.0804928	0.0229056	0.0458216	0.130025	-0.00143657	-0.0125707	0.0265021	-0.0368323	-0.0230681	0.0460305	-0.00240045	0.0793651	0.00219736	-0.0256676	0.101807	0.105896	-0.00097304	-0.0067284	0.127806	0.0190271	0.0241204	0.0506221	0.0324616	0.0345147	0.0122607	0.0330914	0.00591084	0.00598592	0.0160022	0.0470652	0.0223847	0.0324512	0.0218295	0.00450705	0.033025	0.068542	0.0454723	0.0528563	0.00862863	0.034646	0.013583	0.00305688	0.076503	0.0726053	0.0161615	0.0312578	0.0380762	0.0855996	0.0172422
75.66	0.080863	0.0247572	0.0459804	0.128808	-0.00225695	-0.0164599	0.0231424	-0.0372558	-0.021313	0.0443904	0.000580729	0.0780774	0.00151858	-0.0246269	0.100493	0.104229	0.00481216	-0.00966513	0.12942	0.0188078	0.0236251	0.0499561	0.0309675	0.0344661	0.0117245	0.0340176	0.00480108	0.00543073	0.0157164	0.0461062	0.021014	0.0320898	0.0219052	0.00281548	0.032247	0.0688895	0.045344	0.0532184	0.00746357	0.0338146	0.013583	0.0018263	0.0804501	0.0747064	0.0152585	0.0311202	0.0385475	0.0852004	0.0177135
75.855	0.0812338	0.0251451	0.046889	0.127944	-0.00203661	-0.0196259	0.0206908	-0.0376088	-0.0199986	0.0424233	0.00355302	0.0769218	0.00111283	-0.022475	0.098712	0.10273	0.0109409	-0.0120463	0.129552	0.0183125	0.0226176	0.0490953	0.0296272	0.0347094	0.0117327	0.0344159	0.00296783	0.00607794	0.01522	0.0454589	0.0202905	0.0317114	0.0210812	0.00256645	0.0310458	0.0688743	0.0451325	0.0529541	0.00663219	0.0327151	0.0144469	0.00102084	0.083409	0.0773183	0.0145317	0.0308713	0.0388618	0.0846834	0.0185251
76.05	0.0814631	0.0243076	0.0483177	0.127035	-0.000934307	-0.0225715	0.0185567	-0.0371059	-0.0182258	0.0405888	0.00518425	0.0753343	0.00086583	-0.020579	0.0982802	0.102315	0.0166905	-0.0138096	0.130505	0.017395	0.0219194	0.0482018	0.0285226	0.0351234	0.0121877	0.0350655	0.00131984	0.0057165	0.0142362	0.0449964	0.0189034	0.0312743	0.0200132	0.001902	0.0295582	0.0680891	0.0450873	0.0529618	0.00560427	0.0315434	0.0150035	0.00054954	0.0865116	0.0779466	0.0137069	0.0311395	0.0393006	0.0834198	0.0196901
76.245	0.0836683	0.023752	0.0492346	0.127115	0.000838527	-0.0241411	0.0160962	-0.0372387	-0.0183407	0.0402358	0.00931155	0.0744613	-0.000360295	-0.0188944	0.100335	0.101601	0.022096	-0.0150179	0.129923	0.0159085	0.0216837	0.0471211	0.0268414	0.0351234	0.012521	0.0357801	0.00029424	0.00524547	0.0132445	0.0450466	0.0177598	0.0309376	0.0192564	0.00122994	0.0275039	0.0663519	0.0449063	0.0528786	0.00468806	0.0305617	0.0155139	0	0.0885933	0.0776652	0.0129213	0.031395	0.0399816	0.0825818	0.0203057
76.44	0.0834035	0.0226669	0.0515541	0.128279	0.00231165	-0.0254111	0.0141379	-0.0379708	-0.0171679	0.0379696	0.0126801	0.0735177	-0.000924147	-0.018542	0.104471	0.100799	0.0262849	-0.0169762	0.128768	0.0145764	0.021586	0.0461381	0.0251759	0.0348632	0.0129677	0.0360158	0	0.00544708	0.0129163	0.0451223	0.0167929	0.0307947	0.0180958	0.000656292	0.0254649	0.0652339	0.0453967	0.0527959	0.00405934	0.0296912	0.0164499	0.000464706	0.0912053	0.0796225	0.0115074	0.0310476	0.0405708	0.0821761	0.020489
76.635	0.083615	0.0220586	0.050187	0.127891	0.00445467	-0.0268048	0.0114743	-0.0396376	-0.0167882	0.0378369	0.0164721	0.0721951	-0.00118829	-0.0187623	0.107399	0.102386	0.0303855	-0.0179553	0.128601	0.0133823	0.0213749	0.0451715	0.0241444	0.0341486	0.0136583	0.0371771	0.000336621	0.00558996	0.0125966	0.0450715	0.0157588	0.0307021	0.0171459	0.000852582	0.023222	0.0645162	0.0458344	0.0526747	0.00347021	0.0289583	0.0165805	0.00115846	0.0925603	0.0813767	0.00987051	0.0316042	0.0409898	0.0806575	0.0200634
76.83	0.0849287	0.0220325	0.0497991	0.127317	0.00803526	-0.0286393	0.0104158	-0.0402281	-0.0149011	0.0374134	0.0197352	0.070661	-0.00314654	-0.0176073	0.111095	0.10206	0.034142	-0.0191103	0.12793	0.0128139	0.0218053	0.0444002	0.0228369	0.0336288	0.0146004	0.0377297	0.00116909	0.0054719	0.0126475	0.0459124	0.0152042	0.0305005	0.0164563	0.00113968	0.0218925	0.0636479	0.0454571	0.0521989	0.00371906	0.0282056	0.0168486	0.00142711	0.0939544	0.0832751	0.00851552	0.031722	0.041356	0.0792238	0.0214382
77.025	0.0852024	0.0215036	0.0485291	0.126788	0.010619	-0.0294241	0.00757618	-0.0419127	-0.0138521	0.0366197	0.0225748	0.0678392	-0.00411677	-0.0174924	0.11524	0.104088	0.0375639	-0.020257	0.129809	0.012611	0.0222603	0.0433359	0.0213995	0.0334668	0.01547	0.0382823	0.0018502	0.00548038	0.0129417	0.0461055	0.0138499	0.0299036	0.0148591	0.00206892	0.0202309	0.0629606	0.0450112	0.0516927	0.00318224	0.02742	0.0169273	0.00135547	0.094668	0.0852061	0.00736318	0.0315783	0.0411726	0.0778165	0.0230944
77.22	0.0835439	0.0199866	0.0474002	0.125809	0.0127359	-0.0294152	0.00537157	-0.0426448	-0.0137461	0.0355529	0.0246562	0.0658898	-0.00476063	-0.0164161	0.12106	0.105958	0.04058	-0.0227703	0.131299	0.0124976	0.0229427	0.0424342	0.0192312	0.0333451	0.0165097	0.0390782	0.00204394	0.00595988	0.0134545	0.0461976	0.0123363	0.0293568	0.0141024	0.00259037	0.0194	0.0623037	0.0453587	0.051504	0.00223964	0.0261564	0.0173921	0.00134274	0.0945827	0.0867378	0.00668874	0.0321674	0.0409045	0.0761476	0.024554
77.415	0.0837293	0.0194838	0.0462801	0.123966	0.0155933	-0.0277751	0.00123602	-0.0434734	-0.0127758	0.0358526	0.0263846	0.0637557	-0.00495429	-0.0145817	0.127578	0.110464	0.0434818	-0.0253019	0.133442	0.0124081	0.0218381	0.0412407	0.0172494	0.0336048	0.0179388	0.0394115	0.00324633	0.00692737	0.0133201	0.0459282	0.0109571	0.0283391	0.0135223	0.00185034	0.0185012	0.0618356	0.04517	0.0512626	0.000753615	0.0257506	0.018099	0.0015718	0.0941967	0.0892055	0.00649881	0.0328612	0.0400467	0.0740395	0.0253528
77.61	0.0836239	0.0190247	0.0429814	0.1214	0.0174449	-0.0230128	-0.000254255	-0.0442055	-0.0127314	0.0377747	0.0285536	0.0607663	-0.005007	-0.0121479	0.135356	0.115076	0.0465861	-0.0262721	0.137138	0.0115959	0.0207498	0.0402337	0.0150238	0.034027	0.0193926	0.0388999	0.00385177	0.00886172	0.0141441	0.0454069	0.0102336	0.0272039	0.0132535	0.00116306	0.0178667	0.0606122	0.0449661	0.0515796	-0.000549069	0.0249782	0.0184657	0.00200398	0.0933851	0.0923543	0.00717277	0.0336139	0.0399289	0.0717419	0.0256606
77.805	0.0837388	0.0196596	0.0396129	0.118508	0.0195352	-0.0156662	0.00128046	-0.0429267	-0.012158	0.0393881	0.0322136	0.0575298	-0.00570356	-0.00895587	0.141706	0.120271	0.0487914	-0.0275954	0.140904	0.0105076	0.0210177	0.0385601	0.0139273	0.0344819	0.0206756	0.0385508	0.00510441	0.0106441	0.0147496	0.0454069	0.00891319	0.0259004	0.012909	0.000377355	0.0176405	0.0601288	0.0451776	0.0523272	-0.00196958	0.0238588	0.0190284	0.00273733	0.0913886	0.0959287	0.00757197	0.0342553	0.0396079	0.0689598	0.0257327
78	0.0822752	0.020842	0.0370819	0.115686	0.0209023	-0.00924605	0.00226784	-0.042133	-0.0119288	0.0422633	0.0383519	0.0546902	-0.00397517	-0.007571	0.15019	0.123005	0.0502378	-0.0285567	0.145639	0.00936205	0.0205873	0.0372526	0.0137893	0.0350503	0.0222351	0.038494	0.00636613	0.0118296	0.0152539	0.0460377	0.00755944	0.0248827	0.0127068	0	0.0174366	0.0596905	0.0452157	0.0521761	-0.0029513	0.0229101	0.0194078	0.00391559	0.0895034	0.0976047	0.00755877	0.0352172	0.0393595	0.0665245	0.0249079
78.195	0.082046	0.0227557	0.0355034	0.113366	0.0226573	-0.00172357	0.00302599	-0.0413132	-0.0089038	0.0447682	0.0446927	0.0498042	-0.00288176	-0.00463427	0.159158	0.126435	0.0511903	-0.0306204	0.148161	0.00854981	0.020068	0.0358146	0.0138057	0.035562	0.0238023	0.0382502	0.00755157	0.0126287	0.0154052	0.046071	0.006374	0.0237893	0.0117563	0.000830832	0.016447	0.0583839	0.044891	0.0519493	-0.00380908	0.0223337	0.0195718	0.00465554	0.088122	0.0985864	0.00725101	0.0364869	0.0396084	0.063494	0.0241355
78.39	0.0807049	0.0245197	0.0333077	0.108517	0.0243508	0.00464326	0.0019148	-0.0392845	-0.00696334	0.0478548	0.0493311	0.0440894	-0.00199153	-0.00212995	0.167819	0.132476	0.0523282	-0.031555	0.152244	0.00822468	0.0191019	0.0343281	0.0134969	0.0354643	0.0258818	0.037787	0.00824963	0.0132844	0.0149173	0.0459197	0.00569289	0.0221243	0.0105454	0.00177476	0.015571	0.0571904	0.0439846	0.0516851	-0.00458154	0.0219081	0.0200691	0.005461	0.0865446	0.0991623	0.00690413	0.0378485	0.0398897	0.0599989	0.0234874
78.585	0.0789149	0.0248461	0.0319761	0.104689	0.0253204	0.0130744	0.00190654	-0.0390197	-0.0037269	0.0503775	0.0546839	0.039865	-0.000968595	0.00125634	0.174962	0.139434	0.0535981	-0.0317405	0.156434	0.00816796	0.0181839	0.0333048	0.0131315	0.0355374	0.0271975	0.0377303	0.00849362	0.0138729	0.0145806	0.0448184	0.00539865	0.0206362	0.0094944	0.00240876	0.0143552	0.0553477	0.0431538	0.0514284	-0.00500713	0.0208283	0.0205465	0.00578148	0.0842536	0.0992603	0.00713365	0.0392101	0.0399552	0.0570202	0.0218902
78.78	0.0777155	0.026363	0.0309443	0.0999794	0.0268284	0.0190532	0.00197703	-0.0389753	-0.000419982	0.0501305	0.0600456	0.0381277	0.00142143	0.00334602	0.182035	0.146596	0.0547709	-0.0329399	0.159256	0.00850127	0.016933	0.0313879	0.0129362	0.0344574	0.0290494	0.0371374	0.00829201	0.014554	0.0136222	0.0437843	0.00491127	0.0189967	0.00809827	0.00403998	0.013283	0.0533919	0.0423986	0.0512849	-0.00502033	0.0201214	0.019905	0.00601101	0.0822373	0.0995356	0.00640078	0.040074	0.0405114	0.054199	0.0206398
78.975	0.0772831	0.0247845	0.0317641	0.0959581	0.0281244	0.024274	0.00259485	-0.0380578	0.00357524	0.0512595	0.0662098	0.0361434	0.00236499	0.00682946	0.187899	0.153677	0.0570726	-0.0338308	0.159169	0.00860712	0.0152197	0.0300962	0.012611	0.0343515	0.0305195	0.0371777	0.00876304	0.0157733	0.013084	0.0434138	0.00460856	0.0170375	0.00725733	0.00602625	0.0125582	0.0521456	0.0417868	0.0511038	-0.0048959	0.0192641	0.0197217	0.00588658	0.0791413	0.0993065	0.00694419	0.0403229	0.0403083	0.05052	0.019619
79.17	0.0761896	0.0249788	0.0327781	0.0931713	0.0294915	0.0293448	0.00255104	-0.0360208	0.00727902	0.052706	0.0717125	0.03632	0.00389082	0.00796732	0.1923	0.160706	0.0583165	-0.0335311	0.158807	0.00893166	0.0144156	0.0293331	0.0118719	0.0344001	0.0320873	0.0368771	0.00952831	0.0158993	0.0119821	0.0427829	0.00438152	0.0152545	0.00634918	0.00908478	0.0115158	0.0507031	0.0404123	0.0510206	-0.00471916	0.0187405	0.0194271	0.00628625	0.0758158	0.0992806	0.00750033	0.0399105	0.0405373	0.0481178	0.018395
79.365	0.0743203	0.0248994	0.0310497	0.0909133	0.0317494	0.0348475	0.00141317	-0.0344511	0.0104361	0.0537029	0.0753991	0.036452	0.00509028	0.00974841	0.19551	0.167832	0.0599129	-0.033178	0.158401	0.00915095	0.0133274	0.0284641	0.0112544	0.0347737	0.0342878	0.0366339	0.00993213	0.0157897	0.0110237	0.041942	0.00411271	0.0141193	0.00540712	0.012083	0.0107383	0.0493666	0.038811	0.0511712	-0.00488931	0.0182691	0.0181377	0.00656809	0.0717569	0.0977159	0.00805694	0.0400349	0.0400071	0.0447927	0.0171969
79.56	0.0739146	0.0236739	0.0290654	0.0890967	0.0341128	0.0402974	0.00131602	-0.0317436	0.0125791	0.0528476	0.0780711	0.0357815	0.00445531	0.0113714	0.196048	0.175857	0.0599395	-0.032658	0.158075	0.00912698	0.0117111	0.0271893	0.0106047	0.0357725	0.0357825	0.0362362	0.010092	0.0153102	0.0101325	0.0409164	0.00335592	0.0123109	0.00497787	0.015247	0.00985472	0.0485134	0.0368328	0.0518281	-0.0052885	0.0172874	0.0171229	0.00668592	0.0676853	0.0955295	0.00841042	0.0396357	0.0396013	0.0422858	0.0161954
79.755	0.0733056	0.0229507	0.0273631	0.0860806	0.0366438	0.0462413	0.00148365	-0.0288418	0.0150129	0.0519745	0.0799055	0.0350056	0.00448198	0.0120502	0.195721	0.182454	0.0590309	-0.0313176	0.157219	0.00918428	0.0108012	0.0263531	0.010345	0.0360082	0.0366514	0.0357977	0.0100417	0.0152932	0.0096615	0.0399913	0.00298539	0.0108893	0.00470058	0.0176182	0.00941646	0.0477886	0.0347862	0.0521451	-0.00509856	0.0168354	0.0164424	0.00602515	0.0634045	0.0942004	0.0092154	0.0388632	0.0393199	0.0392747	0.0147424
79.95	0.0746816	0.0228973	0.0263751	0.083241	0.0386458	0.0538521	0.00233959	-0.0261521	0.0169883	0.0504842	0.0809989	0.0328892	0.00343237	0.012482	0.193675	0.187648	0.0580695	-0.031009	0.158851	0.00920007	0.00983455	0.0262151	0.00976028	0.0364625	0.0374964	0.0343357	0.00986553	0.0158315	0.0091487	0.0396547	0.00253132	0.00980438	0.0039777	0.0200574	0.00970301	0.0478947	0.033223	0.0523865	-0.00423466	0.0158862	0.0158796	0.0053969	0.058757	0.0927733	0.0101641	0.0379602	0.0389273	0.036388	0.0129684
80.145	0.0749457	0.0230739	0.0225386	0.0803042	0.0419261	0.0596106	0.00204878	-0.0242821	0.017262	0.0492847	0.0802579	0.0320866	0.00332697	0.0129144	0.191859	0.192296	0.05635	-0.0307797	0.157864	0.0104181	0.00963923	0.0260771	0.00919949	0.0369339	0.0377484	0.0333773	0.00962215	0.0167396	0.00874488	0.0391334	0.0017491	0.00855114	0.00327963	0.0229349	0.0104577	0.0486119	0.0314857	0.0520091	-0.00290559	0.0153692	0.0155262	0.00525315	0.0523746	0.0924132	0.0110478	0.0365986	0.0382006	0.0337501	0.0122614
80.34	0.0759687	0.023065	0.0209689	0.0782228	0.0447041	0.0666302	0.0008671	-0.0244059	0.0170506	0.0499019	0.0763509	0.0320688	0.00406734	0.0119175	0.188648	0.19697	0.0543924	-0.0288215	0.157899	0.0114497	0.00993162	0.0261993	0.00809486	0.0372912	0.0381379	0.0315903	0.00883206	0.0177652	0.00864377	0.0390577	0.000916626	0.00731545	0.00290971	0.0259407	0.0106013	0.0499712	0.0294467	0.0512463	-0.000732406	0.014132	0.0148979	0.00473613	0.046824	0.091621	0.0122657	0.0351979	0.0375525	0.0316226	0.0113452
80.535	0.0760309	0.0213893	0.0180856	0.076309	0.047244	0.0741	0.000955361	-0.024265	0.0165038	0.049152	0.0726554	0.0307545	0.00457024	0.0111238	0.185297	0.20033	0.052144	-0.026608	0.157247	0.0123754	0.00986671	0.0261016	0.00783522	0.0375344	0.0386332	0.0308026	0.0082684	0.0179759	0.00836648	0.0389142	0.000269418	0.0064073	0.00232123	0.0291727	0.0110923	0.0510135	0.027151	0.0500832	0.00129043	0.013419	0.014584	0.00458579	0.0418489	0.0900369	0.0132149	0.0335747	0.036551	0.0303397	0.0105006
80.73	0.0763224	0.0206661	0.0152282	0.0727018	0.0494752	0.082046	-4.15403e-05	-0.0229068	0.0162829	0.0482167	0.0680779	0.0273593	0.00591955	0.0110711	0.182766	0.202808	0.0487577	-0.0251965	0.156189	0.0130981	0.00949304	0.0257198	0.00773757	0.0377619	0.039608	0.0302991	0.00773865	0.0181697	0.00855174	0.0391497	0	0.00498635	0.00164012	0.0319816	0.0115305	0.0519047	0.0250593	0.0483916	0.00368607	0.0119989	0.0139228	0.00458579	0.036815	0.0877266	0.0138757	0.0323899	0.0351894	0.0280223	0.00953165
80.925	0.0765249	0.0197841	0.0125474	0.0705499	0.0519884	0.090098	-0.000491733	-0.0217073	0.0163007	0.0458356	0.062795	0.0253661	0.00592844	0.00973063	0.18176	0.203249	0.0452216	-0.0224629	0.155775	0.0135367	0.0095176	0.0250777	0.0076481	0.0376239	0.0401115	0.0304856	0.00771382	0.0178421	0.00872853	0.0392757	0.000227037	0.00437244	0.00198461	0.0331675	0.0125576	0.0534223	0.0229898	0.0467305	0.00566978	0.0114687	0.0120899	0.00484783	0.0326778	0.0847282	0.0146806	0.0306946	0.0343057	0.0254235	0.00886381
81.12	0.0760665	0.0202425	0.00876357	0.0690069	0.0546604	0.0980612	-0.000888589	-0.0199434	0.0160981	0.0443802	0.0574422	0.0238403	0.0065723	0.00804606	0.181487	0.201821	0.0419763	-0.0202323	0.155254	0.0142759	0.00921703	0.0243707	0.00755921	0.0376888	0.040501	0.0300471	0.00736025	0.0174637	0.00902277	0.0387629	0.000437123	0.003767	0.00199309	0.0345568	0.0135772	0.0550002	0.0207773	0.0449938	0.00731275	0.0112199	0.0110031	0.00490015	0.0288353	0.0826601	0.014674	0.0289668	0.0335658	0.0232833	0.00773127
81.315	0.0744613	0.0211594	0.00504202	0.0661495	0.0567945	0.105337	-0.00191152	-0.018735	0.0162041	0.0435338	0.0517186	0.0228085	0.006705	0.00516266	0.178171	0.199061	0.0386604	-0.0192443	0.154443	0.0148285	0.00864045	0.0243707	0.00808667	0.0375911	0.0417436	0.0297307	0.00671244	0.0174552	0.00947684	0.0376446	0.000807042	0.00348124	0.00200156	0.0367545	0.0149365	0.0565184	0.0191081	0.0429401	0.00883129	0.010873	0.00960894	0.00507688	0.0259222	0.0807094	0.0148376	0.0268653	0.0323941	0.0210117	0.00659872
81.51	0.0729532	0.0229145	0.000747091	0.0628337	0.0578175	0.114773	-0.00187597	-0.0168917	0.0158517	0.0429427	0.0463658	0.0215912	0.00664278	0.00406925	0.174643	0.194819	0.0352742	-0.017154	0.15454	0.0159167	0.00770657	0.0239813	0.00875272	0.0375993	0.042978	0.0293898	0.00593869	0.016673	0.00994787	0.0368121	0.000832471	0.0027075	0.0022286	0.0379176	0.0168091	0.057825	0.0164802	0.0409767	0.00994451	0.0106764	0.00880395	0.00502457	0.0227541	0.0772528	0.0154658	0.0252487	0.0307186	0.0188055	0.00508678
81.705	0.0721328	0.0245102	-0.000425697	0.0615371	0.0579057	0.122084	-0.00254586	-0.0135048	0.0173064	0.0405793	0.0407038	0.021503	0.00489661	0.00189956	0.171803	0.189307	0.0322847	-0.0165012	0.152855	0.0166559	0.00697561	0.0243385	0.00880945	0.0378835	0.0438797	0.0286752	0.00429858	0.0154955	0.01052	0.0358877	0.00127807	0.00193375	0.0022619	0.0393221	0.0188552	0.0588749	0.0144112	0.03924	0.0106972	0.0108466	0.00921635	0.00486763	0.0207968	0.0738816	0.0170895	0.0229836	0.0290691	0.0179543	0.0046546
81.9	0.0700076	0.025401	-0.00143149	0.0593681	0.0567063	0.128795	-0.00373642	-0.0103128	0.0156308	0.0382249	0.0346449	0.0214852	0.00473787	0.000497548	0.168354	0.18376	0.029348	-0.0167838	0.148313	0.017712	0.00555404	0.0241842	0.00859835	0.0371935	0.044278	0.0278793	0.00321364	0.0141756	0.0103765	0.0338443	0.00195071	0.00109281	0.00217774	0.0403644	0.019263	0.0595698	0.0125533	0.0377746	0.0106449	0.0110431	0.0095439	0.00511647	0.0188267	0.0705367	0.0184968	0.0208887	0.0277339	0.0176664	0.00418329
82.095	0.0693021	0.0270323	-0.000999708	0.0584683	0.0564593	0.134378	-0.00378913	-0.00644076	0.0167953	0.0378191	0.0289302	0.0207442	0.00387368	-0.000207902	0.1657	0.176061	0.0259439	-0.0166777	0.143392	0.0183049	0.00370208	0.024469	0.00864688	0.0366573	0.0447165	0.0269776	0.00200277	0.0133347	0.0105951	0.0325239	0.00298539	0.000681112	0.00201791	0.0407722	0.0196561	0.0608993	0.0110504	0.0359471	0.0110837	0.010873	0.00987099	0.00566601	0.0169476	0.0661513	0.0195379	0.0187546	0.027256	0.0174109	0.00344994
82.29	0.0683325	0.0282851	-0.000911448	0.0575863	0.0563266	0.138505	-0.00308368	-0.00318654	0.0171655	0.0369283	0.0236561	0.0202419	0.00297456	-0.000552055	0.161387	0.168072	0.0233247	-0.0168454	0.136566	0.0195557	0.00133845	0.0244204	0.00917493	0.0359994	0.044806	0.0260028	0.00112792	0.0121492	0.0107973	0.0310442	0.0042126	0.000142882	0.00222799	0.040757	0.0200112	0.0618807	0.00958502	0.034429	0.0115026	0.0110238	0.00989078	0.00670665	0.0146175	0.0618897	0.0195643	0.016136	0.0267517	0.0175353	0.00237631
82.485	0.066533	0.03071	-2.94759e-05	0.0569691	0.0553119	0.141266	-0.00230774	0.000614383	0.0161952	0.0359231	0.0199435	0.0188926	0.000945836	-0.00166325	0.157824	0.158106	0.0226897	-0.0161043	0.129697	0.0203031	-1.82113e-05	0.0242742	0.00930475	0.0346351	0.0445546	0.0249631	-0.000545495	0.0106102	0.0110915	0.0303716	0.0063068	0	0.00206816	0.0429923	0.0200569	0.0622581	0.00770477	0.0327521	0.0123081	0.0106967	0.0095439	0.0082907	0.0133605	0.0567445	0.0195511	0.0133803	0.0266404	0.0173982	0.00109955
82.68	0.0645043	0.0308427	0.000446751	0.0572955	0.0536368	0.140692	-0.0035599	0.00484772	0.0157279	0.0331191	0.0155692	0.0181516	-0.00176167	-0.00312685	0.15606	0.14695	0.0209874	-0.0160072	0.122386	0.0211562	-0.000968459	0.0239087	0.00981642	0.0336773	0.0444897	0.0245567	-0.00118423	0.00809585	0.0105285	0.0301197	0.00743351	0.000798566	0.0015045	0.0453712	0.0204723	0.0625071	0.00629975	0.0308795	0.0127662	0.010553	0.00977955	0.00992707	0.0115865	0.0512524	0.0187263	0.0109324	0.0265028	0.0176795	0.00027477
82.875	0.0633576	0.0295105	-0.000153295	0.0580803	0.0515109	0.141292	-0.00551815	0.0071317	0.0143964	0.0289829	0.0100221	0.0180811	-0.00191152	-0.0049435	0.154552	0.136164	0.0198762	-0.0171273	0.116141	0.0218223	-0.0024871	0.0241444	0.0101737	0.0330112	0.0441569	0.0244672	-0.00190711	0.00567412	0.0103523	0.0295227	0.00927524	0.00216079	0.00108373	0.0483693	0.0204946	0.0623788	0.00465331	0.0280096	0.012524	0.0108937	0.00952458	0.0110464	0.0104738	0.0448832	0.0184383	0.00900756	0.0261955	0.0183408	0
83.07	0.0633131	0.0271377	6.70393e-05	0.0573571	0.0512639	0.143665	-0.00729923	0.00891279	0.0130382	0.0250937	0.00333713	0.0183459	-0.0044514	-0.00566673	0.151872	0.12828	0.0202997	-0.0179299	0.109545	0.0223585	-0.00332332	0.0240228	0.0102304	0.0316628	0.0437996	0.0241421	-0.00349638	0.00411029	0.0100326	0.0288919	0.0108142	0.00329598	0.000553971	0.0504459	0.0202456	0.0624772	0.00370884	0.0260462	0.0120984	0.0113518	0.00959009	0.012506	0.0087917	0.0398035	0.0185694	0.00716853	0.0254099	0.0187466	0.000451509
83.265	0.0626426	0.0238041	0.000322932	0.0554522	0.0496854	0.14497	-0.00817232	0.0109326	0.010445	0.0211423	-0.00131084	0.0186107	-0.00658553	-0.00668141	0.148653	0.12044	0.0206172	-0.0191205	0.10398	0.0225456	-0.0036812	0.0240228	0.0101655	0.0302821	0.0433938	0.0237684	-0.00421926	0.00323543	0.00959551	0.028396	0.0125797	0.00493549	0.00050372	0.0522582	0.0208953	0.0631645	0.003369	0.0246944	0.0118495	0.0114371	0.0100548	0.0142404	0.00699179	0.0353002	0.0188314	0.0052178	0.0245003	0.0193814	0.00143323
83.46	0.06244	0.0200203	0.000102598	0.0548433	0.0491298	0.14654	-0.00813676	0.0136928	0.00855784	0.0178176	-0.0055264	0.0181516	-0.00709668	-0.00803072	0.145849	0.111982	0.0208464	-0.0195795	0.0979037	0.0230737	-0.00371395	0.0240555	0.0102877	0.0294132	0.0423301	0.0234842	-0.0049258	0.00267238	0.00966271	0.0278245	0.014379	0.00693705	0.00101713	0.0540552	0.0213102	0.0638594	0.00280243	0.0227538	0.0121116	0.0112538	0.0105261	0.0152943	0.00547938	0.0304566	0.0186811	0.00348293	0.0232438	0.0201143	0.00197665
83.655	0.062722	0.0162632	-0.00126449	0.0535384	0.0497559	0.147617	-0.00693794	0.0157127	0.00671453	0.0149336	-0.00956544	0.0157965	-0.0075202	-0.0110468	0.142807	0.104098	0.0217366	-0.0198354	0.0927884	0.0241538	-0.00316953	0.0228293	0.0107749	0.0288448	0.0410629	0.0231597	-0.0048247	0.00251255	0.00944415	0.0279256	0.0162286	0.00855961	0.00161408	0.0567136	0.0218083	0.0644787	0.00202488	0.0208578	0.0126357	0.0116073	0.011266	0.0164725	0.00471351	0.0266404	0.0175942	0.00181358	0.0223799	0.0208213	0.00305688
83.85	0.0613898	0.0116774	-0.00308114	0.0524183	0.0489622	0.151533	-0.00745798	0.018217	0.00563	0.0130375	-0.0123872	0.0114133	-0.00769673	-0.0129517	0.14017	0.096461	0.0209162	-0.0202939	0.0880877	0.024852	-0.00249529	0.0225047	0.012042	0.029088	0.0394221	0.0233713	-0.00473267	0.00188229	0.00963728	0.0275642	0.0175152	0.0105273	0.00300174	0.0586993	0.0226016	0.0649996	0.00160185	0.0194609	0.0133492	0.0116662	0.0126404	0.0183248	0.00430112	0.0225425	0.017483	0.000608924	0.021195	0.0219538	0.00442507
84.045	0.0600227	0.00922583	-0.00756084	0.0519681	0.0487507	0.154434	-0.00688523	0.0189136	0.0029136	0.0104799	-0.016585	0.00700407	-0.00546544	-0.0174054	0.136625	0.0886204	0.0197168	-0.0209727	0.0853891	0.0252496	-0.000757358	0.0227082	0.0124648	0.0286413	0.0383905	0.0229895	-0.004792	0.00095719	0.00983042	0.0268915	0.019214	0.011898	0.00387659	0.0600662	0.0226695	0.0647429	0.00137511	0.0174143	0.014141	0.0124386	0.0142442	0.0207072	0.00409799	0.0189554	0.0163703	0	0.0204291	0.022517	0.00625797
84.24	0.0579591	0.0049309	-0.0114589	0.0527885	0.0484066	0.157645	-0.00599437	0.0193193	0.000647401	0.0101097	-0.0196449	0.00410227	-0.00296049	-0.0206596	0.133124	0.0808243	0.0181294	-0.0227188	0.0824968	0.0250789	0.000339082	0.0225784	0.0128467	0.0282191	0.0368146	0.0227702	-0.00481743	0.000604222	0.00979712	0.0265973	0.0206435	0.0133274	0.00474296	0.0601266	0.0229039	0.0644939	0.000906956	0.0148615	0.0149135	0.0135255	0.0155403	0.023083	0.00350886	0.015833	0.0152184	0.000313888	0.0198989	0.0232042	0.00902028
84.435	0.0564948	0.00260311	-0.014722	0.0533974	0.0478243	0.159285	-0.00423932	0.0208629	-0.00270333	0.0104799	-0.0220261	-0.000625077	-0.00140799	-0.0237462	0.128953	0.0725697	0.0162156	-0.0248974	0.0793042	0.0248268	0.00220683	0.0223913	0.0131151	0.0278618	0.0348819	0.0229813	-0.00498574	0.000158623	0.00948593	0.0261347	0.0217363	0.01437	0.00566806	0.0602848	0.0234552	0.0642672	0.000423572	0.0122711	0.0155808	0.0147692	0.0172554	0.0249027	0.00305735	0.0139412	0.0139091	0.000660768	0.0198791	0.0249782	0.0114098
84.63	0.0538667	0.0018621	-0.0175	0.054094	0.047604	0.162972	-0.00344561	0.0208096	-0.00517272	0.0120146	-0.023049	-0.00313828	0.00024991	-0.0266391	0.12569	0.064985	0.0146281	-0.0276309	0.0757941	0.0243719	0.00347402	0.0224152	0.0136835	0.0276343	0.0329165	0.0232813	-0.005171	0.000158623	0.00927584	0.0261517	0.0231318	0.0154295	0.00614757	0.0607758	0.0241877	0.063867	0.000113641	0.0093262	0	0.0168114	0.018617	0.0268794	0.00215433	0.0128477	0.0126917	0.00145256	0.0206973	0.0267715	0.0137663
84.825	0.0521472	0.00121824	-0.0196608	0.054588	0.0474719	0.16814	-0.00247538	0.0193631	-0.00751004	0.0144402	-0.0226521	-0.00501716	0.000549616	-0.0293466	0.120954	0.0580797	0.0146193	-0.0279751	0.0727424	0.0239655	0.00463537	0.0226913	0.0145197	0.0277969	0.0313575	0.0230544	-0.00540652	-0.000622991	0.00968754	0.0256304	0.0245951	0.0171955	0.00647571	0.0618486	0.0250185	0.06327	0.000226739	0.00634325	0	0.0190633	0.0197886	0.0289282	0.00164344	0.0121281	0.0116638	0.00274205	0.020743	0.0292651	0.0158476
85.02	0.0482047	0.000301343	-0.0218038	0.0570574	0.0475424	0.170945	-0.00169055	0.0173966	-0.00973244	0.0167242	-0.0217613	-0.00369452	0.00154652	-0.0320541	0.117127	0.0530088	0.013764	-0.0289809	0.0675922	0.0235678	0.00584584	0.0220983	0.0161114	0.0273261	0.0302201	0.0235012	-0.00491914	-0.0011697	0.00991457	0.0247979	0.0261844	0.0184905	0.006753	0.0629209	0.0259477	0.0625522	0	0.00379801	0	0.0212233	0.0208623	0.0308195	0.000504295	0.0118863	0.0107999	0.00444392	0.0210635	0.0316678	0.0184266
85.215	0.0448977	0.00119157	-0.0224655	0.0587413	0.0466611	0.173811	0.00120173	0.0165413	-0.0100944	0.0183376	-0.0210031	-0.00462919	0.000232131	-0.034206	0.113926	0.0499838	0.012494	-0.0298362	0.0664099	0.0226825	0.00596806	0.0217738	0.0175248	0.0268466	0.0289939	0.0239725	-0.00446507	-0.00211175	0.0103099	0.0239061	0.0279335	0.0199454	0.00751827	0.0634951	0.0269069	0.0615479	0.000264257	0.00220432	0	0.0231019	0.0214189	0.0318993	0.000150817	0.0120239	0.010643	0.00619812	0.0214236	0.0348491	0.0205342
85.41	0.0414143	0.00183543	-0.0246174	0.0597116	0.0453473	0.176827	0.00459691	0.0158974	-0.00936288	0.0216179	-0.0181369	-0.00687762	-0.000376169	-0.0363751	0.111801	0.0479291	0.0125112	-0.0303124	0.0627232	0.0208387	0.0057324	0.0209533	0.0187914	0.0262215	0.0273045	0.0241754	-0.00355692	-0.00332262	0.0107555	0.0226953	0.030271	0.0213324	0.00785428	0.0642878	0.028704	0.0601739	0.000830832	0.000958611	0	0.0256026	0.0220471	0.0327961	0	0.01171	0.00947132	0.00820776	0.0217511	0.0377491	0.0220858
85.605	0.038336	0.00306981	-0.0252352	0.061546	0.0442806	0.178371	0.0079832	0.014698	-0.00982197	0.0250664	-0.0141772	-0.00731828	-0.00122258	-0.0385797	0.109702	0.0472414	0.0112234	-0.0313004	0.0605447	0.0194417	0.00606572	0.0205551	0.0191733	0.0255718	0.0253631	0.0240292	-0.00285886	-0.00438212	0.0108397	0.0212913	0.0323307	0.0224428	0.00929219	0.0652019	0.0294967	0.0590337	0.00144254	9.02606e-05	0	0.0271933	0.0226688	0.0334442	0.00020973	0.0135886	0.00928798	0.010453	0.0220457	0.0400792	0.0238532
85.8	0.0347992	0.0044896	-0.025279	0.0636541	0.0426404	0.179773	0.011652	0.0123435	-0.010862	0.0290438	-0.00958195	-0.0038177	-0.0024576	-0.040423	0.107497	0.0483526	0.0112317	-0.0318211	0.0573082	0.0180201	0.00648792	0.0201247	0.0189458	0.0244508	0.023162	0.0237041	-0.00212749	-0.0044578	0.0110915	0.0197529	0.0342984	0.0239146	0.0105364	0.0657157	0.0298213	0.0579462	0.00236417	0	0	0.0296087	0.0225901	0.0343015	0.00017721	0.0155328	0.0089675	0.0122728	0.022648	0.0433519	0.0254245
85.995	0.0326124	0.00705614	-0.0246618	0.0632572	0.0403476	0.179834	0.0155241	0.0111619	-0.0125822	0.034309	-0.00391993	-0.0016569	-0.00322464	-0.0419311	0.103961	0.0498956	0.0112139	-0.0334085	0.0546712	0.0170535	0.00708087	0.0200276	0.018361	0.0237041	0.0210095	0.0231521	-0.00111884	-0.0047357	0.011436	0.0183658	0.0356273	0.0249239	0.0112762	0.0667651	0.0297838	0.0563378	0.0031874	0.000807995	0	0	0.0235784	0.0347271	0.000733349	0.0174642	0.00786795	0.0146227	0.0225236	0.0470635	0.0261248
86.19	0.0306103	0.00891724	-0.0243443	0.0641652	0.038637	0.17748	0.0192018	0.00905375	-0.0137112	0.0386217	0.00259676	0.00123538	-0.00415995	-0.0426543	0.0997286	0.053494	0.0116374	-0.0337343	0.0528107	0.0160384	0.00803931	0.0198083	0.0176377	0.0228029	0.0193283	0.0227702	-0.000185263	-0.00481985	0.0111164	0.0170538	0.0371742	0.0255547	0.0120917	0.0684115	0.029021	0.0545707	0.00428955	0.00169918	0	0	0.0243311	0.0354076	0.00105431	0.0187013	0.00767141	0.0172148	0.0216729	0.04978	0.0272442
86.385	0.0281231	0.0112717	-0.0234268	0.0642713	0.0370933	0.176007	0.0232231	0.00882453	-0.013614	0.0410028	0.00681231	0.00471057	-0.00553593	-0.0420371	0.0962363	0.0585737	0.0125016	-0.0323322	0.0504207	0.0156161	0.00921703	0.0188663	0.01685	0.0221942	0.017257	0.0221527	0.000529754	-0.00540833	0.0105188	0.0164732	0.0384359	0.0259585	0.0134624	0.0689928	0.0286055	0.0532717	0.00556625	0.0032695	0	0	0.0250116	0.0352832	0.00172214	0.0197095	0.00733773	0.0196044	0.0210315	0.0527064	0.0278399
86.58	0.0274532	0.0130356	-0.0218127	0.0639716	0.0355148	0.172312	0.0243959	0.00804796	-0.0153164	0.0449447	0.00957252	0.00864356	-0.00769609	-0.0432893	0.0924182	0.0644205	0.0133042	-0.0312649	0.0477481	0.0143571	0.0105328	0.018371	0.0150062	0.0213089	0.0150402	0.0213241	0.00119452	-0.00597986	0.00926555	0.0160107	0.0397558	0.0265222	0.0145976	0.0699443	0.0276388	0.0525616	0.00749217	0.00514975	0	0	0.0258953	0.034851	0.00210154	0.0215098	0.00658506	0.0214566	0.0203113	0.0556195	0.0283701
86.775	0.0255223	0.0134681	-0.0210806	0.0618641	0.034483	0.169984	0.0265122	0.00641609	-0.0185528	0.0489927	0.0123067	0.0129118	-0.00867521	-0.0433864	0.0888116	0.0712464	0.0147151	-0.0294571	0.0468046	0.0130742	0.0119701	0.0175184	0.012935	0.0203422	0.0130584	0.0205609	0.00163225	-0.00580308	0.00847485	0.0160609	0.0401342	0.027052	0	0.069952	0.0265062	0.0513382	0.00907771	0.00657706	0	0	0.0263732	0.0341964	0.00202331	0.0241543	0.00510563	0.0228837	0.0197024	0.0581726	0.0277551
86.97	0.0253547	0.0131588	-0.0208863	0.0606647	0.0326486	0.169129	0.0293874	0.00526997	-0.0190557	0.0520881	0.0160194	0.0185732	-0.0101477	-0.0436779	0.08696	0.0796064	0.0151653	-0.0264493	0.0497946	0.011466	0.01249	0.0177049	0.0115947	0.0198382	0.0117099	0.0201709	0.0020615	-0.00645876	0.0075334	0.0169945	0.0401172	0.0274134	0	0.0700955	0.0258189	0.050628	0.0107318	0.00823111	0	0	0.0268181	0.0336987	0.00187909	0.0271914	0.00369832	0.0242387	0.0182819	0.0599333	0.0270085
87.165	0.0250372	0.0115714	-0.0202774	0.0587248	0.0304617	0.168767	0.0312656	0.00238595	-0.0221162	0.054628	0.0215226	0.0245527	-0.0107471	-0.0444983	0.0849668	0.0880286	0.0150948	-0.0250555	0.0534895	0.0101585	0.0139765	0.0182084	0.0101813	0.019278	0.0105076	0.0202925	0.00249075	-0.00747589	0.00628924	0.017138	0.0401087	0.0272366	0	0.0703293	0.0251011	0.049465	0.0120085	0.0102473	0	0	0.0276104	0.0329069	0.00202331	0.0305952	0.00227121	0.0257902	0.0172087	0.0621263	0.0259349
87.36	0.0256893	0.00980746	-0.0187604	0.0573228	0.027525	0.168863	0.0339903	0.000278484	-0.023783	0.0582435	0.0259325	0.0292	-0.0124406	-0.0454507	0.0823654	0.0954013	0.0147596	-0.022101	0.0567348	0.00833929	0.0152191	0.0188827	0.00944217	0.0185634	0.00883459	0.0206826	0.00297873	-0.00720708	0.00523821	0.0180964	0.0407898	0.0279516	0	0.0707295	0.0251615	0.0481437	0.0124467	0.0117127	0	0	0.028651	0.0321344	0.00319497	0.0329908	0.00157745	0.0275317	0.0163514	0.0634681	0.0260268
87.555	0.0262011	0.00676533	-0.0178257	0.0556649	0.0250207	0.170001	0.0360799	-0.00262332	-0.024171	0.0621416	0.030924	0.0338918	-0.0133753	-0.046033	0.0795436	0.104397	0.011426	-0.0213511	0.0609853	0.00685281	0.0163968	0.0203282	0.00904452	0.0184657	0.00702357	0.0212919	0.00376035	-0.007577	0.00437244	0.0190384	0.0400246	0.0281956	0	0.0693778	0.0249951	0.0465505	0.0133455	0.0130949	0	0	0.0302351	0.0312573	0.00362715	0.0364341	0.000497697	0.0296789	0.0149964	0.0649475	0.0264199
87.75	0.0289175	0.00470168	-0.0161412	0.0548801	0.0221278	0.170627	0.039237	-0.00489016	-0.0258645	0.0665686	0.0367714	0.0386014	-0.0142839	-0.0466679	0.0746137	0.113551	0.00990017	-0.0195078	0.0660117	0.00550434	0.0172822	0.0219042	0.00825684	0.0180593	0.0053178	0.0223965	0.00414722	-0.00711444	0.00337166	0.0199969	0.0398314	0.0283888	0	0.0674366	0.0243758	0.0447306	0.0135418	0.014303	0	0	0.0314067	0.0291563	0.00398723	0.0392945	0.000262045	0.0309552	0.0131899	0.0659755	0.0262629
87.945	0.0296229	0.00268248	-0.0136629	0.0539276	0.0207169	0.169295	0.0414594	-0.00724463	-0.027549	0.0750175	0.043518	0.0423757	-0.016145	-0.0471442	0.0706007	0.122097	0.00692788	-0.0169679	0.0702362	0.00393658	0.0175506	0.0237479	0.00707912	0.0177506	0.00335999	0.0225918	0.00389475	-0.00633222	0.00258096	0.0211569	0.0391503	0.027876	0	0.0657978	0.0237793	0.0432278	0.014327	0.0157831	0	0	0.0319106	0.0271664	0.00540774	0.0437851	0.00020973	0.0320289	0.0122666	0.0670684	0.0266423
88.14	0.0294553	0.000583904	-0.0114494	0.0539626	0.0178506	0.168078	0.0436373	-0.00820597	-0.0291892	0.0820993	0.0490295	0.0477996	-0.017688	-0.0479823	0.0663406	0.129513	0.00305647	-0.0140928	0.0746549	0.00207643	0.0183546	0.0256239	0.00614524	0.0177429	0.00148347	0.0231684	0.00423924	-0.00613062	0.00183265	0.0225445	0.0382337	0.0272542	0	0.0649898	0.0231295	0.041204	0.0139192	0.0176106	0	0	0.0324738	0.0241491	0.00695267	0.0482101	0.000268643	0.0331284	0.0114352	0.0677886	0.0266753
88.335	0.0301519	-0.00153308	-0.00996801	0.0557792	0.0156016	0.165917	0.0465652	-0.00869998	-0.0306178	0.0887404	0.05336	0.0543607	-0.018561	-0.0487932	0.0631658	0.136383	-0.000938116	-0.010495	0.0802109	0.0010449	0.0192809	0.0270858	0.00520318	0.0175722	-0.000384276	0.0239239	0.00455044	-0.00563416	0.00187442	0.0243269	0.0366366	0.0269351	0	0.0639931	0.0223515	0.039452	0.0134059	0.0186529	0	0	0.0321137	0.0212299	0.00826196	0.0521243	0.000150817	0.0344768	0.0108918	0.0684625	0.0258312
88.53	0.0310776	-0.00302335	-0.00860981	0.0555678	0.0137227	0.164894	0.048858	-0.0103757	-0.0309975	0.0953016	0.0586956	0.0612311	-0.0206425	-0.0488459	0.0596112	0.143086	-0.00430726	-0.00716145	0.0843293	-0.000514679	0.0199797	0.0278653	0.00503243	0.0168658	-0.00191169	0.0246795	0	-0.00562568	0.00196705	0.0260173	0.0354844	0.0266324	0	0.0635326	0.0215059	0.0372695	0.0130965	0.0204881	0	0	0.0318978	0.0193183	0.00996383	0.0561959	0	0.0355768	0.0104464	0.0687246	0.0255235
88.725	0.0322771	-0.0050343	-0.00586674	0.0558059	0.0116419	0.161445	0.0502074	-0.010949	-0.0307417	0.101995	0.0631226	0.0682075	-0.0239494	-0.0490224	0.0561011	0.147337	-0.00852218	-0.0045949	0.0874603	-0.00187894	0.0206533	0.0286366	0.00467514	0.0165003	-0.00241518	0.0247765	0	-0.00579399	0.00145425	0.027951	0.0340048	0.0270108	0	0.0624756	0.0207056	0.0368236	0.0129606	0.022663	0	0	0.0313874	0.0171781	0.0112858	0.0586768	0.000418989	0.0370365	0.0101387	0.0683711	0.0258967
88.92	0.0339439	-0.00577531	-0.00441203	0.0567145	0.00946331	0.156074	0.0523148	-0.0123333	-0.0316147	0.10793	0.0669413	0.0759598	-0.0265597	-0.0487487	0.0524145	0.15269	-0.0103826	-0.000644126	0.0906441	-0.00251225	0.0210106	0.0286366	0.00377342	0.015867	-0.00321923	0.024614	0	-0.00517222	0.000697459	0.0295233	0.0327939	0.0269521	0	0.0604594	0.0204712	0.0363255	0.0127942	0.0244677	0	0	0	0.0154173	0.0119796	0.0603005	0.000163542	0.0377566	0.0097263	0.0670684	0.0260537
89.115	0.0359193	-0.00696588	-0.00136101	0.0577114	0.00799907	0.152494	0.0527117	-0.0125803	-0.0312357	0.113689	0.0719506	0.083747	-0.0304578	-0.0465352	0.0493984	0.158467	-0.011838	0.00338602	0.0927077	-0.00326718	0.0212054	0.0281898	0.00317228	0.0151524	-0.00345431	0.0248824	0	-0.00454135	0.000142882	0.0309279	0.0312973	0.0277004	0	0.0581409	0.0205163	0.0364158	0.0119106	0.0261892	0	0	0	0.0136956	0.0129618	0.0615636	3.252e-05	0.0391116	0.00927479	0.0661781	0.0263152
89.31	0.0391646	-0.00720399	0.000676609	0.0572619	0.00690565	0.148172	0.0529587	-0.0125714	-0.0297981	0.116661	0.0761573	0.0896827	-0.0346734	-0.0434042	0.0476611	0.164191	-0.0130114	0.00703709	0.0970376	-0.00363266	0.0214814	0.0279624	0.00299334	0.0144618	-0.00371395	0.0253783	0	-0.00379304	0	0.0319118	0.0299944	0.0283645	0	0.0559588	0	0.03671	0.0115708	0.0280776	0	0	0	0.0122558	0.0145067	0.0617337	0.0003794	0.0398841	0.00869226	0.0647576	0.025556
89.505	0.0422163	-0.00882697	0.00213196	0.0571292	0.00580335	0.144292	0.0533555	-0.0146084	-0.0294012	0.11808	0.0814485	0.0969849	-0.0374869	-0.0405995	0.0459061	0.169023	-0.0155157	0.00968301	0.100001	-0.00371395	0.0212948	0.0279384	0.00279803	0.0137794	-0.0036005	0.0252642	0	-0.00289336	0.000823994	0.0327945	0.0293805	0.0293066	0	0.054071	0	0.0378203	0.0118051	0.0299507	0	0	0	0.0114701	0.0166408	0.0617012	0.000588658	0.0404011	0.00831286	0.0622375	0.0253396
89.7	0.044633	-0.010335	0.00411624	0.0570237	0.00446293	0.140852	0.0540788	-0.0176245	-0.0287491	0.117295	0.0848354	0.102461	-0.0389772	-0.0377949	0.0447949	0.172039	-0.0172619	0.0121257	0.103291	-0.00319409	0.0210346	0.02776	0.00200216	0.0125935	-0.00288591	0.0253134	0	-0.00169945	0.00180782	0.0335259	0.0289688	0.0308287	0	0.0513898	0	0.0389681	0.0120922	0.0323296	0	0	0	0.0109399	0.0189907	0.0608373	0.000451038	0.0409379	0.0067486	0.058978	0.0248354
89.895	0.0469081	-0.012125	0.00582748	0.0575349	0.00224054	0.135164	0.0547664	-0.0186741	-0.02829	0.115504	0.0866254	0.107144	-0.0405557	-0.035502	0.0455708	0.175708	-0.0192722	0.0135106	0.108089	-0.00307245	0.0209212	0.0275975	0.000605151	0.0116432	-0.001562	0.0258326	0	-0.00044681	0.00201004	0.0346774	0.0279432	0.031333	0	0.0494258	0	0.0395195	0.0118279	0.035101	0	0	0	0.0108089	0.0209287	0.0601431	0.000490627	0.0409379	0.00581259	0.0559866	0.0242005
90.09	0.0499153	-0.0138185	0.00795272	0.0564408	0.00105886	0.131195	0.0563272	-0.0184709	-0.0273554	0.113732	0.0898269	0.110381	-0.0407323	-0.0329088	0.0471233	0.179421	-0.0206749	0.0147716	0.110646	-0.00298299	0.0207586	0.0277355	-0.000913491	0.0110421	-0.000343342	0.0260519	0	0.000730758	0.0022286	0.0351817	0.0265555	0.031913	0	0.0469034	0	0.0398821	0.0126588	0.0379334	0	0	0	0.0105864	0.0237042	0.0597043	0.000261574	0.0407678	0.00494869	0.0527464	0.0231731
90.285	0.0537073	-0.016032	0.00950522	0.0563532	-0.000123451	0.127394	0.0547309	-0.0195383	-0.0261292	0.111342	0.0931871	0.11636	-0.0397182	-0.0310217	0.048966	0.18197	-0.0200227	0.0168175	0.111246	-0.00304789	0.0206364	0.0278167	-0.00178246	0.0110667	0.0023694	0.026125	0	0.00179874	0.0021614	0.0358211	0.025496	0.0327709	0	0.0436785	0	0.0394819	0.0135277	0.0398745	0	0	0	0.0108942	0.0272456	0.0586439	0.000274299	0.0407353	0.00400608	0.0495845	0.0226362
90.48	0.0565209	-0.0186423	0.0118159	0.0568822	-0.000193933	0.123523	0.0532495	-0.0186823	-0.0251146	0.107241	0.0964058	0.122339	-0.0386515	-0.0293993	0.0516913	0.183901	-0.0209485	0.0190659	0.113089	-0.00209765	0.0203925	0.028239	-0.00304906	0.010831	0.0054558	0.0265478	0	0.00269842	0.00260699	0.0364858	0.0242518	0.0333763	0	0.0402878	0	0.0389458	0.0142905	0.0420571	0	0	0	0.0110252	0.0300211	0.0583686	0.000411448	0.0413833	0.00281463	0.0453686	0.0218049
90.675	0.0592023	-0.0208907	0.0142326	0.0553208	-0.000837791	0.120691	0.0525091	-0.0184175	-0.022442	0.105133	0.0992104	0.127445	-0.0366583	-0.0274417	0.0548661	0.184501	-0.0205161	0.0202921	0.113468	-0.00191052	0.0200592	0.0287834	-0.00324438	0.0107743	0.00816035	0.0269454	0	0.00436336	0.00328811	0.0374442	0.0231003	0.0343262	0	0.0370781	0	0.0382509	0.0154607	0.0440281	0	0	0	0.0119089	0.0328749	0.0571446	-0.00015176	0.0417236	0.00189841	0.0417292	0.0211898
90.87	0.0609663	-0.0236859	0.016702	0.0551881	-0.000370454	0.117437	0.0512125	-0.0172708	-0.0188176	0.10135	0.100612	0.130558	-0.0355649	-0.0267185	0.057794	0.18473	-0.0212038	0.0222763	0.113697	-0.00150411	0.0206604	0.0295143	-0.00283855	0.011538	0.0103942	0.0273273	0	0.00454801	0.00381786	0.0384444	0.0217968	0.0352423	0	0.0346688	0	0.0374353	0.0168804	0.0457045	0	0	0	0.0122492	0.0357154	0.0552396	-0.000662182	0.0411542	0.000700357	0.0376515	0.0206007
91.065	0.0619009	-0.0270633	0.0193828	0.0554262	0.00103156	0.115805	0.0494924	-0.0168479	-0.0146458	0.0953886	0.100789	0.133513	-0.0342245	-0.0251222	0.0606158	0.184774	-0.021539	0.0252131	0.113027	-0.00106553	0.0210826	0.029774	-0.00268417	0.0123906	0.0129689	0.0276928	0	0.00538048	0.00416296	0.0388985	0.0200641	0.0355698	0	0.0324182	0	0.0366425	0.0183457	0.046482	0	0	0	0.0131786	0.0386549	0.0532955	-0.00091103	0.0405915	0	0.0333377	0.0209216
91.26	0.0622013	-0.0303092	0.021129	0.0539181	0.000943296	0.116934	0.0476402	-0.0156129	-0.0120882	0.0912257	0.100516	0.1354	-0.0319316	-0.0251749	0.0624673	0.184986	-0.0221651	0.0270824	0.113238	-0.000570232	0.0217322	0.0298798	-0.00233448	0.0129104	0.0146343	0.027701	0	0.00655805	0.00504568	0.0398236	0.0187612	0.0359984	0	0.0296995	0	0.0364539	0.0192369	0.047358	0	0	0	0.0139643	0.0409784	0.0530269	-0.000884637	0.0394326	5.8913e-05	0.0300385	0.0212228
91.455	0.0630744	-0.0329285	0.0221608	0.0537676	0.00114649	0.116432	0.0457086	-0.0158332	-0.00991848	0.0886592	0.102015	0.133619	-0.0286247	-0.0252282	0.0637551	0.185726	-0.0227296	0.0273034	0.113	-0.000270246	0.0220001	0.0308301	-0.00228536	0.0135437	0.0161775	0.027977	0	0.0079457	0.00606341	0.0400845	0.0174159	0.0361662	0	0.027766	0	0.0357742	0.0195768	0.0476978	0	0	0	0.0152669	0.0430079	0.0529222	-0.00142805	0.0381233	0.000281368	0.0269487	0.0222111
91.65	0.0626953	-0.0352125	0.0209524	0.0541734	0.00377462	0.116564	0.0458851	-0.0161329	-0.00767831	0.0859872	0.102968	0.133196	-0.0250619	-0.025105	0.0649367	0.185533	-0.0232941	0.028	0.113565	0.000509834	0.0220082	0.0314224	-0.00165147	0.0142098	0.0177365	0.028391	0	0.00953497	0.00691284	0.0403872	0.016205	0.0363762	0	0.0251452	0	0.0347471	0.0200373	0.0475619	0	0	0	0.0162949	0.0456133	0.052104	-0.00245596	0.0374691	0.00062165	0.0237151	0.0240308
91.845	0.0630655	-0.0356531	0.0188799	0.0556109	0.00612909	0.115585	0.044024	-0.0160002	-0.00602041	0.0830327	0.104829	0.132896	-0.0225042	-0.0254314	0.0647691	0.184756	-0.02303	0.0274444	0.115998	0.00168697	0.0219352	0.0318774	-0.00104214	0.0154039	0.0194014	0.0281553	0	0.010813	0.00717378	0.040076	0.0155409	0.0360735	0	0.0233552	0	0.0344072	0.0206566	0.0478637	0	0	0	0.0176824	0.0476752	0.050363	-0.00322843	0.0378622	0.000661239	0.0202392	0.0261842
92.04	0.0621486	-0.0351941	0.0179008	0.0561837	0.00985953	0.112719	0.0419426	-0.017279	-0.00452061	0.0799633	0.104732	0.130295	-0.0198145	-0.02514	0.0644688	0.182869	-0.0229595	0.026262	0.115822	0.00275067	0.0225117	0.0317879	-0.000424625	0.0166062	0.0208393	0.0273595	0	0.0124858	0.00831744	0.0398066	0.0150953	0.035746	0	0.0216484	0	0.0337879	0.0213662	0.0480148	0	0	0	0.0185335	0.0490236	0.0472737	-0.00400702	0.0382944	0.00124377	0.0174444	0.028266
92.235	0.0615225	-0.0346473	0.0161191	0.0582029	0.0134839	0.108663	0.0416607	-0.0173584	-0.00178643	0.0785695	0.102024	0.128363	-0.0173451	-0.0244783	0.0640808	0.179615	-0.0219099	0.025768	0.115989	0.00305124	0.0225603	0.0308295	1.39509e-05	0.0175564	0.0216515	0.0261414	0	0.0144111	0.00951135	0.0399071	0.0147586	0.03599	0	0.0207121	0	0.032285	0.0215848	0.0484455	0	0	0	0.0194828	0.0505553	0.0446485	-0.00444581	0.0380191	0.00211427	0.0139553	0.0307078
92.43	0.060685	-0.0331482	0.0135436	0.0607428	0.01777	0.105065	0.0385741	-0.0178613	0.000409288	0.0756772	0.101045	0.128319	-0.0140553	-0.0246637	0.0624578	0.177286	-0.0208165	0.024895	0.114834	0.00326234	0.0223574	0.0299114	0.00044434	0.0195622	0.0230322	0.0252724	0	0.0146297	0.0104613	0.0395711	0.0140612	0.0355946	0	0.0198209	0	0.0308044	0.0217811	0.0484455	0	0	0	0.0197448	0.0515111	0.0429598	-0.00470785	0.0376723	0.00272932	0.0114352	0.0322853
92.625	0.0587267	-0.0312699	0.011066	0.063635	0.0216769	0.099474	0.036158	-0.0174022	0.00215545	0.0727316	0.0986282	0.128029	-0.0105896	-0.0238256	0.0618317	0.174376	-0.0183559	0.0249565	0.113617	0.00388745	0.0227714	0.0279781	0.000598719	0.0214305	0.0242988	0.0239239	0	0.015605	0.0116213	0.0387047	0.0140612	0.0354094	0	0.0192396	0	0.0299812	0.0226793	0.0486798	0	0	0	0.0191034	0.0531541	0.0406165	-0.00557882	0.0365595	0.00392737	0.00909805	0.0339409
92.82	0.0553138	-0.0270811	0.0084118	0.0646046	0.0248873	0.0944387	0.0330359	-0.0181693	0.00353143	0.0691866	0.0964407	0.12742	-0.0066649	-0.0227055	0.0630661	0.172629	-0.0158866	0.0245159	0.111007	0.00444825	0.0234614	0.0265648	0.000907476	0.0235017	0.025111	0.0219258	0	0.0162946	0.0132608	0.0378468	0.0139098	0.0349474	0	0.0188172	0	0.0297996	0.0236689	0.0489441	0	0	0	0.0193847	0.0547382	0.0383453	-0.00668497	0.0359049	0.00581919	0.00707521	0.0361075
93.015	0.0539029	-0.0230065	0.00715964	0.065319	0.0279123	0.0887417	0.0309284	-0.018601	0.00515441	0.0634274	0.0925426	0.129352	-0.00337513	-0.0217264	0.0631722	0.169834	-0.012659	0.0243222	0.108644	0.00491957	0.0250613	0.0248836	0.00139459	0.0255566	0.0262566	0.0200493	0	0.0171101	0.0142277	0.036771	0.0141532	0.0345605	0	0.0182506	0	0.029581	0.0241148	0.0493519	0	0	0	0.019437	0.05553	0.0346927	-0.00756207	0.035139	0.0068669	0.00457495	0.0375153
93.21	0.0534266	-0.0190824	0.00556333	0.0659984	0.0315278	0.0821628	0.0280444	-0.0190862	0.00644213	0.0581534	0.0889798	0.128999	-0.000508877	-0.020518	0.0629785	0.166579	-0.0097845	0.0238111	0.104454	0.00582128	0.0262063	0.0230316	0.00200333	0.0269858	0.0271337	0.0179213	0	0.0183719	0.014976	0.0355183	0.0151455	0.0348039	0	0.0170799	0	0.0295881	0.0247265	0.0493671	0	0	0	0.020432	0.0566752	0.0314459	-0.00866822	0.0344778	0.00809747	0.00282735	0.0389292
93.405	0.0525275	-0.0154135	0.0034819	0.0652314	0.0351611	0.0761922	0.0241292	-0.0208057	0.00660087	0.0537346	0.0849319	0.128629	0.00104299	-0.0188074	0.063675	0.16187	-0.0065214	0.0241108	0.099533	0.00654406	0.0270104	0.022179	0.00240097	0.0284805	0.0285793	0.0155659	0	0.0189936	0.0154803	0.0340217	0.0163812	0.0346271	0	0.0160528	0	0.0294826	0.0254964	0.0499636	0	0	0	0.0210013	0.0570287	0.0282188	-0.0102787	0.0331949	0.00901368	0.00149875	0.0402644
93.6	0.0516633	-0.012186	0.00285582	0.0651787	0.0371721	0.0714655	0.0201784	-0.0218991	0.00608083	0.0498276	0.0814046	0.127844	0.00227737	-0.0176257	0.0643545	0.157795	-0.00376055	0.0234053	0.0964813	0.00759196	0.026994	0.0217322	0.00273371	0.0299582	0.0294974	0.0134297	0	0.019725	0.0157746	0.032407	0.0171634	0.0344921	0	0.0146103	0	0.0296566	0.0259798	0.0492535	0	0	0	0.0211521	0.0574873	0.0246445	-0.0116596	0.0324549	0.0104997	0.000490627	0.0411283
93.795	0.050843	-0.0077145	0.00331427	0.0651609	0.0381772	0.068617	0.0180094	-0.0227283	0.00340825	0.0461321	0.0777364	0.126794	0.0046585	-0.016232	0.0651215	0.152557	-0.000938751	0.024093	0.0935795	0.00858256	0.0274571	0.0217732	0.00281499	0.030933	0.0298792	0.0119596	0	0.0203728	0.0161614	0.0307421	0.0184245	0.0335337	0	0.0132128	0	0.0292189	0.0262289	0.0487478	0	0	0	0.0214005	0.0577625	0.022	-0.0126022	0.0315255	0.0113966	0	0.0408861
93.99	0.049053	-0.00588897	0.0040375	0.0648961	0.0398967	0.0658739	0.0166956	-0.022755	0.00183797	0.044492	0.0730885	0.12623	0.00651896	-0.0141594	0.0649894	0.146251	0.000736297	0.0239082	0.0901044	0.00928077	0.0283261	0.0226258	0.0030834	0.0316312	0.0299851	0.0107333	0	0.0205242	0.0166658	0.0296995	0.0196602	0.0329785	0	0.012556	0	0.0291585	0.0267351	0.0480453	0	0	0	0.0210668	0.0590195	0.0210051	-0.0127723	0.031074	0.0125815	0.00034688	0.040847
94.185	0.0469982	-0.00436314	0.00305012	0.0637671	0.0413254	0.0628845	0.0159902	-0.0231163	-0.000305052	0.0417229	0.0689789	0.124333	0.00795653	-0.0121225	0.0668061	0.140298	0.00272057	0.023952	0.0874496	0.0104667	0.0287565	0.0237626	0.00344888	0.0328984	0.0302775	0.00961233	0	0.0202887	0.0165392	0.0289676	0.0208796	0.0320789	0	0.012624	0	0.0286904	0.0279889	0.0474113	0	0	0	0.0207463	0.0612516	0.021483	-0.0123335	0.0295555	0.0133666	0.000248848	0.0406377
94.38	0.0443345	-0.00380754	0.00358794	0.0636522	0.0418988	0.060918	0.0153901	-0.02339	-0.0028716	0.0391919	0.0649659	0.124721	0.00932298	-0.011276	0.0670791	0.134548	0.00564905	0.0242962	0.0820879	0.0111327	0.0294629	0.0252245	0.00348981	0.0335972	0.0311055	0.00843461	0	0.0205744	0.0165895	0.0283119	0.0212997	0.0315328	0	0.0126919	0	0.0274746	0.0292955	0.0463842	0	0	0	0.0199936	0.0633267	0.0226089	-0.0122482	0.0280303	0.0141259	0.000655112	0.0395641
94.575	0.0406568	-0.00283731	0.00481407	0.0631849	0.0430189	0.0603713	0.0149317	-0.0227379	-0.00389517	0.0384865	0.0622057	0.124457	0.00908487	-0.0114088	0.0694602	0.129804	0.00891216	0.0248251	0.0780311	0.0115467	0.0295763	0.0267104	0.00360384	0.0342469	0.0314061	0.00754167	0	0.0211635	0.0163037	0.027345	0.0216866	0.031112	0	0.0124728	0	0.0260244	0.0303982	0.0456969	0	0	0	0.0192735	0.0646426	0.0237019	-0.0117308	0.0269374	0.0147084	0.00206902	0.0380064
94.77	0.0372172	-0.0032075	0.00482296	0.0618444	0.0435745	0.0591541	0.015293	-0.0210355	-0.00643504	0.0378166	0.061165	0.122949	0.00870516	-0.0118589	0.0711982	0.125809	0.0114787	0.0267211	0.0731628	0.0113356	0.0303155	0.0283588	0.00431024	0.0357982	0.0316253	0.00675399	0	0.0209873	0.0160258	0.0260245	0.0217786	0.030515	0	0.0131226	0	0.024061	0.0312062	0.0445713	0	0	0	0.0191034	0.0660758	0.0250177	-0.010585	0.0254056	0.0156247	0.00407819	0.0363177
94.965	0.0349859	-0.00380754	0.00506107	0.0617917	0.0441301	0.0580784	0.0149406	-0.0194392	-0.0080758	0.0383372	0.0612095	0.121229	0.00897883	-0.0114881	0.0729443	0.120385	0.0130217	0.0282381	0.0665127	0.0115549	0.0303804	0.0298857	0.00483829	0.0368701	0.0315359	0.00556866	0	0	0.0160089	0.0251	0.0230228	0.0299096	0	0.0131982	0	0.0229131	0.0317652	0.0434083	0	0	0	0.0181673	0.0669529	0.0257186	-0.00985213	0.0239587	0.0169924	0.00564952	0.0348124
95.16	0.0321641	-0.00550037	0.0052287	0.0618889	0.0433097	0.0562173	0.0132826	-0.0186544	-0.0100423	0.0391576	0.0611739	0.119836	0.00792922	-0.0122558	0.0740289	0.114714	0.0151564	0.0303551	0.0611422	0.0116766	0.0300395	0.0319733	0.00521195	0.0381455	0.0313166	0.0044155	0	0	0.0163449	0.0243941	0.0239564	0.0298594	0	0.013644	0	0.0211232	0.0322486	0.0424643	0	0	0	0.0175325	0.0666193	0.0262879	-0.00885061	0.0222437	0.0177974	0.00763936	0.0334112
95.355	0.0286102	-0.00721986	0.00624275	0.0621092	0.0425249	0.0559087	0.0126128	-0.0173844	-0.0118062	0.0407806	0.0629556	0.114633	0.00701233	-0.0125377	0.0754575	0.110393	0.0155184	0.0324892	0.057112	0.0117093	0.0298284	0.0331183	0.00534177	0.0391525	0.0298301	0.00296177	0	0	0.0167148	0.0239061	0.0248815	0.0293211	0	0.015328	0	0.0199829	0.0328527	0.0416786	0	0	0	0.0162039	0.0659778	0.0270081	-0.00826148	0.0205611	0.0184124	0.00909899	0.0318337
95.55	0.025462	-0.00891333	0.00494614	0.0617124	0.0421629	0.054983	0.0127886	-0.0173317	-0.0143372	0.0430913	0.0646313	0.111212	0.00498424	-0.0133314	0.0752455	0.105878	0.0178024	0.0331153	0.0518995	0.0118228	0.0296418	0.0343773	0.00544703	0.0404191	0.0288477	0.00121565	0	0	0.016429	0.0231154	0.0256552	0.0285813	0	0.0168233	0	0.0187138	0.0329582	0.0411045	0	0	0	0.0160206	0.0656111	0.0271721	-0.00711574	0.018067	0.0194205	0.0117958	0.0303345
95.745	0.0215728	-0.0112151	0.00399369	0.0631855	0.0407958	0.0532368	0.0122857	-0.0147036	-0.0183763	0.043276	0.0651075	0.106793	0.00272629	-0.0135162	0.0768062	0.101768	0.0190545	0.0337236	0.0473576	0.0126753	0.0294553	0.0353679	0.00526049	0.0414752	0.0283039	-0.000278433	0	0	0.0158406	0.0225609	0.0265125	0.0273789	0	0.0177291	0	0.0176715	0.0321578	0.0410745	0	0	0	0.0155752	0.0643151	0.0266027	-0.00615334	0.0160771	0.0197608	0.0136942	0.0294768
95.94	0.0186005	-0.0128203	0.00259168	0.0624273	0.0388205	0.0527606	0.0110952	-0.0131695	-0.0219302	0.0446431	0.065566	0.103275	0.000848051	-0.0139042	0.0782965	0.0981964	0.0200952	0.0340766	0.0439358	0.0137882	0.0282126	0.0360824	0.00442427	0.0409308	0.0277273	-0.00180526	0	0	0.0148319	0.0217538	0.0278584	0.0266475	0	0.0187264	0	0.0170293	0.0310399	0.0402589	0	0	0	0.0157717	0.0628488	0.0270217	-0.00496236	0.0150756	0.0207887	0.0160375	0.0290248
96.135	0.0150993	-0.0141525	0.00157763	0.0626039	0.0368895	0.0525142	0.0118184	-0.0109909	-0.0253609	0.0464071	0.0663419	0.101599	-0.000589518	-0.0150243	0.0805366	0.0954711	0.0214356	0.0340506	0.0407082	0.0148846	0.0266291	0.0369192	0.00417224	0.040208	0.0268583	-0.0026906	0	0	0.0143021	0.0212071	0.0298012	0.0264459	0	0.0192478	0	0.0166667	0.0297561	0.0401611	0	0	0	0.0153395	0.060924	0.0271655	-0.00366627	0.0133082	0.0217903	0.0180802	0.0282264
96.33	0.0129912	-0.0145404	0.00177193	0.0631772	0.034843	0.051403	0.0119949	-0.00885681	-0.0277776	0.0477215	0.0672499	0.0987152	-0.00275857	-0.0143537	0.0819126	0.0905152	0.0230142	0.0336448	0.0368279	0.0156641	0.0248338	0.0378531	0.00332725	0.0396554	0.0266794	-0.00371395	0	0	0.0133268	0.0205847	0.0315334	0.0264459	0	0.0189988	0	0.0161686	0.0287442	0.0397685	0	0	0	0.015693	0.0588098	0.0259349	-0.0024159	0.0121629	0.0224449	0.0201487	0.0275194
96.525	0.0106545	-0.0155545	0.00278598	0.0633538	0.0330346	0.0525053	0.0122159	-0.00607882	-0.0296476	0.0493794	0.0686519	0.0994473	-0.00648012	-0.0150147	0.0846728	0.084236	0.0237641	0.0346849	0.0342969	0.0161272	0.0228281	0.0387063	0.00281557	0.0382262	0.0264519	-0.00441216	0	0	0.012326	0.0205932	0.0335174	0.0262189	0	0.0186665	0	0.0154889	0.0280112	0.0392704	0	0	0	0.0160531	0.0570226	0.0248354	-0.00102132	0.0111416	0.0230665	0.0219095	0.0270745
96.72	0.00821115	-0.0168155	0.00407369	0.0629391	0.0303887	0.0533606	0.0106901	-0.0025249	-0.0307855	0.0497413	0.0703454	0.0977183	-0.00968164	-0.0142471	0.0874242	0.0795702	0.0243813	0.0337325	0.0317837	0.0167278	0.0205294	0.0390963	0.00259629	0.0372438	0.0266227	-0.0043876	0	0	0.0108712	0.0205175	0.0346526	0.0264035	0	0.0192331	0	0.0148696	0.0270292	0.0391345	0	0	0	0.0164127	0.0551637	0.0238927	0.00104724	0.0101335	0.0241468	0.0236571	0.0262761
96.915	0.00545983	-0.017627	0.00565223	0.0622864	0.0273466	0.056597	0.010946	-0.000814297	-0.0311468	0.0503236	0.0715182	0.0941821	-0.0118158	-0.0135327	0.0918423	0.0751699	0.024373	0.0352138	0.0273923	0.0166629	0.0184991	0.0398027	0.00238519	0.0356678	0.0260864	-0.00436362	0	0	0.0105769	0.0208033	0.0362164	0.0272112	0	0.01986	0	0.0139028	0.0263648	0.0393161	0	0	0	0.0164	0.0539657	0.0226622	0.00297157	0.00872572	0.0256785	0.0256667	0.0259948
97.11	0.00442801	-0.0189852	0.00690438	0.0617841	0.0230694	0.0597897	0.010558	0.00325141	-0.0322846	0.0524932	0.0737672	0.0927357	-0.0147347	-0.0142293	0.095026	0.0704076	0.0249464	0.0364838	0.0240765	0.0166874	0.0168178	0.0406477	0.00242553	0.0341574	0.0259642	-0.0038116	0	0	0.00953436	0.0202735	0.037242	0.0280182	0	0.0200716	0	0.0128986	0.0255644	0.0393085	0	0	0	0.0177154	0.0535797	0.0220273	0.00456835	0.00737072	0.0271843	0.0271919	0.0251898
97.305	0.00314918	-0.0183674	0.00750443	0.0607878	0.0195593	0.062788	0.00905883	0.00720218	-0.0329196	0.0524494	0.0777885	0.0910778	-0.0162167	-0.0138851	0.0982358	0.0677623	0.0258195	0.0386706	0.0192615	0.0175318	0.0155998	0.0417605	0.00250682	0.0334019	0.0255093	-0.00294264	0	0	0.00858383	0.0201307	0.0380745	0.0288422	0	0.0193011	0	0.0123472	0.0248847	0.0394292	0	0	0	0.0186382	0.0536188	0.0207053	0.00633574	0.00667036	0.0282052	0.0298891	0.0240049
97.5	0.00231991	-0.018147	0.00747776	0.0578067	0.0150529	0.0650986	0.00987921	0.0110647	-0.0332631	0.0539308	0.0808224	0.0860685	-0.0179546	-0.0137524	0.102928	0.0661222	0.026384	0.0409279	0.0180443	0.0183599	0.0147548	0.0429061	0.00150803	0.0314201	0.0249081	-0.002683	0	0	0.00778526	0.0191553	0.0389154	0.0293635	0	0.018523	0	0.0116904	0.0240844	0.0397234	0	0	0	0.0202613	0.0528398	0.019684	0.0079919	0.00602232	0.0295277	0.0318658	0.0238673
97.695	0.00258469	-0.0180321	0.00605797	0.0553023	0.0110755	0.067215	0.0116781	0.0140364	-0.0314198	0.0541423	0.0833184	0.0835547	-0.0192773	-0.0132673	0.107019	0.0629563	0.0261281	0.0424709	0.0167039	0.0184657	0.0137478	0.0442218	0.000874145	0.0298038	0.0244456	-0.00226898	0	0	0.00680144	0.018407	0.0398484	0.0299944	0	0.0178732	0	0.0104137	0.0224531	0.0403726	0	0	0	0.0226768	0.0515437	0.0179034	0.0102829	0.00575368	0.030647	0.0336139	0.0235138
97.89	0.00197639	-0.0208368	0.00439118	0.0548001	0.00845625	0.0707334	0.0142091	0.0182252	-0.029859	0.0557297	0.0839623	0.07836	-0.021306	-0.0134794	0.109586	0.0588201	0.0244086	0.0444018	0.0167483	0.0187903	0.0125297	0.0451885	0.000199907	0.0275378	0.0241046	-0.00180585	0	0	0.00542286	0.0171876	0.0403442	0.0303728	0	0.0167477	0	0.0084883	0.0211389	0.0408261	0	0	0	0.0247255	0.0513146	0.0162275	0.0121026	0.00525645	0.0314718	0.0351786	0.0229313
98.085	0.00120046	-0.0229715	0.00123411	0.0547823	0.00592526	0.0731234	0.0162638	0.0223875	-0.0281218	0.0563647	0.086405	0.0715696	-0.022576	-0.0139378	0.113078	0.0556452	0.02283	0.0449752	0.0168715	0.0189604	0.0111731	0.0454563	-0.000141013	0.0251502	0.0237549	-0.00134271	0	0	0.00403582	0.0157243	0.0403612	0.0309612	0	0.0154639	0	0.00651725	0.0204669	0.0410604	0	0	0	0.0269902	0.0508433	0.0148786	0.0133332	0.00475263	0.0323814	0.0360816	0.02191
98.28	0.000248005	-0.025079	5.24351e-05	0.0555055	0.00270661	0.0756366	0.0203295	0.0257039	-0.0266048	0.057185	0.0874546	0.0660047	-0.0231404	-0.0145023	0.116641	0.0512887	0.0218249	0.0458038	0.0189974	0.0180997	0.00990589	0.0463176	-0.000733383	0.0233713	0.0235357	-0.000294807	0	0	0.00320335	0.01437	0.0399574	0.0306252	0	0.0151241	0	0.00437274	0.0205125	0.0413094	0	0	0	0.0294183	0.0501759	0.0136546	0.0141382	0.00413758	0.0333174	0.0370501	0.0200903
98.475	0.000133076	-0.0256784	-0.0010759	0.0557792	-0.00127084	0.0769859	0.0235837	0.0298223	-0.0238973	0.0576352	0.0892008	0.0596817	-0.0239691	-0.0168568	0.1215	0.0483698	0.0201581	0.0449047	0.0203733	0.0176856	0.00776973	0.0467966	-0.00121231	0.0218118	0.0224632	0.000736724	0	0	0.0027408	0.0135036	0.0393271	0	0	0.0150186	0	0.00245444	0.0209203	0.0413018	0	0	0	0.0313167	0.0502542	0.0130853	0.0153819	0.00334579	0.0342732	0.0376718	0.0194879
98.67	0.000415637	-0.0270804	-0.00281318	0.0562377	-0.00389009	0.0782203	0.0272609	0.0345668	-0.0217276	0.0573095	0.0892535	0.0528647	-0.0252917	-0.0191058	0.124304	0.0457067	0.0189936	0.0449047	0.0203473	0.017288	0.00672183	0.0468211	-0.00191052	0.020399	0.0217644	0.00201971	0	0	0.0023624	0.0127298	0.0391503	0	0	0.0141051	0	0.000551351	0.0219246	0.0423969	0	0	0	0.0334376	0.049953	0.0132361	0.0169726	0.00230515	0.0353468	0.0379597	0.018912
98.865	0.000204193	-0.0283592	-0.00589976	0.0559024	-0.00668585	0.0783352	0.0284775	0.0376978	-0.0190023	0.0578035	0.0884598	0.0467087	-0.0248155	-0.0204025	0.128652	0.0450279	0.0184646	0.0445961	0.0217055	0.0162892	0.00562539	0.0466749	-0.00199999	0.0191072	0.0208627	0.00296995	0	0	0.00252223	0.0117545	0.0381247	0	0	0.0140448	0	-0.00124625	0.0229441	0.0435524	0	0	0	0.0353035	0.0492527	0.0130594	0.0178431	0.00131022	0.0367018	0.0378089	0.0183752
99.06	0.00140365	-0.0269833	-0.00909239	0.0561227	-0.00986895	0.0798344	0.0289626	0.0402733	-0.0175559	0.0579356	0.0884249	0.0413908	-0.0248949	-0.022863	0.132956	0.04464	0.0184735	0.0435021	0.026944	0.0149817	0.00462602	0.0464475	-0.00205671	0.0178973	0.0203756	0.00409037	0	0	0.00251436	0.0107198	0.036771	0	0	0.013637	0	-0.00330049	0.0239185	0.0442549	0	0	0	0.0370775	0.0477864	0.0122605	0.0182291	-0.000267229	0.0382336	0.0372396	0.0180608
99.255	0.00246214	-0.0255901	-0.0107592	0.0568371	-0.0129727	0.0807513	0.0296598	0.0435275	-0.0170797	0.0574504	0.0884687	0.0368933	-0.0246479	-0.0253495	0.136042	0.0434665	0.017283	0.0422499	0.03123	0.013901	0.00386289	0.046082	-0.00198362	0.0167763	0.0193604	0.0047804	0	0	0.00246411	0.0098958	0.0351478	0	0	0.013184	0	-0.00466745	0.0246732	0.045599	0	0	0	0.0382948	0.0458814	0.0102447	0.0180783	-0.00107881	0.0393468	0.0373178	0.0170852
99.45	0.00267422	-0.0239411	-0.0134934	0.057613	-0.0159977	0.0807424	0.0293334	0.0455029	-0.0148573	0.0578829	0.0883099	0.031919	-0.0248237	-0.0270868	0.139808	0.0408473	0.0165508	0.0408828	0.0388674	0.0129917	0.00234425	0.0458299	-0.00172398	0.015891	0.0181833	0.00486168	0	0	0.00241386	0.00953376	0.0340296	0	0	0.0137881	0	-0.00510516	0.0258363	0.0475097	0	0	0	0.0398657	0.0432893	0.00835292	0.0183728	-0.00159583	0.0406297	0.0368069	0.0171705
99.645	0.00290345	-0.0219391	-0.0154605	0.0588213	-0.01949	0.0799747	0.0283016	0.0473906	-0.0133664	0.0587471	0.0877893	0.0263363	-0.0242681	-0.027316	0.143018	0.0377785	0.0163654	0.0401685	0.0461518	0.0125613	0.00107764	0.0452943	-0.00157779	0.015201	0.0172167	0.00503185	0	0	0.00210267	0.00879392	0.0327854	0	0	0.0141736	0	-0.00610945	0.0263947	0.0491937	0	0	0	0.0410638	0.0407621	0.00655301	0.0182286	-0.00219816	0.0408785	0.0364535	0.0170725
99.84	0.00425275	-0.0191522	-0.0167215	0.0616609	-0.0228591	0.0783612	0.0277993	0.049507	-0.0109763	0.0603434	0.087207	0.0235672	-0.0245323	-0.0281097	0.146969	0.0353002	0.0159508	0.0391011	0.0558262	0.0119356	-0.00056263	0.044409	-0.00237366	0.0143402	0.0164448	0.00519383	0	0	0.00209419	0.00870189	0.0317174	0	0	0.0139773	0	-0.00633618	0.0272707	0.0506514	0	0	0	0.0421633	0.0381308	0.00494916	0.0172403	-0.00260395	0.0414941	0.0353803	0.0172426
100.035	0.0052141	-0.0168765	-0.0179648	0.0626928	-0.0255844	0.0780171	0.0269523	0.0506887	-0.00880665	0.0614546	0.0854958	0.0195809	-0.0244796	-0.0295473	0.149844	0.0347446	0.0165686	0.0365612	0.066321	0.0115865	-0.00192689	0.0435154	-0.00325081	0.0131706	0.0148203	0.0055751	0	0	0.00166555	0.00821391	0.0298842	0	0	0.0143476	0	-0.00636609	0.0284865	0.0526002	0	0	0	0.0437803	0.0358855	0.00371199	0.0163307	-0.00291124	0.0410359	0.0351117	0.0170791
100.23	0.00628148	-0.0141252	-0.0207777	0.0649151	-0.0287504	0.0762798	0.0268373	0.0524964	-0.00714875	0.0634033	0.0846405	0.0163445	-0.0250263	-0.0303232	0.153566	0.0337833	0.0171242	0.0349999	0.0764982	0.011635	-0.00221168	0.0422482	-0.00357594	0.011676	0.0132689	0.00606221	0	0	0.000975958	0.00789424	0.0284717	0	0	0.0147554	0	-0.00537649	0.0289698	0.0540955	0	0	0	0.0460124	0.0347007	0.00247482	0.0156039	-0.00305546	0.0410425	0.0346074	0.0167784
100.425	0.00786001	-0.0112411	-0.0228763	0.0668289	-0.0307874	0.0741812	0.02816	0.0534755	-0.00565848	0.0646999	0.0829908	0.0149069	-0.0250174	-0.0305702	0.158108	0.0349033	0.0181471	0.0329895	0.0835883	0.0115456	-0.00174854	0.0417448	-0.00371395	0.0103766	0.0119695	0.00650078	0	0	0.000151964	0.00744864	0.0269581	0	0	0.0150501	0	-0.0046593	0.0293999	0.0552737	0	0	0	0.0495076	0.0327895	0.000720623	0.014897	-0.00302907	0.0409445	0.0342412	0.0166474
100.62	0.0103116	-0.00778435	-0.0233436	0.067702	-0.0338035	0.0719849	0.0277809	0.0561653	-0.00324242	0.0660136	0.0825939	0.0123404	-0.0248149	-0.0311258	0.160542	0.0353973	0.0180678	0.0313056	0.0907673	0.0114158	-0.00141581	0.0411682	-0.00302333	0.00928019	0.0104345	0.0077592	0	0	-0.000411695	0.00722161	0.0256377	0	0	0.0151562	0	-0.00384369	0.0300948	0.0559686	0	0	0	0.0519947	0.0306555	-0.000857302	0.0138757	-0.00291124	0.0406825	0.0333707	0.0169815
100.815	0.0136624	-0.0051124	-0.0249926	0.0685751	-0.0350912	0.0697803	0.0258938	0.0561386	-0.000781914	0.0671782	0.0823996	0.00951855	-0.0250174	-0.0319729	0.16347	0.0363676	0.0169477	0.0303093	0.0967912	0.010969	-0.00137546	0.0406974	-0.0024795	0.00780189	0.00853402	0.00871764	0	0	-0.000521278	0.00671667	0.024402	0	0	0.0151942	0	-0.00277144	0.0314466	0.0558854	0	0	0	0.0548555	0.0294056	-0.00105384	0.0128416	-0.00249885	0.0405972	0.0331218	0.0165036
101.01	0.0170315	-0.00283731	-0.0271979	0.0711499	-0.0363611	0.067655	0.0263262	0.0569145	0.00144937	0.069118	0.0828409	0.00593796	-0.0247882	-0.0317436	0.165595	0.0367911	0.0168683	0.0291277	0.102268	0.0105059	-0.00111582	0.0406085	-0.000717009	0.00724168	0.00741302	0.00956204	0	0	-0.00029424	0.00669125	0.0227873	0	0	0.014688	0	-0.00178237	0.0329571	0.0561269	0	0	0	0.0566686	0.0287641	-0.00107363	0.0114409	0	0.0404138	0.0327683	0.0155219
101.205	0.0200387	0.000337536	-0.0299143	0.0731869	-0.0389804	0.064771	0.0254182	0.0568174	0.00299298	0.0710845	0.0839083	0.00249834	-0.0256962	-0.0318763	0.167103	0.0364209	0.0168245	0.0275929	0.108406	0.0102135	-0.000579589	0.0406974	0.00115951	0.00693293	0.00705573	0.00991115	0	0	-0.00036992	0.00649751	0.0205587	0	0	0.0150958	0	-0.000287094	0.0345279	0.055749	0	0	0	0.0585472	0.0273766	-0.00129609	0.00996148	0	0.0402503	0.0321985	0.0152797
101.4	0.022164	0.00324823	-0.0323837	0.0755502	-0.0405589	0.0634217	0.0239362	0.056597	0.00541856	0.0726014	0.085196	0.000522947	-0.0257051	-0.0323792	0.168435	0.0375321	0.0158809	0.025935	0.11398	0.00988893	-8.42901e-05	0.0410062	0.00310094	0.00641307	0.00608911	0.0109748	0	0	-0.000260336	0.00585878	0.0182883	0	0	0.0163268	0	0.00135119	0.0367105	0.0552351	0	0	0	0.0595879	0.0276123	-0.000910088	0.00797116	0	0.0404661	0.0320477	0.0150506
101.595	0.0252328	0.00577033	-0.0365992	0.0776228	-0.0423051	0.0613053	0.0223659	0.0558211	0.00833751	0.0742511	0.0847554	-0.00236108	-0.0246733	-0.0322561	0.168285	0.037515	0.0159248	0.0243305	0.119175	0.00942579	0.00067123	0.0411033	0.00527745	0.00669727	0.00484647	0.0119087	0	0	0.000437728	0.00536232	0.0161947	0	0	0.0172708	0	0.00328418	0.0389235	0.0548045	0	0	0	0.0609952	0.027501	-0.000183808	0.00636731	0	0.0401259	0.0322834	0.0141994
101.79	0.0283727	0.00800098	-0.0386102	0.0797125	-0.0442366	0.059295	0.0223043	0.0558211	0.0106482	0.0759795	0.0854869	-0.00396565	-0.0242586	-0.0330942	0.167226	0.0378242	0.0165953	0.0238981	0.124272	0.00918253	0.00221443	0.0413711	0.00642242	0.00669727	0.00340093	0.012128	0	0	0.00124538	0.0045468	0.0149754	0	0	0.0190004	0	0.00498336	0.0404792	0.0545098	0	0	0	0.0623568	0.0266433	0.000405321	0.00429263	0	0.0394844	0.0333306	0.0132568
101.985	0.0322085	0.00940299	-0.0389543	0.0825349	-0.0454361	0.0584042	0.0213341	0.0568091	0.0135144	0.0781136	0.0878858	-0.0048127	-0.0236236	-0.0334733	0.165904	0.0370394	0.0168334	0.0232631	0.12652	0.00893927	0.00293721	0.0416389	0.00794925	0.00741185	0.002784	0.0128432	0	0	0.0021953	0.00394137	0.0134116	0	0	0.0203978	0	0.00754328	0.0418309	0.0540036	0	0	0	0.0630571	0.0265123	0.00120371	0.00210626	0	0.0380573	0.0339786	0.0119999
102.18	0.0351275	0.0113784	-0.0402859	0.0843426	-0.0455682	0.0569666	0.0209994	0.0553716	0.0172182	0.0786781	0.0902053	-0.0067176	-0.0213397	-0.0332974	0.163584	0.0362634	0.0179179	0.0216141	0.128531	0.00889073	0.00371729	0.0416711	0.00898078	0.00806153	0.00181738	0.0131765	0	0	0.00339769	0.00379849	0.012722	0	0	0.0224896	0	0.00994498	0.0424578	0.0530368	0	0	0	0.0629525	0.0262304	0.00229666	0.000836564	0	0.0370558	0.0350716	0.0113777
102.375	0.0372705	0.0123924	-0.041865	0.0860094	-0.0459384	0.0559964	0.0200641	0.054675	0.0197581	0.080063	0.0921191	-0.00884284	-0.0207396	-0.0336504	0.160727	0.0354075	0.0177325	0.0198857	0.13197	0.00902113	0.00386348	0.0418249	0.0101339	0.00813462	0.00175247	0.013128	0	0	0.00431432	0.00294059	0.0118138	0	0	0.0248608	0	0.0123842	0.0428808	0.0521309	0	0	0	0.0630048	0.0256413	0.00390051	-0.000243193	0	0.0358841	0.036158	0.0111223
102.57	0.0388408	0.0122515	-0.0414771	0.0878705	-0.0447122	0.0549728	0.0183002	0.0531142	0.0229767	0.0819063	0.0934062	-0.0101833	-0.0200335	-0.0332891	0.15608	0.0341287	0.0180856	0.0182983	0.134087	0.00993103	0.00409914	0.0422307	0.0111164	0.00858957	0.00203666	0.0131443	0	0	0	0.00321788	0.0105351	0	0	0.0278291	0	0.015073	0.043666	0.0513458	0	0	0	0.0630637	0.0259226	0.00503965	-0.00134274	0	0.0342082	0.036806	0.0101665
102.765	0.0389557	0.0116603	-0.0408777	0.0899342	-0.0450386	0.0554579	0.0162721	0.0514036	0.0234352	0.084208	0.0940678	-0.0140813	-0.0205275	-0.0338803	0.151608	0.035452	0.0185878	0.0167286	0.135674	0.0112871	0.00422136	0.0417272	0.0117502	0.00919832	0.00242612	0.0137215	0	0	0	0.00366348	0.00953497	0	0	0.0307669	0	0.0181092	0.0445425	0.0505606	0	0	0	0.0618398	0.0267931	0.00669581	-0.00296591	0	0.0330624	0.0378334	0.00970839
102.96	0.0391849	0.0126743	-0.0378355	0.0904015	-0.0447478	0.0547614	0.0136884	0.0486345	0.0245552	0.0856456	0.0956114	-0.0142312	-0.0197865	-0.0324865	0.148098	0.0368895	0.0207219	0.0138452	0.135886	0.0129765	0.00383132	0.0414588	0.0124327	0.0101971	0.00305942	0.0144121	0	0	0	0.00375611	0.00919895	0	0	0.0331082	0	0.0215832	0.044754	0.0497749	0	0	0	0.0606422	0.0269435	0.00807061	0	0	0.0310203	0.0387233	0.0092762
103.155	0.0392287	0.0138649	-0.0354372	0.0902606	-0.0448538	0.056331	0.0114838	0.0464826	0.0256836	0.0872686	0.0969347	-0.0141696	-0.0193103	-0.0317462	0.143988	0.0382744	0.0219214	0.0118781	0.134933	0.0140729	0.00321439	0.0418407	0.0127818	0.0114561	0.00369331	0.0156711	0	0	0	0.00463035	0.00903064	0	0	0.0346943	0	0.0246792	0.0441951	0.0493747	0	0	0	0.0600926	0.0278927	0.00987099	0	0	0.0299207	0.0398233	0.00873939
103.35	0.0381353	0.0146231	-0.034467	0.088082	-0.0444043	0.056825	0.00792097	0.0441453	0.0286114	0.0894294	0.100039	-0.0128552	-0.0198837	-0.0314992	0.140487	0.0414848	0.0227151	0.00877373	0.133284	0.0159167	0.00316585	0.0417915	0.0130981	0.0120491	0.0034904	0.0166863	0	0	0	0	0.00907242	0	0	0.036847	0	0.0283119	0.0434246	0.0488462	0	0	0	0.0587183	0.0283051	0.0114942	0	0	0.028389	0.0400981	0.00893545
103.545	0.0368743	0.0138998	-0.0322802	0.0863707	-0.0432137	0.0583242	0.0053722	0.0419407	0.0317602	0.0915019	0.103461	-0.0115148	-0.0195662	-0.0306794	0.135787	0.045506	0.0243025	0.00638371	0.131873	0.0171184	0.00356408	0.0413611	0.0135203	0.0123496	0.00338514	0.0177909	0	0	0	0	0.00967785	0	0	0.0381911	0	0.0313552	0.0419369	0.0483476	0	0	0	0.0574548	0.0286129	0.0123255	0	0	0.0270015	0.0399477	0.00805835
103.74	0.0339464	0.014517	-0.0306401	0.0849421	-0.042279	0.0590918	0.00275296	0.0396567	0.0355345	0.0940329	0.107112	-0.00820788	-0.0191249	-0.0290564	0.132621	0.0479577	0.0266132	0.00484074	0.131396	0.0175892	0.00408394	0.0415722	0.0141455	0.0125689	0.00320678	0.0181809	0	0	0	0	0.00944233	0	0	0.0408641	0	0.0350178	0.0394673	0.0474792	0	0	0	0.0563811	0.0286322	0.0133398	0	0	0.0251686	0.040033	0.00748902
103.935	0.0313977	0.0143056	-0.0292203	0.0847395	-0.0405767	-0.0790679	0.00181828	0.0386598	0.0389297	0.0951968	0.111742	-0.00609978	-0.0203332	-0.0280157	0.128908	0.0511325	0.0278831	0.00375621	0.129394	0.0182634	0.00462017	0.0421652	0.0141618	0.0123257	0.00317462	0.0187821	0	0	0	0	0.00946716	0	0	0.0425633	0	0.0377213	0.0375941	0.0458328	0	0	0	0.0555497	0.0283244	0.014132	0	0	0.0235515	0.0406155	0.00768508
104.13	0.0269002	0.0128769	-0.0269185	0.084643	-0.0379492	-0.0790679	0.00210021	0.0387563	0.0428277	0.0967842	0.116125	-0.00449458	-0.0216648	-0.026561	0.126756	0.0537784	0.0289327	0.00219546	0.124227	0.0191815	0.00461257	0.0424903	0.0135689	0.0127964	0.00310913	0.0191557	0	0	0	0	0.00961004	0	0	0.0447383	0	0.0406211	0.0357889	0.0450172	0	0	0	0.0549733	0.0278135	0.0154281	0	0	0.0215353	0.0410081	0.00695833
104.325	0.0226141	0.0119333	-0.0248815	0.0847046	-0.0353566	-0.0790679	0.00115601	0.0385093	0.0464699	0.0982218	0.118938	-0.00263348	-0.0231817	-0.025794	0.124896	0.0556306	0.0311284	0.000572475	0.12092	0.019482	0.00433656	0.0426932	0.0132683	0.0129262	0.0025729	0.0194645	0	0	0	0	0.010207	0	0	0.0470562	0	0.0434909	0.0336971	0.0437709	0	0	0	0.0546005	0.026845	0.017228	0	0	0.020226	0.0420295	0.00703704
104.52	0.0197917	0.0116597	-0.0223766	0.0836556	-0.0329844	-0.0790679	0.000724232	0.0387036	0.0481278	0.0998353	0.123657	-0.00202455	-0.0244605	-0.0253971	0.122012	0.0598195	0.0327159	-0.00120861	0.115452	0.0203914	0.00501898	0.0428722	0.0126999	0.0131859	0.0022963	0.0207147	0	0	0	0	0.0106023	0	0	0.0485363	0	0.0464287	0.0315977	0.042336	0	0	0	0.0542928	0.0263605	0.0193098	0	0	0.0184977	0.0440132	0.00667036
104.715	0.0180284	0.0117568	-0.0201453	0.0833997	-0.0305594	-0.0790679	0.000424527	0.0388535	0.050641	0.0995178	0.125536	0.00121189	-0.0267007	-0.0250441	0.118722	0.063682	0.0344798	-0.00341323	0.108653	0.0208709	0.00576631	0.0429289	0.0122935	0.0138677	0.00185772	0.0221199	0	0	0	0	0.0106944	0	0	0.0501675	0	0.0495324	0.0296724	0.0409011	0	0	0	0.0541947	0.0256931	0.0207958	0	0	0.0179152	0.0449492	0.00692534
104.91	0.0142097	0.0121448	-0.0165209	0.0834613	-0.0276227	-0.0790679	-0.00154261	0.040265	0.0518405	0.101679	0.126708	0.00279931	-0.0287472	-0.0251584	0.114119	0.0665127	0.03724	-0.00587373	0.100223	0.0221053	0.00650488	0.0428073	0.0125613	0.0142086	0.00122442	0.0235169	0	0	0	0	0.0110728	0	0	0.0522212	0	0.0520929	0.0280411	0.0398892	0	0	0	0.0536777	0.0252548	0.0222554	0	0	0.0167695	0.0466577	0.00729201
105.105	0.0113523	0.012762	-0.0131613	0.0838671	-0.0242535	-0.0790679	-0.0019039	0.0425579	0.0521224	0.104316	0.128455	0.00562175	-0.0299029	-0.0240738	0.109515	0.0684354	0.0400885	-0.00761989	0.0909184	0.0232509	0.00711362	0.0426938	0.0137712	0.0147688	0.000810405	0.0249221	0	0	0	0	0.0116703	0	0	0.0536034	0	0.0542749	0.0262435	0.0386881	0	0	0	0.0534091	0.0250649	0.023774	0	0	0.0160889	0.0476983	0.00812292
105.3	0.00890898	0.014905	-0.00887523	0.0828352	-0.0204882	-0.0790679	-0.00294398	0.0446304	0.0540711	0.105841	0.130148	0.00742061	-0.0302203	-0.0231563	0.103818	0.0695999	0.0423191	-0.0108208	0.081764	0.0241772	0.00737384	0.0426699	0.0142507	0.0154752	0.000444925	0.0258484	0	0	0	0	0.0127716	0	0	0.0543809	0	0.0560948	0.0249293	0.0373586	0	0	0	0.0523355	0.0248815	0.0251488	0	0	0.0154606	0.0487785	0.00913057
105.495	0.00543443	0.0168982	-0.00548894	0.0811062	-0.0175426	-0.0790679	-0.00476063	0.0478935	0.0536216	0.107525	0.131612	0.0113892	-0.030882	-0.0233766	0.0971074	0.0690177	0.0431395	-0.013802	0.073792	0.0253712	0.00731712	0.0431084	0.014332	0.0159138	0.000176516	0.0264899	0	0	0	0	0.01315	0	0	0.0547436	0	0.0585041	0.0237287	0.0370569	0	0	0	0.0509479	0.025104	0.0257445	0	0	0.015323	0.0497013	0.010322
105.69	0.00116554	0.0190856	-0.00227854	0.0806211	-0.0150287	-0.0790679	-0.00708017	0.0504861	0.0518227	0.110057	0.132688	0.0152961	-0.0298146	-0.0229004	0.0947441	0.0695288	0.0440659	-0.0166244	0.0669839	0.026232	0.00780482	0.0428564	0.0135601	0.0160927	-0.000229897	0.026815	0	0	0	0	0.0131415	0	0	0.0549247	0	0.0613587	0.0229811	0.0363016	0	0	0	0.0497636	0.0255885	0.0266612	0	0	0.0146552	0.0514621	0.0110879
105.885	-0.00352625	0.0213607	0.00208688	0.0810618	-0.012859	-0.0790679	-0.00912604	0.0544813	0.0511344	0.113178	0.132785	0.0197142	-0.0287656	-0.0220889	0.0904409	0.0699346	0.0462883	-0.0176651	0.0613568	0.0272308	0.00881997	0.0429944	0.0131461	0.0162471	-0.000384276	0.0269203	0	0	0	0	0.0136204	0	0	0.0551661	0	0.0644249	0.0225733	0.0359014	0	0	0	0.0481333	0.0257586	0.026877	0	0	0.0144785	0.0533865	0.0112646
106.08	-0.00825359	0.0236187	0.00631132	0.0814504	-0.0107249	-0.0790679	-0.012292	0.0577889	0.0491412	0.115922	0.133341	0.0255255	-0.0266753	-0.0212425	0.0864019	0.069758	0.0476465	-0.0198615	0.0561272	0.0276366	0.00998951	0.0427506	0.011676	0.0167021	-0.000944484	0.0272127	0	0	0	0	0.013822	0	0	0	0	0.0673252	0.0218708	0.0356073	0	0	0	0.0470861	0.0262167	0.0264581	0	0	0.0139808	0.0545845	0.0118212
106.275	-0.0120101	0.0251185	0.00889501	0.0825089	-0.00870569	-0.0790679	-0.0155462	0.0616076	0.0476154	0.119194	0.133199	0.0294769	-0.0246294	-0.0195757	0.0821247	0.0705867	0.0480078	-0.0218635	0.0507033	0.027401	0.0105497	0.0424178	0.0107339	0.0171892	-0.00201636	0.0270747	0	0	0	0	0.0148398	0	0	0	0	0.0691527	0.0209796	0.035902	0	0	0	0.0457641	0.02765	0.0267526	0	0	0.0130641	0.0561426	0.0116968
106.47	-0.0148052	0.0270672	0.00919472	0.0819094	-0.00613026	-0.0790679	-0.0170454	0.0642795	0.0452603	0.120992	0.13148	0.03274	-0.0223277	-0.0182709	0.0812427	0.0707721	0.0492689	-0.0232833	0.0440799	0.0273197	0.0112	0.0416869	0.00977548	0.01775	-0.0030555	0.0267174	0	0	0	0	0.0159156	0	0	0	0	0.0705876	0.0194392	0.0359623	0	0	0	0.0451617	0.0285012	0.0263143	0	0	0.011578	0.0571442	0.0113957
106.665	-0.0177508	0.028487	0.00970587	0.0804719	-0.00359864	-0.0790679	-0.0184652	0.0671013	0.0424296	0.122483	0.12841	0.0349624	-0.0212254	-0.0160923	0.0806255	0.0726503	0.0499127	-0.0256644	0.0378096	0.0275232	0.0116789	0.0410208	0.00825684	0.0177739	-0.00358354	0.0260268	0	0	0	0	0.0170508	0	0	0	0	0.0721438	0.0178912	0.0359324	0	0	0	0.0447428	0.0293848	0.0262488	0	0	0.0107467	0.0573082	0.0118344
106.86	-0.0199465	0.0306744	0.0098735	0.0812307	-0.0020201	-0.0790679	-0.0208901	0.0688037	0.0414156	0.12437	0.12647	0.0377048	-0.019109	-0.0137994	0.0812516	0.0747578	0.0504861	-0.0282215	0.0323501	0.0270115	0.0120526	0.040298	0.00785101	0.0178143	-0.00403031	0.0253853	0	0	0	0	0.0171773	0	0	0	0	0.0741377	0.0173779	0.0353963	0	0	0	0.043761	0.0310344	0.0261569	0	0	0.00965324	0.0562086	0.0124759
107.055	-0.0219391	0.0327292	0.00783652	0.079828	-0.000944466	-0.0790679	-0.0227683	0.0711759	0.0402161	0.12549	0.121408	0.0398301	-0.0185801	-0.0111008	0.0816047	0.0765211	0.0513147	-0.0306731	0.03123	0.0271413	0.012597	0.0392425	0.00717677	0.0176605	-0.00465601	0.0242643	0	0	0	0	0.0172948	0	0	0	0	0.0758673	0	0.0350869	0	0	0	0.043244	0.0326449	0.0259212	0	0	0.00943079	0.0553904	0.0131239
107.25	-0.0246199	0.0324466	0.00542935	0.0793607	-0.000345055	-0.0790679	-0.0244002	0.0755236	0.0375531	0.128012	0.11736	0.0419909	-0.0182448	-0.00856092	0.081931	0.0780114	0.05165	-0.0338657	0.0303747	0.0273606	0.0126537	0.0382765	0.00676276	0.0176038	-0.00540276	0.0235251	0	0	0	0	0.0166978	0	0	0	0	0.0781026	0	0.034951	0	0	0	0.0427727	0.0341375	0.0253844	0	0	0.00922106	0.0536297	0.0134972
107.445	-0.0268156	0.0315291	0.00332189	0.0783111	0.0006601	-0.0790679	-0.0242326	0.0787073	0.0349338	0.129731	0.112879	0.0434278	-0.0180594	-0.00681475	0.0826898	0.0789378	0.0532463	-0.0372348	0.0277466	0.0266455	0.0129133	0.0371801	0.00584526	0.0175634	-0.00657229	0.0230866	0	0	0	0	0.0167233	0	0	0	0	0.0806174	0	0.033901	0	0	0	0.0422293	0.0359968	0.0248999	0	0	0.00896608	0.0512665	0.012712
107.64	-0.0277681	0.0314586	0.000288643	0.0772088	0.000774395	-0.0790679	-0.0236592	0.0832403	0.0307271	0.129731	0.110366	0.0462585	-0.0164282	-0.0053067	0.085071	0.07892	0.0538813	-0.0410091	0.0253121	0.0253619	0.0128484	0.0366198	0.00625986	0.0171576	-0.00827806	0.0230053	0	0	0	0	0.0173039	0	0	0	0	0.083751	0	0.0329647	0	0	0	0.0416138	0.0379409	0.0247887	0	0	0.00947038	0.0496104	0.0123585
107.835	-0.0274157	0.0309468	-0.001281	0.0757268	0.00285582	-0.0790679	-0.0238268	0.087861	0.0272875	0.130314	0.109078	0.0501566	-0.0141086	-0.00423043	0.0869409	0.0773764	0.055522	-0.0438665	0.0232307	0.0238432	0.0128888	0.0369695	0.00705573	0.0166301	-0.00972361	0.0224772	0	0	0	0	0.0175309	0	0	0	0	0.0870134	0	0.0326624	0	0	0	0.0416199	0.0391715	0.0245922	0	0	0.00947698	0.0476271	0.0113504
108.03	-0.0260048	0.0294744	-0.00347672	0.0745273	0.00394924	-0.0790679	-0.0238268	0.0912473	0.024192	0.130772	0.109043	0.0525377	-0.012565	-0.00354276	0.0886166	0.076424	0.057286	-0.0457803	0.0206908	0.0219673	0.0130759	0.0370344	0.00753465	0.0167032	-0.0116808	0.0214697	0	0	0	0	0.0174213	0	0	0	0	0.0902981	0	0.0322926	0	0	0	0.0420648	0.0397347	0.0255612	0	0	0.0102231	0.0455001	0.00971404
108.225	-0.025352	0.0271643	-0.00509018	0.0730986	0.00568651	-0.0790679	-0.0237208	0.094325	0.0205676	0.131081	0.10959	0.0539308	-0.0115688	-0.00213122	0.0916149	0.0763624	0.0589179	-0.0475353	0.019659	0.0208954	0.0124666	0.036783	0.00829836	0.0159723	-0.0137521	0.0201212	0	0	0	0	0.0174722	0	0	0	0	0.0933795	0	0.0319071	0	0	0	0.0420582	0.0394924	0.0255612	0	0	0.0105765	0.0439684	0.00896137
108.42	-0.0235354	0.0257979	-0.00638678	0.0728078	0.00641863	-0.0790679	-0.0225036	0.0981786	0.016634	0.131909	0.108928	0.0542566	-0.0103871	-0.00106384	0.0942075	0.0751451	0.0597643	-0.0481258	0.0205321	0.0197417	0.0121578	0.0362228	0.00890769	0.0159237	-0.0150918	0.0188382	0	0	0	0	0.01754	0	0	0	0	0	0	0.0315749	0	0	0	0.0420252	0.0397281	0.0258557	0	0	0.0113424	0.0432614	0.0082153
108.615	-0.0223886	0.0253921	-0.00890888	0.0726491	0.00685994	-0.0790679	-0.0205726	0.100216	0.0115454	0.134608	0.107993	0.054715	-0.00894063	0.00228753	0.0964121	0.073893	0.060946	-0.0478439	0.0202851	0.0184669	0.0119953	0.0361257	0.00910242	0.0160132	-0.0163753	0.0173436	0	0	0	0	0.0173717	0	0	0	0	0	0	0.0318772	0	0	0	0.0424376	0.0406316	0.0267064	0	0	0.0121083	0.0428161	0.00758705
108.81	-0.0205282	0.0245368	-0.0104874	0.074554	0.00715075	-0.0790679	-0.0193821	0.101035	0.00580398	0.135022	0.10756	0.0541416	-0.00674491	0.00349524	0.0977354	0.0727284	0.0600113	-0.0475709	0.0205143	0.0183043	0.0117923	0.0358901	0.00924861	0.0159641	-0.0174963	0.0166126	0	0	0	0	0.0179771	0	0	0	0	0	0	0.031688	0	0	0	0.0420907	0.0409657	0.027813	0	0	0.0126974	0.042744	0.00736459
109.005	-0.0180061	0.0235399	-0.0128685	0.0762557	0.00833243	-0.0790679	-0.0180855	0.101441	0.00148302	0.135543	0.107684	0.0536038	-0.00565149	0.00597352	0.0980973	0.0710616	0.0597821	-0.048576	0.0192355	0.018385	0.0116052	0.0353942	0.00967081	0.0161021	-0.0183495	0.0155489	0	0	0	0	0.0190203	0	0	0	0	0	0	0.0332436	0	0	0	0.0423	0.0423009	0.0293448	0	0	0.0132017	0.0428618	0.00698519
109.2	-0.0150782	0.0228961	-0.014835	0.0782222	0.00937314	-0.0790679	-0.0179794	0.100956	-0.00350847	0.135384	0.107419	0.0524659	-0.00474285	0.00878707	0.0979475	0.0702851	0.0593325	-0.0479938	0.018944	0.0186283	0.0123847	0.0347036	0.010548	0.0161594	-0.0193074	0.0148425	0	0	0	0	0.0200628	0	0	0	0	0	0	0.0338858	0	0	0	0.041914	0.0432044	0.0311513	0	0	0.0133129	0.0434707	0.00681505
109.395	-0.0121771	0.0217671	-0.0172689	0.0807976	0.00979667	-0.0790679	-0.0170886	0.0988657	-0.00662998	0.136451	0.109192	0.051584	-0.00386088	0.0104894	0.098018	0.070788	0.0565196	-0.0462209	0.0158924	0.0186283	0.0135379	0.0339808	0.0112462	0.0165898	-0.0198758	-0.00371395	0	0	0	0	0.0207609	0	0	0	0	0	0	0.0349053	0	0	0	0.0423721	0.0437346	0.0315835	0	0	0.0135029	0.0434839	0.0065926
109.59	-0.010069	0.0209474	-0.0193059	0.0832226	0.0107313	-0.0790679	-0.0158453	0.0976224	-0.010149	0.137563	0.107913	0.051337	-0.00294398	0.0115124	0.0993851	-0.0790679	0.0539264	-0.0435312	0.0131226	0.0181008	0.0137811	0.0326323	0.0126432	0.016736	-0.0206307	-0.00371395	0	0	0	0	0.0216521	0	0	0	0	0	0	0.0358568	0	0	0	0.0423264	0.0440358	0.0312955	0	0	0.0134637	0.0426916	0.0075484
109.785	-0.00757354	0.0196063	-0.0215016	0.0844487	0.0110755	-0.0790679	-0.0147519	0.0967404	-0.0138089	0.139318	0.107666	0.0497057	-0.00150641	0.0118825	0.100796	-0.0790679	0.0504956	-0.0400478	0.0119143	0.0174348	0.0136104	0.0313406	0.01387	0.0155828	-0.0213856	-0.00371395	0	0	0	0	0.0226783	0	0	0	0	0	0	0.0365898	0	0	0	0.0421562	0.0450632	0.0309812	0	0	0.0131753	0.0419649	0.00748289
109.98	-0.00327861	0.0166785	-0.0242269	0.0847751	0.0115346	-0.0790679	-0.0118412	0.0938119	-0.0161367	0.140631	0.107675	0.0479767	0.000398493	0.0129937	0.103777	-0.0790679	0.0461124	-0.0363789	0.0117022	0.0158027	0.0134969	0.0305119	0.0150559	0.0145513	-0.0219219	-0.00371395	0	0	0	0	0.0227376	0	0	0	0	0	0	0.0369748	0	0	0	0.0421364	0.0454884	0.0307455	0	0	0.0125862	0.0410289	0.00722744
110.175	0.000989649	0.0152409	-0.0262289	0.0851192	0.0112965	-0.0790679	-0.0099896	0.0900555	-0.0187026	0.140402	0.107384	0.0462744	0.00181892	0.013576	0.106537	-0.0790679	0.0410943	-0.0306997	0.0121435	0.0142753	0.013294	0.0292366	0.0149425	0.014032	-0.0221903	-0.00371395	0	0	0	0	0.0230482	0	0	0	0	0	0	0.0373222	0	0	0	0.0418876	0.0467057	0.0304052	0	0	0.0119574	0.0404138	0.00713601
110.37	0.00483502	0.0123308	-0.0275433	0.0856748	0.0107942	-0.0790679	-0.00840218	0.0858488	-0.022442	0.140526	0.10621	0.043523	0.00285074	0.0135055	0.110188	-0.0790679	0.0368171	-0.0250295	0.0132198	0.012618	0.0126444	-0.00371395	0.0156735	0.01348	-0.0227101	-0.00371395	0	0	0	0	0.0221909	0	0	0	0	0	0	0.0384097	0	0	0	0.0418683	0.0471445	0.0298882	0	0	0	0.0398704	0.00720812
110.565	0.00938584	0.010205	-0.0285751	0.0868038	0.0104062	-0.0790679	-0.00725606	0.0824003	-0.0249558	0.140518	0.104888	0.0410276	0.00461469	0.0150929	0.1133	-0.0790679	0.0332892	-0.0192176	0.0146923	0.0108474	0.0118888	-0.00371395	0.0169892	0.0128303	-0.0231809	-0.00371395	0	0	0	0	0.0222751	0	0	0	0	0	0	0.0389001	0	0	0	0.041109	0.0482639	0.0301239	0	0	0	0.0395693	0.00694607
110.76	0.0144573	0.00696852	-0.0295454	0.0872978	0.00996493	-0.0790679	-0.00461903	0.0786527	-0.0271255	0.140297	0.103133	0.0383112	0.00409465	0.0161952	0.115064	-0.0790679	0.0299817	-0.0136883	0.0148948	0.00915037	0.0108819	-0.00371395	0.0182809	0.0122052	-0.0239282	-0.00371395	0	0	0	0	0.0223338	0	0	0	0	0	0	0.0398892	0	0	0	0.0406179	0.0492852	0.0306932	0	0	0	0.0385743	0.0065926
110.955	0.0188939	0.0035473	-0.0313182	0.0859136	0.00906518	-0.0790679	-0.000738736	0.0746048	-0.0300445	0.139106	0.101793	0.0367238	0.00326601	0.0166099	0.117727	-0.0790679	0.026057	-0.00885554	0.0150009	0.0080703	0.00963923	-0.00371395	0.0192148	0.0120672	-0.0246674	-0.00371395	0	0	0	0	0.0215522	0	0	0	0	0	0	0.0414448	0	0	0	0.0397738	0.0503258	0.0314001	0	0	0	0.0366891	0.00665151
111.15	0.0240619	0.00125443	-0.0312566	0.083488	0.00803336	-0.0790679	0.00231229	0.0713328	-0.0319055	0.13766	0.100778	0.033761	0.00278979	0.0162397	0.121748	-0.0790679	0.0218941	-0.00269952	0.0149393	0.0070797	0.00849426	-0.00371395	0.0205142	0.0117181	-0.0253983	-0.00371395	0	0	0	0	0.0212749	0	0	0	0	0	0	0.0427966	0	0	0	0.03872	0.0511704	0.031911	0	0	0	0.0357333	0.00641586
111.345	0.0297499	-0.00134767	-0.0302597	0.0807983	0.00766317	-0.0790679	0.00633355	0.0684754	-0.0339343	0.136998	0.100902	0.0318999	0.00228689	0.0161165	0.126007	-0.0790679	0.0181637	0.00224816	0.0142688	-0.00371395	0.00850244	-0.00371395	0.0208878	0.0108901	-0.0255287	-0.00371395	0	0	0	0	0.0204842	0	0	0	0	0	0	0.0436122	0	0	0	0.0383467	0.0515045	0.0321335	0	0	0	0.0346074	0.005617
111.54	0.0338417	-0.00448696	-0.0282932	0.079722	0.00531696	-0.0790679	0.00920869	0.0678049	-0.0363503	0.137615	0.10271	0.0308941	0.00167859	0.0167782	0.128583	-0.0790679	0.0136217	0.00606686	0.014604	-0.00371395	0.00830713	-0.00371395	0.0210504	0.0111012	-0.0249685	-0.00371395	0	0	0	0	0.0198116	0	0	0	0	0	0	0.0445713	0	0	0	0.0369328	0.0515305	0.0334296	0	0	0	0.0333834	0.00506699
111.735	0.0382249	-0.00758243	-0.0259032	0.0791403	0.00387939	-0.0790679	0.0105491	0.0664822	-0.0386083	0.137668	0.104968	0.0298363	0.00388384	0.0165661	0.130497	-0.0790679	0.00911535	0.0105732	0.0150714	-0.00371395	0.00803931	-0.00371395	0.0216837	0.0111824	-0.0246434	-0.00371395	0	0	0	0	0.0185081	0	0	0	0	0	0	0.0454848	0	0	0	0.0350669	0.0518971	0.034104	0	0	0	0.0329837	0.00381662
111.93	0.0425903	-0.010396	-0.024157	0.0759388	0.0022126	-0.0790679	0.0110425	0.0660765	-0.0424975	0.13892	0.105444	0.0285575	0.005877	0.016681	0.130823	-0.0790679	0.00502297	0.014665	0.0130166	-0.00371395	0.00762529	-0.00371395	0.0218539	0.0115397	-0.0238721	-0.00371395	0	0	0	0	0.0184827	0	0	0	0	0	0	0.0464891	0	0	0	0.033882	0.0515701	0.0351974	0	0	0	0.0335729	0.00227168
112.125	0.0458705	-0.0126977	-0.0211936	0.074766	0.00131348	-0.0790679	0.0122153	0.0659527	-0.0469778	0.140428	0.106697	0.026203	0.00779969	0.0165311	0.130735	-0.0790679	0.00114268	0.0177077	0.00968301	-0.00371395	0.00726741	-0.00371395	0.0219919	0.0124409	-0.0226049	-0.00371395	0	0	0	0	0.0179196	0	0	0	0	0	0	0.0467686	0	0	0	0.03307	0.0498748	0.0369714	0	0	0	0.033972	0.000569806
112.32	0.0503153	-0.0139499	-0.0179312	0.0733551	0.00046707	-0.0790679	0.012868	0.0638363	-0.0491913	0.141663	0.107455	0.024413	0.00902518	0.0164518	0.131714	-0.0790679	-0.00201502	0.0224173	0.00684343	-0.00371395	0.00721069	-0.00371395	0.021789	0.0131473	-0.0208833	-0.00371395	0	0	0	0	0.017701	0	0	0	0	0	0	0.047433	0	0	0	0.0314859	0.0481008	0.0386931	0	0	0	0.0351833	-0.00107316
112.515	0.0549188	-0.0140909	-0.0141918	0.0716357	-0.000291083	-0.0790679	0.010699	0.0621079	-0.0515286	0.143894	0.107896	0.0222351	0.00991541	0.0154815	0.132393	-0.0790679	-0.00452887	0.0254956	0.00460389	-0.00371395	0.00691012	-0.00371395	0.0218293	0.0145033	-0.0187068	-0.00371395	0	0	0	0	0.0170369	0	0	0	0	0	0	0.0488375	0	0	0	0.0300263	0.045692	0.0404275	0	0	0	0.0369964	-0.00141391
112.71	0.0580054	-0.0143379	-0.0113434	0.0718211	-0.000299973	-0.0790679	0.00763841	0.059824	-0.0536628	0.147255	0.108275	0.0199244	0.00849562	0.0142999	0.132163	-0.0790679	-0.00721859	0.0291905	0.00281391	-0.00371395	0.00682065	-0.00371395	0.020351	0.0161196	-0.0164327	-0.00371395	0	0	0	0	0.016297	0	0	0	0	0	0	0	0	0	0	0.0286911	0.0430607	0	0	0	0	0.0386592	-0.00265108
112.905	0.0610304	-0.0142667	-0.00771006	0.072183	-0.000829537	-0.0790679	0.00520457	0.0581134	-0.0543244	0.148207	0.108072	0.0186545	0.00706694	0.0131709	0.132277	-0.0790679	-0.00900921	0.0328238	-0.000536816	-0.00371395	0.00716157	-0.00371395	0.018426	0.0177277	-0.0141585	-0.00371395	0	0	0	0	0.0156747	0	0	0	0	0	0	0	0	0	0	0.0271532	0.0404751	0	0	0	0	0.04023	-0.00362621
113.1	0.0634553	-0.0131822	-0.00502922	0.0730472	-0.000538721	-0.0790679	0.00358159	0.0581311	-0.0553213	0.150632	0.106441	0.0166346	0.00546174	0.0124216	0.13173	-0.0790679	-0.0118666	0.0350989	-0.00167468	-0.00371395	0.00715338	-0.00371395	0.0170857	0.0186534	-0.0116247	-0.00371395	0	0	0	0	0.0149009	0	0	0	0	0	0	0	0	0	0	0.025268	0.0390678	0	0	0	0	0.0420431	-0.00409751
113.295	0.0658632	-0.0115421	-0.00229568	0.0746079	-0.000379979	-0.0790679	0.0027701	0.0576111	-0.055374	0.154283	0.101414	0.0167051	0.00511822	0.0102519	0.13002	-0.0790679	-0.0134984	0.03748	-0.00266206	-0.00371395	0.00799019	-0.00371395	0.0150957	0.0197738	-0.00904995	-0.00371395	0	0	0	0	0.0139758	0	0	0	0	0	0	0	0	0	0	0.0231731	0.0380271	0	0	0	0	0.0429202	-0.00450991
113.49	0.0683059	-0.0100252	-0.000275844	0.0759217	0.000599143	-0.0790679	0.00238214	0.0568618	-0.0554616	0.156576	0.0971544	0.0168556	0.00532077	0.00867277	0.128962	-0.0790679	-0.0143093	0.0396402	-0.00538671	-0.00371395	0.00806328	-0.00371395	0.0134467	0.0206674	-0.00679216	-0.00371395	0	0	0	0	0.0130338	0	0	0	0	0	0	0	0	0	0	0.0213666	0.0368225	0	0	0	0	0.0436404	-0.00531489
113.685	0.0702546	-0.00924922	0.00139095	0.0768392	0.00228372	-0.0790679	0.00158842	0.0571349	-0.054633	0.157387	0.0925687	0.0173052	0.00465024	0.00545412	0.126775	-0.0790679	-0.0167609	0.042048	-0.0062509	-0.00371395	0.00842876	-0.00371395	0.012245	0.0220884	-0.0041034	-0.00371395	0	0	0	0	0.0120415	0	0	0	0	0	0	0	0	0	0	0.0197104	0.0355396	0	0	0	0	0.04404	-0.00534129
113.88	0.0719569	-0.00807644	0.00365715	0.0761598	0.00336888	-0.0790679	0.00228562	0.0583699	-0.0533275	0.158216	0.0861314	0.0191129	0.0039359	0.00408766	0.125531	-0.0790679	-0.018128	0.0441383	-0.00739765	-0.00371395	0.00908663	-0.00371395	0.0110187	0.0236152	-0.00203215	-0.00371395	0	0	0	0	0.0111672	0	0	0	0	0	0	0	0	0	0	0.018591	0.0355589	0	0	0	0	0.0437191	-0.00533469
114.075	0.0715868	-0.00694746	0.00639958	0.074246	0.00295424	-0.0790679	0.00355556	0.0601072	-0.0532303	0.160077	0.0796051	0.0205416	0.00325712	0.00205894	0.123944	-0.0790679	-0.0195922	0.0468458	-0.00750306	-0.00371395	0.00920884	-0.00371395	0.00950006	0.0253613	0.000226222	-0.00371395	0	0	0	0	0.0102082	0	0	0	0	0	0	0	0	0	0	0.0169222	0.0353954	0	0	0	0	0.0431889	-0.00557694
114.27	0.0726535	-0.00638297	0.00931028	0.0719792	0.00231927	-0.0790679	0.00431371	0.0609802	-0.0528602	0.162008	0.0735463	0.021635	0.00375938	-0.00194518	0.1221	-0.0790679	-0.0207212	0.0483272	-0.0082701	-0.00371395	0.00950123	-0.00371395	-0.00371395	0.0264899	0.00202906	-0.00371395	0	0	0	0	0.00979651	0	0	0	0	0	0	0	0	0	0	0.0161629	0.0362268	0	0	0	0	0.0421544	-0.00545911
114.465	0.0737298	-0.00654997	0.0106063	0.0675255	0.00147223	-0.0790679	0.00472835	0.0639786	-0.0519077	0.16505	0.0661737	0.0243336	0.0042445	-0.00505843	0.119411	-0.0790679	-0.0201834	0.0497032	-0.00756465	-0.00371395	0.00883518	-0.00371395	-0.00371395	0.0267419	0.00398628	-0.00371395	0	0	0	0	0.0095949	0	0	0	0	0	0	0	0	0	0	0.0155083	0.0378697	0	0	0	0	0.0414931	-0.00546571
114.66	0.0747083	-0.00713224	0.0122197	0.0621194	0.00128745	-0.0790679	0.00598939	-0.0790679	-0.0513521	0.168084	0.0609085	0.0277733	0.00406798	-0.00689285	0.116932	-0.0790679	-0.0196011	0.0500467	-0.0075202	-0.00371395	0.0081855	-0.00371395	-0.00371395	0.0273349	0.00544001	-0.00371395	0	0	0	0	0.00910692	0	0	0	0	0	0	0	0	0	0	0.0158617	0.0399251	0	0	0	0	0.0406358	-0.00608123
114.855	0.0750613	-0.00774054	0.0119816	0.0563253	0.00115474	-0.0790679	0.00696852	-0.0790679	-0.0510695	0.172573	0.0578746	0.0308599	0.00469406	-0.00795071	0.115116	-0.0790679	-0.0182251	0.0497292	-0.00864918	-0.00371395	0.00824222	-0.00371395	-0.00371395	0.0285044	0.00686919	-0.00371395	0	0	0	0	0.00888836	0	0	0	0	0	0	0	0	0	0	0.0164377	0.0411623	0	0	0	0	0.040197	-0.00585831
115.05	0.0750086	-0.00816406	0.0107294	0.0508665	0.00036992	-0.0790679	0.0078416	-0.0790679	-0.0505673	0.175016	0.0549379	0.0352253	0.00514425	-0.00848853	0.113193	-0.0790679	-0.0174225	0.0494206	-0.0109859	-0.00371395	0.00812059	-0.00371395	-0.00371395	0.029536	0.0084042	-0.00371395	0	0	0	0	0	0	0	0	0	0	0	0	0	0	0	0	0.0432897	0	0	0	0	0.039745	-0.00537381
115.245	0.0731481	-0.00864029	0.00819845	0.0451778	-0.000194568	-0.0790679	0.00861817	-0.0790679	-0.0490503	0.179469	0.0528831	0.0394319	0.00451754	-0.00944987	0.111218	-0.0790679	-0.0158085	0.0483094	-0.0136845	-0.00371395	0.00803112	-0.00371395	-0.00371395	0.030226	0.0103129	-0.00371395	0	0	0	0	0	0	0	0	0	0	0	0	0	0	0	0	0.0438133	0	0	0	0	0.0391295	-0.00563585
115.44	0.0730688	-0.00945178	0.00699011	0.0400891	0.00103092	-0.0790679	0.0103643	-0.0790679	-0.0473747	0.183657	0.0523015	0.046134	0.00383875	-0.0100588	0.110927	-0.0790679	-0.0144852	0.0472605	-0.0154929	-0.00371395	0.00824222	-0.00371395	-0.00371395	0.0306891	0.0127251	-0.00371395	0	0	0	0	0	0	0	0	0	0	0	0	0	0	0	0	0	0	0	0	0	0.0387237	-0.00591722
115.635	0.0716661	-0.00983086	0.00382415	0.0351243	0.00125126	-0.0790679	0.0135392	-0.0790679	-0.0463428	0.187255	0.0505198	0.0502874	0.00186337	-0.0116113	0.110266	-0.0790679	-0.0123333	0.0454965	-0.0165863	-0.00371395	0.00820948	-0.00371395	-0.00371395	0.0318341	0.0147472	-0.00371395	0	0	0	0	0	0	0	0	0	0	0	0	0	0	0	0	0	0	0	0	0	0.0384032	-0.00646723
115.83	0.0706515	-0.00986641	0.00125761	0.0310237	0.00267994	-0.0790679	0.0157882	-0.0790679	-0.0441909	0.186268	0.0476973	0.0546966	0.000372459	-0.0126431	0.108687	-0.0790679	-0.0105338	0.0434773	-0.0154046	-0.00371395	0.00771359	-0.00371395	-0.00371395	0.0328574	0.0174359	-0.00371395	0	0	0	0	0	0	0	0	0	0	0	0	0	0	0	0	0	0	0	0	0	0.0387176	-0.0068537
116.025	0.069972	-0.00933748	-0.00191724	0.0283251	0.00365906	-0.0790679	0.0182926	-0.0790679	-0.0422244	0.186242	0.0446019	0.0583299	0.000195938	-0.0130051	0.106888	-0.0790679	-0.00663569	0.0408054	-0.0137905	-0.00371395	0.00720192	-0.00371395	-0.00371395	0.034051	0.0196937	-0.00371395	0	0	0	0	0	0	0	0	0	0	0	0	0	0	0	0	0	0	0	0	0	0.0394901	-0.00663124
116.22	0.0670531	-0.00948734	-0.00570038	0.0262614	0.00531696	-0.0790679	0.0206299	-0.0790679	-0.0400814	0.186206	0.0415686	0.0627131	-0.00149752	-0.0123701	0.106457	-0.0790679	-0.00272873	0.0378509	-0.0107662	-0.00371395	0.0066499	-0.00371395	-0.00371395	0.0353907	0.0226661	-0.00371395	0	0	0	0	0	0	0	0	0	0	0	0	0	0	0	0	0	0	0	0	0	0.0399548	-0.00658553
116.415	0.0639576	-0.00820851	-0.00876919	0.0245152	0.00621671	-0.0790679	0.0215823	-0.0790679	-0.0384406	0.186639	0.0374502	0.0654384	-0.00194708	-0.0123085	0.107127	-0.0790679	0.00158398	0.0362279	-0.00718558	-0.00371395	0.00565053	-0.00371395	-0.00371395	0.037242	0.0244204	-0.00371395	0	0	0	0	0	0	0	0	0	0	0	0	0	0	0	0	0	0	0	0	0	0.0406094	0
116.61	0.0614	-0.00794436	-0.0106208	0.0230428	0.00814829	-0.0790679	0.0221817	-0.0790679	-0.0369948	0.186268	0.0337553	0.0680576	-0.00234394	-0.0130317	0.10771	-0.0790679	0.00616973	0.0351605	-0.00270523	-0.00371395	0.00477338	-0.00371395	-0.00371395	0.0386309	0.0259391	-0.00371395	0	0	0	0	0	0	0	0	0	0	0	0	0	0	0	0	0	0	0	0	0	0.0412377	0
116.805	0.0579076	-0.00765291	-0.0126577	0.0232453	0.00948871	-0.0790679	0.0254448	-0.0790679	-0.0345781	0.183711	0.0316479	0.0725462	-0.00454918	-0.0140718	0.10972	-0.0790679	0.0108615	0.0343579	0.00158969	-0.00371395	0.00414768	-0.00371395	-0.00371395	0.0401092	0.0276606	-0.00371395	0	0	0	0	0	0	0	0	0	0	0	0	0	0	0	0	0	0	0	0	0	0.0407796	0
117	0.0543975	-0.00735257	-0.0155856	0.0232015	0.0110761	-0.0790679	0.029061	-0.0790679	-0.0318617	0.180572	0.0306421	0.0765148	-0.00674491	-0.0138953	0.113556	-0.0790679	0.0152269	0.0331057	0.00673167	-0.00371395	0.00391201	-0.00371395	-0.00371395	0.0409863	0.0286921	-0.00371395	0	0	0	0	0	0	0	0	0	0	0	0	0	0	0	0	0	0	0	0	0	0.0402427	0
117.195	0.0509141	-0.00662045	-0.0177642	0.0239425	0.0120197	-0.0790679	0.0328359	-0.0790679	-0.0293219	0.177802	0.0293455	0.0798661	-0.00803262	-0.0142217	0.117366	-0.0790679	0.0184811	0.0321177	0.0104005	-0.00371395	0.0045459	-0.00371395	-0.00371395	0.040946	0.0288951	-0.00371395	0	0	0	0	0	0	0	0	0	0	0	0	0	0	0	0	0	0	0	0	0	0.040197	0
117.39	0.046628	-0.00551815	-0.020833	0.0244981	0.0135449	-0.0790679	0.0359929	-0.0790679	-0.0277255	0.173269	0.0289753	0.0826441	-0.00953179	-0.0150681	0.12316	-0.0790679	0.0217798	0.0311564	0.0139106	-0.00371395	-0.00371395	-0.00371395	-0.00371395	0.040905	0.0287571	-0.00371395	0	0	0	0	0	0	0	0	0	0	0	0	0	0	0	0	0	0	0	0	0	0.0395617	0
117.585	0.0429236	-0.00522733	-0.0225613	0.0252918	0.0140738	-0.0790679	0.0386649	-0.0790679	-0.0262524	0.169477	0.0288254	0.0863568	-0.00948734	-0.0145474	0.129642	-0.0790679	0.0229266	0.0320384	0.0169617	-0.00371395	-0.00371395	-0.00371395	-0.00371395	-0.00371395	0.0279694	-0.00371395	0	0	0	0	0	0	0	0	0	0	0	0	0	0	0	0	0	0	0	0	0	0.0386719	0
117.78	0.03959	-0.0032875	-0.0237964	0.0235895	0.0153349	-0.0790679	0.041267	-0.0790679	-0.0231042	0.16497	0.0283054	0.0893024	-0.00914318	-0.013948	0.136698	-0.0790679	0.0256512	0.0313685	0.0193777	-0.00371395	-0.00371395	-0.00371395	-0.00371395	-0.00371395	0.0272063	-0.00371395	0	0	0	0	0	0	0	0	0	0	0	0	0	0	0	0	0	0	0	0	0	0.0379913	0
117.975	0.0369359	-0.00190327	-0.0260099	0.0205734	0.0157584	-0.0790679	0.0427128	-0.0790679	-0.0221429	0.161769	0.0284559	0.0931389	-0.00839329	-0.0135073	0.14445	-0.0790679	0.0264189	0.0305665	0.0227373	-0.00371395	-0.00371395	-0.00371395	-0.00371395	-0.00371395	0.0259882	-0.00371395	0	0	0	0	0	0	0	0	0	0	0	0	0	0	0	0	0	0	0	0	0	0.037553	0
118.17	0.0334524	-0.00190327	-0.029652	0.0174868	0.0173903	-0.0790679	0.043163	-0.0790679	-0.0218426	0.157236	0.0288788	0.0970547	-0.00638297	-0.0149982	0.150844	-0.0790679	0.0279441	0.0305754	0.026036	-0.00371395	-0.00371395	-0.00371395	-0.00371395	-0.00371395	0.0246888	-0.00371395	0	0	0	0	0	0	0	0	0	0	0	0	0	0	0	0	0	0	0	0	0	0	0
118.365	0.0294661	-0.00225631	-0.0335501	0.0140033	0.0177871	-0.0790679	0.041514	-0.0790679	-0.021666	0.153373	0.0311545	0.0995419	-0.00538671	-0.0160739	0.15565	-0.0790679	0.0296109	0.0298439	0.0292197	-0.00371395	-0.00371395	-0.00371395	-0.00371395	-0.00371395	0.02399	-0.00371395	0	0	0	0	0	0	0	0	0	0	0	0	0	0	0	0	0	0	0	0	0	0	0
118.56	0.0258239	-0.00269762	-0.0366723	0.0104056	0.0179719	-0.0790679	0.0391062	-0.0790679	-0.0219664	0.14907	0.0337648	0.102275	-0.00404565	-0.0164352	0.159786	-0.0790679	0.0301487	0.0295353	0.032359	-0.00371395	-0.00371395	-0.00371395	-0.00371395	-0.00371395	0.0231614	-0.00371395	0	0	0	0	0	0	0	0	0	0	0	0	0	0	0	0	0	0	0	0	0	0	0
118.755	0.0224992	-0.00286525	-0.0390801	0.0077508	0.0169312	-0.0790679	0.0355345	-0.0790679	-0.0209961	0.146389	0.0364196	0.105715	-0.00254649	-0.016585	0.163286	-0.0790679	0.0315596	0.028045	0.0353662	-0.00371395	-0.00371395	-0.00371395	-0.00371395	-0.00371395	0.0223731	-0.00371395	0	0	0	0	0	0	0	0	0	0	0	0	0	0	0	0	0	0	0	0	0	0	0
118.95	0.019659	-0.00379103	-0.0413729	0.00524648	0.0168429	-0.0790679	0.0325889	-0.0790679	-0.0207314	0.146486	0.0412784	-0.0790679	-0.000818107	-0.0171495	0.165395	-0.0790679	0.0314186	0.0260608	0.0382414	-0.00371395	-0.00371395	-0.00371395	-0.00371395	-0.00371395	0.0222837	-0.00371395	0	0	0	0	0	0	0	0	0	0	0	0	0	0	0	0	0	0	0	0	0	0	0
119.145	0.018151	-0.00465522	-0.0424397	0.00344761	0.0161991	-0.0790679	0.0276768	-0.0790679	-0.0200615	0.144379	0.0459086	-0.0790679	0.00150143	-0.0175286	0.167978	-0.0790679	0.0316567	0.0232561	0.0410987	-0.00371395	-0.00371395	-0.00371395	-0.00371395	-0.00371395	0.022324	-0.00371395	0	0	0	0	0	0	0	0	0	0	0	0	0	0	0	0	0	0	0	0	0	0	0
119.34	0.0156289	-0.00459363	-0.0448653	0.00167542	0.0155908	-0.0790679	0.0243698	-0.0790679	-0.0182182	0.143921	0.0519586	-0.0790679	0.00265708	-0.0166644	0.16938	-0.0790679	0.030978	0.0219506	0.0422982	-0.00371395	-0.00371395	-0.00371395	-0.00371395	-0.00371395	0.0227872	-0.00371395	0	0	0	0	0	0	0	0	0	0	0	0	0	0	0	0	0	0	0	0	0	0	0
119.535	0.0129829	-0.00387929	-0.0455352	0.0014373	0.0167286	-0.0790679	0.0221119	-0.0790679	-0.0166485	0.142104	0.0579819	-0.0790679	0.00468517	-0.0159678	0.170888	-0.0790679	0.0288	0.0197542	0.0432329	-0.00371395	-0.00371395	-0.00371395	-0.00371395	-0.00371395	0.0228035	-0.00371395	0	0	0	0	0	0	0	0	0	0	0	0	0	0	0	0	0	0	0	0	0	0	0
119.73	0.011325	-0.00441711	-0.0474578	0.00216053	0.0170721	-0.0790679	0.0190698	-0.0790679	-0.0138705	0.140446	0.0641557	-0.0790679	0.00574366	-0.0148922	0.172697	-0.0790679	0.0253959	0.0179116	-0.0790679	-0.00371395	-0.00371395	-0.00371395	-0.00371395	-0.00371395	0.0232825	-0.00371395	0	0	0	0	0	0	0	0	0	0	0	0	0	0	0	0	0	0	0	0	0	0	0
119.925	0.00917313	-0.00479619	-0.0477048	0.00528204	0.0169223	-0.0790679	0.0177465	-0.0790679	-0.011657	0.137201	0.0687859	-0.0790679	0.00685486	-0.0141518	0.174108	-0.0790679	0.0223094	0.0164302	-0.0790679	-0.00371395	-0.00371395	-0.00371395	-0.00371395	-0.00371395	0.0240052	-0.00371395	0	0	0	0	0	0	0	0	0	0	0	0	0	0	0	0	0	0	0	0	0	0	0
[truncated: 2 more columns]

## Sheet: Fig. 7D_condition i
Position x (µm)	Shh intensity (AU)																																								mean	CI_95
0	0.0166678	0.112755	0.00105459	0.00908187	-0.00281491	0.0452306	0.0501015	0.25483	0.0972937	-0.0122423	0.0162678	0.0277734	0.0627659	0.099563	0.0381622	0.0203659	0.129259	0.151673	0.0381571	0.1351	0.114536	0.0557547	0.0623667	0.0419244	0.0599563	0.0439488	0.0580205	0.0657634	0.0836156	0.104691	0.0925579	0.0645684	0.03394	0.0380436	0.0350721	0.0669511	0.0610862	0.0412198	0.0646002	0.068266	0.0636982	0.0152493
0.195	0.0188109	0.113575	0.00134541	0.0116129	-0.00316795	0.0466238	0.0525531	0.258481	0.0959532	-0.0110073	0.0159065	0.0282586	0.0683219	0.103337	0.0426247	0.0219267	0.130556	0.156391	0.0380161	0.134121	0.111591	0.0572248	0.0626023	0.0415179	0.0623035	0.044647	0.0587688	0.0657634	0.0826037	0.102464	0.0931245	0.0657918	0.0350004	0.0404525	0.0360411	0.0661201	0.0625986	0.0421298	0.0671726	0.0696276	0.0647946	0.0153038
0.39	0.0215095	0.114448	0.00181275	0.0114274	-0.00332669	0.0484671	0.0549692	0.262626	0.0949474	-0.0102136	0.0134378	0.0284091	0.0742487	0.107262	0.0470784	0.0235579	0.132002	0.159636	0.039568	0.133848	0.109157	0.0586546	0.0630327	0.0410063	0.0650894	0.0450938	0.0592229	0.0656877	0.0812215	0.101399	0.0931544	0.0670076	0.0353148	0.0416571	0.0375926	0.0647062	0.0638551	0.0433797	0.0694047	0.0710679	0.0658105	0.0154276
0.585	0.0237052	0.114668	0.00250042	0.0118859	-0.00421755	0.0504863	0.0557102	0.267609	0.0934134	-0.00980782	0.0103505	0.0277741	0.079893	0.110772	0.0508088	0.0265918	0.133192	0.164002	0.0414285	0.132138	0.108716	0.0595072	0.0631953	0.040763	0.0674694	0.0462224	0.0599294	0.0660661	0.0795832	0.0996395	0.093653	0.0676416	0.035943	0.0438435	0.0382077	0.0639993	0.0652756	0.0442634	0.0720166	0.0727175	0.0667889	0.0156061
0.78	0.0259981	0.115426	0.0038675	0.013173	-0.00494078	0.0523296	0.057624	0.268923	0.0928311	-0.00754162	0.00819863	0.028524	0.0862954	0.115526	0.0554917	0.0294225	0.134726	0.167512	0.0414373	0.131176	0.108416	0.0602949	0.0633011	0.0403081	0.0702792	0.0472785	0.060131	0.0661163	0.0778313	0.0981742	0.0935926	0.0685029	0.0366434	0.0457287	0.0389928	0.0631481	0.0665717	0.0454092	0.0753092	0.0740725	0.0679025	0.0156544
0.975	0.0294726	0.116714	0.00488155	0.0140549	-0.00581387	0.0543672	0.0591403	0.270951	0.0931835	-0.00517826	0.0049533	0.0286383	0.0918424	0.120518	0.0590107	0.0316976	0.136058	0.170687	0.0426108	0.129421	0.108284	0.0615047	0.0636099	0.0398777	0.0733247	0.0482937	0.0596267	0.0665365	0.0757542	0.0962934	0.0934268	0.0692734	0.0379527	0.0475352	0.0393265	0.0631415	0.0682273	0.0471115	0.0785951	0.0748708	0.0689944	0.015746
1.17	0.0326919	0.117261	0.00782717	0.0152715	-0.00621072	0.0548695	0.061936	0.273332	0.0946915	-0.00330828	0.00207816	0.028691	0.0970809	0.122087	0.0641438	0.0350051	0.136111	0.172715	0.0457418	0.128531	0.108858	0.062414	0.0638292	0.0399022	0.0762321	0.049179	0.0593155	0.0683189	0.0732318	0.0951754	0.0931397	0.0697268	0.039812	0.0493417	0.0403478	0.0623431	0.0690262	0.0488007	0.0814554	0.0757941	0.0701697	0.0157745
1.365	0.0358579	0.118619	0.00939681	0.0175384	-0.00644883	0.0557165	0.0631793	0.275502	0.0969317	-0.000609661	-0.00130813	0.0312048	0.102813	0.125695	0.0686502	0.0376244	0.135846	0.174064	0.0488112	0.127737	0.111662	0.0623246	0.064097	0.0399993	0.0778806	0.0498936	0.059551	0.0687312	0.0710568	0.0938085	0.0919766	0.0705278	0.0409115	0.051587	0.0416505	0.0614792	0.0697662	0.0500251	0.0843092	0.0767433	0.0713701	0.0158294
1.56	0.0389178	0.121468	0.0110992	0.0195849	-0.00790418	0.0571281	0.064855	0.27738	0.0995776	0.00155939	-0.00253362	0.0319985	0.108008	0.128896	0.0726892	0.0394499	0.135272	0.176427	0.0530179	0.128452	0.11467	0.0625117	0.0643894	0.0398122	0.0792454	0.0505672	0.0589625	0.0695806	0.0690858	0.0916183	0.0909571	0.0707844	0.0417363	0.0541985	0.0433001	0.060661	0.0700805	0.0511313	0.08662	0.0772406	0.0725624	0.015931
1.755	0.0425511	0.123628	0.0141064	0.0215254	-0.00839755	0.0577103	0.0667688	0.280793	0.103035	0.00312904	-0.00430645	0.0324481	0.113855	0.132733	0.0764368	0.0402525	0.13417	0.177115	0.0569687	0.130207	0.116857	0.0633239	0.0655671	0.0397391	0.0808454	0.0510549	0.0582814	0.0706649	0.0680358	0.0897984	0.0901638	0.0717055	0.042332	0.0561097	0.0445179	0.060046	0.0706828	0.0525452	0.0882889	0.0778236	0.0738278	0.0160745
1.95	0.0464669	0.124625	0.0164348	0.0219844	-0.00863567	0.0592184	0.0701557	0.282328	0.104711	0.00618006	-0.00622914	0.0334532	0.118511	0.13761	0.0793202	0.0415047	0.133552	0.178782	0.060214	0.130939	0.119864	0.0642742	0.0662741	0.0396256	0.0822991	0.0513719	0.0591472	0.0717923	0.0674921	0.0889301	0.088948	0.0729741	0.0437393	0.0583418	0.0454346	0.0592735	0.0710363	0.0534223	0.0900826	0.0789231	0.0751093	0.0161634
2.145	0.0501269	0.12578	0.0187899	0.023916	-0.0088033	0.0610966	0.072281	0.283712	0.108185	0.00832308	-0.00744637	0.0337974	0.122259	0.143457	0.0815782	0.0443176	0.132212	0.179073	0.0615189	0.131768	0.123216	0.0659069	0.0672729	0.0393175	0.084492	0.0512988	0.0597357	0.0719097	0.0669483	0.0877371	0.0870373	0.073986	0.0447866	0.0608491	0.0466063	0.0581608	0.0716584	0.0553857	0.0919745	0.0797215	0.0763485	0.0162363
2.34	0.0525696	0.127535	0.0212949	0.023422	-0.0101348	0.0621018	0.074309	0.285106	0.110232	0.0107836	-0.00831945	0.0347937	0.124376	0.148695	0.0842063	0.0467247	0.131506	0.1785	0.0649668	0.13183	0.128746	0.0671249	0.0683454	0.0392847	0.086165	0.0511935	0.0607534	0.0725151	0.065589	0.0856453	0.0849608	0.0746961	0.046011	0.062911	0.0484656	0.0569957	0.0720053	0.0574868	0.0927733	0.0803498	0.0774129	0.0163228
2.535	0.0564766	0.128937	0.0228645	0.0230874	-0.0104345	0.0639273	0.0762844	0.287496	0.11092	0.0136676	-0.00891061	0.0349168	0.129262	0.153819	0.0879628	0.0498996	0.133244	0.17753	0.0686267	0.132588	0.131391	0.0685465	0.0689705	0.0385292	0.0873018	0.0504298	0.0613837	0.0724812	0.0642519	0.0844524	0.0823856	0.0754209	0.0477586	0.0648618	0.0503376	0.0561709	0.0718154	0.0590185	0.0931857	0.080592	0.0785362	0.0164502
2.73	0.0600127	0.129713	0.0263308	0.0225578	-0.00974686	0.0649414	0.0767251	0.286253	0.111802	0.0154049	-0.00923698	0.0354197	0.133284	0.158651	0.0908201	0.0520337	0.133632	0.175289	0.072013	0.132244	0.13289	0.0694968	0.0696932	0.0385695	0.0881386	0.0498778	0.0612153	0.0730867	0.0627338	0.0831311	0.0797278	0.0760777	0.0497551	0.0671335	0.0524585	0.0551039	0.07192	0.059758	0.0934737	0.0812268	0.0793403	0.0164
2.925	0.0635844	0.129977	0.0294529	0.0233426	-0.00861789	0.066123	0.07803	0.286808	0.111652	0.0171599	-0.00892839	0.0349791	0.134712	0.162479	0.0935454	0.0550758	0.134637	0.174046	0.0758584	0.132596	0.134115	0.070033	0.0710821	0.0380093	0.0879596	0.04961	0.0615011	0.0737678	0.0607024	0.0824813	0.0774697	0.0762968	0.0510837	0.0689206	0.0555549	0.0545671	0.0721887	0.0604452	0.0935722	0.0809978	0.0801718	0.0163775
3.12	0.0660094	0.130339	0.0319839	0.0235985	-0.00689839	0.0676749	0.0787265	0.286976	0.113002	0.0183772	-0.0104104	0.0348381	0.137958	0.166218	0.095371	0.0569541	0.133226	0.171779	0.0777017	0.133866	0.133525	0.0708938	0.0723247	0.037376	0.0885526	0.0489199	0.062006	0.0742219	0.0602419	0.0816054	0.0748717	0.0758966	0.0529882	0.0703345	0.0581014	0.0540501	0.071986	0.0624741	0.0920598	0.0809064	0.0807656	0.0163617
3.315	0.0678787	0.129493	0.0343473	0.0233782	-0.00464044	0.0691918	0.0810194	0.289622	0.112763	0.0187124	-0.0122975	0.0346883	0.141044	0.171051	0.0971521	0.0599353	0.133861	0.169318	0.0790599	0.136714	0.13132	0.0715434	0.0731855	0.0368807	0.0873018	0.0483919	0.0624522	0.0749532	0.0592903	0.0805858	0.0724097	0.0757836	0.0548338	0.0721608	0.0605102	0.0533101	0.0712135	0.0638027	0.090011	0.0807753	0.0813252	0.016457
3.51	0.0697576	0.128461	0.0368516	0.0226816	-0.0020212	0.0715907	0.0818569	0.292206	0.110655	0.0191976	-0.0140437	0.0347587	0.143117	0.174632	0.0978753	0.0631545	0.133605	0.16743	0.0817763	0.139907	0.129513	0.0719978	0.0740059	0.0365392	0.0876269	0.0480428	0.0636546	0.0760969	0.0588825	0.0797322	0.070363	0.0758216	0.057171	0.0742035	0.0630501	0.0526951	0.0704415	0.0655635	0.0878246	0.079977	0.0819163	0.0165162
3.705	0.0707272	0.129299	0.0374694	0.0222848	0.00187688	0.0749154	0.0830392	0.296862	0.1098	0.0197449	-0.0161423	0.0332951	0.145427	0.178688	0.0998856	0.0660386	0.132829	0.165623	0.0835402	0.143364	0.126532	0.0726393	0.0747936	0.0363521	0.0871638	0.0479375	0.0643103	0.0772738	0.0583991	0.0791129	0.0674856	0.0763654	0.0587815	0.0761933	0.0654396	0.0522106	0.0693613	0.0662705	0.0855336	0.079401	0.0825031	0.0166947
3.9	0.0711679	0.129996	0.0390568	0.0221965	0.00634833	0.0790256	0.0839472	0.300064	0.108407	0.0201595	-0.0178268	0.0337803	0.14556	0.182075	0.101614	0.0687105	0.131145	0.163762	0.085983	0.148232	0.123569	0.0727288	0.0758169	0.0362545	0.0865872	0.0471335	0.0642346	0.0776268	0.0583915	0.0783201	0.0650915	0.075746	0.060588	0.0782619	0.0678941	0.0516021	0.0683334	0.0677824	0.0831705	0.0787987	0.0830334	0.0167863
4.095	0.0722168	0.130481	0.0405909	0.0216765	0.0104401	0.0818741	0.0853759	0.30614	0.108275	0.0200008	-0.0188498	0.035033	0.145675	0.184879	0.101684	0.0706599	0.129037	0.160807	0.0877825	0.153373	0.119662	0.0729802	0.0764426	0.0364334	0.0860434	0.046175	0.0652941	0.0784175	0.0583687	0.077716	0.0632259	0.0745302	0.0613539	0.0804746	0.0703817	0.0514843	0.0665726	0.0690394	0.0806636	0.0782162	0.0835157	0.0169593
4.29	0.0714053	0.130472	0.0430692	0.0205304	0.0151668	0.0838939	0.086355	0.314333	0.106529	0.0214561	-0.0199076	0.0357563	0.144044	0.187313	0.1006	0.0739846	0.126761	0.157499	0.0879412	0.15826	0.116796	0.0734352	0.0770034	0.0359217	0.0862141	0.0450377	0.0660425	0.0795364	0.0577418	0.0771119	0.0612848	0.0734803	0.0635402	0.0810445	0.0726925	0.0517331	0.0652176	0.0705579	0.0781893	0.0769592	0.0838751	0.0171736
4.485	0.0722517	0.12959	0.0443741	0.0201424	0.0198586	0.086275	0.0860287	0.321459	0.106749	0.0217736	-0.0208772	0.0356769	0.141971	0.189315	0.0989243	0.07783	0.123649	0.155436	0.0887965	0.162598	0.115429	0.073289	0.0774338	0.0359621	0.0853779	0.0445991	0.0668247	0.080344	0.0570246	0.0771271	0.0595252	0.0717283	0.0654057	0.0823141	0.0739297	0.0515107	0.0633913	0.0719327	0.075944	0.0756499	0.0841641	0.0173853
4.68	0.0718727	0.126918	0.0468168	0.020839	0.0235534	0.0879596	0.0870865	0.330242	0.107922	0.022347	-0.0208239	0.0358179	0.140569	0.191018	0.0985534	0.0803254	0.120342	0.152966	0.0884879	0.166249	0.115482	0.0731592	0.0775069	0.0359703	0.0850042	0.0443231	0.0674719	0.0809494	0.0559219	0.0769009	0.0575014	0.0706333	0.0671339	0.0838063	0.0749835	0.0520866	0.0614929	0.073818	0.0746154	0.0743934	0.0845554	0.0176355
4.875	0.0735655	0.12579	0.0487566	0.0206097	0.0282103	0.0895997	0.0877742	0.334925	0.107966	0.0232645	-0.0212296	0.0360909	0.137509	0.192279	0.0966923	0.0835707	0.117555	0.151626	0.0887	0.170694	0.114591	0.0723709	0.0769379	0.0359621	0.0845896	0.0444207	0.068506	0.0810088	0.0545098	0.0764931	0.0558245	0.0692668	0.0689475	0.0858942	0.0761683	0.051851	0.0599612	0.0754411	0.0739933	0.0736539	0.0848585	0.0177673
5.07	0.074236	0.12422	0.048342	0.0216593	0.0327167	0.0874567	0.0890175	0.339467	0.109359	0.0226734	-0.0214766	0.0377577	0.133938	0.194113	0.0937378	0.0859785	0.114054	0.148875	0.0887971	0.176197	0.114459	0.0722165	0.0764912	0.0361007	0.0838341	0.0443313	0.0684811	0.0817492	0.052554	0.0758662	0.0543293	0.0687612	0.0704726	0.088591	0.0774842	0.0514386	0.0587372	0.0764822	0.0736398	0.0721811	0.084983	0.0179223
5.265	0.0742798	0.122165	0.0475305	0.0197284	0.0360592	0.0851727	0.0888321	0.347518	0.10905	0.0231318	-0.0226234	0.0388511	0.132403	0.196195	0.0899013	0.0868871	0.111478	0.145294	0.0884263	0.181162	0.11505	0.0722083	0.075931	0.0358814	0.0835827	0.0442582	0.0675815	0.082414	0.0510435	0.0764703	0.0522223	0.0675454	0.0721349	0.0906595	0.0781582	0.0511044	0.0581414	0.0778047	0.0730705	0.071271	0.0849494	0.0182651
5.46	0.0739712	0.12153	0.0472397	0.0210072	0.0394893	0.0819801	0.0871386	0.355491	0.108997	0.023229	-0.0221916	0.0391946	0.130233	0.196662	0.0869468	0.086649	0.108251	0.143293	0.0878529	0.188217	0.114724	0.071875	0.0757684	0.0355644	0.0835745	0.0438518	0.0672951	0.0831375	0.0495101	0.0767193	0.0505911	0.0666618	0.0748581	0.0926626	0.0784985	0.0506133	0.0580109	0.0787869	0.0723833	0.0697784	0.0850012	0.0185888
5.655	0.0750031	0.121936	0.0454675	0.0236709	0.0438636	0.0794402	0.087324	0.360914	0.109703	0.0238017	-0.0222354	0.0409757	0.127067	0.196636	0.0832081	0.0855378	0.106213	0.141723	0.085922	0.195952	0.114097	0.0718265	0.0758011	0.0353124	0.0843621	0.0434214	0.0662858	0.083373	0.048309	0.076976	0.0485368	0.0657331	0.077529	0.0948032	0.0795655	0.0502273	0.0583974	0.0797554	0.0718267	0.0682401	0.0851626	0.018831
5.85	0.0747738	0.120534	0.0453265	0.0262463	0.0470206	0.0776852	0.0879945	0.366356	0.110267	0.0226378	-0.0222532	0.0417694	0.124016	0.197279	0.0789221	0.0835536	0.103497	0.140532	0.0842552	0.201006	0.114106	0.0720054	0.0758497	0.0352878	0.0841025	0.0433073	0.0653105	0.0837514	0.0474629	0.076591	0.0470943	0.0646679	0.0804289	0.0969439	0.079952	0.0492715	0.0579454	0.0809926	0.0704519	0.0667541	0.0850924	0.0190778
6.045	0.0749415	0.118674	0.0458999	0.0285481	0.05068	0.0762914	0.0878186	0.371092	0.110241	0.0214295	-0.0217332	0.0436483	0.123567	0.198425	0.0746538	0.0822836	0.10124	0.13868	0.0826056	0.206703	0.115738	0.071754	0.0756058	0.0351574	0.0830874	0.0429343	0.0646124	0.0837344	0.0474934	0.0768406	0.0462183	0.0634668	0.0826676	0.0993527	0.0812155	0.047851	0.0566102	0.0820003	0.0691101	0.0660146	0.0851788	0.0193234
6.24	0.0749237	0.116416	0.0455558	0.0303825	0.0539075	0.0746075	0.0871659	0.372935	0.1095	0.0199125	-0.0203578	0.0449621	0.122685	0.199016	0.0686039	0.0813223	0.0984182	0.137243	0.0811064	0.211076	0.115685	0.0719411	0.0754433	0.0352633	0.0830546	0.042122	0.0639483	0.0830448	0.0471688	0.0756775	0.0452592	0.0624549	0.0847819	0.101133	0.0821973	0.0466727	0.0554385	0.0824452	0.0683376	0.0650913	0.0849136	0.0194448
6.435	0.0747738	0.113567	0.0450357	0.0321287	0.0564385	0.0717501	0.0874129	0.373482	0.109376	0.017981	-0.0193609	0.0457113	0.119916	0.19884	0.0631888	0.0809426	0.0965044	0.135188	0.0783284	0.216227	0.11318	0.0720873	0.0747123	0.0356048	0.0839645	0.0410092	0.0626024	0.0838434	0.0471764	0.0744617	0.0440129	0.0617975	0.0874721	0.102881	0.0825507	0.0452782	0.0536315	0.0833548	0.068233	0.0641289	0.0844854	0.0195338
6.63	0.0752145	0.109343	0.0450973	0.0345975	0.0576995	0.0698185	0.0860807	0.376225	0.108635	0.016958	-0.0189291	0.0476785	0.118955	0.198884	0.0562924	0.0813394	0.0960459	0.131061	0.0749066	0.218405	0.111152	0.0718838	0.0738843	0.0364656	0.0848498	0.0403274	0.0613746	0.0834142	0.0471612	0.073601	0.0431141	0.061518	0.0906336	0.104197	0.0825573	0.0441065	0.0521257	0.084147	0.0686261	0.062977	0.0840606	0.0196459
6.825	0.0742182	0.103937	0.0445506	0.0377456	0.0605651	0.0676139	0.083144	0.378659	0.106228	0.0155649	-0.0182675	0.0484899	0.117632	0.199059	0.0495459	0.0831827	0.0945379	0.127313	0.0725343	0.220301	0.109079	0.0714288	0.0726253	0.036855	0.0859627	0.0397666	0.0608533	0.0826828	0.0469725	0.072476	0.0419815	0.0609971	0.0935401	0.105402	0.0830678	0.0425484	0.050882	0.0847753	0.0689013	0.0616154	0.0834742	0.0197565
7.02	0.0728689	0.099977	0.0439067	0.0419694	0.0617119	0.0661414	0.0814683	0.382698	0.105717	0.012999	-0.0173151	0.0490633	0.11563	0.198883	0.0431702	0.0850083	0.0924304	0.122692	0.0696065	0.222805	0.106752	0.0708844	0.0718779	0.0370983	0.0875871	0.039604	0.0595922	0.0812528	0.046202	0.0709579	0.0408032	0.0601288	0.0956087	0.106901	0.0832638	0.0411736	0.0501293	0.0858687	0.0686982	0.0603457	0.082904	0.019958
7.215	0.0723311	0.0957793	0.0424692	0.0462999	0.0630263	0.0638397	0.078858	0.384038	0.104993	0.0103182	-0.017103	0.0491071	0.116142	0.198098	0.0363176	0.0854051	0.0913897	0.119914	0.0684692	0.223502	0.104591	0.0702996	0.0705868	0.0381702	0.0881801	0.0397584	0.0583141	0.0812951	0.0457039	0.0697872	0.0405689	0.059411	0.0989733	0.10728	0.0830348	0.0399039	0.0485646	0.0863928	0.0692482	0.0592005	0.0823115	0.0200585
7.41	0.0719082	0.0914316	0.0407757	0.0517499	0.0644283	0.0639368	0.0767505	0.384805	0.104667	0.00708172	-0.0164331	0.0496189	0.116927	0.195717	0.0293679	0.0863665	0.0886028	0.118335	0.0670317	0.224957	0.100834	0.0698207	0.0694248	0.038828	0.0898128	0.0404969	0.0569519	0.0807067	0.0454245	0.0681636	0.0401382	0.0586025	0.101349	0.10732	0.0828514	0.038457	0.047465	0.086504	0.0704458	0.0580877	0.0817427	0.020132
7.605	0.0704884	0.0878161	0.0405998	0.0576056	0.0652042	0.0638397	0.0746342	0.385299	0.103255	0.00446247	-0.0158419	0.0499193	0.116221	0.193292	0.0231242	0.0861106	0.0840958	0.114525	0.0640683	0.226368	0.100119	0.0695687	0.0688243	0.0400139	0.0912911	0.0417963	0.0551695	0.080749	0.0453641	0.0662757	0.0397304	0.0575531	0.102717	0.106436	0.0823867	0.0367094	0.046758	0.086694	0.0715981	0.0569556	0.081045	0.0201771
7.8	0.0690242	0.0826221	0.0396029	0.0649077	0.0659275	0.0625437	0.0724029	0.387406	0.1018	0.00224897	-0.0158775	0.0501834	0.116786	0.188442	0.0161573	0.0859696	0.0797831	0.111942	0.0614668	0.228176	0.102156	0.0694471	0.0680688	0.0415571	0.0930044	0.0429009	0.0538496	0.0795466	0.0451678	0.0646293	0.0396548	0.0559447	0.104177	0.104649	0.0822882	0.0356617	0.045462	0.0878265	0.0728612	0.0541476	0.0803629	0.0203055
7.995	0.066652	0.0795177	0.0388975	0.0726334	0.0671091	0.0602242	0.0695633	0.389929	0.100557	0.000564397	-0.0171474	0.0519118	0.117729	0.183953	0.00833451	0.0870459	0.0747656	0.106889	0.0581599	0.229967	0.105393	0.0687892	0.0665495	0.0426699	0.0950511	0.0431524	0.0523106	0.0785967	0.0452434	0.0626131	0.0388316	0.0544271	0.105441	0.103045	0.0812476	0.0341695	0.043917	0.0894502	0.0740522	0.0526946	0.0796225	0.0205051
8.19	0.0637686	0.0750551	0.0376713	0.0807203	0.0678146	0.0591219	0.0666621	0.389726	0.100115	-0.00201993	-0.016327	0.0542491	0.116742	0.179014	0.00381036	0.0890035	0.0708237	0.102965	0.0562639	0.230619	0.107995	0.0678799	0.0652174	0.0434009	0.0965049	0.0437775	0.0503593	0.0784962	0.0444055	0.0609596	0.0381672	0.0533397	0.10567	0.101841	0.0806387	0.0327556	0.0427058	0.0905106	0.0759704	0.0506915	0.0789271	0.0205501
8.385	0.061282	0.0734239	0.0377952	0.0899623	0.0666589	0.0588749	0.0623939	0.389638	0.0982461	-0.00435725	-0.0150215	0.0558276	0.115464	0.174031	-0.000351863	0.0896385	0.0663084	0.0999307	0.0541558	0.230461	0.11281	0.0672138	0.0639584	0.0441564	0.0992176	0.0446061	0.0486944	0.0775378	0.0439297	0.0600081	0.0377142	0.0525844	0.106534	0.0998245	0.0799906	0.0316495	0.0421298	0.0911261	0.0778617	0.0486819	0.0783648	0.0205918
8.58	0.0586888	0.072119	0.0383069	0.0996011	0.0652392	0.0560613	0.0598984	0.388782	0.0972759	-0.00587419	-0.0152597	0.0572741	0.113365	0.168272	-0.00454964	0.0898766	0.0633012	0.0976556	0.0515365	0.229234	0.118542	0.0666536	0.0625047	0.0448388	0.100703	0.0459382	0.0461461	0.0764614	0.0427362	0.059019	0.0368154	0.0516932	0.107018	0.097049	0.0788647	0.0307135	0.041593	0.0914009	0.0804737	0.0469211	0.0776723	0.0206194
8.775	0.0582215	0.0686972	0.0401763	0.109566	0.0636955	0.0544472	0.0576583	0.38521	0.0956351	-0.00708253	-0.0155156	0.0588526	0.112368	0.162355	-0.00950557	0.0900969	0.0600997	0.0951157	0.0493052	0.228017	0.125465	0.0663285	0.0614732	0.0453587	0.102799	0.0467499	0.04417	0.075486	0.0418679	0.057652	0.0361434	0.050379	0.108118	0.0927549	0.0783868	0.0297383	0.0413051	0.0924024	0.0829217	0.0448983	0.0770453	0.020578
8.97	0.0581154	0.0671009	0.040996	0.11947	0.0613493	0.0496583	0.0559032	0.381991	0.0946382	-0.008776	-0.0153479	0.0590469	0.11347	0.155556	-0.0144444	0.0911376	0.0594997	0.0928139	0.0480798	0.225786	0.13177	0.0660361	0.0603527	0.0457324	0.104602	0.0475048	0.0429676	0.0747546	0.0414073	0.0563906	0.0349879	0.0496841	0.109342	0.0886178	0.0778108	0.0289395	0.0417113	0.0926838	0.0852457	0.043072	0.0764914	0.0205619
9.165	0.0562899	0.0648347	0.0426628	0.129144	0.0601854	0.0470835	0.0537862	0.375871	0.0935003	-0.0100904	-0.0152686	0.0583675	0.112553	0.149418	-0.019039	0.0924958	0.0573039	0.0909446	0.0481147	0.222999	0.14095	0.0661823	0.0594674	0.0455534	0.105747	0.0480001	0.0412857	0.0732495	0.0410224	0.0547365	0.0341348	0.0497069	0.111208	0.084271	0.0774508	0.0280426	0.0423264	0.0942155	0.0877002	0.0407551	0.0759291	0.0204769
9.36	0.0555311	0.0629825	0.0452116	0.138801	0.0590565	0.044623	0.0526928	0.369371	0.0946204	-0.0114924	-0.0160889	0.0580323	0.115463	0.143262	-0.0232812	0.0931752	0.0569249	0.0908303	0.0493935	0.221976	0.149108	0.0659063	0.0583055	0.0456265	0.105812	0.0489503	0.0396886	0.0719206	0.0407885	0.0532869	0.0335612	0.0499185	0.111915	0.0808079	0.0773655	0.0275124	0.0423853	0.0949163	0.0895133	0.0394986	0.0756968	0.0204329
9.555	0.054032	0.0619246	0.0475661	0.150918	0.0575833	0.0424977	0.0515372	0.361099	0.0956084	-0.0119248	-0.016574	0.058711	0.115304	0.138367	-0.0256795	0.0932718	0.0571712	0.0891724	0.0494202	0.222011	0.157169	0.0653543	0.0568845	0.0457324	0.10647	0.049503	0.0384862	0.0708611	0.0411132	0.0518292	0.0330098	0.0502278	0.113152	0.0765859	0.0775554	0.0277216	0.0432299	0.0960093	0.0908226	0.0380719	0.0755451	0.0203551
9.75	0.0531589	0.0627355	0.0506615	0.162542	0.0565515	0.0415802	0.0498793	0.35266	0.0958643	-0.0120924	-0.0164598	0.0594692	0.116388	0.133543	-0.0295598	0.0948858	0.0576913	0.0880701	0.0511574	0.222981	0.164383	0.0650777	0.0556658	0.0462762	0.106389	0.0495679	0.0376791	0.0698518	0.04177	0.0514137	0.0334628	0.0506732	0.113368	0.0725605	0.0773984	0.0273356	0.0441857	0.0967813	0.0913853	0.0373843	0.0756079	0.0202952
9.945	0.0519772	0.0620472	0.0528223	0.173213	0.0546288	0.0398785	0.0467482	0.345737	0.0946033	-0.0128246	-0.0169887	0.0603162	0.117702	0.128922	-0.0313231	0.0948858	0.0586082	0.0840926	0.0514921	0.223024	0.172117	0.0643064	0.0548214	0.0466259	0.106349	0.0493404	0.0367456	0.0698936	0.0432348	0.0510592	0.0334405	0.0506123	0.113709	0.0691568	0.077464	0.0270015	0.044624	0.0985685	0.0922233	0.0363107	0.0754292	0.0203097
10.14	0.0510514	0.0610509	0.0559267	0.183258	0.0537557	0.0412634	0.0432737	0.339882	0.0932013	-0.0126036	-0.0173595	0.0610661	0.119537	0.123896	-0.0336953	0.0957761	0.0587669	0.0806619	0.0533703	0.220952	0.179904	0.0636485	0.0541068	0.0469183	0.106276	0.0487474	0.0359888	0.0692882	0.0448285	0.0510592	0.0333953	0.0503252	0.113375	0.065465	0.0777844	0.0264317	0.0444274	0.100768	0.0924462	0.0354666	0.075342	0.0203291
10.335	0.0510165	0.0622065	0.0607594	0.193964	0.0536675	0.0417574	0.0423657	0.333329	0.0925136	-0.0132563	-0.0173506	0.0619037	0.119987	0.120147	-0.0347443	0.096552	0.0588203	0.0764552	0.0538027	0.220502	0.187551	0.062341	0.0537086	0.0467481	0.105464	0.047903	0.0361819	0.0682202	0.0457349	0.0507118	0.0335084	0.0493959	0.112629	0.0618516	0.0779942	0.0259999	0.0431837	0.10281	0.0926164	0.0338891	0.075321	0.0203763
10.53	0.050064	0.0614484	0.0639692	0.201761	0.0531386	0.0430984	0.0410341	0.325877	0.0914818	-0.0140418	-0.0179856	0.0620008	0.119211	0.118507	-0.0368257	0.0970898	0.0590761	0.0724778	0.0539881	0.217689	0.195232	0.0617158	0.0533759	0.0470083	0.104196	0.0475785	0.03593	0.0672025	0.0464075	0.0506286	0.0334258	0.0485879	0.111352	0.0586896	0.078433	0.0259872	0.0417434	0.104688	0.0922167	0.0328221	0.075007	0.0203688
10.725	0.0495529	0.0602667	0.0677257	0.207863	0.0519302	0.0436718	0.03942	0.319643	0.0904849	-0.0142532	-0.0183824	0.0621951	0.119907	0.118912	-0.0375934	0.0986684	0.0581859	0.0667891	0.0551609	0.214911	0.201484	0.0612042	0.0527262	0.0467972	0.102937	0.0473428	0.0359639	0.0665298	0.0465739	0.0513387	0.033124	0.0477875	0.109434	0.0553183	0.0782562	0.0254829	0.0403818	0.106246	0.0911501	0.0313884	0.0746632	0.0203788
10.92	0.0505142	0.0619335	0.0707767	0.211955	0.0516483	0.0443157	0.0361919	0.313981	0.0899115	-0.0146412	-0.01982	0.0632092	0.120013	0.117528	-0.0381579	0.100591	0.0579034	0.0618503	0.0558835	0.214099	0.206344	0.0605217	0.0524829	0.0469434	0.102141	0.0468312	0.0366033	0.0658572	0.0468382	0.0519809	0.0328521	0.0471758	0.107378	0.0523727	0.0778504	0.0252016	0.0395377	0.106607	0.0901877	0.0305377	0.0743983	0.0203838
11.115	0.0507873	0.0636708	0.0718701	0.216461	0.052054	0.0435924	0.0333167	0.309244	0.0882796	-0.0157257	-0.0210455	0.0630764	0.119925	0.115403	-0.0377788	0.101994	0.0574532	0.0583142	0.0568538	0.212821	0.209255	0.0595306	0.0522233	0.0470089	0.101711	0.0461487	0.0371669	0.0655381	0.046793	0.0521467	0.0317119	0.0466321	0.105434	0.0493879	0.0772283	0.0251492	0.0388241	0.107032	0.0887738	0.0291695	0.0739358	0.0203955
11.31	0.050699	0.0661929	0.0725845	0.219266	0.0520629	0.0451005	0.0305298	0.306149	0.0865246	-0.0165728	-0.021998	0.0626885	0.119898	0.116646	-0.0357152	0.103334	0.0591993	0.0545221	0.0560778	0.210855	0.212782	0.0586856	0.0522315	0.0470575	0.101898	0.0460347	0.0376882	0.0646724	0.0463249	0.053189	0.0304733	0.0460954	0.103882	0.0467302	0.0763446	0.0253915	0.0380451	0.107091	0.0871832	0.0280501	0.0736974	0.0204118
11.505	0.0512717	0.070858	0.0722937	0.221083	0.0523626	0.0476048	0.0270724	0.303926	0.0840996	-0.0172693	-0.0213192	0.0633057	0.121035	0.117467	-0.0332985	0.104789	0.0606458	0.0520001	0.0562099	0.208517	0.21504	0.0584581	0.0522233	0.0466674	0.101744	0.0461481	0.0387144	0.0637727	0.0452521	0.0547827	0.0301715	0.0456876	0.100917	0.0438892	0.0751795	0.0251101	0.0376525	0.107589	0.0843818	0.0272253	0.0735815	0.0203758
11.7	0.0521099	0.0734772	0.0716676	0.221948	0.0546644	0.048857	0.0259968	0.297762	0.0836056	-0.0186364	-0.0216627	0.0631641	0.120267	0.118437	-0.0289686	0.104401	0.0622948	0.0508806	0.0556105	0.207671	0.215851	0.0576704	0.0526455	0.0460745	0.100542	0.0457014	0.0401438	0.0632514	0.0439759	0.0557946	0.0301867	0.0447062	0.0982598	0.0418273	0.0739881	0.0253585	0.0376525	0.108047	0.0808861	0.0271207	0.0733307	0.0201766
11.895	0.0555756	0.0762819	0.0706885	0.221859	0.0552555	0.0511676	0.0242951	0.293044	0.0836494	-0.0196511	-0.0229504	0.0649896	0.118962	0.117458	-0.0246382	0.103608	0.0632117	0.0493637	0.0554251	0.207204	0.217967	0.0567611	0.0533197	0.0461639	0.0998755	0.0450032	0.0403878	0.0635796	0.0432435	0.0574938	0.030451	0.0437922	0.095497	0.0412707	0.073209	0.0264646	0.0371482	0.107504	0.0768927	0.0266032	0.0731857	0.0200176
12.09	0.0578595	0.0777639	0.0698332	0.219716	0.0564632	0.0524902	0.0218346	0.286315	0.0829611	-0.0205242	-0.024026	0.0649807	0.11778	0.11535	-0.0203261	0.103485	0.0659897	0.0483147	0.0545082	0.206278	0.220206	0.0559489	0.0540589	0.0463183	0.0981861	0.0446377	0.0404805	0.0648074	0.0425416	0.0583399	0.0303754	0.0429689	0.092656	0.040001	0.0729475	0.0273879	0.0364742	0.107536	0.0732467	0.0260009	0.0728042	0.0197798
12.285	0.0609639	0.0806124	0.0682629	0.217291	0.0579008	0.0541393	0.0200624	0.280019	0.0806949	-0.0200042	-0.0246699	0.0656246	0.115814	0.114539	-0.0151225	0.103996	0.0678241	0.0471679	0.0536262	0.205484	0.221045	0.0551202	0.0547167	0.0456604	0.0977797	0.0449061	0.0408256	0.0653371	0.0421033	0.0587781	0.0299752	0.0423349	0.0882309	0.0402305	0.0734843	0.0282975	0.036363	0.107412	0.0689918	0.0254966	0.0725328	0.0194964
12.48	0.0641648	0.0822525	0.0663935	0.214002	0.0586152	0.0534427	0.0190306	0.274066	0.0785779	-0.0198543	-0.0254719	0.0670355	0.113864	0.113366	-0.0102364	0.103326	0.0710256	0.0452719	0.0525061	0.204664	0.221194	0.0540314	0.0547822	0.0449055	0.0970241	0.0443623	0.0409176	0.0658584	0.0416275	0.0602734	0.0299072	0.0416177	0.0855605	0.0408587	0.0736544	0.0294956	0.0357606	0.107157	0.0648679	0.0252477	0.0721286	0.0192156
12.675	0.0700465	0.0841485	0.0637387	0.210068	0.0598584	0.0532573	0.0170196	0.268263	0.0779347	-0.0206747	-0.0265742	0.0685524	0.110654	0.112678	-0.00684125	0.102206	0.0739979	0.0459158	0.0531678	0.202715	0.221186	0.0533653	0.0545711	0.0437599	0.09713	0.0429898	0.0413299	0.0664971	0.0406309	0.0617986	0.0299219	0.0409908	0.0829094	0.0423641	0.073982	0.0303793	0.0350603	0.107412	0.061516	0.0250314	0.0718239	0.0189428
12.87	0.0769258	0.087985	0.0609785	0.205226	0.0601232	0.0536802	0.0176286	0.26104	0.0770794	-0.0206302	-0.0275704	0.0689321	0.105971	0.111673	-0.00304921	0.101183	0.0784427	0.0464892	0.0539704	0.200519	0.217967	0.0525777	0.0548314	0.0423308	0.0968136	0.0409267	0.0418929	0.0672291	0.0396945	0.0634298	0.0307979	0.0409832	0.0808149	0.0448841	0.0739626	0.0310669	0.0352106	0.107628	0.0581254	0.0262356	0.0716	0.0185104
13.065	0.0833459	0.0899871	0.0580507	0.199229	0.059426	0.0542097	0.018687	0.250166	0.0768673	-0.0204975	-0.0281787	0.0688705	0.102602	0.110605	0.00143113	0.0991198	0.0824201	0.0482442	0.0556194	0.198703	0.214457	0.0518058	0.055246	0.0415998	0.0957903	0.0393835	0.0419014	0.0677922	0.0390073	0.0655216	0.0318473	0.0416248	0.0781964	0.0472996	0.0735437	0.0317277	0.035008	0.107372	0.0552976	0.0261569	0.0712372	0.0179631
13.26	0.0905242	0.0927035	0.0557756	0.192782	0.0597702	0.0545361	0.0196217	0.242088	0.0741776	-0.0194568	-0.0295808	0.0670006	0.0998945	0.109089	0.00478186	0.096933	0.0857893	0.0485966	0.0564391	0.197247	0.212032	0.0512286	0.0557413	0.0407063	0.0951324	0.0381245	0.0423555	0.0680192	0.0385538	0.0675606	0.0334557	0.0422893	0.0766646	0.0497216	0.0722216	0.03233	0.0346743	0.107248	0.0526074	0.0265957	0.0708994	0.0175384
13.455	0.0972441	0.0954637	0.0524687	0.185683	0.0613931	0.0540777	0.0217031	0.233621	0.0731458	-0.0185482	-0.0314507	0.0658367	0.0976188	0.10729	0.00695091	0.0947017	0.0890613	0.0493726	0.0590939	0.193949	0.20988	0.0502374	0.0561231	0.0401619	0.0939868	0.0365895	0.0431286	0.0690448	0.0381993	0.0693729	0.0351625	0.0425383	0.074105	0.0523991	0.0708601	0.0325591	0.0343274	0.107529	0.0500218	0.0269755	0.070547	0.0171017
13.65	0.103956	0.0984264	0.0479712	0.178046	0.062919	0.0560708	0.0215	0.224811	0.0712587	-0.01719	-0.0318216	0.0655103	0.0954757	0.105138	0.00947301	0.0915796	0.0906747	0.0482525	0.0599581	0.190713	0.206079	0.0498965	0.0569921	0.0395286	0.0935646	0.0344861	0.0435325	0.0700117	0.0382525	0.0716533	0.037662	0.042976	0.0716504	0.0557114	0.069564	0.0324544	0.0335615	0.108852	0.0476653	0.02746	0.0701069	0.016633
13.845	0.109591	0.102783	0.0428298	0.169572	0.0626104	0.0558238	0.0219762	0.218964	0.0697684	-0.0160261	-0.0322711	0.0649814	0.0919567	0.101681	0.0131241	0.0898067	0.0934356	0.0480499	0.0606813	0.187361	0.204535	0.0490439	0.0576909	0.0392362	0.0925004	0.0326429	0.0440368	0.0703229	0.0375881	0.0731714	0.0398674	0.0433311	0.069268	0.0598155	0.0676524	0.0326769	0.0327759	0.109591	0.0454398	0.0279054	0.0696448	0.0162821
14.04	0.114442	0.104741	0.0375653	0.160259	0.0638009	0.0579846	0.0207945	0.212491	0.0682959	-0.0142355	-0.0335677	0.065149	0.0870707	0.100075	0.0163523	0.0870732	0.0951906	0.0476264	0.0606902	0.185377	0.203292	0.0482235	0.0580721	0.0390169	0.0911115	0.0314167	0.0440198	0.0706086	0.0366893	0.0750142	0.0421256	0.044026	0.0659293	0.0642736	0.0658001	0.0324087	0.0315844	0.110724	0.0436328	0.0280954	0.069081	0.0159731
14.235	0.119672	0.106875	0.0319655	0.152904	0.0645242	0.0578608	0.0196655	0.205718	0.0682165	-0.0134856	-0.0357812	0.0647172	0.0830227	0.09698	0.0196243	0.0844889	0.0980918	0.0483318	0.0603556	0.183543	0.201519	0.0463961	0.0585429	0.0388789	0.0899987	0.0306699	0.0437256	0.0710627	0.0359493	0.0774006	0.0431978	0.0441771	0.0620603	0.0694843	0.0642095	0.0327099	0.0306941	0.110639	0.0418588	0.0282589	0.0684681	0.0157452
14.43	0.124028	0.107809	0.0256596	0.14621	0.064507	0.0575871	0.0178222	0.197004	0.0652709	-0.0126125	-0.0371832	0.0642765	0.0788161	0.0949081	0.0225877	0.0832189	0.100535	0.0471413	0.0585479	0.182485	0.200778	0.0447552	0.0593961	0.0385701	0.088959	0.0293296	0.0437674	0.0712395	0.035579	0.0789938	0.0440738	0.044872	0.0583026	0.0751272	0.0626584	0.0323041	0.0300395	0.110802	0.0400783	0.0283046	0.0676637	0.0155598
14.625	0.128834	0.1087	0.0199189	0.136342	0.0636073	0.0570227	0.0163846	0.19024	0.0613728	-0.0127795	-0.0381801	0.0633152	0.0755441	0.0919009	0.0258857	0.0816144	0.101655	0.0467793	0.0576125	0.181012	0.199314	0.0435448	0.0602083	0.0382128	0.0880655	0.0277537	0.0435821	0.0711971	0.0348085	0.0802705	0.0442097	0.0457556	0.0550299	0.0812019	0.0616767	0.0316297	0.029588	0.110501	0.038481	0.0279511	0.0667441	0.0153861
14.82	0.131974	0.107059	0.0122199	0.127011	0.0630606	0.0550301	0.0138359	0.183555	0.0573338	-0.0133351	-0.0402171	0.0624421	0.0717431	0.0876853	0.0284256	0.0790389	0.103772	0.0450154	0.0555229	0.179248	0.195839	0.0422945	0.0612808	0.0374006	0.0871152	0.0264543	0.0429428	0.0710881	0.0328222	0.0805347	0.0437943	0.0461183	0.052713	0.0877935	0.061729	0.0306084	0.0286454	0.109657	0.0370869	0.0269958	0.0653334	0.015252
15.015	0.134576	0.107263	0.0061172	0.117681	0.0628314	0.0530636	0.012672	0.176446	0.0559578	-0.0139173	-0.0410197	0.0606426	0.0673866	0.0847041	0.0301978	0.0773988	0.104795	0.04491	0.0534948	0.180298	0.1921	0.0420998	0.0614188	0.0364422	0.0860919	0.0256666	0.0423543	0.0705499	0.0301715	0.0806478	0.0430467	0.046519	0.0505398	0.0932922	0.0617417	0.0300192	0.027814	0.1084	0.0344424	0.0258765	0.0641183	0.0151483
15.21	0.138244	0.107588	0.000763777	0.108368	0.0615259	0.0512819	0.0106083	0.169655	0.0543526	-0.0157962	-0.0423335	0.0568944	0.0621481	0.0812289	0.0324379	0.0760673	0.106991	0.0454834	0.0512902	0.181771	0.189489	0.0406946	0.0613375	0.0354995	0.0853855	0.025431	0.0420092	0.0711045	0.0274224	0.0805347	0.0425557	0.0470627	0.0490934	0.0981622	0.0623115	0.0297836	0.0272051	0.106554	0.0321971	0.0247896	0.0629298	0.0151513
15.405	0.141374	0.106874	-0.00504746	0.0990284	0.0600623	0.051132	0.00814783	0.160386	0.0540085	-0.0172427	-0.0434796	0.0528998	0.0572182	0.0762114	0.033337	0.0753967	0.109266	0.0482087	0.0504698	0.183411	0.187848	0.0397683	0.0616626	0.0352557	0.0854831	0.0252117	0.0413789	0.0714235	0.0245525	0.0800291	0.0421854	0.0475086	0.0484453	0.103216	0.0633131	0.0292402	0.0269364	0.105696	0.0302926	0.024135	0.0618811	0.0151568
15.6	0.143914	0.107879	-0.0101799	0.0915319	0.0584837	0.0507434	0.00769827	0.152422	0.0535056	-0.0190942	-0.0435501	0.0506863	0.052588	0.0697741	0.0341047	0.0750621	0.111568	0.0491078	0.0488208	0.185749	0.18701	0.0386555	0.0613702	0.0347112	0.0861574	0.0247	0.0404369	0.0724746	0.0220225	0.0790699	0.0416716	0.0474863	0.0475484	0.107333	0.0640657	0.0286704	0.0272112	0.10421	0.0289249	0.0230552	0.06094	0.015231
15.795	0.146101	0.107985	-0.0141485	0.0838856	0.0558734	0.050285	0.00682519	0.144565	0.0542288	-0.0217573	-0.0436383	0.0484284	0.0472257	0.060108	0.0343251	0.0748329	0.113904	0.0503866	0.0465984	0.189911	0.187133	0.0379976	0.0614351	0.0343294	0.0857516	0.0239041	0.0393774	0.0723317	0.0199835	0.0778313	0.0410446	0.0482416	0.0486744	0.110455	0.0654339	0.0282975	0.026936	0.102973	0.0275699	0.0226428	0.0599567	0.0153697
15.99	0.145201	0.107332	-0.0198899	0.0774039	0.0522223	0.0513962	0.00611085	0.136857	0.0551019	-0.0242794	-0.04243	0.0454916	0.0418374	0.0520388	0.0351454	0.0750799	0.115254	0.0526357	0.04487	0.193227	0.188368	0.0370638	0.0611346	0.0336961	0.0855562	0.0233358	0.0382083	0.0725085	0.0179216	0.0770836	0.0396402	0.0488005	0.0503437	0.112157	0.0674629	0.0279573	0.0275053	0.103621	0.0265622	0.0218115	0.0590336	0.0155036
16.185	0.145114	0.107746	-0.0233295	0.071592	0.0494799	0.0537068	0.00457613	0.127377	0.0576068	-0.0259462	-0.0422452	0.0431194	0.0363874	0.0420469	0.0351188	0.0764292	0.117	0.0537818	0.0425682	0.196137	0.188615	0.0366819	0.0607609	0.033623	0.086141	0.0231732	0.0370894	0.0719951	0.0159652	0.0767215	0.0385375	0.0486874	0.051358	0.11308	0.0692501	0.0275449	0.0280619	0.104498	0.02613	0.0210258	0.0581801	0.0156337
16.38	0.146304	0.107367	-0.026531	0.0667326	0.0476372	0.0544917	0.00308586	0.117931	0.0590184	-0.026757	-0.0422096	0.0423346	0.0319427	0.0303533	0.0342717	0.0773023	0.117882	0.0564188	0.0409186	0.198818	0.19127	0.036341	0.0604931	0.0329002	0.0850282	0.0231896	0.0357865	0.0717008	0.0138583	0.0757471	0.0375935	0.0480687	0.0526017	0.114324	0.0705594	0.0265302	0.0286312	0.105847	0.0256851	0.0206789	0.0573536	0.0158436
16.575	0.147081	0.104439	-0.0302265	0.0613354	0.0463584	0.0557705	0.00200133	0.108671	0.0608966	-0.0286092	-0.0427475	0.0403681	0.0272953	0.0191887	0.0316963	0.0780255	0.11834	0.0597613	0.0404335	0.1985	0.19522	0.0356995	0.0604036	0.0323885	0.0836879	0.0231089	0.0343656	0.0709949	0.0126202	0.0747124	0.0366567	0.0467849	0.0548598	0.1156	0.0726411	0.026327	0.0295672	0.106527	0.0257374	0.0198673	0.0564087	0.0160457
16.77	0.147151	0.105048	-0.0331982	0.0570227	0.0442331	0.0567318	-0.00155259	0.100258	0.0598565	-0.0297465	-0.0428713	0.0377488	0.0265283	0.00894091	0.0283983	0.0797101	0.116461	0.0630593	0.0407154	0.199126	0.199348	0.035472	0.0599487	0.0324213	0.0834932	0.0234498	0.0327763	0.0708266	0.011729	0.0737761	0.0349042	0.0458181	0.056778	0.116477	0.0741139	0.0257511	0.0298882	0.107418	0.0259076	0.018977	0.0555724	0.016295
16.965	0.144982	0.103928	-0.0358263	0.0527017	0.0424603	0.0572697	-0.00412802	0.0921529	0.0586748	-0.0308132	-0.0413099	0.03468	0.0253295	-0.000336624	0.0248088	0.0809273	0.11565	0.0668158	0.0394632	0.198482	0.202178	0.0362106	0.0591528	0.0319663	0.0818529	0.0240346	0.0317756	0.0693887	0.0103919	0.0727865	0.0332654	0.0445724	0.057878	0.11632	0.074762	0.0248806	0.0306018	0.10819	0.0267587	0.0181919	0.0545268	0.0164235
17.16	0.143624	0.102314	-0.0366022	0.0499415	0.0405998	0.0598006	-0.00760257	0.0842952	0.0573878	-0.0318806	-0.0411512	0.0322017	0.0238125	-0.00802673	0.0214403	0.0818176	0.114609	0.0703697	0.0400715	0.198068	0.205318	0.0363328	0.0582838	0.0311383	0.0811301	0.0241971	0.0313887	0.0684557	0.00888142	0.0726728	0.0324498	0.0433871	0.059364	0.116268	0.0744019	0.0243174	0.0308831	0.108517	0.027682	0.0177403	0.0536975	0.0165842
17.355	0.140943	0.0988125	-0.036399	0.0464314	0.0391095	0.0628167	-0.0106809	0.0774775	0.056347	-0.0338998	-0.0417423	0.0300854	0.0198967	-0.0166426	0.0188299	0.0816144	0.112537	0.0731832	0.0411211	0.196242	0.209295	0.036593	0.0577803	0.0305535	0.0796279	0.0246597	0.0316327	0.0668241	0.00751447	0.0724086	0.0313095	0.0424959	0.0616489	0.114959	0.073407	0.0234337	0.0313219	0.108262	0.0296719	0.0175438	0.0526756	0.0167076
17.55	0.138103	0.0956021	-0.0364613	0.0435651	0.0378574	0.0665027	-0.0135122	0.0710929	0.0546364	-0.0356022	-0.0430916	0.0277487	0.0153465	-0.0240953	0.0162456	0.082443	0.110719	0.0756704	0.041518	0.195572	0.213581	0.0374053	0.0573821	0.0298226	0.0784338	0.0246515	0.031448	0.0659916	0.00626115	0.0722047	0.0299127	0.0417635	0.0632131	0.113407	0.0727589	0.0221635	0.0317079	0.10764	0.0313346	0.0176616	0.0517151	0.0169005
17.745	0.133579	0.0918539	-0.0364879	0.0407167	0.0361995	0.0695277	-0.0159283	0.0648664	0.0530751	-0.0376214	-0.042783	0.0253231	0.0126656	-0.0313529	0.014641	0.0837834	0.108497	0.077108	0.040883	0.192935	0.217223	0.0376491	0.0566997	0.0292378	0.0761918	0.025017	0.0311871	0.0647474	0.00548306	0.071631	0.0281455	0.041235	0.0644041	0.11253	0.0717117	0.0212275	0.0318191	0.106468	0.0329126	0.0180806	0.0506271	0.0169835
17.94	0.126956	0.0877882	-0.0350593	0.0380269	0.0353969	0.0720416	-0.0195	0.060254	0.051047	-0.0400025	-0.0427652	0.022968	0.0094819	-0.0354187	0.0144734	0.0851327	0.105014	0.0785894	0.041024	0.192264	0.221668	0.0377626	0.0556114	0.028718	0.074738	0.0260649	0.0308844	0.0635281	0.00540748	0.0704451	0.0258874	0.0403742	0.0651243	0.111175	0.0706513	0.0201803	0.0317409	0.104839	0.0345032	0.0185915	0.0496402	0.0170584
18.135	0.122855	0.0835904	-0.0355183	0.0358401	0.0329542	0.0738138	-0.0230368	0.0570176	0.0485865	-0.0423576	-0.0437799	0.0210364	0.00652802	-0.0389288	0.0142086	0.0865963	0.103055	0.0804676	0.0406182	0.191082	0.225689	0.0386807	0.0550103	0.0278326	0.0735767	0.0268853	0.0312125	0.0626956	0.00539225	0.0691162	0.0237733	0.0394379	0.066139	0.109408	0.0704415	0.0195129	0.0318257	0.10315	0.0359435	0.0197175	0.0487517	0.0171993
18.33	0.118287	0.0801069	-0.0355361	0.0350026	0.0302911	0.0762305	-0.0259202	0.0546453	0.0457996	-0.0443597	-0.0435951	0.0206751	0.00280647	-0.0404457	0.0150645	0.0874339	0.100877	0.0823376	0.0416412	0.189539	0.229746	0.0396391	0.0538893	0.0274671	0.0725861	0.0278765	0.0314734	0.0614006	0.00535474	0.0679532	0.0209187	0.0377463	0.0666103	0.10762	0.070245	0.019166	0.0323362	0.101795	0.0374357	0.0204895	0.0480658	0.0172812
18.525	0.114142	0.0734658	-0.0348751	0.032083	0.0282008	0.07855	-0.0293509	0.0509943	0.0422545	-0.0463877	-0.0432866	0.0196871	0.00048693	-0.0428707	0.0189537	0.0876631	0.0975521	0.0845073	0.0404684	0.187361	0.231351	0.0409145	0.0527443	0.0268906	0.0710189	0.02838	0.0308934	0.0598707	0.00598874	0.0665563	0.018094	0.0362663	0.0672258	0.105597	0.0704741	0.0187211	0.0331477	0.100918	0.0394519	0.0213468	0.0471363	0.0172752
18.72	0.110076	0.0669047	-0.0327232	0.0296841	0.0266838	0.0792732	-0.0309999	0.0485166	0.0382511	-0.0487511	-0.0428275	0.0183911	-0.00120653	-0.0444231	0.0251974	0.0880688	0.0957183	0.0869151	0.0409713	0.186664	0.234641	0.0415074	0.0512584	0.0269555	0.0686067	0.0287373	0.0310617	0.0584243	0.00652486	0.064706	0.0147408	0.034839	0.0675859	0.103751	0.0709717	0.0192381	0.0342605	0.099242	0.0402569	0.0226688	0.0465091	0.017301
18.915	0.105164	0.0600343	-0.030236	0.0278674	0.0263486	0.0801374	-0.0329315	0.0432165	0.033586	-0.050515	-0.0422014	0.0179232	-0.00318192	-0.0429589	0.0305946	0.0871608	0.0931162	0.087832	0.0411745	0.186514	0.234897	0.0422548	0.0499345	0.0268824	0.0665519	0.0288589	0.0318524	0.0569531	0.00748402	0.0635957	0.0118785	0.0334796	0.0673568	0.101905	0.0705792	0.0195718	0.0352493	0.0975858	0.0414092	0.0238861	0.0457703	0.0171948
19.11	0.100181	0.0532084	-0.0277406	0.0265975	0.0256698	0.0813985	-0.0331607	0.0391864	0.0291939	-0.052632	-0.0422363	0.0170145	-0.00311969	-0.0422357	0.0382492	0.0859614	0.0912907	0.0878764	0.0422946	0.185112	0.235435	0.0434646	0.0484486	0.0265087	0.0646759	0.0285016	0.0327691	0.0550781	0.00821643	0.0624783	0.00993791	0.0320974	0.0680704	0.100098	0.0700749	0.0198268	0.0360807	0.0958052	0.0422538	0.0255682	0.0451875	0.0170818
19.305	0.0973064	0.0482874	-0.024407	0.0231845	0.0253612	0.0839561	-0.0336807	0.0363468	0.0231883	-0.0529584	-0.0405251	0.0173758	-0.00259902	-0.0402692	0.0475711	0.0855118	0.0890156	0.0878231	0.0444287	0.184204	0.234959	0.0447886	0.0473686	0.0265736	0.0627836	0.0282496	0.033627	0.0538672	0.00888088	0.0612021	0.00875963	0.0306701	0.0685681	0.0979185	0.0698524	0.0197679	0.0366764	0.0947057	0.0435565	0.0269166	0.0449703	0.0169371
19.5	0.093294	0.0433226	-0.0221757	0.0190223	0.0239763	0.0872897	-0.0335836	0.0338158	0.0185937	-0.0533203	-0.0390615	0.0177105	-0.00448615	-0.0392818	0.0571662	0.0837479	0.0858147	0.0878409	0.0467304	0.181849	0.234201	0.046275	0.0462394	0.0267689	0.0619065	0.0283636	0.0338879	0.0525219	0.0093871	0.0600314	0.00807995	0.0283967	0.0693278	0.0950709	0.0690342	0.0203108	0.0378415	0.0934817	0.0447281	0.0278201	0.0445485	0.0168024
19.695	0.0892461	0.038058	-0.0217611	0.0155033	0.0237382	0.0906411	-0.0340243	0.0301565	0.0154805	-0.0532676	-0.0379674	0.0187334	-0.00558845	-0.0369445	0.0673257	0.0824862	0.0820582	0.0890137	0.0489884	0.17953	0.235885	0.0479159	0.0455569	0.0267444	0.0612083	0.0281607	0.034704	0.0512862	0.00981774	0.0590043	0.00831431	0.0255421	0.0686143	0.0919877	0.068504	0.0213062	0.0387313	0.092343	0.0456839	0.029358	0.0443018	0.0167589
19.89	0.0860534	0.0343098	-0.021003	0.0116141	0.0244354	0.0961793	-0.0344827	0.0253942	0.0124116	-0.0533292	-0.0367242	0.0196598	-0.00584434	-0.0334699	0.0769035	0.0806962	0.0785919	0.0903103	0.0516159	0.177651	0.239545	0.0492071	0.0444681	0.0267122	0.0604931	0.0276244	0.0352259	0.0502183	0.0117061	0.0585133	0.00857856	0.0230502	0.0671481	0.0885443	0.0674893	0.023355	0.0401843	0.0918651	0.0464823	0.0305556	0.0442985	0.0168034
20.085	0.0841307	0.0312232	-0.0204474	0.00768113	0.0256965	0.102158	-0.0350205	0.0218225	0.0102686	-0.0538493	-0.036239	0.0214149	-0.00484744	-0.0320413	0.0867811	0.0777595	0.0768902	0.0921529	0.055399	0.174009	0.242306	0.0504819	0.0440705	0.0268824	0.0597294	0.026666	0.035571	0.0489317	0.0132547	0.058317	0.00943169	0.0206332	0.0660221	0.0852645	0.0662851	0.0257181	0.0418801	0.0911058	0.0471045	0.0320482	0.0444162	0.0168659
20.28	0.0802949	0.0273518	-0.019874	0.00405673	0.0273461	0.106956	-0.0341386	0.0167872	0.00837261	-0.0525349	-0.0354631	0.023937	-0.00312731	-0.0290423	0.0950001	0.0750081	0.073662	0.0930698	0.0582208	0.169387	0.243373	0.0519198	0.0434126	0.0274104	0.0589253	0.0262356	0.0357478	0.0466952	0.0149012	0.0584078	0.0103457	0.0182544	0.0649155	0.0824169	0.0644522	0.0274139	0.0431827	0.0898291	0.047366	0.0331609	0.0443409	0.0167827
20.475	0.0775614	0.0246621	-0.0192746	0.00070536	0.0297184	0.110466	-0.0338833	0.0145566	0.00719093	-0.0514059	-0.0345462	0.0267677	-0.00188404	-0.0258325	0.101905	0.0732709	0.0702668	0.0927346	0.059306	0.162623	0.242174	0.0535443	0.0420238	0.0273777	0.0573739	0.0258292	0.0356049	0.0454511	0.0168798	0.0588532	0.0111162	0.0164117	0.0632136	0.0795957	0.0622658	0.0294758	0.0447277	0.0881668	0.047621	0.0344113	0.0441756	0.0165836
20.67	0.0765206	0.021011	-0.0176078	-0.00322764	0.0315617	0.113976	-0.0357882	0.0106585	0.0052511	-0.0488222	-0.0349608	0.029519	0.000841243	-0.0218291	0.109119	0.0710574	0.067233	0.0938635	0.0608229	0.154889	0.241521	0.0542431	0.0410244	0.0276455	0.0550185	0.0257883	0.0356219	0.0432564	0.0190771	0.0589668	0.0127246	0.0145309	0.0619637	0.0782473	0.0601841	0.0318719	0.0455133	0.0867595	0.0475423	0.036002	0.0440398	0.016451
20.865	0.0753828	0.0174044	-0.0175284	-0.0051681	0.0352743	0.118015	-0.0381605	0.00817132	0.00285219	-0.0457356	-0.0346167	0.0305337	0.0039545	-0.0163874	0.114623	0.0691347	0.063926	0.0957335	0.0622694	0.145937	0.24175	0.0544787	0.0398221	0.0279706	0.0535642	0.0254637	0.0356552	0.0422641	0.0204516	0.0595861	0.0147484	0.0125821	0.0586844	0.0778872	0.0576376	0.0342152	0.0465021	0.0850246	0.0477384	0.0364799	0.043953	0.016331
21.06	0.0759117	0.0130834	-0.0157289	-0.00619104	0.03874	0.119761	-0.0385217	0.0059756	-0.00124844	-0.0419436	-0.0344135	0.0316449	0.00626515	-0.0126398	0.118679	0.0679441	0.0621183	0.0966326	0.0632752	0.13718	0.239598	0.0542998	0.0392374	0.0282221	0.051428	0.0247737	0.0359161	0.0406996	0.0220682	0.0593822	0.0178145	0.0105735	0.0546524	0.0789867	0.0550784	0.0366241	0.0466266	0.0827138	0.0472275	0.0373174	0.0437441	0.0161172
21.255	0.0774991	0.00865644	-0.0139739	-0.00840454	0.0420469	0.12134	-0.0378252	0.00549937	-0.00577259	-0.0392012	-0.0337252	0.0336469	0.00783479	-0.007534	0.121634	0.0650779	0.059614	0.0984849	0.0632047	0.128317	0.238805	0.0537642	0.0385467	0.0285466	0.048317	0.0244	0.0360511	0.0396995	0.0224009	0.058808	0.0211145	0.00883629	0.0512816	0.0813763	0.0519235	0.03775	0.0473269	0.0801806	0.0467826	0.0382666	0.0435149	0.0159619
21.45	0.077896	0.00388528	-0.0120423	-0.0105476	0.0450452	0.122848	-0.0380811	0.0067255	-0.00817151	-0.0376582	-0.0329315	0.0346521	0.00786146	-0.00241932	0.1257	0.0631463	0.0561566	0.0997015	0.0623145	0.119983	0.235886	0.0533823	0.0375965	0.0294641	0.0461405	0.0241889	0.0361431	0.0389427	0.0240169	0.0585362	0.0251925	0.00762756	0.0470074	0.0834189	0.0496453	0.0394321	0.0474122	0.0781384	0.046357	0.0386007	0.0432798	0.0157876
21.645	0.0797126	3.99123e-05	-0.00823246	-0.0104244	0.0481496	0.122469	-0.0380722	0.00721951	-0.0109139	-0.035559	-0.0325346	0.0348724	0.00981018	0.00206927	0.130506	0.0610738	0.0537049	0.0991719	0.0593955	0.11418	0.233081	0.0523753	0.0362486	0.0301138	0.0440289	0.0238071	0.0361008	0.0382192	0.0255872	0.0574563	0.0286441	0.00687231	0.0424385	0.0856251	0.0463461	0.0402767	0.046784	0.0768555	0.045421	0.0390461	0.0430492	0.0156135
21.84	0.0813178	-0.00472235	-0.00531351	-0.0110682	0.0518096	0.123598	-0.0367229	0.0105442	-0.0129071	-0.0327194	-0.0326578	0.0359131	0.00745571	0.00595846	0.135798	0.0595219	0.0514743	0.0987395	0.0570144	0.106207	0.230744	0.0519777	0.0348276	0.0299594	0.0420308	0.0233118	0.0362267	0.0369411	0.026486	0.056278	0.0321181	0.00627583	0.0384716	0.0872614	0.0441338	0.0414092	0.0469866	0.0759129	0.0452706	0.03936	0.0428806	0.0155001
22.035	0.0834431	-0.00570973	-0.00212978	-0.0107425	0.0540942	0.124956	-0.0354352	0.0135692	-0.0155086	-0.0288213	-0.0328077	0.0369621	0.0073846	0.00895678	0.139722	0.0576786	0.0499047	0.0983515	0.0556473	0.10096	0.22794	0.0506865	0.0333657	0.0300653	0.040601	0.0231492	0.0361256	0.036596	0.027362	0.0547224	0.0350559	0.00550535	0.0361476	0.0882629	0.0426417	0.0432619	0.0469343	0.0753959	0.0444194	0.0399359	0.0429663	0.015361
22.23	0.0852686	-0.00540114	0.000718694	-0.00949034	0.0570836	0.12366	-0.032807	0.0163821	-0.0169461	-0.0259906	-0.0328781	0.0393432	0.00809005	0.0127755	0.143938	0.0555978	0.0479293	0.0980518	0.0529836	0.0956161	0.225612	0.0498579	0.0312617	0.0302354	0.0392362	0.0226048	0.0357472	0.0350485	0.0285778	0.053356	0.0371933	0.00507471	0.0336864	0.0888389	0.0420068	0.0447281	0.0467708	0.0745056	0.043876	0.0402305	0.0430593	0.0151816
22.425	0.086503	-0.00535669	0.00335572	-0.00705586	0.0592704	0.121544	-0.0309021	0.0192484	-0.0175284	-0.0229923	-0.0316787	0.0416094	0.0100743	0.0168672	0.147774	0.054672	0.0476912	0.0972492	0.0497027	0.0935873	0.221688	0.049086	0.0288495	0.0306331	0.0383263	0.0214516	0.0348723	0.0341319	0.02996	0.0521701	0.0389453	0.00493116	0.0310547	0.0899125	0.0418956	0.0461948	0.0462472	0.0741912	0.04294	0.0408394	0.0432989	0.0149553
22.62	0.0880726	-0.00440423	0.00729824	-0.00338765	0.0620307	0.11963	-0.0291204	0.0219292	-0.0170344	-0.0210169	-0.030885	0.0430381	0.0138664	0.020016	0.152615	0.0522559	0.0456542	0.0966847	0.047895	0.0916735	0.21682	0.0476487	0.0268759	0.0311851	0.0367264	0.0206312	0.0348639	0.032829	0.03144	0.0507428	0.0407124	0.00443256	0.0282203	0.0905935	0.041339	0.0476677	0.0459135	0.0744594	0.0420299	0.0413173	0.0435815	0.0147237
22.815	0.0896518	-0.00354004	0.0118929	0.000113569	0.0639533	0.118008	-0.0276301	0.0235611	-0.0163023	-0.0173747	-0.0314228	0.0447227	0.016318	0.0221762	0.156734	0.0513473	0.0447284	0.0973197	0.0469952	0.093887	0.211211	0.0463166	0.0248942	0.0320465	0.0349557	0.0203224	0.035074	0.031887	0.0326635	0.0500326	0.0427291	0.00466636	0.0255758	0.0904102	0.0407169	0.0487281	0.0461232	0.07514	0.0411919	0.0416774	0.0440375	0.0145301
23.01	0.092245	-0.0023317	0.0158792	0.0041615	0.0660081	0.114797	-0.026237	0.0239935	-0.0160115	-0.0141383	-0.0318114	0.0464517	0.0213272	0.0258978	0.159944	0.0494513	0.0435639	0.0962174	0.0464841	0.0958802	0.207199	0.0455534	0.0237977	0.0331265	0.0337049	0.0203628	0.0351666	0.0309873	0.0322176	0.0498592	0.0442397	0.00494585	0.0226301	0.09043	0.0401669	0.0493761	0.0460836	0.0752644	0.0403997	0.0410883	0.0444593	0.0143465
23.205	0.0931181	-0.000497906	0.0206326	0.00857072	0.0688039	0.112046	-0.0253023	0.0256342	-0.015059	-0.0112721	-0.0309555	0.0487008	0.026433	0.0289761	0.163022	0.0466028	0.0415091	0.0953976	0.0463164	0.0976613	0.203159	0.0445219	0.0224253	0.0341499	0.0329985	0.0205172	0.0350067	0.0297601	0.0313721	0.049459	0.0457572	0.0051193	0.0202736	0.0907312	0.0388906	0.0491598	0.0460704	0.0750089	0.0401376	0.0407805	0.0448909	0.0141509
23.4	0.0945646	0.000780921	0.0279436	0.0136765	0.0712377	0.10783	-0.0244826	0.0259784	-0.0137624	-0.00960527	-0.0311402	0.0506939	0.032483	0.0312423	0.165288	0.0449449	0.0404862	0.0946039	0.0456732	0.100086	0.199508	0.0434015	0.0214832	0.0354171	0.031098	0.02033	0.0341156	0.0291631	0.0299823	0.048545	0.0480681	0.00542162	0.0183554	0.0904036	0.0386026	0.0484331	0.0457758	0.0743416	0.0390904	0.0406891	0.0452687	0.0139784
23.595	0.096646	0.00293283	0.0336406	0.021305	0.0728607	0.103606	-0.0238127	0.0270191	-0.0113197	-0.00851185	-0.0321632	0.0527138	0.0355702	0.0351137	0.165853	0.0443626	0.0403274	0.0931397	0.0456643	0.102432	0.199068	0.0419314	0.0209634	0.03601	0.0299039	0.0201839	0.0336954	0.0278766	0.0281472	0.0476386	0.0497749	0.00629758	0.0170263	0.0909338	0.0380135	0.0481187	0.045527	0.0731633	0.0376567	0.04101	0.045758	0.0138725
23.79	0.0983217	0.00373543	0.0386848	0.0301063	0.0737427	0.0998932	-0.0229663	0.0298765	-0.00720127	-0.0071981	-0.0328953	0.0549622	0.0382073	0.0386416	0.165059	0.0444331	0.0395159	0.0912526	0.044209	0.104902	0.198503	0.0404045	0.0203862	0.0362293	0.0290267	0.0199318	0.0329386	0.0264223	0.026206	0.0472384	0.0514442	0.00733993	0.0160705	0.09149	0.0367433	0.0476276	0.0452456	0.0719002	0.0370544	0.0405976	0.0462021	0.013739
23.985	0.0987541	0.00495267	0.0439848	0.0364205	0.0747745	0.096251	-0.0233187	0.0319134	-0.00263331	-0.00701269	-0.0337157	0.0566207	0.0400068	0.0406259	0.164291	0.044583	0.0390137	0.0891273	0.0434235	0.104223	0.198574	0.0388777	0.0192652	0.0362211	0.0286531	0.020078	0.0316351	0.0250849	0.0244084	0.0468762	0.0526975	0.00888795	0.0157496	0.09185	0.0364224	0.0466134	0.0448266	0.0709449	0.0360595	0.0411213	0.0464283	0.0136284
24.18	0.101938	0.00745762	0.0486239	0.0443925	0.0748094	0.0914977	-0.0233892	0.0332361	0.00264074	-0.00728572	-0.0350034	0.0587371	0.0399274	0.0430337	0.159696	0.0448738	0.0380085	0.0864376	0.0420209	0.104179	0.198336	0.0369772	0.0186477	0.0360995	0.0281817	0.0204031	0.0306597	0.0242185	0.0223542	0.0466191	0.0525159	0.0099602	0.0150883	0.0916144	0.03601	0.0464889	0.0441522	0.0703034	0.0354312	0.0411081	0.046525	0.0134618
24.375	0.102961	0.00735158	0.0522928	0.0529735	0.0749415	0.0866471	-0.0231866	0.0346559	0.00722649	-0.00860836	-0.0363794	0.0596984	0.039989	0.0437131	0.153814	0.0451913	0.0365271	0.0838895	0.0391369	0.103076	0.197666	0.0354422	0.0181687	0.0360024	0.0275642	0.0199564	0.0294404	0.023041	0.0207458	0.0455539	0.0529694	0.0108209	0.0148527	0.0912279	0.0353883	0.0460897	0.0438251	0.0697468	0.0344495	0.0419262	0.0462697	0.0132937
24.57	0.107088	0.00763351	0.0574341	0.0624008	0.0766699	0.080086	-0.0233365	0.0360934	0.0120065	-0.0103983	-0.0385224	0.0619297	0.0411707	0.0448947	0.146936	0.0452179	0.0352832	0.0811204	0.0369234	0.101586	0.196334	0.0347112	0.0168612	0.0357749	0.0268414	0.0197125	0.0285825	0.0219815	0.0191222	0.0448595	0.0527883	0.0121955	0.015134	0.0914504	0.0353751	0.0453173	0.0432101	0.0695569	0.034358	0.0428293	0.0462303	0.0131714
24.765	0.11014	0.00862977	0.0643477	0.0712904	0.078884	0.0728893	-0.0239276	0.038333	0.0152874	-0.0117921	-0.0400393	0.0622383	0.0433403	0.04463	0.137702	0.0454738	0.0353886	0.0765257	0.0355036	0.100008	0.193107	0.0339557	0.0151233	0.0356042	0.0256392	0.019688	0.0271864	0.0208124	0.0174453	0.0443609	0.0529242	0.0138947	0.0160766	0.0920918	0.0349429	0.0437266	0.0426275	0.0690201	0.0344302	0.0441583	0.0460417	0.0129731
24.96	0.113139	0.00989082	0.0730524	0.0785843	0.0797037	0.0633996	-0.0228869	0.0428044	0.0198732	-0.0128239	-0.0414413	0.0625024	0.0432699	0.0440477	0.130752	0.0455443	0.0336691	0.0733064	0.0327878	0.0968504	0.189755	0.0335984	0.0138157	0.0352872	0.0249731	0.019647	0.0262613	0.0193151	0.01595	0.0438775	0.0525768	0.0153144	0.0171305	0.0924453	0.0344127	0.0416911	0.0419927	0.0680445	0.0342732	0.0455788	0.0457991	0.012806
25.155	0.116005	0.00961715	0.0800809	0.0858598	0.0794212	0.0546517	-0.0222875	0.0461736	0.0234982	-0.0125331	-0.0421557	0.0626878	0.0439842	0.0444973	0.124032	0.0471667	0.0298682	0.0694528	0.0293132	0.0945754	0.187991	0.0328353	0.0127433	0.034865	0.0240229	0.0192979	0.0253616	0.0184324	0.0152323	0.0437867	0.0519047	0.0165982	0.0183413	0.0924519	0.0342294	0.0391319	0.0414163	0.0674294	0.0350325	0.0465931	0.0455401	0.0127347
25.35	0.11985	0.0100934	0.0874097	0.091645	0.0795971	0.0460796	-0.0223224	0.0507066	0.0261613	-0.0130182	-0.0429494	0.0632263	0.0445836	0.0451938	0.119825	0.0475546	0.0264641	0.0675923	0.0251777	0.0932965	0.188353	0.0324289	0.0120123	0.0342317	0.02291	0.0189488	0.0246635	0.0178439	0.0145151	0.0429863	0.0509755	0.0176933	0.0190944	0.0926875	0.0338429	0.037011	0.0414493	0.0661008	0.0360538	0.0478699	0.0454459	0.0128591
25.545	0.12537	0.0107633	0.094562	0.0984264	0.0788472	0.0380009	-0.0220488	0.0533341	0.0276077	-0.0138297	-0.0428167	0.0620091	0.0447335	0.0449646	0.116632	0.0477578	0.0230601	0.0657401	0.0221965	0.0932705	0.190567	0.0316576	0.0117848	0.0340206	0.0220814	0.018405	0.024293	0.0161959	0.0137299	0.0420805	0.050628	0.0190825	0.0203839	0.092072	0.0338297	0.0346413	0.0409257	0.0647326	0.0373367	0.0484656	0.0453874	0.0130977
25.74	0.129947	0.0118834	0.0994564	0.104035	0.0781766	0.0291729	-0.0212373	0.0563502	0.0292834	-0.0151524	-0.0439628	0.0602369	0.044936	0.0450706	0.114004	0.0478543	0.0187829	0.0641089	0.0191626	0.0937289	0.192331	0.0316494	0.0115901	0.0335417	0.0216025	0.0179419	0.0241247	0.0149851	0.0131938	0.0419141	0.0491784	0.0208953	0.0209268	0.0902914	0.0338038	0.0316235	0.0399699	0.0636392	0.0392478	0.0490151	0.0451826	0.0133369
25.935	0.133872	0.0139381	0.105039	0.108339	0.0766597	0.0210593	-0.0207433	0.0598248	0.0307038	-0.0157524	-0.0436104	0.0604921	0.044028	0.044797	0.111976	0.0475896	0.015123	0.0637209	0.0173015	0.0953868	0.192754	0.0313892	0.0113708	0.032778	0.0204493	0.0178524	0.02431	0.0133789	0.0134352	0.0412567	0.0479099	0.0219605	0.0217186	0.0879679	0.0334635	0.0288612	0.0389683	0.0624939	0.0418009	0.049781	0.0450911	0.0135355
26.13	0.138352	0.0157636	0.110912	0.110852	0.0751605	0.013272	-0.021008	0.0635108	0.0340819	-0.0176484	-0.043752	0.0598572	0.0443722	0.0435715	0.112099	0.0471927	0.0106426	0.0641089	0.0161637	0.097133	0.193963	0.0318687	0.0105989	0.0321125	0.0202546	0.0182582	0.0240151	0.0122019	0.0131329	0.0406222	0.0456822	0.0231687	0.0231387	0.0848719	0.0328678	0.0254443	0.0382284	0.0617936	0.0442295	0.0501934	0.0450321	0.0138266
26.325	0.143131	0.0166018	0.115252	0.114574	0.0724708	0.00542318	-0.0217395	0.0662094	0.0370624	-0.0191565	-0.0424909	0.058631	0.0439398	0.0436426	0.112787	0.0469635	0.00573939	0.0648144	0.0167193	0.0998138	0.193283	0.0325996	0.00990071	0.031081	0.0197429	0.0182582	0.0239479	0.0108058	0.0136989	0.0406977	0.0431451	0.0248456	0.0242905	0.0811995	0.0327302	0.0234087	0.037011	0.060596	0.0468608	0.0504554	0.0449737	0.0140739
26.52	0.148714	0.017466	0.119582	0.119195	0.069322	-0.00123511	-0.0210163	0.0662976	0.0397877	-0.0196943	-0.0436021	0.0575116	0.0431632	0.0426812	0.112681	0.0460377	0.00233532	0.0656436	0.0189677	0.102442	0.193812	0.0325833	0.00986796	0.0297653	0.0188091	0.0179822	0.0237717	0.00943507	0.0136913	0.0409848	0.0400186	0.0261598	0.0252854	0.077586	0.0322918	0.0210918	0.0362122	0.0588479	0.0493417	0.0504945	0.0448578	0.0143765
26.715	0.151994	0.0184007	0.122818	0.120765	0.0652563	-0.00569767	-0.0213516	0.0674355	0.0411281	-0.0205674	-0.043505	0.056956	0.0400061	0.041323	0.111491	0.0460993	-0.000530925	0.0668342	0.0215781	0.104356	0.193848	0.0333628	0.00988433	0.0284823	0.0178506	0.018567	0.0234357	0.00813157	0.0136538	0.0417172	0.036922	0.0276176	0.0265028	0.0739989	0.0323701	0.0191741	0.036042	0.0571131	0.052549	0.0511619	0.0446793	0.0145489
26.91	0.15479	0.0185239	0.124397	0.123225	0.0611023	-0.0105838	-0.0219865	0.0666329	0.0433676	-0.0221459	-0.0435228	0.0554219	0.0377837	0.0398506	0.109965	0.0454199	-0.00353877	0.0685804	0.0235363	0.10589	0.193142	0.0335172	0.0104849	0.0277028	0.0169168	0.018567	0.0231415	0.0068535	0.0141443	0.0432278	0.0343773	0.0283195	0.0271509	0.0711188	0.0318531	0.0171578	0.0357738	0.054691	0.0551213	0.0515682	0.0442885	0.0147131
27.105	0.157489	0.016151	0.12602	0.123243	0.0572836	-0.0160337	-0.0229923	0.0656893	0.0466308	-0.0248712	-0.0433202	0.0551044	0.0341066	0.0410938	0.110274	0.0452967	-0.00675743	0.0705913	0.0248767	0.10657	0.193168	0.0340855	0.0112644	0.0266145	0.0159911	0.0181851	0.02278	0.00614696	0.0149827	0.044406	0.0324438	0.0292863	0.0277075	0.0694428	0.0307794	0.0144412	0.035656	0.0535062	0.0577333	0.0518363	0.0439225	0.0149355
27.3	0.160796	0.0132231	0.128313	0.122811	0.0527861	-0.0204347	-0.0242623	0.06748	0.0496818	-0.0260618	-0.042703	0.0529176	0.0296358	0.0404322	0.110565	0.0452611	-0.00861852	0.0723375	0.0262	0.105485	0.193301	0.0343697	0.0126941	0.0255672	0.0146268	0.018112	0.0222503	0.00515466	0.0159114	0.0446398	0.0307973	0.0298148	0.0283098	0.0679832	0.029588	0.0116068	0.0358851	0.0525174	0.059265	0.0522355	0.0435118	0.0151413
27.495	0.163124	0.0114065	0.130261	0.120386	0.0497967	-0.0248439	-0.0234152	0.0683181	0.0517365	-0.0270491	-0.0431615	0.0513219	0.0265137	0.0404938	0.111173	0.0453316	-0.011361	0.0747364	0.0277347	0.101613	0.194059	0.0350685	0.0142292	0.0246983	0.0129134	0.017584	0.0211738	0.00427194	0.0163491	0.0454631	0.0297855	0.0299736	0.0298156	0.0670599	0.0281284	0.00919749	0.0365982	0.0516601	0.0601812	0.051941	0.0431067	0.015296
27.69	0.164209	0.0091841	0.129944	0.116426	0.0456872	-0.0286886	-0.0234946	0.0691296	0.0546466	-0.0267843	-0.0416274	0.048676	0.0228982	0.0411726	0.110688	0.0461869	-0.0120226	0.0772585	0.0278408	0.0973191	0.196141	0.0357831	0.0156665	0.0237562	0.0111024	0.0180635	0.019929	0.00335531	0.0168472	0.0461199	0.0285468	0.0303738	0.0308761	0.0666079	0.0274676	0.00671702	0.0373117	0.0503513	0.0604824	0.0515677	0.0426429	0.0153568
27.885	0.165117	0.00680297	0.12863	0.112722	0.0412862	-0.0329397	-0.0225243	0.0691296	0.0566309	-0.0264231	-0.0398374	0.0466301	0.0190795	0.0431397	0.109136	0.0461787	-0.0146069	0.0788192	0.027047	0.0899553	0.197798	0.0368065	0.0168115	0.0220908	0.00994106	0.0180717	0.0187769	0.00216987	0.0178063	0.0461047	0.0272701	0.030004	0.0323164	0.066418	0.0268393	0.00487092	0.0375606	0.0493955	0.0613859	0.050782	0.0419298	0.0153766
28.08	0.164896	0.00375131	0.125922	0.108754	0.0384816	-0.0355945	-0.0230183	0.0699411	0.0603258	-0.025682	-0.0374823	0.0443366	0.0146785	0.0435366	0.108677	0.046752	-0.0153828	0.0812093	0.0254063	0.0815159	0.200858	0.0373421	0.0171442	0.0206938	0.00797565	0.0180635	0.0174571	0.00103469	0.0204647	0.04581	0.0264768	0.0293695	0.0344438	0.0658944	0.0264203	0.00385621	0.0382609	0.0494148	0.0617658	0.0501142	0.0413471	0.0153982
28.275	0.164094	0.000435498	0.123409	0.103692	0.0364706	-0.0383109	-0.0236882	0.0704522	0.0634828	-0.0244292	-0.0346694	0.0409941	0.0110541	0.0440217	0.107654	0.0482601	-0.0165645	0.0832551	0.0236601	0.0721857	0.204641	0.03839	0.0179155	0.0193289	0.00622953	0.017584	0.0162208	0.000462551	0.0228131	0.0452282	0.0255405	0.0287654	0.0358511	0.0648995	0.0263548	0.00356164	0.0389024	0.0499318	0.061622	0.0490538	0.0407189	0.0154149
28.47	0.162682	-0.00236027	0.11862	0.0960104	0.0339834	-0.0405778	-0.0247728	0.070999	0.0667809	-0.0235562	-0.0322089	0.0367608	0.00765827	0.0452389	0.10574	0.0493446	-0.0180288	0.0863773	0.0224162	0.0630491	0.207896	0.0388368	0.0182243	0.0180863	0.00541729	0.0171454	0.0158926	0	0.0253736	0.0452733	0.0240148	0.0283728	0.0364733	0.0652859	0.0257525	0.00364648	0.0388175	0.0509856	0.0612162	0.0479669	0.0399709	0.0153883
28.665	0.161739	-0.00400928	0.114546	0.0873945	0.0321928	-0.0431265	-0.0254871	0.0706021	0.0711107	-0.0219599	-0.0295192	0.0325186	0.00557684	0.0467647	0.103059	0.0501828	-0.0189463	0.0895261	0.0214282	0.0551292	0.21018	0.039235	0.0186062	0.0173553	0.00462961	0.0173074	0.0154046	0.000647208	0.0277829	0.0451526	0.0232448	0.0274441	0.0372721	0.0655541	0.0249866	0.003679	0.038654	0.0514833	0.0609613	0.0461996	0.0393625	0.0153379
28.86	0.161297	-0.00497952	0.109687	0.0774115	0.030808	-0.0461077	-0.0262453	0.0695874	0.0743116	-0.0211744	-0.0269444	0.0273067	0.00449231	0.0506101	0.0999637	0.0504914	-0.0205426	0.0931327	0.0217984	0.0462129	0.211291	0.0396894	0.0191102	0.016608	0.00385011	0.0170396	0.0155978	0.00138705	0.0302221	0.0448204	0.0228974	0.0270515	0.0378876	0.065613	0.024463	0.00359416	0.0383594	0.0521771	0.0599861	0.0450411	0.0386951	0.0152802
29.055	0.161932	-0.00564941	0.105374	0.0685753	0.0287443	-0.0477923	-0.0265627	0.0689086	0.0780249	-0.0191635	-0.0231961	0.0230118	0.00359256	0.0541729	0.0962333	0.0516553	-0.0217421	0.097895	0.0220454	0.0410627	0.21331	0.0402741	0.019378	0.0160156	0.00311915	0.0169097	0.0155306	0.00261487	0.0324954	0.0438764	0.0228974	0.0262588	0.0384047	0.0656917	0.0234615	0.00385574	0.0384315	0.052236	0.0594884	0.0427826	0.0383539	0.015282
29.25	0.158995	-0.00707809	0.100497	0.0579573	0.0287094	-0.0478279	-0.0274885	0.0684591	0.0797095	-0.0168972	-0.0197038	0.0177206	0.00415642	0.0565718	0.0936667	0.0520172	-0.022871	0.103547	0.0214898	0.0360446	0.216247	0.040656	0.0202067	0.0160074	0.00265602	0.0169419	0.015421	0.00402795	0.0343235	0.0423056	0.0229126	0.025534	0.0390466	0.0658426	0.0230689	0.00386233	0.0379211	0.0519612	0.0585586	0.0408257	0.0379001	0.0152423
29.445	0.156376	-0.00720127	0.0953202	0.0484677	0.028277	-0.0485771	-0.0279292	0.0665275	0.0816588	-0.0150457	-0.0167315	0.0134346	0.0055235	0.0588203	0.0906506	0.0516819	-0.0225008	0.108221	0.0214542	0.0304448	0.221459	0.0414928	0.0203201	0.0157718	0.00244492	0.0177623	0.0157152	0.00524729	0.0359166	0.0413921	0.0224444	0.0253224	0.0401857	0.0660655	0.0220085	0.00394057	0.0376133	0.0507769	0.057583	0.0384301	0.0375191	0.015277
29.64	0.15336	-0.00750987	0.088759	0.0390314	0.0291323	-0.0487974	-0.0289788	0.0637673	0.0828494	-0.0134583	-0.0122867	0.00773764	0.00709315	0.0603372	0.0867963	0.050412	-0.0219008	0.113998	0.0203513	0.0253472	0.226705	0.0412653	0.0212054	0.015349	0.0019578	0.0187693	0.0162952	0.00545737	0.0370797	0.0403949	0.0227538	0.0244992	0.0401461	0.0656988	0.0211771	0.00379022	0.0372792	0.0493563	0.0557826	0.036231	0.0369309	0.0153203
29.835	0.152064	-0.00775687	0.0815807	0.0300892	0.0283468	-0.0475713	-0.0285731	0.0624535	0.0846571	-0.011227	-0.00829215	0.00355764	0.0071903	0.0633971	0.0838158	0.048269	-0.0207274	0.1201	0.0194166	0.0196681	0.229254	0.0407455	0.0219528	0.0148373	0.002104	0.0197441	0.0166736	0.00569289	0.0384168	0.0391486	0.0216963	0.0238196	0.0407287	0.0649527	0.0205682	0.00450991	0.0369455	0.0482238	0.0543885	0.0329451	0.0364451	0.0153387
30.03	0.149867	-0.0080388	0.0743491	0.022187	0.028329	-0.0441406	-0.0307072	0.0603016	0.0847892	-0.00974559	-0.00502904	-0.00062236	0.00850468	0.0682921	0.0798472	0.0460644	-0.017764	0.125172	0.0192045	0.0162551	0.230877	0.0400958	0.0226679	0.0148133	0.00196599	0.0203862	0.016808	0.00625655	0.0387338	0.0374266	0.0209562	0.0232606	0.0413437	0.0640563	0.0189511	0.00460794	0.0365529	0.0467642	0.0530533	0.0300649	0.035919	0.0153057
30.225	0.147944	-0.00713016	0.0670736	0.0157757	0.0288408	-0.040393	-0.0314476	0.059393	0.0850362	-0.00769909	-0.00199516	-0.00422962	0.00730523	0.0711234	0.0741948	0.0427486	-0.0133281	0.129819	0.0177492	0.0117043	0.232535	0.0397221	0.023196	0.014659	0.00166542	0.0215639	0.017178	0.00597865	0.0385603	0.0352294	0.0204881	0.0233209	0.0410166	0.0639253	0.0170791	0.00479127	0.035401	0.0448856	0.0510436	0.0278135	0.0353135	0.0152668
30.42	0.146419	-0.00610722	0.0588806	0.0102635	0.0278973	-0.0357101	-0.0324089	0.0585637	0.0855569	-0.00664123	0.000315489	-0.00804832	0.00625562	0.073081	0.0674571	0.0398118	-0.00881282	0.132747	0.0168761	0.00884693	0.231327	0.0391134	0.023586	0.0142286	0.00164086	0.0226931	0.0177162	0.00614636	0.0378578	0.0343909	0.0200351	0.0232301	0.0415468	0.0632579	0.0159272	0.00473849	0.0341832	0.0437205	0.0491716	0.0253783	0.0346283	0.0151331
30.615	0.142018	-0.00674219	0.0511111	0.00437294	0.0262305	-0.0315295	-0.0327175	0.0587758	0.0853099	-0.005671	0.00138224	-0.0102967	0.00552414	0.0760705	0.0622364	0.0376599	-0.00338067	0.136125	0.0161618	0.00512538	0.228858	0.0381304	0.0240001	0.0140906	0.00132391	0.0239194	0.0175818	0.00709628	0.0371477	0.0338999	0.0197937	0.0229055	0.0418937	0.0634285	0.0150959	0.00503965	0.0334107	0.0425158	0.0472213	0.0233819	0.0339625	0.0149686
30.81	0.138209	-0.00702475	0.0454846	0.000968872	0.0261333	-0.0271463	-0.0330883	0.0585466	0.0856979	-0.00402198	0.00355129	-0.0123604	0.00473043	0.078663	0.0566804	0.0355963	0.00242232	0.138603	0.0155617	0.000848228	0.225639	0.0373345	0.0242357	0.0142935	0.000592955	0.0247562	0.0176575	0.00823994	0.0357204	0.0334769	0.0199596	0.0225956	0.0425682	0.0638216	0.0147683	0.00575321	0.0329201	0.0411547	0.044682	0.0217587	0.0334996	0.0147819
31.005	0.132802	-0.00729842	0.0395674	-0.00220597	0.0262305	-0.0229218	-0.0323213	0.0593054	0.085468	-0.00318382	0.00477742	-0.0166814	0.00443898	0.0825173	0.0524826	0.0334977	0.00698203	0.140446	0.0142829	-0.00392293	0.224386	0.0370258	0.0244147	0.014911	0.00036548	0.0253164	0.0174807	0.00978743	0.0348971	0.032707	0.0198312	0.0234639	0.0434519	0.06407	0.015004	0.00638145	0.0325793	0.0400745	0.0417429	0.0201157	0.0330567	0.0146812
31.2	0.128843	-0.0060196	0.0332177	-0.00391658	0.02676	-0.0181424	-0.0311307	0.0599403	0.0857232	-0.00254886	0.004178	-0.0193006	0.00385671	0.0874472	0.0469	0.0309661	0.0124675	0.141249	0.0122104	-0.00836771	0.223804	0.0366685	0.0247801	0.0151057	0	0.02569	0.0174976	0.0107628	0.0345497	0.0326917	0.0197029	0.0235694	0.0428236	0.0648882	0.0153706	0.00725195	0.0316433	0.038104	0.0400146	0.0185251	0.0326944	0.0146194
31.395	0.122537	-0.00430899	0.0272559	-0.00568878	0.0277741	-0.0141034	-0.0308043	0.0625596	0.0846565	-0.00116399	0.00162035	-0.0234279	0.00264011	0.0903306	0.0425257	0.0289024	0.0193461	0.141822	0.00962667	-0.0129801	0.223381	0.0356533	0.0248772	0.0156501	0.000584768	0.0265023	0.0173626	0.0117969	0.033938	0.0322992	0.0198992	0.0240903	0.0419922	0.0654316	0.0151284	0.00783448	0.0313813	0.0367617	0.0379918	0.0170914	0.0322192	0.0145656
31.59	0.116152	-0.00331209	0.0221502	-0.00819373	0.0288942	-0.0103202	-0.0302926	0.0651522	0.0840215	-0.000819836	0.00189402	-0.0267443	0.00251693	0.0946255	0.0392626	0.0264946	0.0246373	0.140931	0.00736936	-0.0168515	0.221176	0.0351013	0.0241381	0.0163653	0.0011286	0.0269408	0.0174044	0.012478	0.033802	0.031899	0.0204957	0.0245661	0.0413701	0.0660339	0.0147749	0.00868519	0.0313422	0.035754	0.0359232	0.0162991	0.0318311	0.014466
31.785	0.110288	-0.0034086	0.0180851	-0.00840517	0.0302346	-0.00761273	-0.0285464	0.0654341	0.0838361	0.000318029	0.000218339	-0.0294341	0.00350494	0.0979947	0.0373577	0.0230728	0.0281474	0.13878	0.0064169	-0.0190301	0.219377	0.0338429	0.0240889	0.0171852	0.00159174	0.0267619	0.0177404	0.0138741	0.0333339	0.0314536	0.0214173	0.0244525	0.0410496	0.066171	0.0141141	0.00972582	0.0315712	0.0343797	0.0330822	0.0149116	0.0314344	0.0143304
31.98	0.105393	-0.00183896	0.0155274	-0.0100631	0.0309667	-0.00540749	-0.0266066	0.0663072	0.0824868	0.00179941	-6.35876e-05	-0.0315422	0.00413102	0.10042	0.0355677	0.0208682	0.0310759	0.135182	0.00616101	-0.0187037	0.219836	0.0323967	0.0231147	0.018119	0.00237123	0.0266239	0.0178669	0.0148077	0.0331833	0.0302302	0.0217648	0.0251022	0.0405458	0.066394	0.01378	0.0108254	0.0313813	0.0330836	0.030516	0.0140213	0.0311906	0.0142138
32.175	0.098876	0.00128318	0.0131107	-0.0086871	0.0327922	-0.00227709	-0.0240311	0.0667301	0.0802911	0.00314872	-0.00123638	-0.0354929	0.00487139	0.101204	0.0330983	0.0192274	0.0344533	0.131875	0.00639024	-0.0191889	0.21801	0.0310488	0.0222539	0.0190365	0.00298816	0.0262017	0.0181109	0.0149675	0.0328206	0.0295277	0.0216065	0.0255552	0.040395	0.0660405	0.0134331	0.0117416	0.0305631	0.0309369	0.028487	0.0129938	0.0308289	0.0139836
32.37	0.0920412	0.00552541	0.00971557	-0.0086871	0.0346178	-0.000742369	-0.0224881	0.0645337	0.0790567	0.00322809	-0.00188912	-0.0384208	0.006582	0.10356	0.0305318	0.0172609	0.0359087	0.128885	0.00751921	-0.0184212	0.215338	0.0300009	0.0209867	0.0197266	0.00354837	0.0262421	0.0186492	0.0157328	0.0323905	0.0293842	0.022022	0.0269673	0.0399958	0.066492	0.0134986	0.0130773	0.0302751	0.0291303	0.0269751	0.0118877	0.0305159	0.0137573
32.565	0.0857798	0.00800306	0.00699917	-0.00802546	0.0355791	0.00227373	-0.0217122	0.0629018	0.0778661	0.00294553	-0.000910636	-0.0420807	0.00814339	0.105085	0.0276388	0.0152328	0.0373723	0.126557	0.0101207	-0.0150787	0.213495	0.0283765	0.0199874	0.0202143	0.0042384	0.0259988	0.0195325	0.0164393	0.0321116	0.0287877	0.0221427	0.0277225	0.0392558	0.0669374	0.0137602	0.0143672	0.0304783	0.0265773	0.0261178	0.0109385	0.0303042	0.0135634
32.76	0.0807794	0.0109049	0.00583464	-0.00679934	0.0370605	0.00423134	-0.020716	0.0610407	0.0754939	0.00275123	-0.0026568	-0.0440472	0.00779923	0.108287	0.0246405	0.0136187	0.0376104	0.124282	0.0127748	-0.0113749	0.210117	0.0271017	0.0191751	0.0205066	0.00492843	0.0254789	0.0203062	0.0165235	0.0324971	0.0287578	0.0232905	0.0285305	0.0389481	0.0670359	0.0133544	0.0158203	0.0304651	0.0244432	0.0255616	0.00989125	0.0301062	0.0133515
32.955	0.075779	0.014794	0.00405292	-0.006332	0.0384276	0.00678011	-0.0209103	0.060414	0.072954	0.00143748	-0.00546971	-0.0462525	0.00946603	0.110359	0.0241821	0.0125247	0.0391184	0.122342	0.0165847	-0.00565131	0.207948	0.0259649	0.0187529	0.0213756	0.00587867	0.0254304	0.0209958	0.0169776	0.0321953	0.0290753	0.0242573	0.0291493	0.0383523	0.0667352	0.0131908	0.0171621	0.0312635	0.0221654	0.0241604	0.00960988	0.030131	0.0131869
33.15	0.0714047	0.0204999	0.00346176	-0.00612881	0.0379431	0.00874724	-0.0200549	0.0591968	0.0701056	0.000608209	-0.00759495	-0.0480425	0.0109652	0.112414	0.0225686	0.0106991	0.0398239	0.119793	0.0204478	-0.00032456	0.202966	0.0246006	0.0186231	0.021806	0.0074055	0.0251708	0.0218616	0.0173136	0.0315004	0.0289997	0.0249598	0.03001	0.0369907	0.0664076	0.0123793	0.0188899	0.0313422	0.0195864	0.023519	0.0097475	0.0300153	0.0129136
33.345	0.0683886	0.0263384	0.00502251	-0.00494713	0.0386841	0.0118694	-0.0200549	0.0577065	0.0677422	-0.000979213	-0.0097729	-0.0498502	0.0113709	0.115986	0.0210167	0.00859167	0.0403179	0.117174	0.0241783	0.00580479	0.197172	0.0231387	0.0181606	0.0222446	0.00824991	0.0256666	0.02282	0.0172881	0.0311377	0.0293396	0.0252996	0.030886	0.0367617	0.0668464	0.0115545	0.0199112	0.0311852	0.0173477	0.0228776	0.00979982	0.0300569	0.0126853
33.54	0.065302	0.03245	0.00488155	-0.00241615	0.0384993	0.0143654	-0.0203991	0.0556695	0.065617	-0.00164022	-0.0117223	-0.0516669	0.0119183	0.118208	0.0217222	0.00732174	0.0418088	0.114555	0.0272559	0.0117138	0.192427	0.0220422	0.0179898	0.0223826	0.00929723	0.0259432	0.0238625	0.0171537	0.0314471	0.029015	0.0254132	0.0312557	0.0367221	0.0658708	0.0114631	0.0210046	0.031558	0.0148993	0.022485	0.00994404	0.0301405	0.012477
33.735	0.0591993	0.0361893	0.00532222	-0.00119891	0.038253	0.0172406	-0.0198435	0.0563401	0.0633946	-0.00239011	-0.0136183	-0.0523723	0.011477	0.120651	0.0228423	0.00734777	0.0417383	0.110674	0.030634	0.0158678	0.18919	0.0213516	0.0187611	0.0222773	0.0101744	0.0260409	0.0247368	0.0160609	0.0314999	0.0291281	0.0253752	0.0319126	0.0370167	0.0637764	0.0118231	0.0217837	0.0307922	0.0131447	0.0213788	0.0108343	0.0301202	0.0122844
33.93	0.0528325	0.040149	0.00576352	0.000255802	0.0380149	0.0207596	-0.0185736	0.0551851	0.0622834	-0.00280475	-0.0159372	-0.0535362	0.0103918	0.119213	0.0218987	0.00854723	0.0420996	0.106045	0.0341879	0.0204446	0.186147	0.0204505	0.0197114	0.0221715	0.0112217	0.0263005	0.0254433	0.015556	0.0315455	0.028947	0.0246123	0.0317995	0.0376515	0.061623	0.0122096	0.0220716	0.0302224	0.0113052	0.0209923	0.0115479	0.0299688	0.0120368
34.125	0.0460593	0.0433499	0.00435262	0.00231945	0.0378479	0.0227883	-0.0182389	0.0546117	0.0607131	-0.00336035	-0.0177805	-0.0550354	0.00986288	0.120078	0.0226575	0.00871486	0.0416761	0.100709	0.0379717	0.0254711	0.182426	0.019581	0.021344	0.0225446	0.0117983	0.0264467	0.0260233	0.0152448	0.0313036	0.0295886	0.0236233	0.0319805	0.0376647	0.0599404	0.0132045	0.022615	0.0290375	0.0100025	0.0211559	0.0128638	0.0298289	0.0118355
34.32	0.0413942	0.0457221	0.00536667	0.00384528	0.0366306	0.0233439	-0.0174274	0.0533856	0.0593727	-0.00410961	-0.0183361	-0.0557935	0.00889328	0.120069	0.0243243	0.00949968	0.0414996	0.0959558	0.0414462	0.0311331	0.177999	0.0192319	0.0223346	0.0220493	0.0125374	0.0268771	0.0263097	0.0140085	0.0316282	0.0304194	0.0238652	0.0318446	0.0373372	0.0589191	0.013846	0.0228573	0.0286185	0.00879123	0.0213915	0.0139699	0.0297763	0.0116011
34.515	0.0359087	0.0482531	0.00655723	0.00461296	0.0343911	0.0256279	-0.017489	0.0552378	0.0585612	-0.00411786	-0.0180631	-0.0569403	0.00723538	0.120016	0.0276312	0.0113786	0.0414291	0.0913961	0.0449386	0.0382676	0.170194	0.018322	0.0239831	0.0219113	0.0135771	0.0272017	0.0269823	0.0131597	0.0317114	0.0323149	0.0235857	0.0317842	0.036715	0.0581857	0.0150501	0.0231193	0.0281274	0.0090594	0.0213524	0.0152528	0.0299105	0.0113014
34.71	0.0289945	0.0501409	0.00788876	0.00525682	0.0305902	0.0277969	-0.0166515	0.0584482	0.0579878	-0.0044798	-0.0177545	-0.0580337	0.00484599	0.12014	0.0335136	0.0140149	0.040556	0.0856902	0.0494189	0.045764	0.162742	0.018005	0.0249252	0.0222528	0.0142514	0.0267309	0.027773	0.0132523	0.0323079	0.0339989	0.0224227	0.0318522	0.0363616	0.0576494	0.0159536	0.0238263	0.0273549	0.00962874	0.0221183	0.0162605	0.0300949	0.0110468
34.905	0.0223184	0.0517105	0.0108782	0.00463074	0.0282884	0.0280611	-0.0171627	0.0597448	0.0576964	-0.00463854	-0.0167931	-0.0583601	0.00213848	0.119346	0.0375882	0.0175073	0.0395064	0.0800993	0.0522229	0.0545037	0.158023	0.0178506	0.0258023	0.0224884	0.0154613	0.0266496	0.0283113	0.0136392	0.0328668	0.0351396	0.0222568	0.0318674	0.0344565	0.0571974	0.0173675	0.0238004	0.026746	0.0111539	0.0226678	0.0177724	0.0302701	0.0108736
35.1	0.0163923	0.0522223	0.0120688	0.00443707	0.0253783	0.0279379	-0.0161397	0.0616935	0.0569115	-0.00478839	-0.0139446	-0.0595945	-0.00138051	0.116859	0.0413542	0.019844	0.0378479	0.076139	0.0543659	0.0610477	0.15372	0.0176471	0.0262163	0.0222691	0.0164033	0.0273397	0.0285722	0.0134963	0.0340146	0.0366279	0.0218414	0.031875	0.0333306	0.0574854	0.0204051	0.0243113	0.0257968	0.012712	0.0235774	0.0189638	0.0303814	0.010725
35.295	0.0101219	0.0527601	0.0143267	0.00388147	0.0215419	0.0279379	-0.0174097	0.0628752	0.0562937	-0.00599674	-0.0110606	-0.0596999	-0.00329431	0.115501	0.0462663	0.0225426	0.0366217	0.0730353	0.0579376	0.0675828	0.14954	0.0172167	0.0268824	0.0223504	0.0171425	0.0285577	0.0287569	0.0140345	0.035132	0.0378736	0.021252	0.0315809	0.0316089	0.0573874	0.0234163	0.0249004	0.0251356	0.0147344	0.0250503	0.0193367	0.0305913	0.0106557
35.49	0.00559779	0.054251	0.017078	0.00295569	0.0190198	0.0266324	-0.0160959	0.0634663	0.0575281	-0.00619929	-0.00847629	-0.0603615	-0.00650408	0.112829	0.0494767	0.025118	0.0351581	0.069922	0.0619767	0.0718955	0.146453	0.0168431	0.0275157	0.0222528	0.0174267	0.0289472	0.0285383	0.0146739	0.0367556	0.0382814	0.0211688	0.0314754	0.0290559	0.0572889	0.0258576	0.0258171	0.0243108	0.0182164	0.0257963	0.0199258	0.0307967	0.0105972
35.685	0.00208769	0.0560588	0.019503	0.00217023	0.0170444	0.0262	-0.0167753	0.0636073	0.0577751	-0.00642852	-0.00442836	-0.0599913	-0.00995259	0.110889	0.0518229	0.026908	0.0340203	0.0667205	0.0662367	0.0766667	0.145139	0.0165179	0.0280273	0.0221557	0.0178734	0.0290203	0.0288162	0.0152121	0.0380622	0.0382286	0.0205114	0.0309094	0.0267258	0.0573016	0.0278215	0.0267663	0.0239314	0.0214764	0.0263459	0.0208161	0.0310448	0.0106126
35.88	-0.000187407	0.0573205	0.0222194	-0.000299161	0.0139578	0.0269143	-0.0166077	0.0640308	0.0575541	-0.00639296	0.000175161	-0.0593214	-0.0140532	0.108605	0.052581	0.0288923	0.0335707	0.0639775	0.0700116	0.0809883	0.144627	0.0160712	0.0289694	0.0217171	0.0193511	0.0300436	0.028749	0.0159187	0.0402829	0.0375794	0.0196507	0.0303357	0.0242448	0.0571838	0.0300277	0.0273356	0.0235251	0.0257242	0.0276156	0.0211304	0.0313505	0.0106457
36.075	2.40381e-05	0.0578938	0.0249707	-0.00192151	0.0111887	0.0272845	-0.016555	0.0626021	0.0583396	-0.00634914	0.00408212	-0.0584483	-0.0168572	0.105836	0.0516019	0.0308765	0.0336761	0.0614643	0.0735484	0.084807	0.142096	0.0151619	0.0295214	0.0213516	0.0203505	0.0308477	0.028396	0.0160028	0.041665	0.0365599	0.0187367	0.0289312	0.0222484	0.0580481	0.0320897	0.0274275	0.0236104	0.0297237	0.0289899	0.0214905	0.0315328	0.0105954
36.27	-8.20017e-05	0.055486	0.0288154	-0.00387086	0.00923045	0.0277525	-0.0168636	0.0611646	0.0583929	-0.00549384	0.011155	-0.0568965	-0.0202346	0.101973	0.0519905	0.0323052	0.0325738	0.0594362	0.0762032	0.0883349	0.140051	0.0140572	0.0301793	0.0213516	0.0212686	0.0314243	0.02864	0.0162214	0.0427226	0.0352005	0.0186459	0.0281684	0.0215805	0.0592985	0.0346686	0.0279973	0.0250639	0.0333174	0.0299325	0.0219491	0.0318278	0.0105076
36.465	0.000773301	0.0527874	0.0344857	-0.00639359	0.00710521	0.0287227	-0.015673	0.0570544	0.060068	-0.00489443	0.0197449	-0.054321	-0.0220341	0.0984188	0.0506152	0.0334958	0.0319122	0.0574081	0.0780992	0.0917034	0.1414	0.0138537	0.0308945	0.0206528	0.0218376	0.0314079	0.0288925	0.0166506	0.0437421	0.0334258	0.0185855	0.0264768	0.0214561	0.0606205	0.0377976	0.0292411	0.0262554	0.0358705	0.0304759	0.0228135	0.0322857	0.0104581
36.66	0.00117905	0.0510146	0.0392391	-0.0102034	0.0049533	0.0290491	-0.0155759	0.0535183	0.0604293	-0.00432169	0.0280433	-0.0522834	-0.0243886	0.0961171	0.0493275	0.0358331	0.0321503	0.0566321	0.0800212	0.0949049	0.14349	0.0134719	0.0321371	0.0196617	0.0223171	0.0321956	0.0294138	0.0174746	0.0441353	0.0317418	0.0182685	0.0241888	0.0212205	0.0619425	0.0413649	0.030426	0.0273356	0.0382331	0.0314185	0.0227743	0.0327213	0.0105498
36.855	0.00139938	0.0497618	0.0444865	-0.0144101	0.00362177	0.0303101	-0.015673	0.0528922	0.0620345	-0.0047014	0.0371088	-0.0514103	-0.0261087	0.094856	0.0486836	0.037738	0.0326176	0.0574341	0.0806473	0.0954605	0.145888	0.0131304	0.0333634	0.0188336	0.0221463	0.0326991	0.0292963	0.0178869	0.0440901	0.0297099	0.017702	0.0227614	0.0211809	0.063363	0.0451811	0.0312182	0.0282259	0.0402687	0.0324007	0.0226108	0.0332176	0.0107153
37.05	0.00114349	0.0476981	0.0510393	-0.0173735	0.00258106	0.0294898	-0.0154609	0.0511289	0.0641248	-0.00474521	0.0468714	-0.0502376	-0.0263208	0.0925193	0.0473781	0.0394137	0.034734	0.0584659	0.0803914	0.0956103	0.147026	0.0133093	0.0343703	0.0175425	0.0220247	0.0329102	0.0295149	0.01845	0.0441048	0.0279955	0.0173621	0.020692	0.0209386	0.0647505	0.0491937	0.0314016	0.0289852	0.0421473	0.0328984	0.0225189	0.0336647	0.010813
37.245	0.00385036	0.0453081	0.0587561	-0.020575	0.00111682	0.0285024	-0.0158051	0.0498856	0.0661967	-0.00462203	0.0577802	-0.0479447	-0.0265589	0.0908703	0.0465577	0.0408246	0.0373005	0.0591269	0.0803387	0.0957158	0.150166	0.0134064	0.0351171	0.0164624	0.0217972	0.0332353	0.0296408	0.0189712	0.0439993	0.025858	0.0175356	0.0193174	0.0203236	0.0669303	0.0532653	0.031788	0.0299608	0.043934	0.0329701	0.0222243	0.0343382	0.0110025
37.44	0.00572034	0.0426444	0.0678921	-0.0223478	-0.000382342	0.0290669	-0.0157257	0.0485541	0.0671136	-0.00420739	0.0683899	-0.046022	-0.0269202	0.0875805	0.045879	0.0431613	0.0401141	0.0614643	0.079571	0.0945957	0.152354	0.0136017	0.0356779	0.0155531	0.0220247	0.0333979	0.0297165	0.0190052	0.0438558	0.0237135	0.0176791	0.0175655	0.0198391	0.0678008	0.0565249	0.0317357	0.0298689	0.0447588	0.0335196	0.0216809	0.0349004	0.0111605
37.635	0.00930093	0.0405636	0.0775842	-0.0236089	-0.00236662	0.0284141	-0.0152495	0.0483782	0.0689131	-0.00366069	0.0791843	-0.0440206	-0.0284194	0.0850318	0.0455088	0.0438134	0.0437391	0.0630161	0.0776572	0.0946401	0.152821	0.0138777	0.035727	0.014611	0.0219516	0.0335517	0.0299853	0.0195349	0.0432892	0.021886	0.0178982	0.0164024	0.0195841	0.0680624	0.0591892	0.0312446	0.0291883	0.0458258	0.0333754	0.0214321	0.0354464	0.0113373
37.83	0.0133044	0.0378828	0.0876472	-0.024861	-0.00386578	0.0278236	-0.0155581	0.0481223	0.0709062	-0.00438392	0.0912399	-0.0418604	-0.0287985	0.0821566	0.0449354	0.0440426	0.0461031	0.0647267	0.0749764	0.0922412	0.154055	0.0138532	0.0362878	0.0136204	0.0223253	0.0333645	0.0302123	0.0204091	0.0420734	0.0195751	0.0169842	0.0154661	0.0189101	0.0684418	0.0619251	0.0305311	0.0290182	0.0467684	0.034128	0.0212878	0.0359005	0.0115655
38.025	0.0184724	0.0345143	0.0998704	-0.0257074	-0.00378641	0.02576	-0.0148876	0.0461558	0.0728994	-0.00420739	0.1046	-0.0394704	-0.0296449	0.0800663	0.042078	0.0434699	0.0480963	0.0665961	0.0716606	0.0885724	0.156657	0.0134877	0.0366211	0.0123292	0.0223171	0.0332669	0.0304309	0.0208547	0.040782	0.0178906	0.0162893	0.0146505	0.0186419	0.0690568	0.0645823	0.0304396	0.0281279	0.0471285	0.0345668	0.0206007	0.0363457	0.0118847
38.22	0.0236315	0.0304397	0.112314	-0.0252757	-0.00308985	0.0245865	-0.0155308	0.043113	0.0740989	-0.00523922	0.11722	-0.0376626	-0.0321403	0.0774299	0.0394054	0.0430552	0.050151	0.0702999	0.0671009	0.085715	0.159479	0.0130327	0.036938	0.0110948	0.0220405	0.0331856	0.0303976	0.0219143	0.0391057	0.0163198	0.0161458	0.014303	0.0186613	0.0701762	0.0667163	0.0298901	0.0276764	0.0475805	0.0346847	0.019684	0.0367162	0.0123093
38.415	0.0290643	0.0256241	0.12348	-0.0247817	-0.00413945	0.0217203	-0.0144018	0.0423898	0.0738785	-0.00650916	0.128358	-0.0350789	-0.0335779	0.072747	0.0369888	0.0424114	0.0526642	0.0743656	0.0633349	0.0831751	0.16246	0.0125292	0.0362878	0.0099662	0.0223574	0.0327628	0.0302971	0.0229822	0.0368551	0.0154819	0.0161833	0.0139556	0.0179741	0.0713606	0.0689418	0.0292878	0.0280628	0.0480391	0.0355943	0.0197368	0.0370707	0.0127227
38.61	0.0346908	0.0209501	0.135253	-0.0250725	-0.00372545	0.0207767	-0.0136964	0.0415516	0.074805	-0.00769972	0.140096	-0.0323454	-0.0350599	0.0696865	0.0323852	0.0420768	0.053837	0.0766584	0.0590139	0.0811997	0.164453	0.0121146	0.0359065	0.00882883	0.0222604	0.0320967	0.0301966	0.0231166	0.0341136	0.0150588	0.0160169	0.0132531	0.0175947	0.0731218	0.0706371	0.0284955	0.0290252	0.0478689	0.0357644	0.019881	0.0373797	0.0131984
38.805	0.0428394	0.0198827	0.145095	-0.0238997	-0.00436931	0.0195335	-0.0130614	0.0385444	0.0751929	-0.00955193	0.152646	-0.0302729	-0.034204	0.0650652	0.0277817	0.04041	0.05598	0.0801063	0.0548866	0.0799387	0.164991	0.0109936	0.0342499	0.00820313	0.0221305	0.0314307	0.0303818	0.023848	0.0315836	0.0141454	0.01539	0.0124603	0.0166455	0.0756815	0.0708073	0.0274615	0.0307012	0.0476728	0.0361702	0.0196581	0.0376787	0.013651
39	0.0496119	0.0185334	0.1529	-0.0232469	-0.00426327	0.0184927	-0.0132201	0.036816	0.0744081	-0.012048	0.164781	-0.0275393	-0.0334896	0.0644213	0.0259562	0.0384346	0.0580792	0.0842596	0.0504952	0.0767727	0.165908	0.0110504	0.0323652	0.00767567	0.0219522	0.0313822	0.0309286	0.0238317	0.0285854	0.0129671	0.0146347	0.0112369	0.0164556	0.0783128	0.0713898	0.0264925	0.0326453	0.0470903	0.0362946	0.019429	0.0380196	0.0141214
39.195	0.0581135	0.0170342	0.161639	-0.0227091	-0.00416676	0.0180959	-0.0120645	0.0354934	0.0735179	-0.0142971	0.175548	-0.0252553	-0.0321581	0.0598089	0.0245453	0.0360979	0.0590673	0.0880079	0.0455297	0.0725661	0.167769	0.0111644	0.0297741	0.00647397	0.0216926	0.0316664	0.0317447	0.0230918	0.026305	0.0115474	0.0141062	0.00991562	0.0165536	0.0797074	0.0712918	0.0255367	0.0349363	0.0460624	0.0360986	0.0187221	0.0382144	0.0145946
39.39	0.06613	0.0171396	0.168783	-0.0211128	-0.00402579	0.0192338	-0.0110066	0.0344438	0.0742405	-0.0163963	0.186546	-0.0234298	-0.0317968	0.0564486	0.0219616	0.0352953	0.0599054	0.0908481	0.0419669	0.0680152	0.166941	0.0108311	0.0271753	0.00613246	0.0217253	0.0315365	0.0326189	0.0228902	0.023956	0.0103017	0.0132074	0.00889611	0.017254	0.0805387	0.0705061	0.0246138	0.0376133	0.0457353	0.0359284	0.0178252	0.0384854	0.0150157
39.585	0.0748081	0.0158608	0.175089	-0.020963	-0.00312668	0.0181226	-0.00761146	0.032389	0.0751313	-0.0190244	0.195242	-0.0213662	-0.0318851	0.0554784	0.0190864	0.0327726	0.0597111	0.0935289	0.0377691	0.0635089	0.168414	0.0107662	0.0249585	0.00564477	0.021644	0.0310173	0.0332244	0.0219397	0.0217735	0.00845133	0.0127088	0.00808811	0.0181183	0.0807089	0.0693146	0.0234031	0.0395447	0.0442889	0.0360265	0.0168435	0.038535	0.0154635
39.78	0.0837421	0.0153928	0.182435	-0.0217922	-0.00181229	0.018661	-0.00544177	0.0287113	0.0753345	-0.0197565	0.205807	-0.0201407	-0.0316298	0.0543583	0.0145185	0.0310004	0.0591111	0.0966771	0.0336329	0.0575916	0.169587	0.010758	0.0233018	0.00458867	0.02114	0.0311307	0.0340816	0.0207875	0.0195681	0.00716756	0.0124897	0.00792227	0.0186881	0.0812452	0.0683914	0.0215768	0.0414629	0.0423777	0.0351758	0.0162482	0.0386023	0.0160081
39.975	0.0908151	0.0150753	0.187506	-0.0215719	-0.00114176	0.0209101	-0.00378387	0.0259244	0.0764813	-0.0227371	0.212871	-0.0192149	-0.0296366	0.0521715	0.0126136	0.0283106	0.0586437	0.0999751	0.0301673	0.0511625	0.168335	0.0111884	0.0225627	0.00353317	0.0198324	0.0301319	0.0354941	0.0198794	0.0171212	0.00571741	0.0117496	0.00755198	0.0201478	0.0814809	0.0667484	0.019783	0.0426412	0.040231	0.0339782	0.0155936	0.0384561	0.0163706
40.17	0.0968035	0.0142727	0.194112	-0.0201172	0.000930774	0.0218181	-0.000970958	0.0231998	0.0788275	-0.0252325	0.217881	-0.0173982	-0.0291693	0.0514927	0.0124548	0.0283106	0.0579827	0.101307	0.0284833	0.0447157	0.168829	0.0118544	0.0222785	0.00277765	0.0188254	0.0288729	0.0370997	0.0195597	0.0145836	0.00445594	0.0116137	0.00719692	0.0210121	0.0808654	0.0638159	0.0180222	0.0435706	0.0386403	0.0327476	0.0152467	0.0385393	0.0167089
40.365	0.101883	0.012738	0.200496	-0.0200467	0.00481107	0.0218092	0.000942203	0.0217451	0.0802124	-0.0279222	0.221099	-0.0176452	-0.0292137	0.0513517	0.0112027	0.0288307	0.0570303	0.102524	0.0271874	0.0400944	0.166836	0.0118217	0.022465	0.00174612	0.0180132	0.0276057	0.0386387	0.019148	0.0126582	0.00311182	0.0117496	0.00684947	0.0227927	0.0797851	0.0608048	0.016137	0.0435381	0.0370171	0.0314647	0.0155742	0.0384222	0.0169854
40.56	0.106769	0.0105239	0.205682	-0.0191914	0.0081891	0.0229382	0.0011981	0.021039	0.0803711	-0.0304354	0.223075	-0.0173278	-0.0278028	0.0509371	0.0123843	0.0296504	0.0573122	0.10427	0.0256349	0.0362135	0.165257	0.0126421	0.0228387	0.00125901	0.0180863	0.0269075	0.0402783	0.0177186	0.0108231	0.00246966	0.0114174	0.00610945	0.0252345	0.078489	0.0581669	0.0146312	0.0434203	0.0344056	0.0306399	0.0156529	0.0384469	0.0171894
40.755	0.109089	0.00891043	0.210101	-0.0182034	0.0121138	0.0231496	0.00241533	0.0214447	0.0828227	-0.0329486	0.223471	-0.0180332	-0.0255716	0.0491382	0.0132663	0.0310175	0.0566512	0.105417	0.0238265	0.0326678	0.162294	0.0139011	0.0228065	0.000747334	0.0183301	0.0266397	0.0417918	0.0166337	0.00870852	0.00165405	0.0108889	0.00569403	0.0267663	0.0766627	0.0550902	0.012942	0.0428113	0.0320227	0.0294947	0.0155087	0.0383034	0.0172908
40.95	0.110624	0.00858405	0.213373	-0.0157689	0.0165059	0.0227178	0.00411768	0.0225559	0.0856718	-0.0357006	0.222986	-0.0183596	-0.023226	0.0478328	0.0159033	0.0305064	0.0564658	0.107313	0.0229001	0.0303482	0.157312	0.0148268	0.0224165	0.000617515	0.0183629	0.0249339	0.0435579	0.0154313	0.0064955	0.00146538	0.0108438	0.00552003	0.0280233	0.0748166	0.0509074	0.0116525	0.042399	0.0290837	0.0281331	0.0154625	0.0381903	0.017293
41.145	0.111603	0.00940443	0.215781	-0.0134411	0.0208275	0.0226213	0.00592544	0.0251225	0.0883704	-0.0382754	0.222686	-0.0185272	-0.0227059	0.0452135	0.0205069	0.0291837	0.0563864	0.108989	0.02051	0.0278084	0.152813	0.0157203	0.0225463	0.000560208	0.0181027	0.0233667	0.0452816	0.0139679	0.00519651	0.00236417	0.0112516	0.00545968	0.0285601	0.0730097	0.0472025	0.0112269	0.041404	0.0264524	0.0272103	0.0156129	0.0381325	0.017286
41.34	0.11125	0.0114592	0.21751	-0.0109806	0.0248843	0.0224448	0.0073719	0.0263308	0.0904074	-0.0407886	0.219379	-0.0187564	-0.0221154	0.044649	0.0237782	0.0282313	0.0557165	0.11137	0.0208009	0.0257803	0.147672	0.0167922	0.022644	0	0.0182565	0.0223434	0.0462569	0.0128915	0.00319501	0.00341413	0.0115158	0.00565651	0.0288221	0.0710198	0.0426794	0.0106703	0.0391979	0.0249207	0.0263661	0.0159857	0.0379756	0.0171713
41.535	0.109795	0.013761	0.216293	-0.00830802	0.027962	0.0209545	0.00851802	0.028783	0.0933441	-0.0425786	0.215313	-0.0183418	-0.0219567	0.0445169	0.0274293	0.0268731	0.0545875	0.114077	0.021039	0.0242017	0.141561	0.017036	0.0226679	1.63735e-05	0.0178419	0.0215639	0.0471063	0.0116891	0.00212276	0.00549067	0.0115909	0.0063438	0.0291167	0.0691478	0.0385621	0.0101594	0.0372929	0.0240304	0.0253976	0.0159004	0.0377725	0.0169456
41.73	0.109142	0.0151192	0.217316	-0.00443598	0.0316398	0.0203811	0.00887042	0.0313051	0.0959812	-0.043284	0.210445	-0.0191266	-0.0214366	0.043494	0.0310359	0.0250647	0.0535386	0.116784	0.0199989	0.0224378	0.134346	0.0172553	0.0221159	0.000122217	0.0172489	0.0199073	0.0475519	0.0103523	0.00146538	0.00746934	0.011742	0.00770314	0.0294636	0.0670269	0.0343727	0.00933464	0.0350542	0.0230552	0.0242128	0.0163519	0.0375106	0.0167599
41.925	0.10894	0.0169625	0.216654	7.92804e-05	0.0351321	0.0185467	0.00917076	0.0307407	0.0983445	-0.0438834	0.204625	-0.0181208	-0.0214982	0.0418183	0.0349073	0.023363	0.0536884	0.119562	0.0193112	0.0219444	0.126409	0.0179863	0.0212388	0.00039004	0.0176471	0.0189898	0.0485358	0.00924194	0.0020015	0.0105812	0.0119383	0.008957	0.0290512	0.0653251	0.0303991	0.00919042	0.0326976	0.0220669	0.023067	0.016777	0.0373195	0.0164953
42.12	0.108543	0.0183562	0.213488	0.00380972	0.0375399	0.0195341	0.00851802	0.0327338	0.0999053	-0.0459737	0.197384	-0.0171062	-0.0218329	0.0417917	0.0386555	0.0200998	0.0522331	0.122128	0.0188083	0.0218651	0.117607	0.019026	0.0210195	0.00124263	0.0181342	0.0185102	0.0492502	0.00848514	0.00218311	0.0134358	0.0126028	0.0106187	0.0287236	0.0631255	0.0260004	0.00939356	0.0300923	0.0216941	0.0226937	0.0168948	0.0370304	0.0161377
42.315	0.106735	0.0205786	0.210295	0.0061026	0.0406005	0.0198776	0.00711601	0.0334393	0.101581	-0.0476666	0.188248	-0.0170268	-0.0219999	0.0418444	0.0419631	0.0177721	0.0504603	0.12525	0.0176616	0.0225178	0.108779	0.0200903	0.0209628	0.00187594	0.0180372	0.018819	0.0494603	0.00793904	0.00279482	0.0166683	0.0137506	0.0117665	0.0281736	0.0600884	0.0219288	0.00959622	0.0277226	0.0215112	0.022517	0.0172351	0.0366267	0.0157556
42.51	0.104874	0.0215577	0.204766	0.00733761	0.0426019	0.0198421	0.00546699	0.0359176	0.103266	-0.0484603	0.17882	-0.0168858	-0.0214798	0.0422234	0.0455348	0.0155674	0.0489522	0.126829	0.0178559	0.0260806	0.10167	0.0209674	0.0211166	0.00272034	0.0181348	0.0188681	0.049393	0.00752674	0.00360281	0.0193642	0.0145059	0.0122874	0.0277937	0.0578959	0.0182437	0.010257	0.0259226	0.0218124	0.0218035	0.0181579	0.0363178	0.0153118
42.705	0.102757	0.0230036	0.197482	0.00848373	0.0448947	0.0212974	0.00400275	0.0364814	0.105241	-0.0493511	0.167549	-0.0166826	-0.0201572	0.0424	0.0473603	0.0151179	0.0468886	0.127878	0.016471	0.0272883	0.0972784	0.0219013	0.0212949	0.00369456	0.0178834	0.0192582	0.0494772	0.00729123	0.00441081	0.0216446	0.0152763	0.0124532	0.0271518	0.0556572	0.0149837	0.0115201	0.0236901	0.021917	0.0218558	0.0190289	0.0359019	0.0148105
42.9	0.100067	0.0254018	0.191423	0.0099213	0.0473026	0.022126	0.00305919	0.0382187	0.106617	-0.0488127	0.156781	-0.0178021	-0.0184288	0.0430876	0.0509498	0.0145096	0.0455564	0.127958	0.0156773	0.030613	0.0951532	0.0230872	0.0206534	0.00523718	0.0179483	0.0199488	0.049057	0.0072325	0.00546783	0.0236907	0.0160468	0.0123021	0.0271909	0.0528558	0.0116648	0.0134317	0.0213727	0.0224732	0.0219279	0.0196967	0.0357666	0.0143489
43.095	0.095437	0.027809	0.183918	0.0103442	0.0469235	0.0260241	0.00101332	0.0407236	0.107411	-0.0487251	0.14462	-0.0182427	-0.0170706	0.0428495	0.0550682	0.0146594	0.0446039	0.127129	0.0155624	0.0339733	0.0908582	0.0242889	0.0203037	0.00699967	0.0173963	0.0204365	0.0489226	0.00748497	0.00644167	0.02536	0.0169913	0.011872	0.0277339	0.0506171	0.00807768	0.015258	0.0193437	0.02301	0.022	0.0207114	0.0354535	0.0137874
43.29	0.0905782	0.0310461	0.176651	0.00962985	0.0465527	0.028785	0.000148492	0.0442077	0.108919	-0.0476494	0.132291	-0.0181367	-0.0140989	0.0440045	0.0582348	0.0154004	0.0435372	0.125453	0.0162589	0.0364954	0.089474	0.0255397	0.0193938	0.00892473	0.0169986	0.0214516	0.0493174	0.00743472	0.00724205	0.0271423	0.0174448	0.0107997	0.0271843	0.0479203	0.00585171	0.0171498	0.0175957	0.0236708	0.0223337	0.0216475	0.0353206	0.0132445
43.485	0.0857626	0.0352439	0.170098	0.00758398	0.0462174	0.0318277	-0.000918891	0.0445779	0.109492	-0.0459299	0.121082	-0.0192212	-0.0130322	0.0464561	0.0622478	0.0160703	0.0432286	0.123089	0.0168767	0.0363893	0.0885482	0.0264491	0.0194669	0.0106381	0.0159917	0.0223779	0.0498302	0.00729184	0.00890372	0.0280939	0.0179738	0.00950129	0.0266409	0.0444642	0.00411731	0.0202722	0.0157232	0.0237886	0.022419	0.022197	0.0350458	0.012782
43.68	0.0816271	0.0382949	0.164921	0.00599656	0.0462968	0.0353728	-0.001571	0.0461564	0.109518	-0.0437075	0.108921	-0.0203324	-0.0115502	0.047488	0.064488	0.0169079	0.0429905	0.121308	0.0171676	0.0360274	0.0880987	0.027294	0.0197184	0.012238	0.0150818	0.0229627	0.0496116	0.00804015	0.0106105	0.0294385	0.0186916	0.00859542	0.0265947	0.0409228	0.00213406	0.0230477	0.0137399	0.0243909	0.0224906	0.0230152	0.0348259	0.0123578
43.875	0.0777995	0.0390537	0.159056	0.00309475	0.0470282	0.0386181	-0.00138559	0.0486258	0.107472	-0.0405327	0.0971482	-0.0210734	-0.0123617	0.0496399	0.0672304	0.0180191	0.0418704	0.119305	0.0174584	0.037712	0.0876224	0.0288133	0.0198236	0.0137894	0.0147648	0.0237667	0.049746	0.00814126	0.0125288	0.0309713	0.0194245	0.00802123	0.026706	0.0382586	0.0014403	0.0258491	0.0119593	0.0243386	0.0234459	0.0238532	0.0346761	0.0119287
44.07	0.0744132	0.04065	0.155071	0.0014724	0.0470898	0.0409814	-0.00239964	0.0496132	0.106511	-0.0377191	0.0866801	-0.0219465	-0.0127668	0.0492163	0.0692763	0.0184515	0.0425231	0.117983	0.0181988	0.0385413	0.0872434	0.0292109	0.0200675	0.0157466	0.0144479	0.0246521	0.0489977	0.00847727	0.0146586	0.0323987	0.0205876	0.00780972	0.0262676	0.035254	0.000412391	0.029194	0.0102773	0.0249409	0.0241529	0.0239314	0.0345142	0.0116177
44.265	0.0695893	0.0438693	0.149039	0.000828544	0.0477077	0.0432216	-0.0029819	0.0504685	0.1048	-0.0353818	0.075445	-0.0231282	-0.0125731	0.0509892	0.0700433	0.0202326	0.0436781	0.117074	0.0197068	0.0398023	0.0859379	0.0297711	0.0209043	0.0173951	0.0142613	0.0249526	0.0485939	0.0093267	0.016652	0.0336145	0.0214559	0.00783201	0.026353	0.033447	0	0.0318059	0.00822849	0.0257002	0.024611	0.0247628	0.0344509	0.0112412
44.46	0.0651445	0.0466917	0.142548	0.000166906	0.0479636	0.0443944	-0.0026822	0.0524439	0.102278	-0.0331505	0.0642537	-0.0238254	-0.0111794	0.0527442	0.0719044	0.0204173	0.0444185	0.116642	0.0204656	0.0397756	0.0879926	0.0310219	0.0215622	0.0188085	0.0139771	0.0250012	0.0477784	0.00981407	0.0183289	0.0342941	0.0217958	0.00799785	0.0256267	0.031313	0.000287967	0.034588	0.00572163	0.025301	0.0247618	0.0257709	0.0343289	0.010931
44.655	0.0597645	0.0506165	0.137389	0.000854577	0.0483604	0.0465285	-0.00423406	0.0525582	0.0994024	-0.030311	0.0550289	-0.0240279	-0.00957415	0.0519156	0.0725394	0.0218111	0.0465088	0.117145	0.021806	0.0386378	0.0891476	0.0315746	0.0216434	0.0198318	0.0136035	0.0252936	0.0473328	0.0104449	0.0195675	0.0347623	0.0225129	0.00807343	0.0254627	0.0297619	0.000910088	0.0373829	0.00354185	0.0246855	0.0248669	0.026844	0.0342491	0.0106658
44.85	0.0554073	0.0542675	0.132653	0.0014724	0.0489338	0.0477629	-0.00472807	0.0541983	0.0970295	-0.0296582	0.042365	-0.0224139	-0.00783688	0.0506984	0.0725216	0.023081	0.0475496	0.117339	0.0217266	0.0375526	0.08898	0.031664	0.0216271	0.0209528	0.01349	0.0245953	0.0455673	0.0113785	0.0208817	0.0354572	0.0230344	0.00801307	0.0258816	0.0275171	0.000550011	0.0397851	0.00209495	0.0242858	0.0254688	0.0271447	0.0339573	0.010427
45.045	0.0513505	0.0575135	0.128349	0.00139303	0.0483426	0.0476308	-0.00504555	0.0551241	0.0938813	-0.0284149	0.0326818	-0.0223256	-0.00844581	0.0498691	0.0708104	0.0245891	0.0479902	0.116563	0.0214447	0.0369526	0.0904792	0.0313395	0.0214078	0.0224147	0.0134579	0.0248386	0.0433811	0.0123872	0.022309	0.0364011	0.0236309	0.00825504	0.0265297	0.0259594	0.000674436	0.041618	0.00109342	0.0229435	0.0262083	0.0277079	0.0335823	0.010238
45.24	0.0481223	0.0621697	0.123305	0.00100507	0.0466054	0.0473838	-0.00706475	0.0558734	0.090777	-0.027392	0.0228309	-0.0228723	-0.00620564	0.0479902	0.0671504	0.0264413	0.0483426	0.117119	0.0200598	0.037799	0.09137	0.0310067	0.0207663	0.0236738	0.0136122	0.0250175	0.0413378	0.0128836	0.0233139	0.0376697	0.02385	0.00888958	0.0275312	0.0248401	0.000955804	0.0428877	5.8913e-05	0.0213463	0.0265358	0.0282184	0.0331301	0.0100861
45.435	0.0458205	0.0671174	0.118128	0.000731393	0.0448681	0.0482569	-0.00710857	0.0557146	0.0877875	-0.0238997	0.0153262	-0.0218938	-0.00307461	0.046138	0.0645045	0.028082	0.0483515	0.118291	0.0185867	0.0379399	0.0921021	0.0311939	0.0194997	0.0250304	0.0144572	0.0245304	0.0392442	0.0130767	0.023918	0.0389083	0.0237521	0.00896516	0.0281005	0.0241138	0.00116506	0.0440919	0	0.0196835	0.0266862	0.0282575	0.0329111	0.00990681
45.63	0.0425396	0.0705303	0.114485	0.000608209	0.0435626	0.0489801	-0.00599737	0.0548333	0.0850095	-0.0205839	0.00899361	-0.0215763	-0.000358213	0.0451945	0.0612503	0.0308689	0.0479369	0.118212	0.0159675	0.0372523	0.0920406	0.0312909	0.0177454	0.0258912	0.0144169	0.0238726	0.0375459	0.0134212	0.0244014	0.0401094	0.0235031	0.00962961	0.0279563	0.0239045	0.00163637	0.0446749	0.000425587	0.0177587	0.0269218	0.0289512	0.0325952	0.00973374
45.825	0.0415694	0.0744989	0.112007	-0.000238204	0.041772	0.0498094	-0.00411024	0.0525137	0.0818614	-0.0169944	0.00231755	-0.0198918	0.00254296	0.043148	0.0579427	0.031742	0.0477781	0.118997	0.013366	0.0359912	0.0927987	0.031681	0.0162425	0.0262321	0.0141812	0.0231738	0.0357127	0.0134297	0.0252621	0.0414535	0.0239413	0.0102185	0.0283032	0.023839	0.0022057	0.0453036	0.000733349	0.0160502	0.0275699	0.0292133	0.0323542	0.00962087
46.02	0.0391349	0.0764921	0.108568	-0.00194056	0.0389324	0.0502945	-0.00249679	0.0510057	0.0792066	-0.0146926	-0.0025152	-0.0190892	0.00352208	0.0407408	0.0562055	0.0341054	0.0462701	0.11823	0.0106058	0.0345359	0.0944738	0.0324768	0.0149835	0.02689	0.0138643	0.0232551	0.0341737	0.0135302	0.0257906	0.0424654	0.0242583	0.0100673	0.0291671	0.0239634	0.00353431	0.0454346	0.000890764	0.0142173	0.0279625	0.0295408	0.0319514	0.00951944
46.215	0.0357747	0.0799228	0.106539	-0.0037572	0.0358369	0.0518375	-0.00178245	0.0470454	0.0752024	-0.0116327	-0.00746225	-0.0175989	0.00624737	0.0387032	0.0534275	0.0368567	0.0441804	0.117418	0.00955619	0.0336361	0.0962117	0.0330938	0.0140011	0.0270853	0.0140432	0.0231492	0.0323156	0.0142029	0.0253524	0.043983	0.0239789	0.0100445	0.030679	0.023584	0.00471257	0.0453102	0.000818655	0.0124566	0.0278446	0.0301691	0.0315747	0.00943343
46.41	0.0329523	0.0842	0.102614	-0.00754924	0.0315331	0.0527811	-0.00141226	0.0443379	0.0708104	-0.00872266	-0.0114308	-0.017202	0.00883169	0.0349378	0.0511524	0.0382771	0.0444534	0.116554	0.00668994	0.032163	0.0977019	0.0338493	0.0132456	0.0276858	0.0135076	0.0226621	0.031046	0.0144553	0.0256471	0.0456441	0.0234199	0.0100515	0.032643	0.0226018	0.00623771	0.0449242	0.00137526	0.0104799	0.0270722	0.0301889	0.0310103	0.00939779
46.605	0.0308537	0.0876656	0.100762	-0.0118531	0.0284465	0.0541564	-0.000380437	0.0418774	0.0649109	-0.00693268	-0.01532	-0.0177665	0.0115043	0.0322303	0.0501205	0.040702	0.0440655	0.114473	0.00534952	0.0304702	0.0978785	0.0352217	0.0126936	0.0281654	0.0131585	0.022061	0.0298684	0.0147665	0.0253224	0.0468752	0.0226799	0.00942462	0.0341422	0.0219868	0.0071346	0.0439425	0.00168303	0.00864701	0.0264434	0.0298486	0.030432	0.00939233
46.8	0.0278109	0.0929219	0.0981337	-0.0154425	0.0243103	0.0544301	-4.51735e-05	0.0385793	0.0600426	-0.00623549	-0.0185913	-0.0165055	0.0137178	0.0295755	0.0496361	0.0429422	0.0437651	0.113221	0.0038675	0.0295704	0.0992278	0.0366351	0.0128883	0.0289612	0.0133777	0.0220931	0.0292297	0.0152036	0.0246955	0.0479925	0.0220377	0.00927346	0.0360406	0.021843	0.00750787	0.043039	0.00250781	0.0077242	0.0254221	0.029358	0.0300191	0.0094441
46.995	0.0251828	0.0972962	0.0958847	-0.0196403	0.0193099	0.0552327	-0.000345514	0.0376713	0.0546542	-0.00543288	-0.0203026	-0.0161442	0.0159668	0.0282262	0.0482341	0.0450408	0.0419663	0.110461	0.00228008	0.0286707	0.100136	0.0374556	0.013197	0.0295787	0.0136619	0.0219387	0.0279177	0.0147496	0.0229659	0.0486646	0.0215467	0.00904672	0.0382402	0.0212473	0.00872572	0.0419262	0.00356824	0.00678159	0.0252322	0.0286317	0.0294856	0.00947838
47.19	0.0225197	0.102111	0.0941918	-0.0230711	0.0163199	0.0549419	-0.000698556	0.0355017	0.0511619	-0.00342194	-0.0232749	-0.015633	0.0169987	0.027221	0.0471667	0.0487535	0.041852	0.108424	0.00105459	0.0269156	0.10161	0.0377234	0.0131485	0.0297495	0.0137514	0.0215978	0.0267741	0.0145897	0.0219687	0.0492459	0.0212596	0.00841979	0.040034	0.0208481	0.00949818	0.0411213	0.00500195	0.00571456	0.0246892	0.0280426	0.0290956	0.00959627
47.385	0.0212764	0.105313	0.0905763	-0.0257252	0.0112223	0.0541837	-0.000248999	0.0331116	0.0468498	-0.00294571	-0.0244121	-0.0162235	0.0186032	0.0253161	0.0466282	0.0503142	0.040476	0.105522	0.0011873	0.0244462	0.102712	0.037569	0.0132625	0.030367	0.0148478	0.0209072	0.0259253	0.0137149	0.0211079	0.0496613	0.0200743	0.00796686	0.0418735	0.0213849	0.0103423	0.0400542	0.00637627	0.0045297	0.0239564	0.027362	0.0284867	0.00960927
47.58	0.0202802	0.107817	0.0878339	-0.0272866	0.00802147	0.0541577	-0.000293446	0.0292491	0.0416202	-0.00253997	-0.0256376	-0.016047	0.019776	0.0229001	0.0440706	0.0511257	0.0388264	0.102462	-0.00042679	0.0200364	0.102112	0.0375772	0.0132953	0.03096	0.0151484	0.020233	0.0252272	0.0129078	0.0196958	0.0502882	0.0187296	0.00730241	0.0443219	0.0214566	0.010486	0.0386469	0.0073382	0.0041437	0.0234262	0.0257256	0.0276242	0.00959738
47.775	0.0188959	0.109184	0.0854261	-0.0285565	0.00446692	0.05287	0.000474231	0.0269829	0.0359493	-0.000987467	-0.0249055	-0.0169468	0.0195906	0.0210301	0.0431797	0.0516546	0.0371856	0.100654	-0.000823645	0.0175054	0.101848	0.0377725	0.0136204	0.0313173	0.0165127	0.01964	0.0248742	0.0115456	0.0184045	0.0508847	0.0172343	0.00672115	0.0457165	0.0216663	0.0107349	0.0365326	0.00868707	0.00394764	0.022353	0.024521	0.0269341	0.00956416
47.97	0.0173968	0.109837	0.080514	-0.0301179	0.000974587	0.0527023	0.000615194	0.0235528	0.0305076	-0.00120844	-0.0251791	-0.0175906	0.0184267	0.0165593	0.0405782	0.0534186	0.0357042	0.100275	-0.00159958	0.0143127	0.100419	0.0376263	0.0141075	0.0317722	0.0170004	0.0185839	0.0250086	0.0105364	0.0168184	0.0518819	0.0163584	0.00607193	0.0463513	0.0221508	0.0109512	0.0339405	0.0102777	0.00357484	0.0208015	0.0234408	0.0259338	0.00955622
48.165	0.0161535	0.110975	0.0741205	-0.0301002	-0.000356943	0.0503034	0.00281092	0.0233058	0.0254101	-0.00149925	-0.0257608	-0.0191958	0.0173771	0.0130403	0.0373856	0.0542034	0.0349372	0.0999834	-0.00316033	0.0117195	0.0995014	0.0371632	0.0144976	0.031902	0.0178775	0.0175524	0.0249081	0.00939269	0.0156482	0.0531428	0.0152404	0.00629812	0.0464102	0.0223733	0.0115012	0.0311452	0.0114687	0.00299231	0.0191646	0.0220462	0.025047	0.00951357
48.36	0.0140543	0.10959	0.0659979	-0.0295268	-0.00126495	0.0493065	0.00535079	0.0221857	0.0192547	-0.00223074	-0.0253728	-0.0198308	0.015208	0.00923045	0.0359391	0.0551292	0.0329967	0.0999485	-0.00452678	0.00951492	0.0964149	0.0371877	0.0153829	0.0321698	0.0184787	0.0155139	0.0240678	0.00843429	0.015316	0.0539508	0.0137751	0.00638893	0.0469272	0.0228903	0.0116912	0.0285464	0.0122869	0.00241637	0.0169193	0.0208156	0.0240132	0.00937433
48.555	0.0119907	0.108576	0.0565617	-0.0287686	-0.00165291	0.0481242	0.00671788	0.021886	0.014942	-0.00384483	-0.0255316	-0.021709	0.015676	0.00591401	0.034193	0.0559762	0.0322385	0.100293	-0.00597324	0.00921521	0.0905852	0.0374234	0.0163905	0.0328119	0.0191447	0.0139222	0.0229828	0.0076442	0.0142965	0.0544337	0.0126952	0.00709851	0.0487144	0.0241538	0.0115993	0.0246845	0.0121955	0.00197759	0.0147004	0.0192707	0.0230387	0.00923753
48.75	0.00806592	0.108065	0.0459786	-0.0280105	-0.00194373	0.0457342	0.00849008	0.019743	0.0100477	-0.00526462	-0.0262459	-0.022511	0.0158608	0.00250105	0.034193	0.0553501	0.0304219	0.10031	-0.00681077	0.00885392	0.0850026	0.0381625	0.0172676	0.0332505	0.0199324	0.0126386	0.0218477	0.0071647	0.013383	0.0549094	0.0118491	0.0083975	0.0494478	0.0257181	0.0118938	0.0212874	0.0115865	0.000890764	0.0137451	0.017549	0.0219688	0.00911391
48.945	0.00428277	0.109493	0.0391261	-0.0265113	-0.00137924	0.0431676	0.00964509	0.0164005	0.00621181	-0.00765401	-0.0269602	-0.0242483	0.0171307	-0.00178499	0.0337872	0.0537716	0.0300784	0.0999402	-0.00860963	0.00630515	0.0801876	0.0387146	0.0186892	0.0336973	0.0202412	0.0117047	0.0211163	0.00758487	0.0127866	0.055544	0.0113881	0.00940939	0.050364	0.0262026	0.0126663	0.0184793	0.0105195	0.000628719	0.0123444	0.0152971	0.020994	0.00911516
49.14	0.00171623	0.108744	0.0332608	-0.0253296	-0.00093794	0.0401782	0.0123437	0.0152366	0.00272837	-0.00858868	-0.0292798	-0.0251652	0.019115	-0.00536558	0.0340254	0.0531189	0.0279614	0.0985998	-0.0105057	0.00550255	0.0752666	0.0395186	0.0196312	0.0334049	0.0204604	0.0104375	0.0203256	0.0081231	0.0131563	0.0558235	0.0110107	0.0103609	0.0502853	0.0276688	0.0134651	0.0152915	0.00935444	0	0.0108258	0.0137984	0.0201392	0.00905545
49.335	0.00137208	0.107148	0.0295564	-0.0247651	-0.000805866	0.0366325	0.0159065	0.0137635	0.000735203	-0.00927699	-0.030744	-0.0254566	0.0185156	-0.00883124	0.0328348	0.050932	0.0258978	0.0963158	-0.0131509	0.00329794	0.0707691	0.0400467	0.0202973	0.0336242	0.0209148	0.00943816	0.018829	0.00895557	0.0131416	0.0566315	0.0105578	0.011698	0.049912	0.0289324	0.0138384	0.0124768	0.00844435	0.000281368	0.00968011	0.0124566	0.0192701	0.0089523
49.53	0.000886961	0.105754	0.0266197	-0.0249594	-0.000903016	0.033405	0.0184819	0.0124764	-0.000516955	-0.0110936	-0.0324991	-0.0254477	0.0170514	-0.0123763	0.0324729	0.0491948	0.0244602	0.0939258	-0.015012	0.00168448	0.0662449	0.0400145	0.0209791	0.033616	0.0211908	0.00845575	0.0178536	0.00961186	0.0134738	0.0581338	0.01089	0.0127556	0.0496698	0.0303006	0.0148465	0.009649	0.00777651	0.000608453	0.00853437	0.0111407	0.0184838	0.00889766
49.725	0.00212198	0.105983	0.024944	-0.0260091	0.000119918	0.0301774	0.0214269	0.0118681	-0.000482032	-0.0119051	-0.0349246	-0.0265589	0.0150493	-0.0155956	0.0323586	0.0466015	0.0221495	0.0906805	-0.0165023	0.000679326	0.061924	0.0404285	0.0213686	0.0336242	0.0215241	0.00775695	0.0164914	0.0109826	0.0141383	0.0590022	0.0105502	0.0139034	0.0493097	0.0312036	0.0154682	0.0074433	0.00752107	0.00208788	0.00799755	0.0100934	0.017875	0.00886207
49.92	0.00347128	0.10422	0.0226251	-0.0272441	-0.000920796	0.0266324	0.0248488	0.011383	0.00109714	-0.01194	-0.0372969	-0.0277228	0.0134447	-0.0177297	0.0330113	0.0445728	0.0205183	0.0868617	-0.0157613	-8.77164e-05	0.0595251	0.0407537	0.0218154	0.0343388	0.021768	0.0075131	0.0155245	0.011941	0.0145613	0.0599537	0.0108824	0.0149909	0.0484519	0.0326566	0.0168298	0.00573482	0.0068405	0.00381615	0.00773598	0.00959622	0.0174803	0.00878197
50.115	0.00695472	0.103726	0.0213723	-0.0281083	0.000464072	0.0242602	0.0271417	0.0119208	0.00207562	-0.0101056	-0.0395453	-0.026832	0.014415	-0.0192904	0.0342285	0.043268	0.0180578	0.0845244	-0.015259	-0.00131321	0.0570119	0.0406969	0.0212955	0.0350048	0.0219463	0.00726165	0.0152557	0.0124961	0.0150371	0.0606105	0.0108519	0.0158141	0.0470055	0.0341097	0.0177003	0.00488412	0.0063758	0.00557081	0.00788633	0.00872525	0.0174374	0.00870543
50.31	0.0108884	0.101512	0.0212314	-0.0293604	0.00196323	0.0233344	0.0295495	0.0110655	0.00332778	-0.0092681	-0.0407537	-0.0253068	0.0139565	-0.0207452	0.0357099	0.0398988	0.0174228	0.0811375	-0.0137072	-0.00319144	0.0529989	0.0399578	0.0215469	0.0357194	0.0219627	0.00697745	0.0148858	0.012992	0.0160941	0.060256	0.0109275	0.0157684	0.0455261	0.0355038	0.0187998	0.00454384	0.00651342	0.00711574	0.00859328	0.00801169	0.017334	0.00852325
50.505	0.0132784	0.100463	0.0203322	-0.0297395	0.00211309	0.0201595	0.0327243	0.00969842	0.0049768	-0.0106003	-0.0422706	-0.0245042	0.0128187	-0.0217948	0.0384174	0.0364154	0.0171936	0.0775836	-0.0120842	-0.00612818	0.0503879	0.0398356	0.0211973	0.0365153	0.0213452	0.00658741	0.0145909	0.0135133	0.0173703	0.0604523	0.0119318	0.0164704	0.0444722	0.038096	0.0199258	0.00493691	0.0068339	0.00898116	0.00942466	0.00768461	0.0172401	0.00845311
[truncated: 356 more rows]

## Sheet: Fig. 7G_control
Position x (µm)	Shh intensity (AU)
[truncated: 616 more rows]
[truncated: 5 more columns]

## Sheet: Fig. 7G_condition ii
Position x (µm)	Shh intensity (AU)
[truncated: 616 more rows]
[truncated: 34 more columns]

## Sheet: Fig. 7J_control
Position x (µm)	Shh intensity (AU)																										mean	CI_95
[truncated: 616 more rows]

## Sheet: Fig. 7J_condition iii
Position x (µm)	Shh intensity (AU)
[truncated: 616 more rows]
[truncated: 61 more columns]
