# Supplementary material for: Dynamics of morphogen source formation in a growing tissue
Source: PLoS Comput Biol. 2024 Oct 14;20(10):e1012508. doi: 10.1371/journal.pcbi.1012508 (PMC11501038; doi:10.1371/journal.pcbi.1012508)
Supplement: S1 Source data — The zipped folder contains.xlsx files for individual figures with separate tabs corresponding to individual figure panels. (ZIP) [file pcbi.1012508.s011.zip › Fig8_source_data.xlsx]

## Sheet: Fig. 8B_control
Position x (µm)	SHH intensity (AU)
0	1.25527	0.508726	1.38649	0.295535	1.55398	1	0.492452	0.531859	1.02245	1.2918	0.97763	0.914608	1.13113	1.11224	0.744221	1.24421	0.799443	0.917599	1.15033	1.32768	1.34234	1.60955	1.12712	1.34753	0.761854	1.06398	0.654662	0.860171	0.816954	0.800486	1.65718	1.2375	1.09302	0.884917	0.766248	1.07184	0.936178	1.00246	0.586136	0.72222	0.916857	0.69972	1.05093	0.991485	0.699813	1.8349	1.54377	0.937202	0.824497
0.195	1.26143	0.512773	1.37023	0.29499	1.55427	0.996245	0.483915	0.507795	1.00136	1.31202	0.972732	0.928125	1.12141	1.10227	0.751298	1.22594	0.796598	0.919139	1.15146	1.35208	1.3561	1.61595	1.14389	1.36033	0.772823	1.06535	0.644126	0.868333	0.824362	0.776884	1.69189	1.24444	1.10075	0.871799	0.739007	1.04613	0.946056	0.97878	0.586916	0.715843	0.914576	0.690298	1.0392	0.97426	0.706977	1.81196	1.5455	0.9427	0.826482
0.39	1.26837	0.51692	1.35278	0.292777	1.55148	0.984707	0.474376	0.483435	0.980386	1.32371	0.969403	0.936124	1.1073	1.09815	0.753469	1.19992	0.787332	0.921033	1.14701	1.37465	1.37419	1.62506	1.16516	1.36425	0.782129	1.06376	0.640444	0.872345	0.838182	0.74998	1.72378	1.25353	1.10086	0.858915	0.708456	1.01898	0.955535	0.951686	0.586482	0.704935	0.911274	0.680619	1.02277	0.953882	0.709087	1.78656	1.54152	0.949606	0.825921
0.585	1.27332	0.521582	1.33508	0.289556	1.55094	0.967885	0.464513	0.460235	0.955087	1.33135	0.965889	0.942292	1.09213	1.09592	0.754014	1.17043	0.776856	0.91991	1.14152	1.39314	1.39634	1.63039	1.18977	1.35509	0.791426	1.06345	0.642108	0.867242	0.852626	0.720442	1.75919	1.27015	1.09594	0.84175	0.684126	0.983746	0.965075	0.928915	0.580781	0.69186	0.90397	0.673198	1.00773	0.936673	0.706961	1.76117	1.53096	0.953702	0.82522
0.78	1.27714	0.52422	1.3184	0.286692	1.55634	0.949084	0.456109	0.437777	0.92604	1.34149	0.959966	0.948836	1.07431	1.09842	0.753592	1.14285	0.769606	0.917815	1.13439	1.40451	1.41303	1.62767	1.20657	1.34491	0.79698	1.07053	0.649265	0.860111	0.869583	0.686954	1.7855	1.29104	1.08725	0.830607	0.661736	0.948828	0.969	0.902999	0.568546	0.679487	0.896517	0.665948	0.988854	0.927563	0.693723	1.73345	1.51391	0.951468	0.81896
0.975	1.27937	0.52562	1.29993	0.284104	1.56436	0.928212	0.450693	0.421451	0.896057	1.35353	0.950563	0.960482	1.0519	1.10524	0.752775	1.11531	0.763909	0.918154	1.12727	1.41222	1.4248	1.61684	1.22016	1.33762	0.804008	1.07521	0.657419	0.854713	0.890447	0.659791	1.81097	1.31075	1.07745	0.821986	0.634616	0.909924	0.972458	0.879457	0.552482	0.661127	0.896432	0.657671	0.970041	0.917494	0.677029	1.69829	1.49517	0.941828	0.809647
1.17	1.27975	0.525494	1.27486	0.281772	1.57117	0.907092	0.444824	0.410122	0.868941	1.36103	0.937515	0.969574	1.0293	1.10564	0.750884	1.09264	0.762088	0.920236	1.12287	1.42132	1.43425	1.59861	1.22822	1.32451	0.813859	1.07472	0.671144	0.854314	0.904996	0.632957	1.83483	1.33638	1.05829	0.812481	0.608994	0.875412	0.972146	0.856314	0.537631	0.642428	0.907575	0.653419	0.948775	0.90576	0.658488	1.6595	1.47847	0.927352	0.801073
1.365	1.27786	0.52182	1.2471	0.280065	1.57556	0.881338	0.437835	0.40091	0.841897	1.36179	0.928111	0.973574	1.00775	1.09984	0.746103	1.07136	0.757732	0.923044	1.11825	1.43194	1.44589	1.57904	1.23149	1.3106	0.828329	1.0755	0.679834	0.856688	0.923538	0.607465	1.85699	1.36945	1.03166	0.805835	0.579197	0.850796	0.966592	0.835354	0.519505	0.626832	0.914707	0.651192	0.922993	0.897732	0.639434	1.62094	1.46325	0.910945	0.791783
1.56	1.27392	0.514943	1.22016	0.278492	1.57496	0.852333	0.431199	0.391081	0.811884	1.35857	0.922331	0.974998	0.985205	1.08285	0.741676	1.04835	0.745426	0.921291	1.10955	1.44371	1.4609	1.56688	1.23383	1.30135	0.840069	1.07871	0.681879	0.859452	0.9448	0.587909	1.88802	1.3981	1.01413	0.79633	0.548922	0.826102	0.958048	0.814074	0.503467	0.608437	0.914092	0.648614	0.897241	0.881309	0.624132	1.58418	1.44241	0.898603	0.782096
1.755	1.26452	0.509569	1.19757	0.276424	1.57369	0.823579	0.429128	0.383134	0.7798	1.35207	0.917969	0.973198	0.959632	1.05648	0.738899	1.02146	0.729911	0.913013	1.09806	1.46001	1.47393	1.56025	1.23265	1.29181	0.851879	1.07947	0.685796	0.863672	0.965422	0.567712	1.91422	1.41928	0.998693	0.787874	0.52428	0.803948	0.944782	0.790099	0.487281	0.586481	0.908057	0.647252	0.873266	0.866398	0.611167	1.55028	1.41423	0.890154	0.772557
1.95	1.25251	0.505479	1.17771	0.272038	1.57433	0.797787	0.429716	0.376561	0.74701	1.34427	0.907533	0.972429	0.934848	1.02684	0.734469	0.995816	0.712504	0.907376	1.08664	1.48184	1.48242	1.54119	1.23137	1.28793	0.867796	1.088	0.695318	0.8742	0.979944	0.539743	1.94215	1.43828	0.980956	0.7794	0.506726	0.783144	0.931136	0.765517	0.472074	0.56631	0.899726	0.646683	0.854382	0.852358	0.603201	1.51592	1.37736	0.882811	0.758806
2.145	1.24094	0.501152	1.15969	0.267055	1.57479	0.77374	0.428532	0.371581	0.718615	1.33424	0.892999	0.970335	0.910916	1.00059	0.727733	0.970279	0.695599	0.90529	1.07167	1.5033	1.48735	1.51662	1.23381	1.28476	0.888192	1.09408	0.71107	0.884467	0.997689	0.513827	1.9815	1.45759	0.956921	0.769965	0.49476	0.763727	0.915002	0.74415	0.452717	0.551987	0.890405	0.643187	0.834277	0.837867	0.596909	1.48257	1.34109	0.874238	0.740631
2.34	1.23238	0.498321	1.14481	0.263182	1.57791	0.746151	0.424988	0.369046	0.69368	1.32113	0.877426	0.965559	0.886295	0.979253	0.720137	0.942575	0.678894	0.90451	1.05703	1.52237	1.49146	1.4818	1.23437	1.27345	0.909542	1.0955	0.727576	0.892829	1.01659	0.488465	2.02895	1.47391	0.926698	0.759619	0.491364	0.739959	0.896157	0.721059	0.431619	0.537362	0.882026	0.636872	0.813455	0.822106	0.589216	1.45381	1.29734	0.864466	0.723274
2.535	1.22989	0.494636	1.12836	0.258702	1.58273	0.715398	0.420742	0.368431	0.670744	1.30546	0.866711	0.960063	0.869488	0.955973	0.711624	0.907794	0.657742	0.902045	1.04729	1.53874	1.49818	1.43915	1.22409	1.25685	0.926143	1.09873	0.74267	0.89775	1.03637	0.46767	2.07935	1.48655	0.896883	0.748008	0.496441	0.721131	0.876575	0.696035	0.408467	0.526539	0.87642	0.629856	0.791932	0.800489	0.580214	1.42875	1.25258	0.856632	0.707413
2.73	1.22691	0.488188	1.11207	0.253782	1.58828	0.683251	0.41879	0.366341	0.6456	1.28406	0.859192	0.952911	0.853522	0.933572	0.700711	0.871309	0.632491	0.895592	1.0358	1.55116	1.50505	1.40051	1.21183	1.23336	0.936662	1.10943	0.757652	0.903408	1.0547	0.446623	2.12158	1.49354	0.864919	0.735947	0.499846	0.703282	0.858656	0.668784	0.386944	0.51531	0.873211	0.619523	0.774809	0.7785	0.57115	1.40739	1.20834	0.847747	0.690975
2.925	1.22032	0.481259	1.0938	0.248601	1.59141	0.650393	0.416739	0.361821	0.615833	1.26154	0.852202	0.946513	0.83995	0.910779	0.686382	0.836406	0.607583	0.883104	1.02616	1.55712	1.51106	1.36944	1.19817	1.20317	0.945751	1.11145	0.768639	0.901146	1.06772	0.425109	2.15409	1.4955	0.82851	0.716859	0.491572	0.682382	0.840772	0.646655	0.367561	0.505484	0.874154	0.604299	0.753636	0.759095	0.565318	1.39438	1.16482	0.846049	0.674412
3.12	1.20676	0.475663	1.07431	0.243565	1.5946	0.621254	0.414938	0.357157	0.582969	1.24036	0.844802	0.941384	0.827229	0.887899	0.668102	0.803777	0.586593	0.866737	1.02044	1.55666	1.51753	1.34037	1.19268	1.17346	0.952847	1.11496	0.777373	0.902082	1.08034	0.408768	2.17892	1.4949	0.791581	0.695041	0.477457	0.664802	0.818938	0.627723	0.354564	0.493952	0.875836	0.587106	0.732791	0.739285	0.555896	1.38384	1.12787	0.852777	0.655108
3.315	1.18587	0.471816	1.05635	0.238615	1.59891	0.593355	0.412794	0.35028	0.552147	1.22007	0.837624	0.935246	0.812048	0.867835	0.647201	0.773813	0.575266	0.852921	1.02436	1.55014	1.5251	1.30875	1.18611	1.14578	0.96113	1.11953	0.78784	0.902437	1.0916	0.393293	2.19239	1.49699	0.757642	0.679185	0.461436	0.649014	0.797397	0.610195	0.345318	0.479204	0.876925	0.56609	0.71457	0.723719	0.546785	1.37697	1.0958	0.859435	0.638842
3.51	1.16191	0.466774	1.04128	0.232933	1.60266	0.565818	0.40858	0.346134	0.52905	1.19879	0.830342	0.925316	0.790907	0.849016	0.625788	0.744769	0.566263	0.840825	1.03201	1.53518	1.53	1.2743	1.18701	1.12115	0.964734	1.12604	0.7953	0.904569	1.09766	0.376978	2.19624	1.50024	0.729863	0.668579	0.44382	0.630732	0.774228	0.592545	0.34096	0.462959	0.872837	0.542534	0.693048	0.706806	0.534926	1.36325	1.06889	0.854249	0.620916
3.705	1.13668	0.461707	1.02682	0.22697	1.6051	0.54086	0.401476	0.343456	0.509305	1.18033	0.821317	0.913434	0.763514	0.831815	0.604387	0.713639	0.556472	0.831797	1.03973	1.51838	1.52964	1.24627	1.18932	1.09653	0.966978	1.1312	0.805117	0.904595	1.1062	0.36457	2.20086	1.50762	0.707439	0.652169	0.421743	0.613697	0.749803	0.575918	0.335086	0.445326	0.865354	0.516246	0.671984	0.692268	0.522062	1.35217	1.04081	0.841377	0.598786
3.9	1.10766	0.456863	1.00973	0.220641	1.60755	0.519157	0.393646	0.339739	0.489012	1.16399	0.811534	0.898021	0.73262	0.820814	0.581949	0.684752	0.54496	0.823368	1.04379	1.50292	1.52207	1.21793	1.19392	1.06511	0.971649	1.13214	0.819535	0.908555	1.11457	0.353133	2.21078	1.52035	0.683074	0.640792	0.399743	0.595839	0.726426	0.553763	0.324246	0.42661	0.861188	0.491507	0.652462	0.673595	0.513426	1.34218	1.01179	0.827867	0.57889
4.095	1.07328	0.45224	0.988234	0.21569	1.60985	0.501218	0.386314	0.335217	0.468479	1.14092	0.795894	0.877829	0.706279	0.815505	0.559986	0.65669	0.531803	0.81153	1.04134	1.48348	1.51371	1.19369	1.19435	1.02081	0.979283	1.13897	0.83092	0.911024	1.12301	0.340422	2.21908	1.53254	0.664167	0.628991	0.37919	0.57474	0.70434	0.531053	0.312869	0.408987	0.864155	0.471066	0.629522	0.651192	0.499659	1.3298	0.982569	0.821255	0.559844
4.29	1.03544	0.447939	0.964597	0.211902	1.61338	0.485314	0.376023	0.329882	0.451434	1.11116	0.780858	0.858478	0.686109	0.809313	0.540148	0.628936	0.518572	0.803775	1.0372	1.45881	1.51022	1.17408	1.1896	0.977905	0.9889	1.15147	0.8389	0.914135	1.12518	0.326593	2.22894	1.54221	0.649074	0.61965	0.363273	0.560946	0.681976	0.512129	0.298867	0.39748	0.868617	0.45142	0.607462	0.628953	0.48544	1.31336	0.953851	0.814014	0.54304
4.485	0.996455	0.440575	0.946375	0.208354	1.61674	0.472391	0.36315	0.323388	0.437821	1.0794	0.773308	0.840575	0.668803	0.805404	0.520961	0.601159	0.50779	0.800863	1.03157	1.432	1.51018	1.15717	1.17915	0.941626	0.997175	1.16757	0.843423	0.913242	1.13281	0.314177	2.23372	1.54455	0.634509	0.611098	0.352676	0.556362	0.656701	0.498664	0.282092	0.385721	0.870423	0.431236	0.585573	0.608551	0.472141	1.29159	0.914465	0.808174	0.533914
4.68	0.955496	0.429517	0.931493	0.206667	1.61779	0.46325	0.352064	0.316501	0.425056	1.04433	0.771316	0.821796	0.648176	0.804916	0.499788	0.574561	0.50014	0.800951	1.02571	1.40623	1.51277	1.14759	1.16684	0.907799	1.01075	1.18495	0.847868	0.906094	1.15146	0.306604	2.23355	1.54558	0.6214	0.600406	0.345458	0.547074	0.630204	0.485242	0.265006	0.373297	0.871941	0.413848	0.562018	0.591973	0.463232	1.2675	0.870018	0.801399	0.52823
4.875	0.908555	0.417198	0.919828	0.20658	1.61783	0.453668	0.344384	0.311395	0.412992	1.01321	0.769838	0.802785	0.627374	0.803518	0.472798	0.549694	0.496595	0.801762	1.01903	1.37971	1.51249	1.13503	1.14811	0.876711	1.01929	1.21035	0.8559	0.890125	1.17282	0.304308	2.22681	1.55654	0.601211	0.591186	0.342244	0.533125	0.602997	0.471604	0.249158	0.361365	0.874192	0.397971	0.540362	0.574009	0.45571	1.24917	0.830811	0.791603	0.523823
5.07	0.859901	0.400428	0.909912	0.207501	1.61677	0.441182	0.339719	0.306437	0.401822	0.986497	0.762703	0.786684	0.606248	0.801272	0.446162	0.524335	0.495275	0.804948	1.01253	1.35595	1.50784	1.11656	1.12469	0.846151	1.02317	1.23243	0.855164	0.876886	1.1868	0.299534	2.22117	1.56694	0.576101	0.582348	0.340086	0.516679	0.582098	0.455791	0.233943	0.349643	0.877564	0.383635	0.519953	0.555476	0.449006	1.2356	0.79753	0.780375	0.513124
5.265	0.811005	0.381602	0.904445	0.208492	1.61303	0.429323	0.340391	0.300231	0.39118	0.960354	0.753251	0.778191	0.584508	0.794872	0.422615	0.502108	0.493584	0.81162	1.00982	1.33389	1.497	1.0871	1.09935	0.816726	1.02757	1.24479	0.856559	0.867407	1.1897	0.296397	2.21689	1.56756	0.552924	0.574585	0.336005	0.503838	0.562412	0.43997	0.216778	0.336524	0.88338	0.370896	0.498368	0.538376	0.438906	1.22596	0.762793	0.767527	0.498088
5.46	0.763542	0.363595	0.90403	0.209508	1.60981	0.420635	0.343387	0.293631	0.379785	0.93584	0.743313	0.777708	0.564174	0.779853	0.405457	0.48428	0.496264	0.820025	1.0144	1.31272	1.4783	1.05103	1.07034	0.792586	1.03617	1.25055	0.858898	0.859331	1.18524	0.294578	2.21302	1.56822	0.530526	0.566752	0.33123	0.488389	0.538706	0.426176	0.200931	0.324342	0.888076	0.359496	0.478075	0.521883	0.429258	1.21414	0.73209	0.751027	0.48457
5.655	0.718955	0.344678	0.906479	0.211801	1.60858	0.412783	0.341808	0.286941	0.368318	0.915459	0.732774	0.780807	0.544901	0.758064	0.39138	0.468942	0.502687	0.826321	1.02414	1.29386	1.4504	1.01368	1.04153	0.781392	1.04611	1.24679	0.858361	0.853058	1.18031	0.294206	2.20894	1.55817	0.508137	0.559621	0.328007	0.471917	0.515086	0.41174	0.186981	0.311449	0.894796	0.348945	0.456988	0.502953	0.419167	1.19524	0.702438	0.734285	0.477974
5.85	0.675605	0.325409	0.909506	0.21395	1.60268	0.40237	0.337574	0.282443	0.356016	0.894044	0.720801	0.785633	0.52516	0.732101	0.379359	0.453051	0.502069	0.832519	1.03698	1.2797	1.41943	0.977384	1.02229	0.766783	1.05713	1.23578	0.851672	0.846473	1.17135	0.295298	2.2016	1.54611	0.48521	0.549995	0.323138	0.453617	0.494949	0.400372	0.174365	0.296788	0.901181	0.339243	0.435769	0.476307	0.41444	1.17433	0.677956	0.718081	0.475988
6.045	0.633124	0.306832	0.909408	0.215341	1.5903	0.391347	0.331888	0.276549	0.344756	0.871987	0.708836	0.792332	0.508128	0.70707	0.368268	0.439598	0.494142	0.832782	1.04867	1.26608	1.38828	0.942682	1.00267	0.744281	1.06383	1.22798	0.841776	0.836473	1.15675	0.294474	2.18597	1.53327	0.465004	0.54088	0.319741	0.438194	0.478841	0.390243	0.163907	0.285177	0.906632	0.328209	0.41381	0.452494	0.411925	1.14905	0.654674	0.706183	0.470063
6.24	0.591889	0.288615	0.911578	0.218104	1.57258	0.380701	0.326401	0.268158	0.334655	0.853931	0.696511	0.804106	0.493818	0.683361	0.356315	0.425935	0.47932	0.827833	1.05633	1.25247	1.35637	0.915484	0.984111	0.721588	1.0642	1.22875	0.831725	0.823528	1.14425	0.290818	2.16469	1.50869	0.447155	0.533402	0.315166	0.420016	0.465022	0.381743	0.156369	0.275395	0.910307	0.313298	0.393378	0.431065	0.407822	1.12994	0.63291	0.695032	0.462214
6.435	0.556549	0.272725	0.915262	0.220821	1.55064	0.370174	0.320856	0.259968	0.323192	0.838648	0.685869	0.816718	0.480271	0.657543	0.345755	0.40809	0.462986	0.817871	1.06187	1.23839	1.3237	0.891492	0.968644	0.701434	1.06185	1.23153	0.827497	0.806971	1.12598	0.286486	2.14087	1.47572	0.431601	0.523931	0.309006	0.403666	0.455352	0.371978	0.150677	0.262832	0.916622	0.297054	0.37504	0.410796	0.400627	1.10778	0.612041	0.683881	0.456989
6.63	0.524644	0.260302	0.919662	0.224674	1.5279	0.36146	0.313623	0.253998	0.311278	0.822495	0.674895	0.823971	0.465238	0.630627	0.335501	0.389718	0.45067	0.809444	1.06519	1.22276	1.28676	0.861946	0.954105	0.679374	1.05745	1.24232	0.830634	0.790785	1.10757	0.279909	2.11146	1.44124	0.421732	0.519036	0.304968	0.39105	0.448862	0.364622	0.146292	0.249826	0.921543	0.280765	0.357107	0.396982	0.392521	1.0828	0.593041	0.670947	0.453601
6.825	0.493714	0.248735	0.923498	0.228409	1.5062	0.353618	0.306276	0.248624	0.300095	0.80691	0.665128	0.830861	0.448031	0.608917	0.32372	0.373722	0.444026	0.803589	1.06641	1.20908	1.24675	0.823336	0.946532	0.656682	1.05486	1.25746	0.827879	0.774695	1.08563	0.274545	2.07951	1.40928	0.411075	0.509539	0.298417	0.37924	0.441601	0.356763	0.140002	0.239845	0.925087	0.264949	0.337212	0.383915	0.385677	1.0564	0.577974	0.658948	0.452706
7.02	0.465534	0.23712	0.927361	0.233306	1.48549	0.345305	0.296296	0.243231	0.293276	0.79261	0.658217	0.836158	0.426807	0.594342	0.312095	0.361237	0.438991	0.796424	1.06963	1.19113	1.20364	0.787006	0.94349	0.629787	1.05004	1.2665	0.81716	0.759289	1.06688	0.268489	2.04553	1.37655	0.403744	0.498925	0.289033	0.361624	0.431783	0.347206	0.133374	0.232245	0.927431	0.252903	0.316148	0.372188	0.377509	1.03118	0.566862	0.64469	0.449592
7.215	0.44074	0.227637	0.926698	0.238306	1.46705	0.337103	0.28811	0.236745	0.288586	0.775848	0.654181	0.836258	0.404906	0.582494	0.300493	0.348456	0.432301	0.789843	1.07327	1.16511	1.16408	0.754123	0.939478	0.603152	1.03462	1.26551	0.802396	0.745339	1.03974	0.260136	2.00347	1.34185	0.398164	0.492444	0.27932	0.347466	0.421966	0.335553	0.128643	0.222732	0.930553	0.244525	0.300528	0.358701	0.367993	1.00663	0.558662	0.627279	0.443713
7.41	0.415395	0.217718	0.922531	0.243265	1.44804	0.33182	0.283118	0.230249	0.282337	0.757196	0.650311	0.837325	0.383105	0.570007	0.292114	0.336403	0.426002	0.786062	1.07314	1.13599	1.12965	0.725746	0.928908	0.582219	1.01489	1.25763	0.784443	0.732524	1.01106	0.25122	1.94962	1.30715	0.392541	0.487419	0.262285	0.338134	0.412947	0.327677	0.126035	0.212594	0.931238	0.238848	0.290935	0.344039	0.358252	0.98493	0.554893	0.613232	0.436805
7.605	0.386469	0.206671	0.915625	0.248471	1.42752	0.330676	0.278533	0.224337	0.274854	0.737352	0.644429	0.837135	0.362254	0.557836	0.284194	0.325818	0.420098	0.782597	1.06749	1.10761	1.0965	0.697292	0.92104	0.561909	0.999792	1.24607	0.767669	0.721763	0.984328	0.242737	1.89091	1.27707	0.387264	0.486795	0.237634	0.326377	0.403529	0.325936	0.124103	0.198367	0.931347	0.231497	0.28156	0.332	0.348013	0.963267	0.550026	0.600282	0.42947
7.8	0.356251	0.195959	0.908849	0.254127	1.4017	0.331597	0.27177	0.216101	0.265956	0.716917	0.639634	0.835469	0.351109	0.547502	0.277382	0.317959	0.417841	0.777572	1.06032	1.08099	1.06389	0.670925	0.914689	0.542951	0.986302	1.22764	0.754351	0.705681	0.962328	0.236482	1.83585	1.25167	0.383192	0.488025	0.217377	0.315581	0.392906	0.323657	0.123713	0.18388	0.929097	0.223936	0.272231	0.316723	0.33708	0.939127	0.544762	0.591647	0.427523
7.995	0.327942	0.18808	0.902895	0.25813	1.37226	0.333338	0.262121	0.209951	0.258999	0.700361	0.637243	0.835531	0.354624	0.540165	0.273637	0.313155	0.416697	0.780196	1.05264	1.05671	1.03559	0.646379	0.912012	0.527233	0.970342	1.20771	0.739448	0.695717	0.944981	0.229343	1.78447	1.22422	0.380176	0.489697	0.210895	0.310356	0.381407	0.319497	0.123341	0.171689	0.921139	0.221086	0.267131	0.298548	0.32406	0.908501	0.534818	0.578176	0.42553
8.19	0.305347	0.179872	0.89516	0.261391	1.34051	0.338858	0.254441	0.208486	0.253469	0.687255	0.632831	0.832929	0.362291	0.537046	0.270255	0.308025	0.414862	0.790524	1.04136	1.02851	1.00886	0.62334	0.904456	0.511585	0.955161	1.18293	0.727873	0.682261	0.929731	0.228545	1.73532	1.19289	0.376564	0.483926	0.208157	0.306969	0.371175	0.314957	0.122318	0.16267	0.908025	0.221157	0.262536	0.283784	0.312972	0.876762	0.525116	0.556022	0.422236
8.385	0.288684	0.171597	0.884716	0.26493	1.30643	0.345014	0.246512	0.211817	0.248654	0.677051	0.624586	0.826352	0.369777	0.53748	0.26544	0.302734	0.410648	0.799511	1.02363	0.996632	0.98267	0.603844	0.900488	0.495452	0.944547	1.16111	0.711722	0.667818	0.911102	0.230503	1.69059	1.16087	0.371902	0.472593	0.205445	0.301735	0.360206	0.309126	0.121183	0.159273	0.889781	0.224949	0.25559	0.272719	0.302498	0.846588	0.515468	0.53615	0.416668
8.58	0.275731	0.164579	0.869703	0.268484	1.2698	0.351094	0.239451	0.215617	0.242934	0.66831	0.614928	0.81811	0.372648	0.537248	0.258641	0.297066	0.406882	0.8001	1.00785	0.965686	0.954417	0.58941	0.885359	0.475679	0.937858	1.14367	0.692547	0.653972	0.890533	0.234393	1.64929	1.13073	0.362804	0.455679	0.201572	0.299864	0.352287	0.302264	0.118575	0.155764	0.87223	0.227176	0.250723	0.263951	0.292843	0.820712	0.507534	0.519167	0.413958
8.775	0.264918	0.159748	0.848784	0.271277	1.23551	0.354694	0.234169	0.216682	0.235577	0.656102	0.609742	0.812448	0.37044	0.533758	0.253031	0.295392	0.400871	0.791753	1.00381	0.934488	0.933429	0.57254	0.864009	0.451427	0.929055	1.12455	0.672289	0.639363	0.867052	0.239705	1.60976	1.10174	0.355691	0.441027	0.199025	0.296545	0.342495	0.294006	0.116877	0.152567	0.85316	0.229769	0.246776	0.252419	0.284565	0.789603	0.503726	0.502223	0.411754
8.97	0.255627	0.156076	0.827075	0.275008	1.20452	0.356495	0.231266	0.21806	0.225257	0.638956	0.608776	0.809723	0.368967	0.525837	0.25085	0.296622	0.394492	0.777075	1.00492	0.901877	0.91229	0.555747	0.837608	0.430987	0.917288	1.10483	0.65288	0.621471	0.842115	0.239375	1.56295	1.06502	0.352988	0.424105	0.19549	0.29217	0.332557	0.286797	0.115638	0.150132	0.832494	0.231054	0.24423	0.241167	0.272558	0.759421	0.498688	0.489133	0.408383
9.165	0.248757	0.151863	0.806528	0.27825	1.17199	0.358626	0.23168	0.219512	0.213509	0.618028	0.610705	0.807519	0.366146	0.513258	0.248456	0.297409	0.388062	0.763734	1.00506	0.871368	0.88609	0.537707	0.816934	0.416422	0.904005	1.0751	0.637908	0.60188	0.820159	0.234887	1.51533	1.02943	0.347642	0.408552	0.192769	0.28406	0.323494	0.279857	0.114243	0.147628	0.809453	0.231194	0.24342	0.22951	0.264872	0.735313	0.492381	0.4769	0.404607
9.36	0.246479	0.146719	0.792283	0.280754	1.13624	0.361786	0.233272	0.221317	0.202821	0.597365	0.610306	0.80366	0.358781	0.500106	0.241314	0.298202	0.383044	0.751694	1.00377	0.843363	0.857253	0.519884	0.79976	0.402021	0.890402	1.0408	0.622441	0.582731	0.798766	0.227591	1.46732	0.997314	0.343768	0.395096	0.187293	0.273541	0.317117	0.270005	0.113073	0.145081	0.788623	0.230119	0.241325	0.217472	0.25749	0.718158	0.483979	0.466466	0.400277
9.555	0.249402	0.143657	0.781437	0.282723	1.09754	0.365251	0.234204	0.224517	0.193961	0.577801	0.597602	0.796807	0.348199	0.486735	0.230281	0.298277	0.377149	0.740009	1.00008	0.820623	0.826832	0.504409	0.786867	0.388695	0.876565	1.01049	0.606698	0.560203	0.77181	0.218944	1.41906	0.96756	0.337894	0.390998	0.179842	0.259799	0.309509	0.263316	0.111505	0.141988	0.771391	0.231147	0.240103	0.206275	0.250053	0.701447	0.479057	0.456211	0.389749
9.75	0.2552	0.140879	0.769937	0.283406	1.05766	0.368416	0.235331	0.22687	0.187187	0.557898	0.577329	0.787285	0.343814	0.471899	0.218039	0.298502	0.367436	0.724104	0.992103	0.800413	0.795973	0.488197	0.778775	0.379883	0.860596	0.977765	0.590226	0.535171	0.735436	0.21293	1.38025	0.937425	0.333951	0.389135	0.170935	0.2472	0.301607	0.257667	0.107493	0.143227	0.754151	0.233125	0.239869	0.194851	0.239665	0.686753	0.477274	0.445053	0.370819
9.945	0.260093	0.136998	0.7601	0.282581	1.01379	0.371354	0.23602	0.228253	0.182987	0.537763	0.558388	0.778323	0.34018	0.457016	0.208893	0.297836	0.354091	0.705466	0.98105	0.78225	0.763567	0.471267	0.77569	0.373366	0.849176	0.945983	0.571277	0.517668	0.703559	0.205262	1.34895	0.901259	0.335017	0.389291	0.162314	0.236611	0.298194	0.247417	0.10219	0.143851	0.732706	0.235437	0.23684	0.186488	0.22621	0.669249	0.473109	0.43278	0.353712
10.14	0.263591	0.132128	0.754362	0.281127	0.968129	0.375791	0.235534	0.228348	0.179472	0.518184	0.546198	0.767675	0.334254	0.43858	0.202368	0.296278	0.336805	0.686002	0.968042	0.764462	0.733437	0.456459	0.771982	0.367154	0.840459	0.918828	0.555178	0.504385	0.67754	0.199821	1.31774	0.867154	0.338552	0.390175	0.154195	0.226534	0.290724	0.236317	0.0976418	0.14405	0.706675	0.234254	0.234138	0.180118	0.21393	0.646044	0.461405	0.421544	0.340972
10.335	0.265853	0.128635	0.748045	0.279142	0.92721	0.379461	0.230968	0.227949	0.175741	0.499951	0.536975	0.752134	0.326912	0.41881	0.200276	0.29609	0.318514	0.666008	0.956426	0.740777	0.707615	0.445715	0.766133	0.363601	0.825539	0.907824	0.537692	0.498969	0.660132	0.193738	1.28248	0.841082	0.339522	0.386345	0.149153	0.217532	0.284356	0.22871	0.0954408	0.145687	0.679001	0.233055	0.231708	0.177518	0.204188	0.6247	0.44601	0.413928	0.331659
10.53	0.268176	0.126903	0.737531	0.277199	0.888748	0.381781	0.223846	0.22641	0.171024	0.484916	0.5244	0.734545	0.319826	0.404735	0.199996	0.298373	0.299097	0.647354	0.946452	0.713722	0.685481	0.438792	0.760579	0.35654	0.804692	0.906966	0.518803	0.495304	0.642344	0.191009	1.25171	0.815314	0.339323	0.38249	0.145418	0.214603	0.278481	0.222055	0.0938556	0.148122	0.653981	0.233429	0.229084	0.176069	0.196565	0.608939	0.431269	0.413079	0.320937
10.725	0.269551	0.126405	0.722061	0.274592	0.84743	0.384121	0.21949	0.226424	0.167707	0.47199	0.507889	0.720123	0.314536	0.396201	0.199183	0.297225	0.279188	0.628467	0.932778	0.685404	0.667653	0.431167	0.752903	0.343032	0.784702	0.915302	0.500755	0.4954	0.623524	0.186113	1.22206	0.791876	0.337469	0.378712	0.140497	0.209742	0.272442	0.218399	0.0928593	0.150539	0.630278	0.231949	0.22727	0.171281	0.18993	0.5962	0.424409	0.409956	0.306306
10.92	0.269125	0.128175	0.699722	0.271277	0.806009	0.387504	0.217323	0.228237	0.166114	0.460302	0.491266	0.708278	0.310011	0.390984	0.197077	0.293963	0.26384	0.610262	0.915776	0.655282	0.653474	0.421775	0.740972	0.338925	0.769262	0.920371	0.486051	0.495512	0.603396	0.182049	1.20286	0.764955	0.337027	0.375021	0.137568	0.205921	0.266506	0.213599	0.0922093	0.154378	0.606279	0.228624	0.225907	0.167815	0.18254	0.582394	0.41948	0.406624	0.296845
11.115	0.269825	0.131904	0.676915	0.266936	0.768483	0.391695	0.216931	0.230591	0.163312	0.444521	0.475827	0.691388	0.304915	0.380335	0.193984	0.289777	0.256572	0.599848	0.896378	0.627072	0.644182	0.411369	0.732541	0.341671	0.756517	0.921385	0.472517	0.496032	0.586309	0.177812	1.18848	0.733711	0.339826	0.371174	0.136416	0.203625	0.258309	0.207742	0.0917239	0.154855	0.579313	0.226132	0.22396	0.166063	0.175797	0.57439	0.416622	0.403454	0.293325
11.31	0.270026	0.134424	0.65254	0.261294	0.735495	0.394324	0.215414	0.233827	0.159318	0.427822	0.465871	0.667654	0.299393	0.365331	0.190278	0.282972	0.252284	0.596429	0.875751	0.600463	0.632566	0.395695	0.724639	0.343301	0.74631	0.914384	0.45699	0.496794	0.5719	0.175802	1.17608	0.710827	0.343474	0.366694	0.135523	0.200367	0.253353	0.199554	0.0920964	0.151423	0.548586	0.22494	0.220534	0.166149	0.171	0.562538	0.412495	0.402294	0.289642
11.505	0.267751	0.136289	0.629574	0.254966	0.707434	0.394198	0.212433	0.236751	0.152599	0.410003	0.461701	0.642714	0.293327	0.350833	0.187404	0.276424	0.24765	0.595175	0.857918	0.574287	0.618555	0.377247	0.713609	0.343049	0.732611	0.903319	0.438751	0.494931	0.556928	0.17451	1.16345	0.693524	0.354409	0.357172	0.135454	0.196451	0.248605	0.192155	0.0936816	0.149049	0.515017	0.22617	0.215114	0.165612	0.169349	0.551667	0.405666	0.402364	0.284518
11.7	0.264592	0.137674	0.605459	0.24829	0.683043	0.392817	0.209981	0.239827	0.145742	0.392534	0.459518	0.625538	0.289722	0.337771	0.184462	0.272181	0.242742	0.592682	0.84167	0.55188	0.608418	0.359589	0.696462	0.340398	0.714961	0.883408	0.417142	0.488069	0.538125	0.173739	1.14804	0.684469	0.365526	0.342685	0.136312	0.187803	0.241829	0.185145	0.0913858	0.147004	0.488628	0.226863	0.210364	0.163556	0.167636	0.539435	0.403259	0.409046	0.278078
11.895	0.262003	0.139297	0.579886	0.241362	0.659056	0.390263	0.206851	0.241312	0.141321	0.37744	0.460279	0.60747	0.290323	0.325694	0.181845	0.27164	0.239956	0.583084	0.825813	0.52688	0.601223	0.345006	0.67409	0.336776	0.694287	0.858472	0.398712	0.483303	0.523118	0.174277	1.13414	0.676376	0.369815	0.331525	0.141216	0.180031	0.236041	0.18187	0.0901724	0.145349	0.46923	0.228997	0.206805	0.163525	0.165066	0.531329	0.400378	0.416264	0.268166
12.09	0.257412	0.141593	0.552673	0.233252	0.633288	0.386358	0.20334	0.24175	0.138809	0.363017	0.463171	0.58939	0.294434	0.31524	0.178645	0.272026	0.237823	0.5706	0.808464	0.495933	0.59606	0.335666	0.64794	0.32961	0.676213	0.832088	0.384364	0.485746	0.512772	0.178644	1.1266	0.668292	0.368854	0.325139	0.145323	0.175933	0.230513	0.178222	0.0900252	0.142178	0.452768	0.230975	0.204126	0.163174	0.162068	0.526244	0.397248	0.422182	0.259608
12.285	0.251538	0.143823	0.526268	0.224807	0.606742	0.38021	0.200783	0.24218	0.134463	0.353698	0.464848	0.573798	0.299527	0.305413	0.176297	0.26994	0.238684	0.55644	0.794744	0.465293	0.588511	0.327946	0.624147	0.321569	0.665686	0.822167	0.370361	0.494333	0.507729	0.183938	1.12034	0.657176	0.369062	0.318658	0.147221	0.17232	0.226943	0.174253	0.0914376	0.141043	0.436369	0.231123	0.203518	0.161173	0.1603	0.517219	0.395644	0.426433	0.251681
12.48	0.244632	0.146437	0.504698	0.216026	0.582154	0.37187	0.19796	0.24363	0.129473	0.345453	0.461859	0.56113	0.305009	0.296543	0.173707	0.266796	0.242559	0.540547	0.789157	0.439323	0.576319	0.322219	0.60531	0.312627	0.659127	0.822998	0.359886	0.502495	0.50254	0.187664	1.11531	0.647567	0.370474	0.312228	0.149647	0.170648	0.224222	0.169973	0.0938375	0.141312	0.41807	0.227868	0.203386	0.158829	0.158448	0.505313	0.39379	0.429408	0.24609
12.675	0.237902	0.149486	0.489339	0.208054	0.561584	0.363806	0.194999	0.243785	0.124981	0.336167	0.450518	0.545172	0.310089	0.289049	0.171249	0.263666	0.2452	0.52317	0.78701	0.414899	0.561487	0.319186	0.58727	0.303607	0.649743	0.823293	0.350918	0.501776	0.48774	0.189752	1.10925	0.634899	0.371028	0.30157	0.151094	0.170042	0.222152	0.164124	0.0953535	0.144076	0.396049	0.225345	0.203923	0.153363	0.157645	0.497254	0.392879	0.429478	0.242173
12.87	0.231615	0.152139	0.476338	0.198752	0.546376	0.355237	0.191291	0.244272	0.120722	0.329622	0.43644	0.530314	0.310915	0.281687	0.168236	0.260041	0.245122	0.505976	0.781942	0.389321	0.54631	0.317107	0.570989	0.29599	0.63944	0.825329	0.340174	0.49909	0.468479	0.190176	1.09433	0.622586	0.370647	0.290662	0.149976	0.166576	0.219396	0.158137	0.0934994	0.148096	0.370882	0.222191	0.202599	0.152857	0.156742	0.494926	0.393284	0.425702	0.238015
13.065	0.225239	0.153065	0.463409	0.191402	0.536946	0.347662	0.189074	0.246016	0.117296	0.325086	0.418091	0.513299	0.300847	0.272467	0.166213	0.254827	0.242922	0.48474	0.776251	0.365021	0.528984	0.313251	0.554535	0.293009	0.628392	0.829245	0.329351	0.494627	0.449902	0.186935	1.07692	0.617717	0.369157	0.282041	0.149473	0.160433	0.214864	0.152341	0.0910732	0.156916	0.348712	0.21762	0.200077	0.15422	0.156773	0.499746	0.396438	0.422159	0.237259
13.26	0.217866	0.152616	0.449297	0.186621	0.531071	0.338571	0.187957	0.246007	0.113366	0.31894	0.399295	0.494865	0.282349	0.259826	0.166251	0.249305	0.240491	0.455256	0.768953	0.344278	0.508072	0.310374	0.536037	0.290072	0.619702	0.831195	0.314717	0.491655	0.432487	0.17886	1.06321	0.620741	0.367424	0.281556	0.149317	0.154688	0.209665	0.148225	0.0888729	0.162522	0.330639	0.211951	0.196269	0.155886	0.158424	0.50364	0.396905	0.416716	0.238965
13.455	0.210719	0.15311	0.436754	0.181568	0.524095	0.327421	0.189568	0.239673	0.109655	0.308875	0.385	0.481565	0.262026	0.244592	0.167934	0.242782	0.236424	0.420287	0.761368	0.331988	0.483076	0.306786	0.519851	0.285679	0.605337	0.825043	0.301997	0.490537	0.416492	0.171409	1.04944	0.620334	0.361644	0.288843	0.149153	0.151145	0.204137	0.145131	0.0872696	0.161023	0.316576	0.201609	0.193863	0.154897	0.16122	0.505641	0.397995	0.409045	0.241503
13.65	0.205042	0.153494	0.428108	0.176087	0.516018	0.317631	0.192489	0.230891	0.105627	0.297303	0.371845	0.472723	0.245289	0.231724	0.170371	0.234899	0.228649	0.389501	0.751184	0.32672	0.458111	0.303338	0.509497	0.282681	0.59331	0.812063	0.292388	0.486655	0.405331	0.161401	1.03168	0.61433	0.355753	0.298184	0.147887	0.144135	0.197136	0.143545	0.085511	0.15825	0.305339	0.193239	0.191192	0.154804	0.16379	0.506272	0.398595	0.406117	0.242321
13.845	0.200653	0.153912	0.421911	0.170873	0.504545	0.308764	0.195249	0.223123	0.101374	0.286985	0.355732	0.466324	0.237228	0.222492	0.173912	0.225526	0.223635	0.365965	0.733665	0.323057	0.43099	0.298053	0.50754	0.283002	0.585322	0.800704	0.284338	0.485225	0.395532	0.152	1.01386	0.604669	0.350805	0.311319	0.14586	0.134552	0.19426	0.141786	0.0838384	0.155919	0.298121	0.184331	0.189447	0.156143	0.164514	0.503484	0.391298	0.404654	0.24412
14.04	0.197197	0.152745	0.415908	0.164923	0.487797	0.302863	0.196318	0.218399	0.0986571	0.27828	0.336086	0.459516	0.234874	0.218425	0.17386	0.214351	0.224064	0.350813	0.711213	0.315939	0.401042	0.292898	0.50962	0.284987	0.581952	0.791641	0.273707	0.485407	0.384017	0.144661	1.00636	0.60148	0.348726	0.318207	0.142732	0.12658	0.191729	0.139039	0.0824953	0.155901	0.294398	0.176123	0.184386	0.15788	0.164125	0.501904	0.385193	0.398852	0.246487
14.235	0.196111	0.150606	0.407471	0.15717	0.468363	0.298204	0.191	0.215469	0.0990265	0.270307	0.316225	0.452305	0.231482	0.217554	0.171723	0.205323	0.23049	0.341625	0.688431	0.307946	0.377669	0.288279	0.507064	0.28607	0.582705	0.787291	0.260034	0.487677	0.370179	0.140779	0.998303	0.601393	0.352685	0.32442	0.13931	0.12146	0.188394	0.137921	0.0820798	0.157071	0.290162	0.170073	0.178678	0.160994	0.163479	0.499061	0.377843	0.391493	0.244859
14.43	0.196619	0.147768	0.393993	0.150139	0.452142	0.291335	0.182343	0.213559	0.100587	0.266353	0.300043	0.445949	0.227591	0.216353	0.173531	0.198152	0.237676	0.333071	0.665045	0.303619	0.361888	0.286018	0.5017	0.286633	0.571614	0.788305	0.249611	0.484324	0.356914	0.143006	0.990582	0.600874	0.357433	0.329341	0.13749	0.116772	0.185933	0.138242	0.0812307	0.156231	0.283886	0.165946	0.174877	0.166772	0.164491	0.493455	0.371909	0.382009	0.243512
14.625	0.195541	0.143334	0.377207	0.144248	0.436919	0.283748	0.174198	0.211326	0.102913	0.264185	0.289437	0.440488	0.224377	0.217407	0.178754	0.19184	0.241636	0.322797	0.640384	0.301153	0.350575	0.28341	0.491883	0.285498	0.561563	0.787369	0.240695	0.482539	0.342505	0.146368	0.990903	0.600293	0.365422	0.327435	0.136199	0.111123	0.186029	0.137367	0.0788395	0.153372	0.27539	0.16076	0.173032	0.172845	0.167162	0.489273	0.368903	0.37163	0.240701
14.82	0.189618	0.137587	0.358743	0.138832	0.421549	0.277228	0.164387	0.209871	0.105599	0.261804	0.283836	0.438592	0.219787	0.220948	0.183562	0.187001	0.242948	0.313325	0.615437	0.297687	0.340714	0.2803	0.477544	0.284155	0.548003	0.782751	0.233443	0.484844	0.327956	0.147642	0.988174	0.599262	0.374129	0.327452	0.137126	0.10699	0.184607	0.137359	0.0778775	0.146752	0.265361	0.154281	0.170237	0.173445	0.171087	0.485349	0.365617	0.361841	0.24021
15.015	0.182099	0.132754	0.338785	0.134687	0.407198	0.272826	0.153897	0.209108	0.10732	0.263165	0.27957	0.435071	0.215666	0.222742	0.186213	0.183163	0.244162	0.307483	0.589983	0.292093	0.332382	0.278133	0.460024	0.281253	0.536601	0.771279	0.227222	0.484939	0.312646	0.147928	0.987073	0.602139	0.379293	0.32682	0.139318	0.10498	0.180024	0.140772	0.0771931	0.141476	0.258687	0.147071	0.170089	0.17364	0.178103	0.481253	0.360586	0.354731	0.237953
15.21	0.178853	0.130249	0.315595	0.130915	0.394032	0.267353	0.146371	0.208111	0.107408	0.265614	0.274143	0.426907	0.210611	0.225858	0.188019	0.179357	0.24554	0.303302	0.566247	0.282331	0.327941	0.275231	0.442434	0.279121	0.525363	0.752494	0.221858	0.483449	0.298193	0.14837	0.985912	0.602156	0.383937	0.323406	0.143295	0.106159	0.176073	0.144118	0.0756678	0.13691	0.254801	0.1425	0.16903	0.175368	0.184317	0.480684	0.356981	0.348502	0.235242
15.405	0.180129	0.12813	0.293279	0.128844	0.381289	0.262026	0.140592	0.207312	0.107682	0.26589	0.271181	0.417552	0.203304	0.230753	0.187804	0.174443	0.246875	0.295905	0.542968	0.273106	0.32886	0.275343	0.428649	0.274607	0.515987	0.729568	0.215403	0.474394	0.282328	0.147702	0.986935	0.601559	0.390055	0.321838	0.148295	0.109295	0.174436	0.146673	0.0736752	0.131702	0.25361	0.138335	0.169568	0.174278	0.188342	0.477406	0.35396	0.340264	0.230586
15.6	0.181912	0.126473	0.272994	0.127411	0.367881	0.259787	0.136974	0.206957	0.108755	0.263119	0.268138	0.40745	0.197601	0.235699	0.184156	0.166056	0.247323	0.28489	0.518498	0.267491	0.330265	0.276816	0.416415	0.270508	0.504845	0.703678	0.208272	0.4658	0.271428	0.145138	0.97957	0.600909	0.397125	0.321075	0.152714	0.109486	0.174852	0.149585	0.071604	0.126079	0.250955	0.134223	0.16938	0.172199	0.191293	0.470406	0.348898	0.327852	0.224855
15.795	0.183442	0.126044	0.25338	0.125803	0.357095	0.259586	0.133711	0.205626	0.110227	0.259555	0.26438	0.396192	0.195316	0.233	0.180708	0.158793	0.245852	0.27665	0.495731	0.262573	0.330638	0.278142	0.404787	0.26621	0.493009	0.678576	0.199963	0.45314	0.261117	0.145043	0.959225	0.600008	0.407799	0.323284	0.158146	0.111808	0.175831	0.15117	0.0716128	0.122293	0.247365	0.131716	0.170416	0.172915	0.193886	0.459208	0.343362	0.317542	0.216422
15.99	0.185965	0.125396	0.236987	0.124841	0.348811	0.258784	0.132459	0.202653	0.110419	0.253945	0.264656	0.384081	0.196037	0.22626	0.178535	0.154755	0.23944	0.272625	0.476011	0.257447	0.332186	0.28016	0.394407	0.253985	0.484682	0.658431	0.191775	0.439676	0.252773	0.145242	0.928795	0.596759	0.41636	0.325294	0.162106	0.114096	0.176741	0.152617	0.0717344	0.120551	0.245099	0.130244	0.172947	0.173351	0.193061	0.447147	0.338324	0.310183	0.206416
16.185	0.188734	0.12519	0.22299	0.124248	0.342287	0.256442	0.132813	0.199191	0.109368	0.248749	0.268403	0.372978	0.199274	0.222552	0.176559	0.153554	0.232603	0.26576	0.458219	0.253236	0.330935	0.286312	0.384806	0.238562	0.476555	0.641855	0.184921	0.425249	0.245373	0.146143	0.894744	0.593154	0.42259	0.327495	0.163466	0.114702	0.175684	0.1524	0.0722454	0.122033	0.242234	0.130742	0.175517	0.171584	0.19113	0.435038	0.331884	0.305044	0.198403
16.38	0.19129	0.127499	0.212808	0.124165	0.33758	0.253142	0.133209	0.195394	0.10735	0.244313	0.272103	0.364166	0.20153	0.221853	0.172735	0.154776	0.227251	0.250042	0.446028	0.250379	0.325547	0.294049	0.376367	0.225712	0.467301	0.633	0.181629	0.410788	0.234291	0.147781	0.86135	0.583051	0.426896	0.32792	0.162254	0.116158	0.171734	0.153188	0.0710413	0.123393	0.236993	0.132307	0.17871	0.170112	0.189432	0.428995	0.327119	0.304008	0.192757
16.575	0.19634	0.12964	0.203726	0.123731	0.336992	0.251567	0.134614	0.193552	0.10671	0.239864	0.270773	0.352597	0.201525	0.220223	0.168251	0.157396	0.223467	0.23239	0.437774	0.248283	0.317633	0.300124	0.370839	0.216398	0.456427	0.627775	0.178812	0.401864	0.224864	0.149627	0.831457	0.573191	0.420752	0.329722	0.161049	0.115335	0.166647	0.152131	0.0680612	0.123297	0.234641	0.130657	0.181482	0.168562	0.187267	0.429587	0.322914	0.300068	0.1893
16.77	0.202108	0.130825	0.194736	0.123386	0.338977	0.25014	0.137156	0.194318	0.107729	0.236698	0.266011	0.340276	0.201414	0.218396	0.163038	0.158468	0.220409	0.218188	0.437186	0.243943	0.309448	0.307792	0.368049	0.209674	0.450916	0.627099	0.176993	0.396327	0.215809	0.150745	0.802266	0.562091	0.409358	0.329566	0.158744	0.114954	0.163416	0.152434	0.0675933	0.124501	0.231464	0.129146	0.183195	0.169123	0.184464	0.430755	0.315867	0.286627	0.186536
16.965	0.206277	0.131092	0.188802	0.122111	0.340363	0.250355	0.138892	0.194643	0.109509	0.234262	0.259435	0.328799	0.199588	0.213224	0.159403	0.157642	0.216149	0.209262	0.440798	0.238578	0.298509	0.315599	0.364331	0.203418	0.44408	0.62709	0.174376	0.38554	0.205733	0.151299	0.773647	0.551755	0.401058	0.330623	0.151977	0.113801	0.159681	0.151784	0.0682521	0.124934	0.225617	0.128531	0.183989	0.167191	0.182634	0.425615	0.30938	0.270415	0.184721
17.16	0.211	0.129253	0.184902	0.121681	0.341406	0.253042	0.138546	0.194715	0.111215	0.233122	0.250532	0.315587	0.193768	0.20461	0.157138	0.152978	0.211717	0.203361	0.447506	0.232926	0.287774	0.320304	0.360242	0.198081	0.431005	0.630902	0.171993	0.366443	0.192467	0.14999	0.743355	0.54056	0.398034	0.328812	0.145791	0.113246	0.156008	0.152443	0.0677842	0.126164	0.219022	0.127378	0.183615	0.165938	0.183117	0.417034	0.302278	0.255387	0.18374
17.355	0.214876	0.126936	0.181608	0.120824	0.341767	0.257043	0.138078	0.194416	0.110643	0.231711	0.239488	0.302667	0.186693	0.197916	0.15703	0.147084	0.20644	0.199419	0.447387	0.229693	0.282237	0.321171	0.357426	0.194433	0.416128	0.628901	0.1687	0.340588	0.178656	0.149418	0.716244	0.532172	0.396838	0.326586	0.141892	0.110578	0.149276	0.150485	0.0650199	0.124396	0.213369	0.125284	0.181139	0.16966	0.181232	0.410781	0.291945	0.246798	0.182681
17.55	0.216175	0.125051	0.175876	0.119671	0.341054	0.261869	0.137597	0.194751	0.110934	0.229107	0.230886	0.28962	0.180125	0.19297	0.156323	0.143173	0.197022	0.196806	0.434974	0.229413	0.281806	0.32176	0.354628	0.193862	0.401883	0.621831	0.164238	0.318467	0.165511	0.149349	0.693898	0.529477	0.397193	0.324116	0.136936	0.106592	0.144917	0.149246	0.0601501	0.122282	0.208541	0.12375	0.178212	0.173336	0.179433	0.405377	0.280452	0.238707	0.18149
17.745	0.218413	0.123679	0.167659	0.117811	0.334026	0.265505	0.136753	0.194329	0.111256	0.227527	0.23001	0.276155	0.177031	0.190616	0.154685	0.140796	0.186475	0.195222	0.414815	0.230249	0.286131	0.323293	0.357834	0.194174	0.387916	0.618287	0.160027	0.302671	0.156977	0.14954	0.671526	0.527884	0.398875	0.321846	0.131962	0.102139	0.141174	0.1498	0.0577938	0.120376	0.205644	0.121351	0.173703	0.177393	0.176584	0.398859	0.267542	0.231091	0.179481
17.94	0.223713	0.123331	0.161506	0.116104	0.321799	0.267185	0.134729	0.192753	0.112667	0.224566	0.234298	0.264746	0.172134	0.190086	0.153688	0.140972	0.179019	0.193948	0.398805	0.230286	0.290214	0.325546	0.360572	0.195751	0.373992	0.617091	0.155088	0.289864	0.152896	0.149921	0.655045	0.52207	0.398294	0.317098	0.129285	0.0997991	0.138046	0.154367	0.0566154	0.11555	0.203044	0.119327	0.169638	0.177517	0.174575	0.388495	0.253004	0.226038	0.17505
18.135	0.232286	0.12258	0.15757	0.113245	0.309588	0.267796	0.134882	0.188741	0.113989	0.217669	0.23677	0.254698	0.164742	0.190564	0.15205	0.141955	0.175457	0.196373	0.381343	0.227158	0.290255	0.325078	0.359307	0.200204	0.362338	0.615124	0.153147	0.28016	0.150808	0.151498	0.643019	0.51266	0.397574	0.309378	0.124476	0.0988458	0.134832	0.158223	0.0560003	0.10465	0.198387	0.117333	0.166188	0.176271	0.172238	0.374423	0.237672	0.221731	0.167614
18.33	0.23988	0.12247	0.155147	0.109939	0.297654	0.26771	0.135755	0.184252	0.115766	0.209894	0.240267	0.246222	0.156169	0.191842	0.148395	0.141913	0.173135	0.202823	0.363033	0.222381	0.289197	0.323059	0.359549	0.206027	0.35006	0.618512	0.152306	0.275541	0.148001	0.1509	0.630065	0.499151	0.398112	0.300834	0.122821	0.0983692	0.130483	0.159912	0.0563209	0.0973367	0.193294	0.115394	0.16421	0.173063	0.168556	0.363568	0.226645	0.219808	0.159329
18.525	0.244899	0.122114	0.152889	0.107335	0.287346	0.271249	0.136923	0.182375	0.118376	0.203255	0.242167	0.236603	0.146882	0.193223	0.143321	0.14085	0.172807	0.21072	0.346455	0.21667	0.290304	0.318978	0.355425	0.212075	0.339299	0.621987	0.151032	0.274519	0.145072	0.148985	0.618818	0.489109	0.404558	0.287725	0.122812	0.097182	0.126947	0.162781	0.058704	0.0962799	0.190771	0.113642	0.162692	0.171794	0.163657	0.351678	0.216055	0.215229	0.150981
18.72	0.246523	0.122337	0.147669	0.105123	0.281177	0.278625	0.137638	0.182598	0.120838	0.198304	0.243701	0.227157	0.139368	0.194356	0.141551	0.140078	0.175432	0.217513	0.332972	0.207862	0.290277	0.316829	0.351682	0.215836	0.32495	0.62411	0.147679	0.276503	0.141251	0.145347	0.608681	0.483026	0.41486	0.275334	0.124753	0.094583	0.123126	0.163708	0.0618495	0.0975451	0.190071	0.110894	0.161828	0.169131	0.160955	0.3434	0.206376	0.207917	0.141427
18.915	0.246923	0.121333	0.143541	0.102704	0.278761	0.288227	0.137693	0.183137	0.12455	0.193196	0.248092	0.218409	0.136642	0.195773	0.139625	0.141066	0.177709	0.2237	0.322433	0.198111	0.288189	0.318978	0.345694	0.214259	0.30626	0.624734	0.145617	0.277586	0.137205	0.140096	0.598188	0.477194	0.423291	0.261289	0.128332	0.0927027	0.11778	0.162305	0.0644054	0.0964533	0.187478	0.109048	0.157872	0.167192	0.160464	0.342069	0.201447	0.200847	0.131561
19.11	0.246685	0.119797	0.141074	0.100723	0.279295	0.294862	0.137745	0.183403	0.125813	0.186758	0.253609	0.208831	0.134693	0.196328	0.137713	0.143472	0.174835	0.225322	0.312378	0.188286	0.288347	0.322937	0.339395	0.208306	0.285542	0.623209	0.145894	0.276573	0.132942	0.13812	0.582184	0.467906	0.424833	0.251637	0.131512	0.0922261	0.114757	0.160502	0.0674037	0.0947465	0.18469	0.108916	0.158005	0.165689	0.161686	0.339265	0.195101	0.199095	0.121632
19.305	0.246131	0.118102	0.140549	0.0995246	0.282413	0.296997	0.139076	0.183337	0.125231	0.180131	0.258881	0.198901	0.135482	0.192004	0.136987	0.147203	0.167204	0.223781	0.3034	0.179976	0.289814	0.324731	0.330981	0.202934	0.26317	0.618833	0.146163	0.269814	0.128991	0.136491	0.563633	0.455048	0.420466	0.242261	0.137213	0.0919142	0.113959	0.157652	0.0700719	0.0931606	0.183281	0.109274	0.160964	0.163953	0.161219	0.336439	0.18881	0.19721	0.116485
19.5	0.242878	0.116905	0.141157	0.0985222	0.287559	0.298627	0.142029	0.182235	0.124924	0.172273	0.259314	0.189247	0.139921	0.186768	0.135462	0.149212	0.158951	0.221967	0.297659	0.170131	0.289157	0.322652	0.324691	0.197562	0.250572	0.612326	0.148502	0.264442	0.125205	0.133467	0.544432	0.439026	0.413067	0.232288	0.143469	0.0920096	0.112625	0.156222	0.0726022	0.0931001	0.184682	0.109702	0.162405	0.1603	0.158797	0.333994	0.184691	0.197195	0.111424
19.695	0.238422	0.116517	0.141966	0.0966875	0.29058	0.303306	0.144963	0.180936	0.126406	0.164215	0.257416	0.180096	0.142257	0.182893	0.130545	0.150135	0.149311	0.221241	0.295416	0.160084	0.287253	0.320139	0.324423	0.194287	0.238468	0.605239	0.147974	0.257554	0.122424	0.12995	0.524556	0.419747	0.403761	0.222359	0.150894	0.0939848	0.112339	0.152384	0.0752536	0.0935069	0.186356	0.110162	0.161244	0.155255	0.15685	0.329221	0.178624	0.198254	0.107102
19.89	0.23528	0.116744	0.142443	0.0944349	0.289812	0.3058	0.147598	0.178343	0.128615	0.158385	0.255946	0.169974	0.143021	0.176285	0.125352	0.150258	0.143173	0.222009	0.297651	0.151007	0.285068	0.312964	0.331172	0.192293	0.227109	0.603064	0.145365	0.248283	0.12245	0.127688	0.507868	0.401006	0.388945	0.212975	0.159325	0.0954321	0.112443	0.14819	0.0766485	0.0944077	0.187049	0.11073	0.161501	0.156392	0.151945	0.324082	0.173897	0.199204	0.102562
20.085	0.234226	0.117274	0.143877	0.0924579	0.289343	0.305424	0.150469	0.174899	0.131925	0.152649	0.255632	0.158401	0.143011	0.166601	0.123054	0.150094	0.140801	0.222461	0.303756	0.14539	0.284571	0.303416	0.342748	0.188628	0.21302	0.603688	0.141718	0.240597	0.123022	0.124837	0.497877	0.382403	0.374328	0.2025	0.166586	0.0959087	0.112452	0.141414	0.0770553	0.0959499	0.186255	0.11186	0.160886	0.159421	0.14394	0.322174	0.173322	0.201766	0.0989881
20.28	0.23368	0.116969	0.145911	0.0909274	0.291533	0.305887	0.153167	0.171339	0.136077	0.147062	0.255103	0.149818	0.14509	0.156788	0.121805	0.149422	0.140183	0.219874	0.310238	0.143248	0.285507	0.291624	0.354419	0.184981	0.202744	0.604519	0.139612	0.233786	0.126999	0.122169	0.497756	0.368297	0.357839	0.194295	0.169896	0.0924432	0.112426	0.135219	0.077792	0.0984796	0.182704	0.114297	0.159648	0.159686	0.136986	0.317783	0.172138	0.201665	0.094402
20.475	0.230906	0.116109	0.147087	0.0878615	0.294335	0.305802	0.156748	0.168138	0.140063	0.142638	0.250214	0.143788	0.150102	0.151769	0.120003	0.148846	0.138118	0.216081	0.313536	0.142053	0.285645	0.280568	0.361463	0.184825	0.193577	0.606712	0.140903	0.226378	0.135716	0.120168	0.494489	0.353472	0.344201	0.189763	0.169342	0.0895579	0.111949	0.130644	0.0795164	0.100707	0.177105	0.117302	0.157576	0.157615	0.131302	0.313336	0.171063	0.201735	0.090049
20.67	0.226984	0.114026	0.150318	0.0844728	0.294358	0.304331	0.159545	0.166238	0.141651	0.140176	0.243039	0.139382	0.155631	0.149657	0.116972	0.14816	0.135819	0.213311	0.313645	0.138931	0.283984	0.268949	0.367104	0.188282	0.186359	0.611746	0.140219	0.216622	0.14185	0.118157	0.489966	0.338308	0.332964	0.187415	0.167332	0.0871492	0.112122	0.125479	0.0828003	0.103817	0.171912	0.120168	0.153169	0.154197	0.126007	0.306048	0.171157	0.204422	0.0876427
20.865	0.221892	0.110805	0.155509	0.0814615	0.294562	0.300067	0.160233	0.166953	0.140917	0.136842	0.237808	0.134791	0.160165	0.150764	0.114064	0.14756	0.133677	0.209409	0.311242	0.13582	0.284647	0.261211	0.370232	0.192519	0.178535	0.619007	0.139162	0.209205	0.144069	0.116286	0.49364	0.327694	0.321917	0.181818	0.164845	0.0835452	0.113396	0.119206	0.0868641	0.105966	0.166835	0.122582	0.148684	0.150545	0.120891	0.299911	0.172162	0.206656	0.0851899
21.06	0.216469	0.107017	0.160344	0.0782462	0.296072	0.29645	0.159277	0.170008	0.140773	0.133573	0.233999	0.128489	0.163296	0.155311	0.112003	0.146913	0.131759	0.20486	0.310632	0.133567	0.281689	0.254816	0.372269	0.193663	0.16643	0.629707	0.138789	0.203884	0.144112	0.115982	0.494897	0.32084	0.315618	0.175441	0.165018	0.0824622	0.114912	0.113219	0.0930246	0.10659	0.162809	0.12435	0.142314	0.14761	0.119879	0.295862	0.173859	0.20981	0.0835315
21.255	0.210334	0.102283	0.163715	0.0752777	0.296942	0.2942	0.156252	0.173095	0.140348	0.133646	0.23001	0.123122	0.1645	0.157025	0.109318	0.144758	0.130218	0.198636	0.310305	0.133854	0.271839	0.246221	0.372407	0.19712	0.158788	0.639533	0.141163	0.196797	0.144562	0.115133	0.49468	0.317782	0.310029	0.167798	0.170295	0.0813705	0.117468	0.108645	0.0964646	0.108686	0.159897	0.123198	0.135937	0.145437	0.117411	0.28985	0.178937	0.211414	0.0811257
21.45	0.203178	0.0970833	0.166906	0.0721208	0.296843	0.291339	0.153385	0.174754	0.140521	0.134985	0.223887	0.118589	0.165183	0.155083	0.106303	0.141862	0.129306	0.193862	0.304737	0.134427	0.260752	0.240468	0.371939	0.20277	0.150149	0.648951	0.141917	0.189432	0.149189	0.112603	0.493814	0.320823	0.300845	0.1589	0.17584	0.0799412	0.12024	0.104234	0.100424	0.113989	0.157366	0.120566	0.130689	0.14339	0.114249	0.279712	0.18156	0.206687	0.0799192
21.645	0.195174	0.0927056	0.169832	0.0687926	0.294193	0.287685	0.152217	0.174402	0.14114	0.136309	0.217607	0.117432	0.164873	0.152603	0.105176	0.13673	0.128693	0.192074	0.293774	0.133781	0.253847	0.23844	0.373403	0.208098	0.143537	0.656334	0.142713	0.182873	0.153938	0.109085	0.492358	0.32344	0.293983	0.150002	0.175971	0.0801402	0.123039	0.101314	0.102998	0.11918	0.153263	0.118962	0.128204	0.140119	0.113089	0.263789	0.182316	0.200512	0.0796467
21.84	0.186403	0.0898767	0.172138	0.0647155	0.288432	0.284643	0.153245	0.171765	0.141257	0.137228	0.213333	0.119991	0.164137	0.150458	0.10525	0.13302	0.128199	0.191035	0.277671	0.131737	0.248666	0.23669	0.377822	0.215914	0.138434	0.656559	0.143771	0.177726	0.159812	0.105792	0.493155	0.320763	0.293463	0.147333	0.175026	0.0795856	0.124564	0.0976062	0.105008	0.12288	0.146402	0.116759	0.126219	0.136226	0.112653	0.249282	0.18008	0.196619	0.0797168
22.035	0.178114	0.0872612	0.172549	0.0613369	0.279937	0.279883	0.155036	0.16937	0.139473	0.136052	0.21026	0.122882	0.162425	0.14732	0.104548	0.128482	0.128099	0.188495	0.255527	0.128284	0.244597	0.235061	0.387726	0.222299	0.139795	0.650754	0.146907	0.173324	0.165227	0.101114	0.492071	0.320728	0.295092	0.144855	0.173666	0.0796031	0.125335	0.0945649	0.105649	0.127507	0.140274	0.111191	0.125432	0.13076	0.110862	0.239595	0.180579	0.1931	0.0797717
22.23	0.171224	0.0863736	0.170198	0.0583021	0.272417	0.272184	0.158601	0.168355	0.136475	0.132932	0.206089	0.126819	0.162885	0.145296	0.103883	0.125283	0.126582	0.186134	0.233196	0.126641	0.243117	0.232964	0.398626	0.226658	0.14145	0.642938	0.148415	0.167684	0.168988	0.0951345	0.488527	0.324818	0.295499	0.141839	0.172817	0.0798458	0.124338	0.0897214	0.106749	0.132576	0.136076	0.105179	0.126663	0.124951	0.107849	0.233864	0.181693	0.190958	0.078596
22.425	0.166128	0.0862462	0.167235	0.0547304	0.266363	0.264215	0.162068	0.168444	0.13389	0.128053	0.202505	0.131624	0.165196	0.143888	0.103856	0.123467	0.122718	0.184846	0.210936	0.126915	0.245231	0.231708	0.401649	0.230669	0.143832	0.637375	0.148901	0.167865	0.169785	0.0893726	0.486439	0.331212	0.292848	0.14047	0.174411	0.0823755	0.123688	0.0876676	0.111905	0.136561	0.13082	0.101395	0.126048	0.11802	0.106977	0.228078	0.184208	0.189369	0.0791881
22.62	0.1632	0.0860251	0.165227	0.0512014	0.262027	0.25678	0.164031	0.167669	0.131376	0.123266	0.201048	0.135377	0.169475	0.143085	0.105045	0.121299	0.118775	0.185182	0.193911	0.123912	0.248907	0.229533	0.404439	0.235079	0.145418	0.634074	0.150079	0.166505	0.17066	0.0854567	0.478571	0.333889	0.289572	0.140002	0.176472	0.0848965	0.122154	0.0854754	0.114964	0.137896	0.126241	0.0987711	0.124194	0.110996	0.10651	0.221981	0.185469	0.187532	0.0790014
22.815	0.15986	0.0854232	0.165218	0.0477017	0.260219	0.249307	0.16439	0.166582	0.129045	0.118957	0.198311	0.138827	0.170126	0.142609	0.106679	0.118317	0.115378	0.184481	0.186262	0.116291	0.250676	0.226275	0.401251	0.23767	0.150807	0.632323	0.148025	0.166332	0.172142	0.082285	0.472462	0.337346	0.288091	0.141146	0.178448	0.0857543	0.1214	0.0805969	0.117987	0.137601	0.120962	0.0968632	0.122186	0.106511	0.106081	0.216476	0.185165	0.184277	0.0805353
23.01	0.154425	0.0840265	0.165003	0.0449192	0.260462	0.243547	0.164089	0.165526	0.127401	0.116996	0.193965	0.141519	0.164918	0.142104	0.106449	0.114779	0.111731	0.181643	0.18217	0.10846	0.251878	0.22164	0.397724	0.235357	0.154525	0.627125	0.144698	0.16577	0.169871	0.0792612	0.469049	0.336834	0.288853	0.140496	0.18045	0.0845502	0.121712	0.0725298	0.120067	0.139222	0.115098	0.0962168	0.120768	0.10349	0.106144	0.215798	0.183039	0.180851	0.0824898
23.205	0.145845	0.0817557	0.163538	0.0428542	0.258532	0.239167	0.162881	0.167058	0.125358	0.118442	0.190037	0.145068	0.160563	0.143449	0.104759	0.110831	0.107847	0.177775	0.179187	0.103898	0.256681	0.220427	0.397065	0.230063	0.159385	0.625574	0.140973	0.166359	0.168156	0.0774589	0.465886	0.331653	0.292276	0.139352	0.184011	0.0844723	0.122232	0.0668023	0.121367	0.13982	0.111368	0.0952435	0.119149	0.101099	0.105879	0.215736	0.18413	0.177931	0.0845687
23.4	0.135972	0.0795007	0.162247	0.0416714	0.254866	0.236669	0.161875	0.168227	0.123472	0.121758	0.189721	0.150875	0.159789	0.146056	0.102862	0.108322	0.103293	0.17315	0.178549	0.104834	0.264751	0.219778	0.395878	0.22748	0.164489	0.622732	0.138122	0.165017	0.16819	0.07888	0.463434	0.326472	0.29628	0.137706	0.183206	0.0844723	0.124918	0.0618894	0.121696	0.14099	0.109258	0.0944104	0.11904	0.0996272	0.106432	0.215557	0.184761	0.176631	0.0862742
23.595	0.128724	0.0775322	0.162583	0.0403388	0.254222	0.23363	0.159849	0.166188	0.120294	0.124149	0.189008	0.15921	0.160867	0.149219	0.101477	0.107354	0.0994848	0.169588	0.179788	0.109714	0.266977	0.22015	0.39541	0.225271	0.168258	0.625244	0.135523	0.162209	0.167584	0.0810461	0.457516	0.321473	0.300976	0.135626	0.181256	0.0839607	0.128904	0.0565605	0.120197	0.141674	0.106143	0.0929779	0.119974	0.0984437	0.105731	0.21175	0.185765	0.179706	0.0877773
23.79	0.12425	0.0765503	0.165626	0.0389509	0.2525	0.227219	0.155728	0.162308	0.117233	0.126643	0.188879	0.166164	0.161621	0.149608	0.0987572	0.107585	0.0950903	0.16751	0.180542	0.116133	0.267346	0.220843	0.392075	0.224664	0.169297	0.633978	0.134527	0.158899	0.167289	0.084841	0.452828	0.316057	0.301781	0.131866	0.177574	0.0830505	0.135593	0.0507811	0.118784	0.142965	0.102826	0.0925417	0.120808	0.0971665	0.104322	0.206665	0.187416	0.182354	0.0912034
23.985	0.122341	0.0769556	0.167558	0.0391638	0.248545	0.218497	0.151437	0.160172	0.114783	0.130103	0.186222	0.169983	0.15898	0.147942	0.0937022	0.106464	0.0905417	0.16454	0.18024	0.119329	0.268749	0.218174	0.388661	0.228762	0.171091	0.641655	0.13522	0.159601	0.166821	0.0881511	0.4475	0.314809	0.300785	0.127161	0.174689	0.085277	0.141346	0.0468215	0.119538	0.146171	0.0974059	0.0926196	0.121665	0.0983187	0.101199	0.199641	0.188677	0.184184	0.094957
24.18	0.120877	0.0782083	0.166919	0.0402176	0.244047	0.20973	0.148381	0.160591	0.112829	0.133112	0.182348	0.173166	0.155392	0.146666	0.0901726	0.104362	0.0897315	0.161496	0.178192	0.122793	0.269653	0.211693	0.379416	0.23234	0.171576	0.643397	0.13561	0.159766	0.168103	0.0898667	0.443809	0.315546	0.304814	0.12405	0.174169	0.085355	0.14385	0.0449244	0.119902	0.148466	0.0897205	0.0935464	0.120652	0.0998139	0.0973684	0.191761	0.189845	0.186068	0.0984145
24.375	0.11936	0.08108	0.165113	0.0408725	0.240155	0.204073	0.147111	0.160178	0.111035	0.134528	0.178585	0.176387	0.151035	0.14588	0.0877389	0.101368	0.0913737	0.1613	0.175524	0.125565	0.267402	0.208115	0.370344	0.236976	0.171637	0.643362	0.1382	0.163777	0.16851	0.0897625	0.444424	0.319081	0.307223	0.122057	0.169802	0.0875298	0.145505	0.0441533	0.118221	0.150191	0.0825565	0.0940757	0.116914	0.10162	0.096006	0.184059	0.188506	0.188093	0.0993329
24.57	0.117622	0.0829922	0.162925	0.0411298	0.233646	0.200275	0.145271	0.160015	0.108261	0.139619	0.175059	0.180713	0.146386	0.148461	0.0855054	0.0975409	0.0928211	0.16337	0.174968	0.128143	0.264562	0.204476	0.36213	0.239021	0.169886	0.638779	0.139777	0.168716	0.171109	0.0895542	0.44789	0.326447	0.311338	0.121676	0.164014	0.0889939	0.145964	0.043001	0.118204	0.149186	0.0742712	0.093889	0.114025	0.103116	0.0967926	0.176678	0.186863	0.188856	0.10086
24.765	0.116808	0.0843248	0.161557	0.0421565	0.230424	0.195036	0.142448	0.162077	0.10374	0.148008	0.174042	0.184415	0.144743	0.150613	0.0829797	0.0946293	0.0945365	0.166427	0.178297	0.129862	0.261052	0.200239	0.352789	0.239246	0.168153	0.633563	0.141909	0.180872	0.17402	0.0889821	0.448557	0.337572	0.313088	0.12327	0.15651	0.0916802	0.14307	0.0426024	0.120586	0.148042	0.0673022	0.0933748	0.113465	0.106588	0.0955468	0.172364	0.185415	0.190802	0.102371
24.96	0.116839	0.0853028	0.160781	0.0440339	0.233671	0.18831	0.139572	0.165703	0.0972894	0.156213	0.174523	0.186208	0.145453	0.149558	0.0812432	0.0915726	0.0960574	0.169084	0.183818	0.130186	0.257273	0.197189	0.340641	0.237132	0.167763	0.62807	0.14288	0.192708	0.174505	0.0896409	0.446417	0.34842	0.317733	0.122742	0.146866	0.0956573	0.143061	0.0412767	0.121869	0.149091	0.0603485	0.0912724	0.111861	0.107624	0.0947058	0.169755	0.18466	0.19046	0.102947
25.155	0.117671	0.0854659	0.160989	0.0467181	0.240796	0.184561	0.13645	0.168872	0.0920359	0.162536	0.175236	0.186888	0.147498	0.151109	0.0794975	0.0884937	0.0953147	0.167725	0.190643	0.128547	0.252742	0.196028	0.326492	0.235451	0.1674	0.620229	0.144517	0.199796	0.175242	0.0903427	0.440481	0.356148	0.321987	0.122638	0.137586	0.0984129	0.141857	0.0406872	0.12245	0.14864	0.0532702	0.089637	0.111121	0.103201	0.0947058	0.165068	0.182347	0.186776	0.102744
25.35	0.119227	0.0853012	0.161437	0.049722	0.247269	0.180895	0.132292	0.171253	0.0855125	0.164462	0.175304	0.189371	0.147953	0.156441	0.0790003	0.0871607	0.0935227	0.165101	0.19305	0.124564	0.245455	0.19783	0.318659	0.234584	0.162192	0.615602	0.145037	0.207023	0.171542	0.0936267	0.424833	0.358375	0.324846	0.121295	0.130369	0.100544	0.139717	0.0391793	0.123568	0.146579	0.0483488	0.086226	0.110458	0.099144	0.0942618	0.161618	0.181592	0.185904	0.102985
25.545	0.121257	0.0855165	0.162608	0.0524005	0.251804	0.177266	0.128043	0.171784	0.0791509	0.163887	0.174576	0.192951	0.148262	0.160879	0.0788542	0.0864549	0.0931861	0.164393	0.19203	0.120247	0.235987	0.198584	0.316762	0.23273	0.159212	0.608531	0.142403	0.213079	0.162869	0.0974041	0.416367	0.357196	0.326154	0.119163	0.125577	0.102026	0.137282	0.0366671	0.126028	0.144967	0.0460204	0.0823558	0.108816	0.0967763	0.0940751	0.159765	0.182869	0.187104	0.104434
25.74	0.121871	0.0862403	0.162212	0.0542255	0.25637	0.174703	0.123418	0.170609	0.0745667	0.163103	0.172709	0.195163	0.149129	0.160738	0.0788399	0.0855203	0.0944535	0.164525	0.189529	0.116492	0.225159	0.200178	0.313573	0.226951	0.159766	0.599234	0.139387	0.218755	0.155357	0.100861	0.412711	0.356295	0.327124	0.117005	0.122094	0.103247	0.132898	0.0351336	0.127051	0.14326	0.0436063	0.0769516	0.108255	0.0947518	0.0938183	0.1569	0.183118	0.184853	0.105236
25.935	0.120729	0.0871977	0.159743	0.0558923	0.261266	0.173888	0.12076	0.166471	0.0723343	0.162649	0.17184	0.195348	0.149317	0.15683	0.0793158	0.0834774	0.0953067	0.164107	0.188698	0.112704	0.217074	0.199511	0.313737	0.217654	0.15981	0.584851	0.137906	0.222152	0.15177	0.103036	0.406317	0.353688	0.326118	0.115549	0.118741	0.102744	0.127378	0.0344056	0.125249	0.141709	0.0417062	0.0717112	0.10648	0.0931865	0.0930939	0.154291	0.179684	0.180648	0.106918
26.13	0.120896	0.0871573	0.156844	0.0574258	0.264428	0.172503	0.119803	0.161438	0.0690792	0.162235	0.171949	0.194006	0.147467	0.149419	0.0787216	0.081177	0.095821	0.164241	0.187257	0.109895	0.211205	0.195751	0.31541	0.209604	0.162149	0.567635	0.137213	0.224162	0.151969	0.103435	0.403111	0.351227	0.32228	0.119544	0.113898	0.0994952	0.122517	0.0337381	0.123957	0.139681	0.0390588	0.0676308	0.10648	0.0924856	0.0918717	0.151129	0.173867	0.174076	0.107705
26.325	0.122916	0.0873829	0.155374	0.0590806	0.266635	0.170727	0.11855	0.156086	0.0660175	0.160867	0.171628	0.191741	0.14335	0.143767	0.0780248	0.0798779	0.0962722	0.164742	0.184341	0.108356	0.208077	0.191566	0.315349	0.203227	0.161144	0.551839	0.1347	0.230478	0.151683	0.103712	0.401326	0.348654	0.320417	0.12729	0.104358	0.0989924	0.119286	0.0341105	0.124061	0.135834	0.0355469	0.0650608	0.106876	0.0926488	0.0910307	0.149066	0.167669	0.168189	0.108164
26.52	0.126616	0.0871873	0.156635	0.0607719	0.268343	0.170276	0.117103	0.151773	0.0638918	0.159265	0.172104	0.18972	0.138196	0.14228	0.078803	0.0790259	0.0961369	0.166134	0.18324	0.106542	0.205859	0.187199	0.313478	0.19607	0.162401	0.533149	0.131876	0.233814	0.147116	0.104839	0.402296	0.344451	0.319984	0.132116	0.0959268	0.0992176	0.116314	0.0346913	0.123152	0.131614	0.0317311	0.0632	0.107165	0.0922048	0.0900188	0.147961	0.164414	0.16847	0.10698
26.715	0.129517	0.0855133	0.158486	0.0620815	0.271063	0.172358	0.114425	0.149452	0.0629574	0.158753	0.171613	0.188214	0.135675	0.14362	0.0806688	0.0795385	0.0948038	0.164743	0.187034	0.102876	0.204974	0.184296	0.309483	0.191227	0.166032	0.512805	0.128064	0.233675	0.141874	0.106597	0.40655	0.334157	0.318528	0.134343	0.0928157	0.0981434	0.113489	0.0349165	0.124304	0.127325	0.0279467	0.0613778	0.106028	0.091597	0.0881187	0.148101	0.166158	0.169545	0.103998
26.91	0.131732	0.0834243	0.16195	0.0627752	0.273782	0.175674	0.109735	0.146001	0.0620805	0.160043	0.16969	0.186171	0.135293	0.144431	0.0804415	0.0800432	0.0938995	0.163841	0.188477	0.0992539	0.203248	0.17986	0.306035	0.185656	0.169394	0.493362	0.123688	0.233632	0.137221	0.1117	0.414981	0.322928	0.313641	0.132948	0.0905798	0.098542	0.111227	0.0354187	0.126124	0.122551	0.0256497	0.0604589	0.10412	0.0912001	0.0859613	0.150468	0.167794	0.170689	0.100245
27.105	0.133973	0.0819793	0.166748	0.063906	0.276665	0.179075	0.103575	0.141908	0.0608207	0.162638	0.168246	0.182368	0.13321	0.145332	0.0801592	0.0807017	0.0920169	0.1643	0.187854	0.0958371	0.200859	0.173136	0.298081	0.180188	0.164715	0.479403	0.117458	0.233667	0.136459	0.119092	0.42563	0.310503	0.308355	0.129214	0.0900426	0.0977971	0.111383	0.0361468	0.127839	0.118115	0.024622	0.0603731	0.102376	0.0904992	0.0845289	0.154128	0.167537	0.171125	0.0969737
27.3	0.13586	0.0803997	0.168927	0.0657414	0.279735	0.181998	0.0981716	0.138632	0.0585645	0.165344	0.168586	0.176725	0.130439	0.146224	0.0808338	0.0809607	0.0878914	0.165782	0.187267	0.0922181	0.197245	0.167209	0.285907	0.177303	0.158615	0.468009	0.114634	0.234508	0.134717	0.125617	0.433211	0.297523	0.30417	0.128044	0.0896702	0.0972163	0.113437	0.038062	0.129927	0.112994	0.0222785	0.0598198	0.0989959	0.0893701	0.0833532	0.156246	0.167031	0.170938	0.0953618
27.495	0.13574	0.0794458	0.168278	0.0691273	0.281664	0.184291	0.0947611	0.135248	0.0558419	0.167619	0.168423	0.172939	0.126634	0.146019	0.0790803	0.0806108	0.0846479	0.166718	0.189492	0.0875192	0.189117	0.164645	0.277571	0.1731	0.151848	0.453106	0.115569	0.232151	0.132742	0.129247	0.437726	0.28606	0.300245	0.126155	0.0878336	0.0959599	0.115075	0.0416061	0.129416	0.109312	0.0220133	0.0593914	0.0973605	0.0877818	0.0818579	0.15859	0.16693	0.16826	0.0925198
27.69	0.13472	0.0792709	0.166021	0.0743719	0.279882	0.184637	0.0928074	0.131896	0.0539157	0.169472	0.167146	0.170244	0.121325	0.145453	0.0752995	0.0805582	0.0831139	0.166022	0.192429	0.085521	0.178861	0.163934	0.26908	0.166299	0.145323	0.435439	0.11771	0.230791	0.129509	0.132757	0.448592	0.274571	0.295063	0.123954	0.085962	0.0976929	0.116695	0.0451415	0.130058	0.107423	0.0225739	0.0608318	0.0962157	0.0870574	0.0806121	0.162795	0.167234	0.16421	0.0889457
27.885	0.133776	0.0790011	0.162298	0.0803437	0.276253	0.184596	0.0917528	0.129162	0.0532951	0.17091	0.165071	0.169308	0.115291	0.146655	0.0715343	0.0811011	0.0833074	0.164205	0.19507	0.0852699	0.167422	0.16733	0.261845	0.160831	0.136737	0.414367	0.121288	0.229785	0.127507	0.135053	0.462811	0.261748	0.288348	0.120774	0.0831547	0.102719	0.117267	0.0487461	0.1292	0.107189	0.0223402	0.0638688	0.0958653	0.0860219	0.0793428	0.167156	0.167748	0.162995	0.0846786
28.08	0.132687	0.0785443	0.157722	0.0854508	0.273635	0.186096	0.0912929	0.126642	0.0522642	0.170555	0.162434	0.171588	0.112033	0.148632	0.0682663	0.0822802	0.0843371	0.163221	0.196007	0.0854763	0.155812	0.16967	0.252904	0.159549	0.131087	0.396457	0.127353	0.227272	0.126537	0.134759	0.484039	0.254279	0.281131	0.119708	0.0787702	0.107839	0.117805	0.0527581	0.130508	0.106487	0.0216864	0.0686658	0.0938093	0.0842855	0.0777388	0.165684	0.16992	0.160799	0.0797885
28.275	0.131424	0.0790608	0.153838	0.089272	0.272508	0.187102	0.0908865	0.123449	0.0516791	0.167545	0.163739	0.173018	0.110707	0.148334	0.0669817	0.0838038	0.0870989	0.161698	0.195584	0.0852727	0.142184	0.168656	0.242983	0.159748	0.123983	0.377811	0.129381	0.221848	0.125099	0.132679	0.505232	0.254054	0.271946	0.11911	0.0754607	0.112977	0.118246	0.0552279	0.132493	0.105646	0.0204564	0.0732132	0.0913565	0.0830549	0.0770694	0.163574	0.168371	0.156898	0.0754121
28.47	0.130202	0.0811829	0.150602	0.0918628	0.272203	0.187065	0.0885185	0.119995	0.0508813	0.162512	0.164456	0.169868	0.109204	0.143366	0.0664073	0.0841257	0.0888879	0.1575	0.193936	0.0848768	0.127	0.166758	0.234501	0.157772	0.116825	0.357692	0.129858	0.215929	0.122291	0.128537	0.518879	0.256454	0.260811	0.119145	0.0749841	0.116486	0.118107	0.0595949	0.134754	0.103888	0.0183932	0.0770991	0.0868477	0.0817463	0.0773026	0.161292	0.165817	0.152825	0.0714797
28.665	0.128379	0.0830959	0.146992	0.0930021	0.271716	0.185922	0.0853224	0.118159	0.0499021	0.157318	0.163108	0.163914	0.107094	0.135179	0.0657817	0.0836828	0.0890523	0.150861	0.192591	0.0810971	0.113941	0.164341	0.225974	0.155996	0.111731	0.336455	0.128133	0.209422	0.121711	0.124681	0.527864	0.260033	0.246532	0.120323	0.0745599	0.11919	0.118437	0.0621857	0.137354	0.103117	0.016742	0.0818646	0.0810618	0.0811778	0.0782372	0.162569	0.165155	0.147032	0.0696419
28.86	0.127242	0.0845782	0.142437	0.0943978	0.27335	0.182242	0.0825788	0.116798	0.049488	0.152786	0.162924	0.15801	0.104987	0.128596	0.0664101	0.0829901	0.0869079	0.143312	0.19413	0.0746646	0.104814	0.160356	0.216469	0.154228	0.109625	0.316761	0.125456	0.202256	0.12029	0.121475	0.533765	0.26388	0.238283	0.123139	0.0750446	0.123081	0.116877	0.0676788	0.141001	0.101358	0.0151145	0.0836015	0.0759144	0.0825172	0.0777623	0.164546	0.162897	0.142056	0.0677031
29.055	0.126876	0.0851842	0.137397	0.0955482	0.275062	0.178566	0.0799009	0.113702	0.0491893	0.14514	0.164273	0.155268	0.102253	0.123601	0.0675908	0.0826786	0.0832148	0.136473	0.195168	0.0689892	0.100319	0.157747	0.205786	0.149705	0.109426	0.299206	0.122137	0.192024	0.119857	0.119898	0.542048	0.262529	0.238344	0.123911	0.0756079	0.126763	0.116556	0.0725829	0.140784	0.101037	0.0136349	0.0841157	0.0726357	0.08117	0.0773262	0.16348	0.161254	0.137906	0.0638172
29.25	0.12747	0.0839326	0.133635	0.0967019	0.277847	0.173885	0.0761214	0.10916	0.0480785	0.137851	0.165701	0.155097	0.100307	0.116622	0.068264	0.0826877	0.0793903	0.132611	0.194409	0.0659643	0.100309	0.157366	0.196939	0.145581	0.111576	0.291217	0.119261	0.183662	0.118271	0.119726	0.548494	0.258899	0.232495	0.124847	0.0737975	0.129441	0.117744	0.0758494	0.140282	0.102433	0.0125758	0.0828615	0.0699575	0.0788808	0.0769292	0.16376	0.160039	0.132619	0.0604847
29.445	0.127799	0.0812366	0.132147	0.0975849	0.280796	0.169608	0.0719553	0.104002	0.0468176	0.134936	0.166418	0.156263	0.0991285	0.108374	0.0682943	0.0812574	0.0751797	0.131009	0.192108	0.0627108	0.101511	0.15734	0.192529	0.142843	0.113274	0.289501	0.114071	0.176809	0.116486	0.121433	0.548156	0.253726	0.224203	0.125418	0.0743434	0.129328	0.118229	0.0793149	0.140906	0.106176	0.0119686	0.0806733	0.0680653	0.0752523	0.0761348	0.165793	0.160701	0.129053	0.0585695
29.64	0.127948	0.0783616	0.133873	0.0977805	0.282404	0.165713	0.0675394	0.09966	0.0447656	0.131888	0.167062	0.156201	0.0979983	0.100315	0.0677618	0.0805347	0.070548	0.128531	0.188788	0.0589943	0.101348	0.159229	0.188336	0.146829	0.113967	0.290238	0.109088	0.168551	0.114918	0.123712	0.546285	0.243502	0.212957	0.124257	0.0739703	0.128401	0.120551	0.0805451	0.13926	0.110577	0.0121946	0.0791001	0.0657913	0.071071	0.0744607	0.169234	0.158209	0.126265	0.057853
29.835	0.126922	0.0758808	0.136005	0.0967394	0.282892	0.161869	0.0659432	0.0954034	0.0440309	0.126507	0.165147	0.154008	0.0977054	0.093454	0.0685362	0.081205	0.0658386	0.124674	0.182348	0.0565881	0.099362	0.161525	0.183206	0.151161	0.113871	0.286555	0.106393	0.155425	0.112787	0.126771	0.54456	0.230764	0.204396	0.123711	0.0744557	0.124857	0.12263	0.0821303	0.134841	0.112805	0.0123034	0.0777764	0.0626926	0.0639776	0.0724361	0.170098	0.155039	0.122122	0.0583509
30.03	0.124738	0.0736817	0.1378	0.0952912	0.281182	0.159543	0.0672026	0.0901473	0.0425075	0.118815	0.162206	0.150388	0.0959606	0.0861878	0.0691791	0.0822437	0.062276	0.119985	0.174537	0.0562014	0.0955848	0.163448	0.177418	0.154965	0.111913	0.280498	0.106939	0.142489	0.11212	0.127507	0.537967	0.218773	0.197846	0.124517	0.0743085	0.12023	0.122006	0.0841491	0.131055	0.11212	0.0128253	0.0773323	0.0604735	0.0580672	0.0698745	0.167552	0.15071	0.121063	0.0607729
30.225	0.121996	0.0720291	0.136378	0.0936553	0.280151	0.158225	0.0699884	0.0853764	0.0399349	0.111544	0.15729	0.147544	0.0945829	0.0794069	0.069096	0.0844144	0.0607246	0.116313	0.162558	0.0569507	0.0926834	0.164055	0.171613	0.159289	0.110674	0.276503	0.111046	0.132256	0.110872	0.126822	0.528401	0.209658	0.193271	0.125973	0.0736671	0.115949	0.122674	0.0875285	0.1294	0.113307	0.0126543	0.0768104	0.0600844	0.0558089	0.067702	0.16506	0.14849	0.121453	0.0648926
30.42	0.118501	0.0718745	0.13263	0.091215	0.279003	0.157282	0.0719669	0.0802508	0.0372517	0.108429	0.153059	0.145048	0.0932447	0.0705882	0.0684504	0.0863036	0.0609821	0.113801	0.151268	0.0589044	0.0899213	0.162434	0.161613	0.163613	0.1118	0.272483	0.115508	0.121018	0.108697	0.124015	0.521782	0.206374	0.192803	0.12742	0.07345	0.11166	0.122908	0.090752	0.12758	0.113836	0.0130748	0.076756	0.0599442	0.0551153	0.0653501	0.16172	0.147968	0.12041	0.0672596
30.615	0.113007	0.0730972	0.128428	0.0889402	0.276161	0.157842	0.0716448	0.076872	0.0357252	0.107755	0.150355	0.13996	0.0940242	0.0611947	0.0666547	0.0872209	0.0606485	0.111635	0.1474	0.0625767	0.0859087	0.162625	0.151155	0.165008	0.114902	0.276746	0.118299	0.11302	0.108013	0.120913	0.51187	0.20588	0.190853	0.128556	0.0725667	0.105656	0.123645	0.0936803	0.124262	0.113715	0.0121638	0.0767795	0.0583711	0.0561436	0.0635902	0.157156	0.147851	0.117949	0.0676723
30.81	0.107639	0.074901	0.12394	0.0875001	0.274282	0.159643	0.0704893	0.0748031	0.0335758	0.106712	0.150398	0.136847	0.0958816	0.0531736	0.0657897	0.0892088	0.0599491	0.109313	0.14816	0.0651472	0.0810941	0.164271	0.145592	0.164783	0.117952	0.27958	0.119953	0.10608	0.106826	0.117257	0.500675	0.205594	0.186417	0.128209	0.0723758	0.0999544	0.1249	0.0948844	0.121472	0.113178	0.0132307	0.0786796	0.0581143	0.0577089	0.0612848	0.154641	0.150678	0.115979	0.0670029
31.005	0.104391	0.0772059	0.120252	0.0860575	0.272776	0.160041	0.06931	0.0737553	0.0311186	0.105699	0.149716	0.137323	0.0977745	0.0468564	0.0646761	0.0917369	0.0581966	0.107149	0.149034	0.0666961	0.0751991	0.164912	0.141425	0.166264	0.123879	0.277994	0.121011	0.101739	0.106002	0.114077	0.490235	0.201773	0.183515	0.127325	0.0724968	0.0965581	0.126902	0.0967821	0.117979	0.112901	0.0133551	0.0794426	0.0574449	0.0599123	0.0597121	0.156129	0.154898	0.116859	0.065243
31.2	0.101698	0.0797957	0.117121	0.0845389	0.271066	0.158915	0.0669871	0.0732571	0.0286271	0.103633	0.147953	0.141693	0.0984186	0.0431848	0.0628974	0.0940649	0.0562492	0.105009	0.147619	0.0667774	0.0670666	0.166013	0.140948	0.168266	0.124346	0.273748	0.120568	0.096696	0.103454	0.110057	0.479681	0.196505	0.17797	0.12061	0.0719596	0.0925724	0.127994	0.0983074	0.113656	0.11336	0.0138065	0.0794505	0.0579433	0.0610723	0.0576097	0.160015	0.157849	0.116827	0.0645029
31.395	0.0975899	0.081848	0.116287	0.0836521	0.27027	0.158245	0.065441	0.0721787	0.0259136	0.101851	0.144912	0.146244	0.0993952	0.0425355	0.0614343	0.0975486	0.0540878	0.102046	0.145635	0.0660138	0.0606987	0.167624	0.145913	0.1698	0.124311	0.270577	0.119875	0.0903015	0.100751	0.107744	0.472013	0.190708	0.17115	0.109615	0.0731381	0.0887949	0.128999	0.0992257	0.109116	0.11459	0.0138222	0.0785243	0.0590724	0.0610257	0.0558963	0.162958	0.159026	0.116431	0.0626965
31.59	0.0937964	0.083438	0.114388	0.0834938	0.267809	0.156946	0.0647811	0.0716399	0.0243674	0.10068	0.142694	0.147341	0.101984	0.0415023	0.0594058	0.0995495	0.0521973	0.0984619	0.141937	0.063759	0.056957	0.16934	0.152992	0.171636	0.120872	0.267232	0.118532	0.0835346	0.0994079	0.105422	0.464145	0.186229	0.167815	0.101288	0.074568	0.0874175	0.13165	0.099018	0.106308	0.114712	0.0146631	0.0771692	0.0586127	0.0621549	0.0548059	0.164001	0.159407	0.113697	0.0620422
31.785	0.0911907	0.0859046	0.111526	0.083984	0.264043	0.153764	0.0640303	0.0720751	0.0228922	0.0980175	0.14186	0.146228	0.103611	0.0397943	0.0562571	0.101566	0.0520538	0.0959747	0.136554	0.063863	0.0531284	0.168257	0.158052	0.171255	0.114598	0.26322	0.120196	0.0791071	0.0980566	0.102779	0.453626	0.187494	0.163751	0.0944951	0.0758937	0.0866027	0.136772	0.100326	0.103735	0.116341	0.014227	0.0765463	0.0584568	0.0661888	0.0543153	0.163635	0.15528	0.111969	0.0620809
31.98	0.0887545	0.089212	0.106815	0.0854134	0.259743	0.15009	0.0627483	0.0743508	0.0217901	0.0934988	0.141605	0.143612	0.102726	0.0383412	0.0530428	0.104009	0.0525676	0.0947284	0.132448	0.0648691	0.0501439	0.16856	0.15826	0.169773	0.107398	0.258255	0.121756	0.0743066	0.0969393	0.0976761	0.438048	0.191583	0.159792	0.0892965	0.0766304	0.0849651	0.142647	0.10212	0.102868	0.117961	0.0136741	0.076562	0.0595703	0.0678708	0.0547358	0.162125	0.153271	0.111463	0.0631792
32.175	0.0863767	0.0915313	0.102426	0.086978	0.255638	0.146386	0.0629643	0.0777685	0.0196157	0.0884557	0.14207	0.140687	0.102663	0.0379217	0.0503802	0.106245	0.0510779	0.0916438	0.13056	0.0665203	0.0487818	0.169661	0.155141	0.169842	0.103082	0.25264	0.123289	0.069186	0.092087	0.090649	0.420146	0.194659	0.157193	0.0863413	0.0774882	0.0843587	0.145151	0.10277	0.101967	0.118221	0.0134639	0.0768423	0.0596639	0.0702692	0.0546113	0.15778	0.15088	0.112467	0.0645808
32.37	0.0844787	0.0935876	0.10125	0.0868768	0.251116	0.143661	0.0650835	0.0802425	0.0181092	0.0830973	0.141733	0.140441	0.103678	0.0390381	0.0473473	0.108336	0.0497563	0.0898188	0.129882	0.0686868	0.0482295	0.171566	0.155028	0.170787	0.100743	0.250015	0.12289	0.0667249	0.0896696	0.0837866	0.404524	0.197596	0.156431	0.0827978	0.0780079	0.0843419	0.145619	0.102406	0.0998702	0.11777	0.0147097	0.077847	0.0593757	0.0715307	0.0550004	0.153201	0.149549	0.112654	0.065414
32.565	0.0835073	0.0950927	0.104047	0.0851032	0.245879	0.142469	0.0669387	0.080729	0.017703	0.0795453	0.140986	0.140538	0.104255	0.0411677	0.0449256	0.110802	0.0506358	0.0883254	0.128426	0.0703959	0.0472313	0.173256	0.155548	0.171055	0.101488	0.251514	0.121452	0.0669932	0.0894699	0.0798614	0.392211	0.19757	0.158623	0.0800859	0.0780859	0.0839956	0.146363	0.10309	0.0982238	0.118862	0.0164466	0.0774652	0.0604113	0.0726985	0.055639	0.149183	0.147454	0.11443	0.0660755
32.76	0.082797	0.0960657	0.108645	0.0813977	0.241418	0.141527	0.0668716	0.0808656	0.0177516	0.0774447	0.139727	0.138501	0.103557	0.0437523	0.0430982	0.112464	0.0514417	0.0876027	0.127357	0.0698334	0.0460306	0.17245	0.158719	0.170822	0.104997	0.253386	0.119303	0.0692808	0.0894699	0.0765512	0.375818	0.198012	0.160867	0.0784571	0.0785538	0.0812401	0.146425	0.102449	0.0946797	0.120474	0.0188529	0.0750903	0.0601466	0.0729402	0.0571337	0.144495	0.145905	0.116151	0.0695561
32.955	0.0823862	0.0964629	0.115923	0.0768925	0.238539	0.14048	0.0650835	0.0814019	0.0167196	0.0759394	0.13868	0.137762	0.101852	0.0456217	0.0409827	0.112485	0.0507632	0.087345	0.127702	0.0674141	0.0450436	0.168326	0.163667	0.17103	0.11062	0.252416	0.116964	0.0718199	0.089115	0.0751563	0.358722	0.196383	0.16162	0.0772443	0.0799138	0.0768032	0.147282	0.101608	0.0907807	0.119173	0.0213528	0.0713681	0.0603804	0.0738277	0.058629	0.140827	0.144417	0.116182	0.074002
33.15	0.083209	0.0962125	0.122068	0.0737458	0.234615	0.137336	0.0631667	0.0803946	0.0150016	0.0750359	0.137673	0.135995	0.100244	0.0452985	0.0385833	0.11253	0.0498954	0.0856703	0.129903	0.0646819	0.0444456	0.165259	0.16955	0.169601	0.113454	0.249851	0.113732	0.0760565	0.0919223	0.0754164	0.335059	0.193394	0.161429	0.0774352	0.0812307	0.0744463	0.147958	0.0999875	0.0882765	0.118324	0.0239924	0.0660492	0.0620938	0.0758679	0.0610039	0.138414	0.143133	0.116579	0.0777943
33.345	0.0852217	0.09581	0.126341	0.0719557	0.230741	0.133412	0.0617465	0.0795453	0.0137568	0.0739077	0.136117	0.132461	0.0972831	0.0436619	0.0356163	0.111656	0.0490476	0.0838969	0.132723	0.0611295	0.0448688	0.164332	0.177685	0.166689	0.113584	0.245709	0.115014	0.0819488	0.0955176	0.0752168	0.31046	0.18738	0.162045	0.0790298	0.081872	0.0722978	0.148816	0.0970497	0.0867169	0.118012	0.0269044	0.06186	0.064656	0.0790294	0.0620859	0.136187	0.143148	0.117521	0.0808549
33.54	0.0868067	0.0937434	0.129099	0.0709367	0.226839	0.13072	0.0627375	0.0775365	0.0137027	0.0728373	0.132685	0.129987	0.0931709	0.0431318	0.0320868	0.111008	0.0469616	0.0831804	0.135566	0.0576009	0.046431	0.165138	0.186999	0.161932	0.113922	0.242642	0.116115	0.0845141	0.100422	0.0746453	0.293842	0.179375	0.163829	0.0809356	0.0825046	0.0706078	0.150393	0.0925355	0.0842564	0.118177	0.0292328	0.0587686	0.0664702	0.0832186	0.0618606	0.134396	0.143499	0.117194	0.0840086
33.735	0.0896288	0.0908136	0.130043	0.0712582	0.226082	0.12842	0.0642916	0.0753606	0.0152096	0.0720037	0.130613	0.129135	0.0891232	0.0465238	0.0280255	0.112038	0.0461424	0.0826192	0.137952	0.055244	0.0463955	0.166844	0.193991	0.157106	0.114519	0.240961	0.119216	0.0862908	0.103654	0.0732504	0.284181	0.170675	0.166091	0.0819581	0.0839775	0.0693076	0.152108	0.0890694	0.0822807	0.117553	0.0307438	0.0550077	0.0675215	0.0841297	0.0615724	0.131748	0.142502	0.11633	0.0852
33.93	0.0910857	0.0876305	0.130652	0.0713263	0.226358	0.126457	0.0669603	0.0727457	0.0163668	0.0708389	0.128651	0.128733	0.0853591	0.0503155	0.0227258	0.113464	0.0460704	0.082523	0.137336	0.0546143	0.0443644	0.167676	0.198887	0.153025	0.118722	0.234133	0.122353	0.0866807	0.108237	0.0731206	0.281009	0.161984	0.167971	0.0824603	0.0850524	0.0671934	0.153044	0.084841	0.078676	0.115967	0.0317406	0.0523676	0.0685026	0.0833588	0.0607471	0.129039	0.141505	0.115722	0.0858071
34.125	0.0914809	0.0841219	0.131022	0.0715063	0.228176	0.126482	0.0706662	0.0713888	0.0163643	0.0705575	0.127041	0.1282	0.0832122	0.053354	0.016882	0.11453	0.0463845	0.0820995	0.133659	0.0559607	0.0406097	0.167754	0.202413	0.15033	0.120636	0.227738	0.124701	0.0866283	0.112301	0.0729734	0.279779	0.158232	0.165926	0.0838116	0.0843937	0.0623411	0.153954	0.0823193	0.0778706	0.112276	0.0335941	0.0503896	0.0684796	0.0815602	0.0605133	0.127481	0.138367	0.115917	0.0884237
34.32	0.0910859	0.0816345	0.131772	0.0711684	0.232316	0.126966	0.074117	0.070221	0.0160852	0.0708547	0.126448	0.127284	0.0829267	0.0581405	0.0119241	0.115273	0.0466412	0.0825594	0.131196	0.0574542	0.0341257	0.168178	0.20484	0.149429	0.121797	0.220911	0.126296	0.0863507	0.114485	0.0727476	0.278903	0.155615	0.165433	0.0832483	0.0840555	0.062003	0.153841	0.0808895	0.0756953	0.107398	0.0345209	0.049261	0.0683159	0.0803139	0.0601629	0.124273	0.135416	0.116221	0.0920523
34.515	0.0905823	0.0789115	0.130825	0.0697019	0.231808	0.127227	0.0770434	0.0708901	0.0169109	0.0694599	0.126248	0.124499	0.0832502	0.0657023	0.00824457	0.114634	0.0450991	0.0830838	0.134432	0.0598835	0.0296216	0.169443	0.205186	0.147211	0.125575	0.211553	0.129164	0.0868448	0.119614	0.0726696	0.279371	0.153163	0.166508	0.0818708	0.0824092	0.0639525	0.154127	0.0777789	0.073815	0.100882	0.0346925	0.0497987	0.0676852	0.0788265	0.0594234	0.119851	0.134006	0.11689	0.0946997
34.71	0.0911809	0.0771687	0.128047	0.0682148	0.232991	0.127138	0.0792838	0.0712492	0.0184833	0.0669161	0.124084	0.12109	0.0807153	0.0729726	0.00409153	0.114881	0.043415	0.0823673	0.139194	0.0643663	0.0290169	0.170405	0.204961	0.138182	0.134752	0.207281	0.130498	0.092442	0.119978	0.0706333	0.277898	0.153016	0.166446	0.0805021	0.0810055	0.068259	0.152212	0.0770253	0.0729747	0.0959087	0.0362421	0.0497835	0.0692427	0.0782658	0.0582942	0.115116	0.133796	0.118883	0.0949564
34.905	0.0911382	0.0757917	0.125828	0.0676876	0.234979	0.126718	0.0804988	0.0712807	0.0203077	0.0633705	0.121325	0.120161	0.0753879	0.0769691	-0.000511246	0.114091	0.0429655	0.0806096	0.142932	0.0680646	0.0329596	0.169825	0.204103	0.131103	0.144196	0.212368	0.130342	0.0973024	0.117473	0.067141	0.277734	0.153883	0.165468	0.0782063	0.0797322	0.0730158	0.149483	0.0773722	0.0737283	0.0930315	0.0383445	0.0493008	0.0692191	0.0802825	0.057936	0.11095	0.136024	0.121204	0.0950344
35.1	0.0907028	0.0753033	0.124573	0.0668009	0.236364	0.12724	0.080228	0.0706417	0.0221744	0.0600062	0.119291	0.122414	0.0704212	0.0785862	-0.00626552	0.113096	0.0436912	0.0783837	0.14552	0.068387	0.0373966	0.169028	0.204666	0.124821	0.153736	0.223026	0.129129	0.101184	0.113869	0.0639438	0.279648	0.154402	0.164818	0.0768457	0.0805988	0.0773653	0.147299	0.0803966	0.0748456	0.0922342	0.0389287	0.0501653	0.06932	0.0810612	0.0591274	0.108677	0.137752	0.121569	0.0925193
35.295	0.0904618	0.0739543	0.125189	0.0657423	0.238727	0.128114	0.0788054	0.0697271	0.0249981	0.0576202	0.119583	0.125656	0.0651308	0.0780079	-0.0115594	0.111098	0.0451796	0.0760197	0.147362	0.0656723	0.0411986	0.16772	0.207491	0.118747	0.16202	0.231872	0.124996	0.105507	0.109303	0.0633199	0.283079	0.15228	0.164159	0.0747146	0.0819419	0.0796436	0.145444	0.0822507	0.0736416	0.0904575	0.0397148	0.0492234	0.0679027	0.0823849	0.0588549	0.10564	0.138235	0.121289	0.0882129
35.49	0.0916305	0.0723328	0.128841	0.0650416	0.241002	0.127588	0.0770462	0.068883	0.0284319	0.0548346	0.121915	0.127013	0.0587387	0.0764773	-0.0156256	0.109241	0.0440412	0.0742581	0.145741	0.0619823	0.0471118	0.166879	0.212127	0.111035	0.164732	0.238328	0.121634	0.109848	0.106028	0.0639438	0.284483	0.150105	0.16052	0.0740645	0.0831809	0.0823387	0.142767	0.0821727	0.0719085	0.089634	0.0394188	0.0481722	0.0661899	0.0827746	0.0583099	0.105383	0.137129	0.118665	0.0870916
35.685	0.0923501	0.0696519	0.134199	0.0648566	0.242374	0.125332	0.0765411	0.0691393	0.0317713	0.0518477	0.12336	0.128752	0.0499293	0.0738307	-0.0188481	0.108716	0.0422281	0.074705	0.140874	0.0567103	0.0534316	0.164367	0.217447	0.105342	0.164584	0.235564	0.1212	0.112292	0.104407	0.06397	0.286449	0.148805	0.158319	0.0729903	0.0843587	0.0856657	0.139908	0.0826668	0.0702621	0.0891399	0.0394266	0.0466534	0.0662987	0.0825021	0.0580453	0.105118	0.134676	0.116181	0.0867019
35.88	0.0927642	0.0663785	0.140571	0.064923	0.245105	0.12225	0.0764565	0.0711306	0.0367094	0.0514559	0.121273	0.130886	0.0388429	0.0705665	-0.0223514	0.107331	0.0404095	0.0757749	0.135118	0.0519168	0.0616182	0.161351	0.218574	0.104198	0.162089	0.23371	0.119624	0.114137	0.103055	0.0656506	0.286683	0.14696	0.15669	0.071916	0.0861261	0.0889066	0.136919	0.0851622	0.0685203	0.0883171	0.0374565	0.0440918	0.064601	0.0826187	0.0593539	0.106169	0.130269	0.113758	0.0878855
36.075	0.0944983	0.0628905	0.147158	0.0654724	0.248314	0.119004	0.0772622	0.0721561	0.0412726	0.0516987	0.119517	0.130354	0.027082	0.0666026	-0.0255523	0.106081	0.0391122	0.077442	0.131399	0.0495833	0.0684335	0.160069	0.216043	0.103427	0.158406	0.234602	0.118359	0.115602	0.100404	0.0684405	0.285132	0.147003	0.154741	0.0717687	0.0887431	0.0922249	0.134978	0.088221	0.0685378	0.088022	0.0371526	0.0419579	0.0634018	0.0822375	0.0597974	0.104581	0.126586	0.11122	0.0907274
36.27	0.0961217	0.0597875	0.151503	0.0668595	0.253606	0.117061	0.0781655	0.0736598	0.044332	0.0517235	0.118683	0.126082	0.0180607	0.0630333	-0.0280831	0.104437	0.0394949	0.0795084	0.129744	0.0490246	0.0734582	0.159505	0.210628	0.102197	0.158874	0.239394	0.116886	0.11743	0.097527	0.0714213	0.28417	0.146249	0.155391	0.0714219	0.0908137	0.0961327	0.135403	0.0918256	0.0686588	0.0875628	0.0370124	0.0401515	0.0601315	0.0818405	0.0597895	0.0999945	0.124951	0.110231	0.0940448
36.465	0.0969991	0.0568461	0.154023	0.0689072	0.26029	0.115445	0.0778147	0.0751164	0.0474032	0.052005	0.118031	0.120251	0.0116465	0.0589552	-0.0299827	0.101613	0.0407887	0.0803247	0.129678	0.049097	0.0754654	0.158656	0.202397	0.100784	0.160347	0.239974	0.116418	0.117959	0.095326	0.0720969	0.281137	0.144308	0.155235	0.0718898	0.0922523	0.100066	0.134788	0.0947721	0.0701143	0.0854835	0.0368022	0.0396217	0.0571802	0.0825256	0.0597351	0.0950417	0.123767	0.110215	0.0977978
36.66	0.0959605	0.0540171	0.1552	0.0698259	0.268134	0.114647	0.0768251	0.0771725	0.0494302	0.0512978	0.117056	0.116982	0.00538714	0.0541488	-0.0308179	0.0997012	0.0416036	0.0808021	0.130648	0.0488618	0.0754749	0.15623	0.193758	0.0989126	0.163397	0.238666	0.116903	0.120064	0.0922848	0.0724693	0.279301	0.143779	0.15624	0.0727906	0.0928674	0.102804	0.131643	0.0961321	0.0698629	0.0826244	0.0358367	0.0396139	0.0553194	0.0833745	0.0606619	0.0904471	0.122653	0.107536	0.102135
36.855	0.0937997	0.051579	0.154879	0.0700935	0.278764	0.115278	0.0749991	0.0786751	0.05024	0.0525332	0.115132	0.116824	0.000132061	0.0488799	-0.0310018	0.0978685	0.0414907	0.0814803	0.131871	0.0478957	0.0765712	0.157131	0.190777	0.095759	0.167374	0.235461	0.115526	0.121424	0.0897544	0.072989	0.279257	0.140617	0.159116	0.0741681	0.0933615	0.104857	0.124243	0.0957852	0.0675234	0.0799992	0.0360705	0.03931	0.0531318	0.0831872	0.0625462	0.0862108	0.120823	0.104632	0.106815
37.05	0.0923721	0.0482906	0.155481	0.0706082	0.289237	0.114964	0.073423	0.078006	0.050666	0.054079	0.113455	0.118762	-0.00299562	0.0443971	-0.0303603	0.0963622	0.0401499	0.08127	0.13281	0.0458065	0.0775755	0.157166	0.192389	0.092276	0.168588	0.233581	0.116323	0.123391	0.0864268	0.074228	0.280747	0.137966	0.163085	0.0775818	0.0935867	0.105559	0.11771	0.0947714	0.0632688	0.0772356	0.0369502	0.0389282	0.0526877	0.0835141	0.0650069	0.082917	0.118222	0.101844	0.109431
37.245	0.0920182	0.0459168	0.155745	0.0714649	0.29995	0.113028	0.0712352	0.0760828	0.0514511	0.0551794	0.111718	0.120743	-0.00512941	0.0403403	-0.0293205	0.0950884	0.0385918	0.0801051	0.13305	0.0447467	0.0782646	0.157028	0.195803	0.0890438	0.171118	0.231276	0.117528	0.125073	0.0832901	0.0740196	0.283373	0.136935	0.166082	0.0824086	0.093656	0.1062	0.113785	0.0925355	0.0599505	0.0748524	0.0373785	0.0393178	0.0511538	0.0838566	0.0660654	0.0812973	0.116486	0.098784	0.110155
37.44	0.0917768	0.0445028	0.155188	0.0722992	0.310251	0.111249	0.0664816	0.0750537	0.0533428	0.0560249	0.109816	0.12101	-0.00709234	0.0354287	-0.0279782	0.0934648	0.0372759	0.0783515	0.132957	0.0435663	0.0788248	0.155711	0.197476	0.0868435	0.17253	0.225999	0.117649	0.126892	0.080925	0.0740109	0.28865	0.138052	0.167018	0.0864811	0.0944788	0.104718	0.110371	0.0901007	0.0582436	0.0737776	0.0377912	0.0389988	0.0488254	0.0853284	0.0655906	0.0802382	0.115022	0.0985429	0.110248
37.635	0.0907862	0.0439146	0.153827	0.0736325	0.321698	0.109243	0.0617342	0.0748802	0.0554043	0.0554449	0.107957	0.119673	-0.00835434	0.0301555	-0.026744	0.0926856	0.0346808	0.0753512	0.13302	0.0401416	0.0784148	0.154593	0.198871	0.0852234	0.17033	0.219415	0.117692	0.127395	0.0792787	0.0738986	0.291631	0.139707	0.164748	0.0910389	0.0939417	0.103652	0.109211	0.0853612	0.0559385	0.0715679	0.0369188	0.0387342	0.0470033	0.0868315	0.065271	0.0800358	0.113161	0.0976554	0.109734
37.83	0.0901251	0.0434276	0.152914	0.0750228	0.33084	0.107566	0.0581781	0.0766548	0.0572027	0.0545708	0.105535	0.119519	-0.00815178	0.0241937	-0.0257228	0.0918878	0.0315492	0.0725429	0.13145	0.0379053	0.0782703	0.154558	0.195968	0.0841753	0.166622	0.213366	0.116306	0.126052	0.0772081	0.0724949	0.296726	0.138018	0.160459	0.0939242	0.0930671	0.10295	0.108977	0.082008	0.0543963	0.0684748	0.0354163	0.0382829	0.0467386	0.0895882	0.0637763	0.0806273	0.112826	0.097157	0.108963
38.025	0.089749	0.0426271	0.150143	0.0770403	0.338962	0.107419	0.056476	0.0786622	0.0590088	0.0530815	0.102948	0.118446	-0.00687652	0.017589	-0.0252731	0.09178	0.0296284	0.0689931	0.128181	0.0378542	0.0783662	0.153969	0.189929	0.0824073	0.163442	0.208843	0.114607	0.1247	0.0748337	0.0699995	0.301552	0.134812	0.159012	0.0968183	0.091941	0.101608	0.109877	0.0791745	0.0545523	0.0667854	0.0356809	0.0377536	0.0444181	0.0917299	0.062133	0.0796226	0.11394	0.0978578	0.108395
38.22	0.0886632	0.0424507	0.146858	0.079064	0.345366	0.109463	0.0549392	0.0823947	0.0609518	0.0508666	0.0997566	0.114967	-0.00557216	0.0110921	-0.0240817	0.0917614	0.0280412	0.0667816	0.122613	0.0383658	0.0786146	0.154541	0.186402	0.0825545	0.16209	0.204589	0.111913	0.12172	0.0703888	0.0682315	0.303085	0.132507	0.15864	0.0994784	0.090858	0.100334	0.109349	0.0771557	0.0531312	0.0643505	0.0351438	0.0359786	0.0413732	0.0940583	0.0590494	0.0779171	0.116275	0.0990414	0.107632
38.415	0.0869584	0.0419788	0.145275	0.0813847	0.346803	0.114145	0.0531631	0.0843747	0.0623506	0.048975	0.0968801	0.110891	-0.00433619	0.00717555	-0.0220492	0.091058	0.0268501	0.0645207	0.116273	0.0400817	0.0771356	0.154871	0.179462	0.0817404	0.163364	0.200318	0.108507	0.116183	0.0643237	0.0676339	0.30636	0.130219	0.155027	0.101038	0.0887612	0.099849	0.108751	0.0764539	0.0517793	0.0636924	0.0339602	0.0338997	0.037207	0.0947983	0.0574219	0.0758068	0.118634	0.0994153	0.106363
38.61	0.0853077	0.0422037	0.144196	0.0836168	0.346443	0.119939	0.0502066	0.0856734	0.0632238	0.0479668	0.0940512	0.109012	-0.00113373	0.00373775	-0.0200432	0.0896998	0.0277546	0.0632955	0.110226	0.0412692	0.0754119	0.155885	0.171837	0.0827286	0.162896	0.19537	0.104912	0.113281	0.0573403	0.0669838	0.311299	0.128244	0.149031	0.102832	0.0872272	0.100664	0.105424	0.0758388	0.0513806	0.0637703	0.0328075	0.0315635	0.0339053	0.0931713	0.055436	0.0723414	0.119927	0.100661	0.104385
38.805	0.0840936	0.0438777	0.143617	0.0859036	0.345578	0.125205	0.0468672	0.0867829	0.0631698	0.0464773	0.0916915	0.109105	0.00326353	-0.000784448	-0.0172797	0.0879987	0.029389	0.0625278	0.106439	0.0411312	0.0745401	0.155313	0.165174	0.0850331	0.162324	0.189374	0.101411	0.112457	0.050816	0.0656151	0.31298	0.126199	0.142143	0.104028	0.0859445	0.100976	0.0991078	0.075908	0.0502889	0.0632157	0.0343336	0.0299824	0.0324885	0.092424	0.0540737	0.0703012	0.120526	0.10186	0.10282
39	0.0848308	0.0459314	0.143815	0.0890692	0.342858	0.130542	0.0441801	0.0885313	0.0637389	0.0454139	0.0900231	0.109251	0.00763191	-0.0054723	-0.0137434	0.0859297	0.0311862	0.0614814	0.103756	0.0406064	0.0759955	0.15436	0.161951	0.0858391	0.157757	0.184895	0.0974428	0.113514	0.0436243	0.0636481	0.305667	0.125688	0.132005	0.102494	0.0846357	0.100638	0.0930596	0.0753453	0.0494136	0.0620635	0.036888	0.0291336	0.0304326	0.0932414	0.0549926	0.0664545	0.120028	0.103698	0.100694
39.195	0.0873584	0.048754	0.144358	0.0921383	0.337607	0.134199	0.0393355	0.0897696	0.064654	0.0440349	0.086401	0.108716	0.00907814	-0.0094481	-0.00926411	0.0838746	0.0335709	0.0606101	0.102956	0.0386984	0.0780371	0.153433	0.159326	0.0847736	0.153209	0.180953	0.0930845	0.114433	0.0358436	0.0597228	0.291787	0.12483	0.120161	0.101758	0.0842115	0.101652	0.0878005	0.0735087	0.0494049	0.0618383	0.0381029	0.0282612	0.0284232	0.0959824	0.0551097	0.0647333	0.121795	0.104313	0.0985289
39.39	0.0903021	0.051805	0.145596	0.0955112	0.332675	0.136168	0.0349246	0.0904561	0.0663237	0.0440414	0.0817537	0.107482	0.0083158	-0.0135917	-0.00492684	0.0820275	0.0349383	0.0593916	0.102507	0.0346636	0.0794952	0.153658	0.156059	0.081542	0.147785	0.176136	0.0898006	0.115274	0.0313818	0.0557289	0.279605	0.124968	0.108602	0.101654	0.0838478	0.100179	0.0844386	0.0716109	0.0501591	0.0622456	0.0399329	0.0279882	0.0269123	0.0968161	0.0561296	0.063542	0.122216	0.10499	0.0964573
39.585	0.0935264	0.0543689	0.147534	0.0988605	0.327577	0.137153	0.031015	0.0904799	0.0679459	0.0442531	0.0769249	0.106934	0.00637393	-0.0196126	-0.00131937	0.0805864	0.0357141	0.0567334	0.0999233	0.0306486	0.0794113	0.152593	0.153235	0.0777646	0.141338	0.171707	0.0882235	0.114546	0.024346	0.0524618	0.273098	0.123807	0.101341	0.10382	0.0841597	0.0980997	0.081441	0.0705454	0.0515023	0.0605038	0.0413732	0.0264694	0.0268349	0.0997752	0.0571029	0.0627862	0.121632	0.103184	0.0949155
39.78	0.096274	0.056247	0.150234	0.102229	0.321479	0.137458	0.0275888	0.0902564	0.0689294	0.0435104	0.0739627	0.107416	0.00486085	-0.0274742	0.00171211	0.0792507	0.0367605	0.0533835	0.0933379	0.0259711	0.0773051	0.151137	0.150506	0.0761014	0.131868	0.166552	0.0899653	0.110101	0.0204812	0.051526	0.264026	0.123287	0.0964895	0.107987	0.0866988	0.0949717	0.0814148	0.0688641	0.0523856	0.0593429	0.0411551	0.0250206	0.0256357	0.101831	0.0577958	0.0617041	0.120713	0.0999059	0.0942769
39.975	0.0992241	0.0577127	0.149304	0.104002	0.313984	0.137756	0.0256862	0.0908549	0.0677527	0.0433551	0.0731805	0.106837	0.00513322	-0.0337503	0.00444531	0.0777892	0.0371799	0.052219	0.0873378	0.020264	0.0717729	0.150704	0.149752	0.0757377	0.12374	0.162176	0.0925561	0.105907	0.0192853	0.0516564	0.251844	0.121364	0.0938812	0.110508	0.0882497	0.0923553	0.0831478	0.0669146	0.0527412	0.0588407	0.0402132	0.0230348	0.0262272	0.101659	0.0586912	0.0597884	0.118439	0.0959421	0.093187
40.17	0.101984	0.0591006	0.147284	0.105168	0.309152	0.137629	0.0241679	0.0910482	0.0662028	0.0435601	0.0716354	0.106732	0.00519262	-0.0367765	0.00767025	0.0761668	0.0354672	0.0509596	0.082563	0.0163448	0.0658543	0.151362	0.147196	0.0754863	0.117034	0.157618	0.0925218	0.102398	0.0183239	0.0535884	0.240389	0.119484	0.089367	0.11225	0.0874524	0.0902934	0.0855303	0.0630411	0.0523339	0.0596379	0.0409762	0.0197954	0.0265776	0.103427	0.0584809	0.0577168	0.116679	0.0922048	0.0927587
40.365	0.104096	0.0602464	0.145449	0.105619	0.303489	0.136034	0.0221999	0.0910246	0.0640531	0.0436154	0.069227	0.108095	0.00552782	-0.0369358	0.0114748	0.0751911	0.0327092	0.0500949	0.0776739	0.014725	0.0608624	0.152558	0.142673	0.0743858	0.11102	0.152541	0.0908755	0.101827	0.0179945	0.0554425	0.226656	0.120601	0.0854074	0.115465	0.0865079	0.090571	0.0912492	0.0591594	0.0534256	0.0615706	0.0427053	0.0182844	0.0258846	0.105078	0.0604746	0.0563151	0.114375	0.089129	0.0923617
40.56	0.105554	0.0613748	0.14396	0.105301	0.293332	0.134066	0.0207366	0.0908248	0.0611728	0.043137	0.0651332	0.111139	0.0063337	-0.0354566	0.0145589	0.0743707	0.0314654	0.0501292	0.0743068	0.0142858	0.0541299	0.153624	0.138012	0.0726272	0.110449	0.145592	0.0899834	0.102069	0.0197619	0.054732	0.212177	0.122057	0.0836743	0.11647	0.0850961	0.0914114	0.0990473	0.0575736	0.0552629	0.0636244	0.0457967	0.0164314	0.0257523	0.106791	0.0632779	0.0531845	0.111805	0.087969	0.0914664
40.755	0.106905	0.0621039	0.141497	0.105589	0.284896	0.132877	0.0192221	0.0912971	0.0590998	0.0431052	0.0608529	0.112891	0.00797705	-0.0327074	0.0166059	0.0729758	0.0311212	0.0499269	0.0754203	0.0152469	0.0491157	0.156631	0.131946	0.0704094	0.109548	0.139743	0.0907114	0.101203	0.0208886	0.0545585	0.198773	0.123869	0.081829	0.115828	0.0832077	0.092616	0.106109	0.0575387	0.0555398	0.0657816	0.0495189	0.0148196	0.0240002	0.108651	0.0647653	0.0495867	0.109025	0.087354	0.0911474
40.95	0.108764	0.0624484	0.137221	0.105782	0.27777	0.132547	0.0183496	0.0896132	0.0557303	0.0429787	0.0591779	0.112197	0.010212	-0.0301951	0.0180507	0.0714444	0.030117	0.049522	0.0766496	0.016752	0.0436966	0.159022	0.127917	0.0671429	0.107737	0.134969	0.0920976	0.101402	0.0215561	0.0528866	0.191001	0.123608	0.082834	0.115767	0.0800367	0.0947384	0.111922	0.0553034	0.0546128	0.0690481	0.0538017	0.0136125	0.0231828	0.111019	0.0650765	0.046807	0.107296	0.0882964	0.0891458
41.145	0.110086	0.0625196	0.131323	0.105652	0.271439	0.131721	0.0176305	0.0875267	0.0513825	0.0418193	0.0588163	0.109618	0.0119972	-0.0275564	0.0193848	0.0707848	0.0289943	0.04778	0.076246	0.0190221	0.038613	0.159325	0.124685	0.0644478	0.104661	0.136017	0.0925131	0.100856	0.0233934	0.048771	0.186383	0.121018	0.0850605	0.115611	0.075626	0.0955787	0.114218	0.0517855	0.0530444	0.071405	0.0574151	0.0132621	0.0230348	0.112817	0.0662135	0.0456156	0.10503	0.0890673	0.0859686
41.34	0.109699	0.0622077	0.126242	0.106285	0.265942	0.130896	0.0159617	0.0858823	0.0489621	0.0400394	0.0577869	0.10891	0.0130335	-0.0252015	0.0201431	0.0700591	0.0276006	0.044634	0.0754791	0.0213528	0.0350306	0.158233	0.122381	0.0624896	0.100649	0.132543	0.0944364	0.099678	0.0260622	0.0447241	0.186244	0.119761	0.0844885	0.116253	0.0713458	0.0959599	0.114738	0.0481204	0.0515628	0.0711449	0.0605615	0.0126543	0.0234553	0.113417	0.0673583	0.0463557	0.10102	0.0910453	0.0817093
41.535	0.108421	0.0618632	0.123878	0.106162	0.25898	0.129582	0.0161983	0.084623	0.0480444	0.038405	0.0557456	0.10817	0.0125588	-0.0230864	0.0208516	0.0698935	0.0262069	0.0424768	0.075858	0.0253019	0.0355962	0.155721	0.118733	0.0600459	0.0977291	0.129839	0.0945924	0.09791	0.028454	0.0424976	0.188731	0.118392	0.0817591	0.116425	0.067637	0.0954227	0.114807	0.0454858	0.0504105	0.0705472	0.0638318	0.0108636	0.022653	0.113674	0.0690481	0.0468384	0.0967062	0.091458	0.0789762
41.73	0.107983	0.0616914	0.122506	0.106152	0.252855	0.127123	0.016929	0.0818097	0.0490592	0.0367181	0.0538615	0.106878	0.0121212	-0.0200565	0.0213315	0.0694124	0.0253499	0.0429777	0.0750695	0.0287696	0.0367321	0.154854	0.114843	0.0583303	0.0959187	0.131442	0.0945144	0.0953803	0.0329339	0.0405044	0.193548	0.11451	0.077409	0.116512	0.0645608	0.0945568	0.116271	0.044862	0.0500119	0.0704081	0.0671099	0.00940758	0.0215081	0.114375	0.0692898	0.0481935	0.0926264	0.0912713	0.0752153
41.925	0.107908	0.0616764	0.121315	0.106855	0.24808	0.124123	0.0178376	0.0778762	0.0501452	0.0338602	0.0523879	0.104323	0.0121174	-0.0168451	0.0211054	0.0682097	0.0255184	0.0442795	0.0741508	0.0305694	0.0375641	0.151397	0.107937	0.0610684	0.0923315	0.136658	0.0940465	0.0928849	0.0356028	0.0399585	0.198158	0.111061	0.0750259	0.116278	0.063426	0.0940802	0.11855	0.0449144	0.0502801	0.0705554	0.0715094	0.00806818	0.0217728	0.11404	0.0684723	0.0497432	0.0907734	0.0918084	0.0714158
42.12	0.10829	0.0618562	0.120101	0.108581	0.244757	0.121262	0.0194166	0.0746656	0.0504875	0.0313258	0.0515448	0.10017	0.0131021	-0.0139331	0.0198113	0.066536	0.0264335	0.044855	0.0732765	0.0317115	0.0383072	0.149126	0.0994029	0.0646899	0.0896022	0.142186	0.0909703	0.0897482	0.0382716	0.0375411	0.198894	0.106278	0.0747576	0.114692	0.0637641	0.0946429	0.119459	0.0447322	0.0517362	0.0712054	0.0760882	0.00579474	0.0190553	0.113456	0.0672187	0.0506228	0.090049	0.091528	0.0697495
42.315	0.107308	0.0615079	0.118248	0.109507	0.238071	0.11934	0.0214243	0.0733889	0.0497369	0.0286218	0.0510583	0.0954795	0.0138055	-0.0123094	0.0180815	0.0634506	0.0283506	0.0456204	0.07406	0.0318195	0.0391366	0.147454	0.0935973	0.0674024	0.0864137	0.147368	0.0885267	0.0871829	0.0413304	0.0366053	0.197664	0.101409	0.0762742	0.110542	0.0634871	0.0955444	0.119425	0.0465782	0.0526545	0.0716908	0.0798962	0.00326395	0.0181594	0.112569	0.0676084	0.0507165	0.0892159	0.0903367	0.0704268
42.51	0.105465	0.0600808	0.11627	0.110076	0.231602	0.118603	0.0237708	0.0718363	0.0495885	0.0277421	0.0499224	0.0913698	0.0140094	-0.0111379	0.0163382	0.0612118	0.0304938	0.0461331	0.0752666	0.0317011	0.0407443	0.14618	0.0934676	0.0692652	0.0843949	0.153043	0.0874961	0.0838384	0.0427683	0.0376534	0.195975	0.0940702	0.0749049	0.107431	0.0631752	0.0975544	0.120057	0.0502265	0.0521692	0.0715267	0.0837041	0.00116935	0.0183696	0.111743	0.0684959	0.0501794	0.088764	0.0894329	0.0709796
42.705	0.103875	0.0582097	0.11391	0.11054	0.223658	0.118421	0.024749	0.0704807	0.0498778	0.0276117	0.0483329	0.0866886	0.0145327	-0.0105305	0.0139325	0.0591225	0.0339069	0.046354	0.0748049	0.0317442	0.0416815	0.144707	0.0957808	0.0717862	0.083398	0.157731	0.0866819	0.0795145	0.0418413	0.0373496	0.196521	0.0887937	0.0728948	0.10322	0.0638165	0.0996774	0.119745	0.0569504	0.0516925	0.071561	0.0848955	-0.00104242	0.0171003	0.111322	0.0690021	0.0485989	0.0889978	0.0889266	0.0723969
42.9	0.102636	0.0554962	0.111023	0.110706	0.215736	0.11882	0.0245441	0.0686544	0.0503512	0.0281387	0.0472536	0.0827118	0.0156739	-0.0107773	0.0112085	0.0571546	0.0378722	0.0463856	0.0735231	0.0313381	0.0436813	0.14229	0.100711	0.0743159	0.0821066	0.162418	0.086491	0.0750433	0.0414427	0.0373758	0.196694	0.0877363	0.0723146	0.10095	0.0634958	0.102883	0.119087	0.0640118	0.0520999	0.0729821	0.0855885	-0.00197703	0.0163759	0.110754	0.0701621	0.0451413	0.0879931	0.087992	0.072241
43.095	0.101633	0.0538312	0.107277	0.109972	0.20967	0.119261	0.0243798	0.0658146	0.0508638	0.0278009	0.0479109	0.0812157	0.0165203	-0.0111547	0.0107785	0.0551671	0.0417648	0.046078	0.072899	0.0305438	0.045819	0.140869	0.105806	0.0756329	0.0802781	0.166993	0.0869415	0.0696626	0.0421102	0.0384675	0.195134	0.0882647	0.0713183	0.0992257	0.0622656	0.105491	0.116314	0.068093	0.0511729	0.0759024	0.0855027	-0.00279502	0.015753	0.109313	0.0706914	0.0429615	0.086397	0.0863958	0.0720381
43.29	0.102144	0.0518258	0.10426	0.108317	0.203466	0.118921	0.0241523	0.0627801	0.0508981	0.0267316	0.0490308	0.0813786	0.0170301	-0.0115743	0.0105615	0.0524145	0.0459521	0.046312	0.0737891	0.0306175	0.0487009	0.140097	0.109523	0.0745929	0.0787709	0.17259	0.0874268	0.0665602	0.0425868	0.0386759	0.197214	0.0871904	0.0702703	0.0946591	0.0610092	0.10595	0.114062	0.0711256	0.0500556	0.0767171	0.0872077	-0.00233585	0.0158153	0.106214	0.0721788	0.0420039	0.0833526	0.0847918	0.0736965
43.485	0.103346	0.0507586	0.102423	0.105531	0.197981	0.116078	0.0245243	0.0598364	0.0512831	0.0266013	0.0511957	0.0818532	0.0176031	-0.0121671	0.0102103	0.0499377	0.0493034	0.0469166	0.0754284	0.0311722	0.0529473	0.140054	0.113864	0.0731113	0.0775837	0.178603	0.0877387	0.0650698	0.0445189	0.0381905	0.201928	0.086385	0.0733203	0.0919379	0.0590247	0.105118	0.111999	0.0730926	0.0485047	0.0765007	0.0885078	-0.00153411	0.0165862	0.103099	0.0738843	0.0426268	0.0792178	0.0840052	0.0783998
43.68	0.10485	0.0503058	0.100587	0.101743	0.194543	0.110911	0.0247647	0.0586885	0.0511766	0.0263341	0.0533793	0.0819072	0.0172192	-0.013228	0.0100934	0.0480629	0.0502774	0.0475371	0.0772255	0.031606	0.0562133	0.137541	0.11493	0.0706851	0.0777047	0.184409	0.0891337	0.0636662	0.0447179	0.0384419	0.202491	0.0862808	0.0753827	0.089027	0.0570926	0.103264	0.111592	0.075354	0.0466331	0.0753222	0.0896913	-0.00104354	0.0167263	0.102522	0.0749978	0.0437094	0.0775437	0.0823468	0.0836946
43.875	0.105377	0.0485385	0.0989057	0.0976554	0.192709	0.104915	0.0244715	0.0589015	0.0514985	0.0272848	0.055886	0.0827633	0.0159715	-0.014543	0.0099317	0.0462827	0.0499838	0.0481525	0.0770582	0.0313309	0.0581473	0.134872	0.115224	0.066587	0.0773235	0.191436	0.0895236	0.060963	0.0453673	0.0398799	0.204051	0.0867749	0.0795245	0.0872596	0.0550826	0.102155	0.113437	0.0764632	0.0441639	0.0735629	0.0897693	-0.00048289	0.0166871	0.102297	0.0756207	0.0444181	0.0753712	0.080019	0.0900333
44.07	0.104158	0.0472717	0.0966759	0.093466	0.190114	0.0988915	0.0237076	0.059601	0.051781	0.0269915	0.0580591	0.0863852	0.01449	-0.015516	0.00952291	0.0440713	0.0495381	0.0486938	0.074259	0.0314952	0.0581379	0.1321	0.114523	0.0635027	0.0768731	0.197597	0.0897575	0.0585456	0.0484348	0.0409891	0.207257	0.0870088	0.0821153	0.0859776	0.0539565	0.102311	0.116409	0.0784471	0.0422144	0.0728524	0.088967	0.000537498	0.0174036	0.101097	0.0750521	0.0462402	0.0721788	0.0771142	0.0959516
44.265	0.101693	0.0460645	0.0945056	0.0889156	0.186921	0.0931458	0.0228018	0.0595274	0.051551	0.0265406	0.0613446	0.0903305	0.0137813	-0.0171671	0.00841981	0.0417651	0.0480985	0.0491918	0.0710654	0.0303544	0.057608	0.130523	0.114436	0.0604783	0.0770116	0.202743	0.0891162	0.0570639	0.0515366	0.0426011	0.210429	0.0861074	0.0840911	0.0844092	0.0526396	0.101514	0.118437	0.0806736	0.0390776	0.0715959	0.0896986	0.00172888	0.0172483	0.099602	0.0743743	0.0461937	0.0680597	0.0748716	0.098225
44.46	0.0980376	0.0442508	0.0919028	0.0839785	0.181913	0.0879166	0.02243	0.0597719	0.0510446	0.0249668	0.0655895	0.0922617	0.0138849	-0.0185921	0.00707486	0.0391278	0.0470482	0.0490407	0.0670495	0.0306485	0.0570917	0.128123	0.116151	0.0601401	0.078424	0.206721	0.0871405	0.056518	0.0517094	0.0437016	0.212525	0.0843138	0.0849052	0.0833094	0.0513657	0.101211	0.119182	0.0831609	0.0363913	0.069274	0.0909287	0.00186176	0.0168592	0.100583	0.0724821	0.046941	0.0657778	0.0731353	0.0996581
44.655	0.0945506	0.042922	0.0888671	0.0791699	0.176244	0.0846728	0.0230937	0.0608869	0.0505518	0.0231119	0.0680127	0.0931408	0.0140781	-0.0199987	0.00658844	0.0375571	0.0473058	0.0497518	0.0642294	0.031649	0.0566825	0.126242	0.117304	0.0570034	0.0796193	0.210178	0.0836057	0.0561369	0.0514929	0.0432512	0.212785	0.0835165	0.0853818	0.0809787	0.0495633	0.100717	0.118931	0.085977	0.032189	0.0684598	0.0935139	0.00239942	0.0156678	0.0996256	0.0713373	0.0456953	0.0645864	0.0724888	0.100857
44.85	0.0906168	0.0422094	0.0857173	0.0748205	0.172489	0.0825305	0.0229714	0.0621515	0.0496302	0.0218169	0.0685531	0.0937099	0.0134535	-0.0211713	0.00624922	0.035029	0.0462566	0.0501162	0.063521	0.0327258	0.0560027	0.122811	0.119505	0.0547157	0.081829	0.212171	0.0788751	0.055634	0.0520475	0.0421769	0.215315	0.0847904	0.0857543	0.0770709	0.0472757	0.100812	0.116331	0.0881954	0.0287148	0.067602	0.0949312	0.00253174	0.0147259	0.0983641	0.0709246	0.0454693	0.065077	0.0720998	0.101838
45.045	0.0862318	0.0418577	0.0832351	0.0725662	0.169025	0.0812554	0.0220449	0.0634318	0.0493713	0.0213659	0.0674093	0.0944409	0.0132154	-0.0221823	0.00689608	0.032477	0.0448369	0.0499085	0.0641217	0.0336843	0.0559184	0.119874	0.121653	0.0520731	0.0819419	0.207449	0.0728187	0.0549672	0.0517793	0.0422112	0.217793	0.0886377	0.0849483	0.0759448	0.0451009	0.100777	0.11349	0.0897376	0.0264702	0.0684511	0.0954139	0.00361436	0.0129588	0.0979128	0.070115	0.0468474	0.064485	0.07231	0.102189
45.24	0.0829965	0.0414602	0.0819008	0.0709011	0.165868	0.0796744	0.0204105	0.0649302	0.049346	0.0209912	0.0666785	0.0933971	0.0134111	-0.0226888	0.00783211	0.031082	0.0440978	0.0499139	0.0650774	0.0350136	0.0566965	0.116382	0.125024	0.0509988	0.079784	0.198828	0.0694998	0.0536764	0.0521692	0.0404177	0.217593	0.0907601	0.0853899	0.0739429	0.0439661	0.100482	0.109365	0.0913147	0.0236891	0.0677748	0.0953904	0.00505524	0.0115728	0.0961843	0.0701773	0.0481946	0.0640101	0.0730416	0.102165
45.435	0.0810042	0.0407198	0.0796694	0.0695987	0.161538	0.0770179	0.0189892	0.0657714	0.0498497	0.0223113	0.0666076	0.089298	0.0141092	-0.0242205	0.00904406	0.0319315	0.0426017	0.0503857	0.0655205	0.0361972	0.0584973	0.11432	0.127684	0.0512153	0.0772711	0.192355	0.0665197	0.0502795	0.0517967	0.0384681	0.216944	0.0926229	0.0854417	0.0718374	0.04355	0.0995894	0.103716	0.0924239	0.0211069	0.0646032	0.0953668	0.005811	0.0107632	0.0938172	0.0688844	0.0486931	0.0640723	0.0733607	0.102796
45.63	0.0790372	0.0400222	0.0767954	0.068399	0.158689	0.0746984	0.017634	0.06717	0.0505136	0.023944	0.0670384	0.0826534	0.0160061	-0.0273587	0.0105241	0.0331202	0.040488	0.0504866	0.0661553	0.0370437	0.0612533	0.112128	0.129668	0.052186	0.0747757	0.189192	0.0622999	0.0458864	0.0503413	0.0389529	0.218737	0.0917651	0.0862733	0.0703557	0.0438875	0.0980386	0.0964203	0.0937408	0.0183426	0.0602967	0.0938873	0.00646472	0.0102177	0.0904768	0.0674598	0.0501569	0.0656371	0.0730489	0.102726
45.825	0.0766712	0.039251	0.0733367	0.0670688	0.156346	0.0726813	0.0170675	0.0673499	0.0505069	0.0243028	0.0672644	0.076636	0.0178718	-0.0307337	0.0120635	0.0342064	0.0383662	0.0512108	0.0676302	0.0380994	0.0636659	0.109113	0.130188	0.0546465	0.0734326	0.188395	0.0561306	0.0440404	0.0496045	0.0392823	0.220756	0.0889141	0.0877113	0.070468	0.044381	0.0953005	0.0899827	0.0921812	0.0162721	0.0572554	0.0919407	0.00731354	0.0112538	0.0869806	0.0673275	0.0535909	0.0673656	0.0718419	0.103513
46.02	0.0734756	0.038356	0.0698686	0.0656214	0.154744	0.0708556	0.0172656	0.067927	0.0507554	0.0224163	0.0664101	0.071699	0.0181279	-0.0332851	0.013006	0.0350008	0.036857	0.0508543	0.0696204	0.0380062	0.0673614	0.105976	0.131653	0.0569597	0.0751918	0.190708	0.0525173	0.0420472	0.0493007	0.0393864	0.221544	0.0860812	0.0868017	0.0712048	0.0451957	0.0925106	0.0844897	0.0917395	0.015423	0.0525853	0.0897138	0.00778842	0.0119933	0.0845277	0.0672266	0.0553817	0.0673426	0.0704402	0.105779
46.215	0.0696988	0.0373362	0.0669801	0.0639286	0.153649	0.0690082	0.0163583	0.0694695	0.0520386	0.0207862	0.0655521	0.0694888	0.0166645	-0.0347854	0.0130613	0.0350691	0.0360128	0.0504719	0.0713256	0.0370992	0.0727542	0.104382	0.134443	0.0586236	0.0767515	0.190734	0.051088	0.0407733	0.0506177	0.0406254	0.223441	0.0859084	0.0858316	0.0720195	0.0459238	0.0899029	0.0815614	0.0920514	0.0151198	0.0480711	0.0864042	0.00740717	0.0122271	0.0837025	0.0667674	0.0556076	0.0683159	0.0684622	0.107889
46.41	0.0663352	0.0368089	0.0638716	0.0616594	0.152911	0.0673448	0.0147782	0.0706278	0.0530695	0.0204813	0.064907	0.0675417	0.0149065	-0.0350838	0.0126222	0.034998	0.036021	0.0506203	0.0723472	0.0355349	0.0775791	0.104893	0.135872	0.0600104	0.0764657	0.192259	0.0494423	0.0390926	0.0525241	0.0419598	0.223935	0.0873813	0.089211	0.0723577	0.0483761	0.0874162	0.0783473	0.0921987	0.0149377	0.0449606	0.0832506	0.00699453	0.0136517	0.0830246	0.0662768	0.055584	0.0695387	0.0652385	0.10975
46.605	0.0645037	0.0366877	0.0602712	0.0587464	0.151132	0.065849	0.0132454	0.071431	0.0532563	0.0214975	0.0653775	0.0661232	0.0139691	-0.0353194	0.0124987	0.0344498	0.0364828	0.0516127	0.0724104	0.0323378	0.07874	0.106305	0.135915	0.0622893	0.0746372	0.194719	0.0505079	0.0384344	0.0529484	0.0414483	0.225348	0.0879708	0.0928506	0.0746104	0.0503862	0.0849726	0.0752449	0.0910639	0.0133437	0.0416591	0.0812104	0.00690875	0.0154817	0.0828609	0.0649683	0.0552264	0.0704498	0.0623029	0.110646
46.8	0.0631093	0.0371112	0.0554452	0.0553124	0.148328	0.0651665	0.0123538	0.0720762	0.0510872	0.0228375	0.0653751	0.0655147	0.012511	-0.0356255	0.0122701	0.0339175	0.0360581	0.0507436	0.0721605	0.0281785	0.0788517	0.106643	0.134988	0.0658677	0.0717862	0.193117	0.0522403	0.0391793	0.0512502	0.0417346	0.223104	0.0886814	0.0946616	0.0768806	0.0511835	0.0827804	0.0718224	0.0908474	0.012217	0.039034	0.0794426	0.00624662	0.0182306	0.0808594	0.0642753	0.0547122	0.0704727	0.0609478	0.111502
46.995	0.0628306	0.0380283	0.0510975	0.0514879	0.143367	0.064392	0.0105999	0.0732674	0.0476441	0.0244535	0.0655606	0.0655645	0.0110501	-0.0356609	0.0117189	0.0338625	0.0351797	0.0480928	0.0712805	0.0258529	0.0784468	0.108099	0.13335	0.0661709	0.0714225	0.1892	0.0521966	0.0415362	0.0508341	0.0391787	0.217402	0.0888636	0.0939168	0.080217	0.0511573	0.0804322	0.0697606	0.0910377	0.0106231	0.0365036	0.077893	0.00604423	0.0199905	0.079053	0.0629202	0.0536453	0.0698728	0.0599437	0.111782
47.19	0.0619675	0.0385715	0.0470331	0.0471315	0.136335	0.0635778	0.00803325	0.0744744	0.0453706	0.0266003	0.0650622	0.0659615	0.00978936	-0.0353072	0.0111789	0.033886	0.0335284	0.0445325	0.0695437	0.0251073	0.0778739	0.109044	0.132206	0.0661104	0.0722628	0.18706	0.0522316	0.0464753	0.0508341	0.0382342	0.217272	0.0896434	0.0882934	0.0826781	0.0499439	0.0792456	0.0687986	0.0913583	0.00792805	0.035221	0.0753157	0.00578689	0.0222566	0.0785545	0.0604443	0.0520334	0.0678405	0.0589777	0.110747
47.385	0.0617624	0.0378628	0.0437455	0.0428798	0.13073	0.0626822	0.00442945	0.0746126	0.0434444	0.0284947	0.0632033	0.0667091	0.00850523	-0.034867	0.0114432	0.0343078	0.0316209	0.042672	0.0673139	0.0253596	0.0781174	0.11173	0.129416	0.0653387	0.0724101	0.184573	0.051677	0.0489969	0.0494822	0.036926	0.222115	0.0905529	0.0818901	0.0852945	0.0491984	0.076958	0.0686077	0.0910115	0.00512071	0.034415	0.0728314	0.00546003	0.0247723	0.0774175	0.0579758	0.0509665	0.0670303	0.0593589	0.108356
47.58	0.0622222	0.0375422	0.0415348	0.0391313	0.126888	0.0616335	0.000494831	0.0739168	0.0418047	0.029711	0.0615098	0.0677542	0.00775733	-0.0332222	0.0110187	0.034785	0.0308255	0.0416192	0.064109	0.0255645	0.0776378	0.112753	0.123542	0.0629125	0.0732329	0.181592	0.0524131	0.0501922	0.0499071	0.0343008	0.226993	0.0936897	0.0784851	0.087556	0.0485228	0.0749304	0.0684598	0.0892871	0.00357855	0.0346314	0.0701218	0.00462634	0.0273031	0.0763041	0.056956	0.0503823	0.0656052	0.0579029	0.106449
47.775	0.0628145	0.0381059	0.0388643	0.0366464	0.12616	0.059367	-0.0018175	0.0737814	0.0403638	0.0301767	0.0608862	0.0694681	0.00629146	-0.0318024	0.0114699	0.035207	0.0287787	0.0420413	0.0610616	0.0261235	0.0767054	0.111539	0.117113	0.0591782	0.0763266	0.177927	0.0528723	0.0520463	0.0514237	0.0333569	0.228475	0.0953791	0.0773504	0.0885523	0.045819	0.0719066	0.0697687	0.0845215	0.00162901	0.0342765	0.0692107	0.0038403	0.0308071	0.0735165	0.0564189	0.0495021	0.0645926	0.0561974	0.104588
47.97	0.0637948	0.0392476	0.0365991	0.0338957	0.128215	0.0562885	-0.00421432	0.0746585	0.0392383	0.0297457	0.0603024	0.0694784	0.0040629	-0.0298515	0.011474	0.0355238	0.0261585	0.0423054	0.0593133	0.0260617	0.0761914	0.110352	0.108838	0.0550713	0.079905	0.175207	0.0534013	0.0553302	0.0524549	0.0323949	0.226439	0.0939062	0.0759292	0.0881885	0.0436355	0.0678778	0.0708779	0.0801546	0.000181672	0.0330893	0.0679644	0.00277338	0.0331591	0.069537	0.0549864	0.0505225	0.0634248	0.0539626	0.103685
48.165	0.0654923	0.0394369	0.0350843	0.0317436	0.132715	0.0523342	-0.00580643	0.0757564	0.0386574	0.0302924	0.0596831	0.0682822	0.00166892	-0.028153	0.0106894	0.035087	0.0224539	0.0432677	0.0577737	0.0266701	0.0748926	0.108454	0.100235	0.0521773	0.0828683	0.172772	0.053367	0.0598968	0.0527144	0.0317973	0.223007	0.0926497	0.0742567	0.0876601	0.0433753	0.0633811	0.0711118	0.0780746	-0.00143036	0.0307324	0.0670376	0.00155901	0.0366161	0.0657375	0.0541454	0.0509037	0.0621941	0.0517901	0.101847
48.36	0.0672804	0.0387075	0.0331008	0.0300825	0.136903	0.0479196	-0.0069513	0.0772303	0.0380658	0.0326406	0.0582015	0.0659184	-0.000256739	-0.0255025	0.0100045	0.0351527	0.0183574	0.0443642	0.0552057	0.0272788	0.0730834	0.105291	0.0908767	0.0506089	0.0863164	0.169003	0.0525435	0.0633455	0.0530956	0.0313206	0.216491	0.0933428	0.0721162	0.0891593	0.0434015	0.0600366	0.0710251	0.0758481	-0.000997409	0.0303162	0.0649666	4.07594e-05	0.0393184	0.0624358	0.0538572	0.0509738	0.0619604	0.0491663	0.0988261
48.555	0.0678507	0.0375212	0.0303238	0.0292588	0.141435	0.0445619	-0.00858826	0.0770897	0.0375938	0.0341396	0.0558969	0.0639462	-0.00199356	-0.0239358	0.00841768	0.0352591	0.0133843	0.0453885	0.0517851	0.0277493	0.0693955	0.102354	0.083373	0.0499851	0.0882054	0.166144	0.0520151	0.0636662	0.053191	0.0310611	0.203901	0.0952836	0.0696296	0.0889253	0.0440516	0.0573072	0.0702285	0.0742798	-0.00227943	0.0292675	0.0639232	-0.00167988	0.0406342	0.0595238	0.0519572	0.0499461	0.0619604	0.0483253	0.0942237
48.75	0.0670937	0.0355447	0.0263958	0.0289199	0.145576	0.0422587	-0.0101407	0.0772622	0.037424	0.0351835	0.0525695	0.063223	-0.00257298	-0.0210461	0.00660726	0.0356367	0.00945996	0.0468224	0.0497528	0.0277388	0.0657497	0.100041	0.0793005	0.0504093	0.089999	0.162409	0.0515815	0.0637005	0.0544044	0.0313206	0.195107	0.0966442	0.0680007	0.0880931	0.0445632	0.0549765	0.0678285	0.0745393	-0.00359638	0.028202	0.0642506	-0.00285557	0.0433287	0.0558016	0.0513579	0.0493232	0.0611816	0.046807	0.0881114
48.945	0.0671753	0.0332358	0.0230046	0.0294314	0.148905	0.0401496	-0.010782	0.0764526	0.0384139	0.0360301	0.049881	0.0624839	-0.0027346	-0.0176317	0.00474963	0.0358879	0.00555551	0.0478503	0.0484697	0.0279689	0.0633146	0.0976842	0.07723	0.0501666	0.0911431	0.159169	0.0507755	0.0643505	0.0557563	0.0307748	0.188513	0.0977965	0.0642139	0.0855197	0.0450573	0.0531567	0.0643019	0.0751282	-0.00425517	0.0285139	0.0633474	-0.00417927	0.0446138	0.0518069	0.0513343	0.0477663	0.0603406	0.0465575	0.0812199
49.14	0.068424	0.0308304	0.0203307	0.0301076	0.151526	0.0386804	-0.0102638	0.0744644	0.038965	0.0372527	0.0481263	0.0588499	-0.0028754	-0.0138177	0.00309977	0.0367411	0.00172962	0.0486394	0.0489328	0.027479	0.06357	0.0953448	0.0770222	0.0508684	0.0924775	0.156647	0.0503943	0.06669	0.054231	0.0305926	0.184831	0.0971464	0.0625675	0.0838041	0.0455769	0.0500462	0.0609661	0.0737071	-0.00558085	0.0290342	0.0622339	-0.00590048	0.0443727	0.0487155	0.0517705	0.0460687	0.060862	0.0456779	0.0747881
49.335	0.0709736	0.0284532	0.0180077	0.0305676	0.153787	0.0374161	-0.00866257	0.0733362	0.0396194	0.0383806	0.0452798	0.0538152	-0.0032474	-0.00915466	0.00256354	0.0375012	-0.00105363	0.0490025	0.0501607	0.0265864	0.0650795	0.0929797	0.0763547	0.0520993	0.0953366	0.153519	0.0513214	0.0680244	0.0537375	0.0301852	0.182119	0.0981084	0.061701	0.081343	0.0449618	0.0486082	0.0586697	0.0726153	-0.00601381	0.0300829	0.0607622	-0.00672576	0.046428	0.045383	0.0521444	0.0449008	0.0602464	0.045203	0.0710738
49.53	0.0735234	0.0269692	0.0159508	0.0301929	0.156017	0.0360358	-0.00715884	0.0724501	0.038828	0.038975	0.0419339	0.0514462	-0.00254931	-0.00395259	0.00183303	0.0389025	-0.00225399	0.0498571	0.0514937	0.0261173	0.065779	0.0896789	0.0753497	0.0510768	0.0987853	0.15409	0.0536521	0.0683188	0.055072	0.0289544	0.17854	0.098741	0.0613198	0.0800254	0.0443118	0.0472913	0.057742	0.0711249	-0.0046014	0.0314953	0.0594228	-0.00708401	0.0482659	0.0418553	0.0526972	0.0436085	0.0595927	0.0441125	0.0673908
49.725	0.0751658	0.0254308	0.0145207	0.02936	0.157235	0.0352642	-0.00650665	0.0709645	0.0382694	0.0397585	0.0393296	0.050513	-0.00189062	0.000661663	0.00068793	0.0405996	-0.00385297	0.0504079	0.0523259	0.0266145	0.0664547	0.0867069	0.0743964	0.0526102	0.0983006	0.153588	0.0569529	0.067262	0.0558081	0.0280535	0.175084	0.100101	0.0611551	0.0787522	0.0436099	0.0468933	0.0581407	0.0696776	-0.00246159	0.0320668	0.0563785	-0.0069517	0.0494101	0.0394412	0.0531334	0.0449014	0.0577936	0.0431084	0.0638402
49.92	0.0763646	0.0241378	0.0134328	0.028131	0.157477	0.0349295	-0.0060781	0.0701363	0.0378661	0.039824	0.0387393	0.0487487	-0.00137652	0.00447655	-0.000628265	0.0423258	-0.00492329	0.0508112	0.0525188	0.0274326	0.0669411	0.0857624	0.072533	0.0543695	0.0964808	0.1539	0.0591794	0.0655988	0.0551237	0.02626	0.17394	0.0981427	0.0614933	0.0779206	0.0421457	0.04594	0.0601769	0.0695304	-0.000919427	0.0313737	0.0550155	-0.00662428	0.0498929	0.0371442	0.0532736	0.0443486	0.0554887	0.0443542	0.0604219
50.115	0.0780178	0.0235331	0.012899	0.0263012	0.159133	0.0345589	-0.00448219	0.0685402	0.0379501	0.0399045	0.0379607	0.0470081	-0.00049054	0.00733576	-0.00184436	0.0447043	-0.00485904	0.0521416	0.0530371	0.0299894	0.0688287	0.0842633	0.070488	0.0571332	0.0949386	0.152981	0.0616399	0.0634497	0.0555392	0.0230022	0.177233	0.0943216	0.0620828	0.0749573	0.0416342	0.0444846	0.0605581	0.0694268	-0.00085829	0.0282975	0.0547975	-0.00605634	0.0514347	0.0350574	0.0536862	0.0432351	0.0542822	0.044417	0.0572839
50.31	0.0786085	0.0233496	0.0117922	0.0243289	0.16094	0.0339705	-0.0021288	0.0668418	0.0383209	0.0402554	0.0373322	0.0459088	0.000613625	0.00904584	-0.00293977	0.0472245	-0.00434731	0.0537401	0.0532079	0.033422	0.0705693	0.0834922	0.0674548	0.0582511	0.0951295	0.152712	0.0629313	0.0619331	0.0554787	0.0209142	0.185777	0.0921038	0.0622307	0.072722	0.0415649	0.0421626	0.0614421	0.0685085	0.000259654	0.0250484	0.0551165	-0.00556577	0.052478	0.0340684	0.0539823	0.0423005	0.0530286	0.0436853	0.0553917
50.505	0.0782752	0.0238075	0.0108612	0.0226393	0.162753	0.0338124	-0.000867982	0.0650247	0.0392717	0.0405943	0.0380131	0.045831	0.00123682	0.0112021	-0.00472913	0.0480487	-0.00340998	0.0543565	0.0527516	0.0365858	0.0720696	0.0806324	0.0653668	0.0588837	0.0976599	0.153449	0.0633642	0.0617771	0.0556952	0.0190251	0.199397	0.0890713	0.0615207	0.0697412	0.0400402	0.0385062	0.0602119	0.0677717	-6.10062e-05	0.0234021	0.0547582	-0.00390736	0.0527813	0.0332275	0.053624	0.0416933	0.0519465	0.0425405	0.0535926
50.7	0.077755	0.0250189	0.0110986	0.0215496	0.163656	0.0337911	4.85271e-05	0.063605	0.039975	0.039629	0.0386285	0.0457405	0.00108454	0.0137685	-0.00670756	0.0471111	-0.000921699	0.05435	0.0515723	0.0394951	0.0733986	0.0786218	0.0627241	0.0601482	0.0999557	0.152573	0.0635457	0.0629556	0.0565268	0.0158198	0.212646	0.0878579	0.0607927	0.0689439	0.0380127	0.0363402	0.0611302	0.0673388	-0.000199501	0.0238182	0.0553503	-0.00234201	0.0538404	0.034707	0.0532658	0.0407122	0.0489723	0.0435373	0.0527516
50.895	0.0769245	0.0268923	0.013766	0.0203857	0.165116	0.0339499	0.000240324	0.0624399	0.040661	0.0388809	0.0388036	0.0477574	0.000206485	0.0162939	-0.00870576	0.0455151	0.00221769	0.0541791	0.0484884	0.0406019	0.0728223	0.0774957	0.0609393	0.0599748	0.101108	0.148553	0.0642906	0.0630685	0.0559029	0.0137835	0.224075	0.0876502	0.0593634	0.0675577	0.0369041	0.0336975	0.0620485	0.0678934	0.000970222	0.0222848	0.0554904	-0.00165634	0.0535365	0.0356416	0.0529697	0.037605	0.0452658	0.0447758	0.0501194
51.09	0.0769539	0.0300706	0.0171654	0.0189431	0.1679	0.0342292	0.000177496	0.062537	0.0410316	0.0387797	0.0389522	0.0495902	-5.65413e-05	0.0180701	-0.009689	0.0444264	0.00389772	0.053406	0.0436559	0.0414223	0.0713786	0.0773135	0.0571007	0.0594551	0.0994179	0.140513	0.0653219	0.064169	0.056432	0.0136101	0.235053	0.0887157	0.0572748	0.0664311	0.0353963	0.0306307	0.0632351	0.0682221	0.00165459	0.0216347	0.0562064	-0.00180435	0.05465	0.0337651	0.0526894	0.0348483	0.0421351	0.045975	0.0463193
51.285	0.0776863	0.033655	0.0203841	0.0171892	0.169811	0.0344225	-0.000303476	0.0629259	0.0409013	0.0390019	0.0391836	0.0507329	0.000966456	0.0189629	-0.00980081	0.0432153	0.00476951	0.0536069	0.0397659	0.0430552	0.0668944	0.0765163	0.0521099	0.0586579	0.0969399	0.131909	0.065781	0.0658153	0.0546733	0.0131678	0.241578	0.089755	0.0539297	0.0644035	0.0337849	0.0284815	0.0638415	0.0672084	0.00271202	0.0204563	0.0571797	-0.00134517	0.0560281	0.031102	0.053273	0.0337421	0.0386546	0.047112	0.0431577
51.48	0.0785723	0.0368073	0.0227034	0.015817	0.170257	0.0344289	0.000306939	0.0626419	0.0401582	0.0398496	0.0396328	0.0506584	0.00285177	0.0197896	-0.00953116	0.0419467	0.00542027	0.0534399	0.0385528	0.0431024	0.0605509	0.074082	0.046305	0.0575661	0.0970784	0.126407	0.0651135	0.0677131	0.0512334	0.013237	0.24442	0.0895386	0.0475265	0.0624715	0.0318004	0.0275282	0.0636244	0.0670088	0.00264277	0.019148	0.057483	-0.000846754	0.056776	0.0294672	0.0530079	0.0333839	0.0353994	0.0485994	0.0408686
51.675	0.0791434	0.0390545	0.0246522	0.0148152	0.171535	0.0343627	0.000179271	0.0622381	0.0399583	0.0407172	0.0393016	0.0503759	0.00538939	0.0202063	-0.00866458	0.0422807	0.00425375	0.0535543	0.039377	0.04292	0.0559876	0.0716989	0.0431339	0.0573147	0.0971564	0.123461	0.0631122	0.0687356	0.0495958	0.0144679	0.244671	0.0878404	0.0420328	0.0592661	0.0301628	0.0262637	0.0642482	0.0683082	0.00411569	0.0182728	0.0573507	0.000173073	0.0575783	0.0270687	0.0542228	0.0326674	0.0326977	0.0503829	0.0388205
51.87	0.0813928	0.0404529	0.0267464	0.0143092	0.173673	0.0350041	-0.000960508	0.0619951	0.0400713	0.0404017	0.039496	0.0496725	0.0071591	0.0201339	-0.00738033	0.0431512	0.00386294	0.0528722	0.0402353	0.0425743	0.0531071	0.0703383	0.0426136	0.0544731	0.0994354	0.120628	0.0597421	0.0685709	0.0486163	0.013844	0.244542	0.0867924	0.0383421	0.0554625	0.0301366	0.024011	0.0644909	0.0686632	0.00406391	0.0177444	0.0576624	0.00190213	0.0570176	0.0254647	0.0550716	0.0316083	0.0319038	0.0519869	0.0374116
52.065	0.0830937	0.0412098	0.029482	0.0138486	0.174849	0.0359057	-0.00265616	0.0622412	0.0403263	0.039735	0.0393788	0.049908	0.00885783	0.0199944	-0.00687664	0.0440845	0.00515251	0.0532152	0.0413147	0.0425874	0.0511893	0.0694368	0.0426136	0.0514318	0.100666	0.119129	0.0594826	0.0668291	0.0483219	0.0140867	0.2465	0.0880313	0.0357862	0.0512428	0.0295389	0.0225643	0.0632606	0.0686457	0.00394226	0.0177793	0.0564632	0.00338169	0.0566902	0.0242654	0.0551961	0.0314138	0.0303698	0.0522358	0.0361109
52.26	0.0837541	0.0413427	0.0317489	0.0129508	0.174973	0.0370972	-0.00422568	0.0614118	0.0404738	0.0384293	0.0385017	0.0497014	0.0105407	0.019826	-0.00610271	0.0452966	0.00747526	0.0546287	0.0420025	0.0425189	0.0508434	0.0677212	0.0426224	0.0494043	0.102598	0.115195	0.0594046	0.0641172	0.0471871	0.012874	0.243251	0.0888804	0.0344343	0.0471266	0.0298421	0.0206234	0.0614066	0.0683862	0.0038387	0.0165403	0.0561127	0.00424621	0.056573	0.0237597	0.0558033	0.0319509	0.0290927	0.0527113	0.0352385
52.455	0.0840536	0.0429444	0.0329603	0.011159	0.174725	0.0385364	-0.00457389	0.0608097	0.0420818	0.0380084	0.0383216	0.0486945	0.0112452	0.0206697	-0.0051733	0.0459633	0.00857161	0.0566903	0.0418804	0.0433002	0.0492565	0.0637791	0.0428738	0.048209	0.1042	0.111963	0.0597683	0.0629824	0.0471178	0.0127704	0.235955	0.0891749	0.0335678	0.0440073	0.0300848	0.0200601	0.0597602	0.0684729	0.00304141	0.0150762	0.0561985	0.00452654	0.0558722	0.0231368	0.0571813	0.0329712	0.0276989	0.0530695	0.0345691
52.65	0.084353	0.044605	0.033418	0.00876232	0.172104	0.039674	-0.00454348	0.0605232	0.0429952	0.0375322	0.038523	0.0473906	0.0128148	0.0205355	-0.00458324	0.0462143	0.00851079	0.0580811	0.041427	0.0439761	0.0472806	0.0620635	0.0434627	0.0475764	0.103507	0.110178	0.0582	0.0628788	0.0460691	0.0127879	0.228495	0.0884818	0.0323026	0.0403334	0.0284902	0.0191936	0.0583915	0.0670867	0.00266897	0.012416	0.0555128	0.00513429	0.0544706	0.0220935	0.0581703	0.0346532	0.027372	0.0534042	0.0345299
52.845	0.0852415	0.045244	0.0337426	0.00612577	0.168183	0.0420116	-0.00444244	0.0606783	0.0436801	0.0370719	0.0380538	0.046414	0.015039	0.0191627	-0.00396158	0.0460393	0.0090417	0.0590182	0.0409261	0.0440089	0.0449578	0.0618645	0.0432113	0.0484429	0.102121	0.111945	0.0571513	0.0639706	0.0455925	0.0119039	0.224683	0.0878411	0.0297467	0.0378555	0.0285944	0.0196184	0.0545354	0.065761	0.00292038	0.0105183	0.0553026	0.00659815	0.0525627	0.0216186	0.0585437	0.0357745	0.0266482	0.0537468	0.0334164
53.04	0.0859778	0.0444372	0.0341558	0.00405446	0.163859	0.0445511	-0.00385226	0.0595291	0.0435606	0.0372977	0.0373772	0.0460264	0.0171084	0.0173219	-0.00384752	0.0453335	0.0102245	0.0600293	0.0408458	0.0440604	0.0425771	0.0629132	0.0444502	0.0501672	0.100692	0.113098	0.0581738	0.0631652	0.0458003	0.0120511	0.225004	0.0892447	0.0278926	0.0364606	0.0289063	0.0193845	0.052118	0.063751	0.00189851	0.00943528	0.0550071	0.00752491	0.0508729	0.0215334	0.0582242	0.03674	0.0249892	0.0556855	0.0318438
53.235	0.0869493	0.0438608	0.0335296	0.0029333	0.156787	0.0473639	-0.00302685	0.0586235	0.0444113	0.0373884	0.0369277	0.0455544	0.0182247	0.0167998	-0.00335484	0.0461398	0.0113252	0.0610603	0.0420315	0.0443655	0.0410601	0.0651834	0.0467984	0.051337	0.0987947	0.115836	0.0595687	0.0621252	0.0459562	0.0105083	0.226295	0.090276	0.0264459	0.0347275	0.0279013	0.020684	0.0513812	0.0632313	0.00141378	0.00735535	0.054299	0.00886431	0.0490508	0.0225067	0.0596572	0.0364675	0.0249735	0.0575542	0.0304264
53.43	0.0888695	0.044347	0.0336665	0.001747	0.149105	0.0503651	-0.0014442	0.0583539	0.0455827	0.0360569	0.0367411	0.0448827	0.0191199	0.0161044	-0.0038267	0.0477818	0.0133825	0.0620382	0.0442717	0.0444522	0.039648	0.0673063	0.049675	0.0532522	0.0971315	0.11788	0.0617522	0.0601239	0.0460429	0.00898298	0.22711	0.0886471	0.0249293	0.0322751	0.0275719	0.0230752	0.0506794	0.0631103	-8.53365e-05	0.00588244	0.0540501	0.010188	0.0478672	0.0230909	0.0606226	0.0361872	0.024631	0.0599056	0.02978
53.625	0.0909912	0.0454461	0.0348583	0.00049443	0.141656	0.053066	0.000197729	0.0589601	0.0466358	0.0353484	0.0371029	0.0438876	0.019412	0.015417	-0.00473658	0.0490293	0.0150689	0.06261	0.0474347	0.0442589	0.0375891	0.0704686	0.0507755	0.0552884	0.0967154	0.11742	0.0623417	0.0604614	0.0454016	0.00877462	0.229285	0.0868186	0.0230403	0.0300748	0.0269649	0.0256922	0.0505752	0.0636824	-5.10246e-05	0.00468651	0.0535051	0.0112392	0.0488175	0.0239784	0.0627094	0.0360548	0.0246231	0.0610891	0.0290013
53.82	0.0931701	0.0467398	0.0364365	-0.00073434	0.135637	0.0554494	0.0024315	0.0592243	0.0477785	0.0350737	0.0375617	0.0422401	0.0187072	0.0140458	-0.00489963	0.0494406	0.0166134	0.0623853	0.0504795	0.0446023	0.0354041	0.0728424	0.0501604	0.0573072	0.0976861	0.116424	0.0616661	0.0601932	0.046207	0.00806467	0.228236	0.0860905	0.022893	0.0285414	0.0257085	0.0275463	0.0513463	0.0614558	0.000910956	0.00380251	0.0523059	0.0120724	0.049238	0.0248973	0.0635111	0.0353619	0.0237979	0.0636821	0.0288998
54.015	0.0949689	0.049272	0.0375403	-0.00235662	0.132643	0.057201	0.0046771	0.0586219	0.0482149	0.0342782	0.0376958	0.0401146	0.0174947	0.0117911	-0.00545538	0.0504583	0.0178529	0.0625207	0.0515259	0.0445719	0.033585	0.073752	0.0499177	0.0600191	0.0985089	0.114292	0.0607652	0.059283	0.0475932	0.00841153	0.227716	0.0863769	0.0252499	0.0282812	0.0253703	0.0306918	0.0548817	0.0588132	0.00182053	0.00297092	0.0522358	0.0133961	0.0498917	0.0263847	0.0642041	0.0341856	0.0235332	0.0661507	0.0281676
54.21	0.0957306	0.0516522	0.0384113	-0.00413111	0.130127	0.058663	0.00649391	0.0567762	0.0480388	0.0333644	0.0371303	0.0368374	0.0166271	0.00949427	-0.00570113	0.0510131	0.0186061	0.0624798	0.051794	0.0433426	0.0314105	0.0744881	0.0485658	0.0613616	0.099315	0.11223	0.059812	0.0570995	0.0479051	0.00839407	0.227326	0.0862558	0.0271302	0.0300573	0.0246772	0.0343133	0.0559472	0.0573234	0.00369209	0.00187044	0.0524225	0.0144008	0.0509503	0.0269689	0.063168	0.0333839	0.0242733	0.0678713	0.0275598
54.405	0.095661	0.0536548	0.0392562	-0.00587718	0.127058	0.0603809	0.00772716	0.0541656	0.048186	0.0325493	0.0362852	0.0342225	0.0163512	0.00717366	-0.00636112	0.0518913	0.0194186	0.06236	0.0516206	0.0422117	0.0283564	0.0750858	0.0471971	0.062479	0.0980585	0.1108	0.0580533	0.0552192	0.0473331	0.00686001	0.227638	0.0864118	0.0277884	0.0314959	0.0243822	0.036921	0.0577065	0.0547675	0.00446317	0.001498	0.0528509	0.0138093	0.0510517	0.0274202	0.0634405	0.0343336	0.0269442	0.0695611	0.0268669
54.6	0.095178	0.0550729	0.0399078	-0.00696748	0.124063	0.0618178	0.00830066	0.0512523	0.0493299	0.0319761	0.0357003	0.0317442	0.0174189	0.00499006	-0.00662426	0.0522017	0.0195789	0.0615225	0.0506584	0.041357	0.0252867	0.076671	0.0463742	0.0640997	0.0954677	0.106771	0.0550557	0.0548985	0.0476019	0.00650504	0.229162	0.0847917	0.0281003	0.0320506	0.0246248	0.0396154	0.0601327	0.052584	0.00284303	-0.000217593	0.0521736	0.0143929	0.0510439	0.0277006	0.0637522	0.035844	0.0282909	0.070706	0.0258779
54.795	0.0961423	0.0559841	0.0405017	-0.0074986	0.124548	0.0619717	0.00906832	0.0486689	0.0496627	0.032085	0.0359146	0.029755	0.0193185	0.00266684	-0.00699011	0.0522639	0.0190689	0.0602132	0.0494881	0.0394112	0.0227583	0.0788719	0.0452482	0.0646718	0.0966286	0.103245	0.0506108	0.0547076	0.049413	0.00630541	0.230999	0.0825739	0.0282301	0.0318247	0.0251102	0.0416429	0.0616573	0.0509982	0.00155228	-0.00188078	0.0526249	0.0143615	0.0514801	0.0275139	0.0641491	0.0357583	0.0293814	0.0718895	0.0261655
54.99	0.0981122	0.056444	0.0414409	-0.0075182	0.129166	0.0620946	0.00943677	0.0464379	0.0497925	0.032557	0.0355531	0.028134	0.0197039	0.00107768	-0.00675868	0.0520335	0.0189535	0.0591879	0.0493277	0.0362032	0.0205355	0.080371	0.0452482	0.0651653	0.0987341	0.0991902	0.0477947	0.0546034	0.0511199	0.00701598	0.229985	0.0812226	0.0292089	0.030932	0.0270947	0.0422493	0.0619088	0.0484853	0.000166076	-0.00277352	0.053217	0.0151246	0.0519084	0.0276153	0.06492	0.0353456	0.0305806	0.0708618	0.0279018
55.185	0.100092	0.0564194	0.0427389	-0.00691568	0.134111	0.0622528	0.00918191	0.0444003	0.0497764	0.0331117	0.0355743	0.0264931	0.018614	0.000647819	-0.00671253	0.0515745	0.0182265	0.0578114	0.0484536	0.0331453	0.0184428	0.0811764	0.0453785	0.0654685	0.103023	0.096721	0.0456025	0.0550451	0.0522029	0.00791744	0.223131	0.079862	0.0296681	0.031209	0.0287323	0.0432456	0.0633904	0.0459462	0.000806773	-0.00221018	0.0520413	0.0155921	0.0508415	0.0276927	0.0653327	0.0348007	0.0314603	0.071002	0.0303154
55.38	0.102399	0.0558009	0.0440763	-0.00635292	0.13768	0.0625977	0.00800107	0.0431332	0.0496872	0.0327381	0.0358324	0.0257335	0.0168197	-6.31673e-05	-0.00669242	0.0502452	0.0179173	0.0558962	0.0471457	0.0282835	0.0162527	0.082043	0.0463755	0.0661878	0.106965	0.0938881	0.0440079	0.0557039	0.0521074	0.00829862	0.213608	0.0783716	0.0305602	0.0318765	0.0318946	0.0451346	0.0651403	0.0439362	0.00130897	-0.00139605	0.0508191	0.0160126	0.0504989	0.027973	0.0657296	0.0341077	0.0326595	0.071765	0.0323478
55.575	0.104924	0.0542379	0.0461421	-0.00476242	0.13891	0.0631986	0.00722832	0.0412875	0.0492466	0.0319506	0.0354998	0.0235422	0.0149934	-0.000875554	-0.00642016	0.0485151	0.0182536	0.0542686	0.0467894	0.0233444	0.015343	0.0834554	0.0470511	0.0665777	0.107251	0.0898592	0.0430116	0.0553227	0.0524886	0.00816012	0.199736	0.0774963	0.0314435	0.0314691	0.0353339	0.0483924	0.066622	0.0411027	0.00141253	-0.000148346	0.0496355	0.0154834	0.0509974	0.0288291	0.0667887	0.0342636	0.0320832	0.0728555	0.0343336
55.77	0.107556	0.0526621	0.0471787	-0.00300703	0.141102	0.0637332	0.00662879	0.03971	0.0478095	0.0306741	0.033479	0.0223973	0.0123023	-0.0018117	-0.00645554	0.0474032	0.0183167	0.0536744	0.0460808	0.0191312	0.0134287	0.085977	0.0481952	0.0666469	0.105934	0.0877799	0.0426479	0.0540663	0.0517088	0.00852383	0.18881	0.0766473	0.0320244	0.0298664	0.0371624	0.0525167	0.0652183	0.039266	0.00124784	-0.000503318	0.0474159	0.0162778	0.0515272	0.0286111	0.0674037	0.0342871	0.0319509	0.0731902	0.035751
55.965	0.109925	0.0511908	0.0468208	-0.00119925	0.143201	0.0633412	0.00595827	0.0380103	0.0464831	0.0302416	0.0317422	0.0212521	0.0101712	-0.00186045	-0.00697615	0.0465315	0.0174924	0.0530404	0.0451471	0.0164011	0.0126307	0.0866788	0.0497461	0.0685185	0.103621	0.0875372	0.041097	0.0539883	0.0510069	0.00888753	0.18038	0.0760409	0.0322583	0.0295982	0.0377513	0.055445	0.0644815	0.0378449	-0.000130254	-0.000520786	0.0465435	0.0176946	0.051909	0.029327	0.0674738	0.0350193	0.0331815	0.0746849	0.0380171
56.16	0.112313	0.0484909	0.0450771	0.00039958	0.142792	0.062324	0.00490912	0.0365395	0.0455171	0.0295567	0.0296527	0.0189343	0.0088473	-0.00134623	-0.00770145	0.0453813	0.0164345	0.0529353	0.0448526	0.0137808	0.0123141	0.0861248	0.0503875	0.0694019	0.10259	0.0877537	0.0386709	0.0543695	0.0487885	0.00773528	0.173604	0.0755555	0.0330125	0.0277354	0.0386696	0.0577926	0.0633293	0.0367363	-0.00149899	-0.000590033	0.0447915	0.019704	0.051512	0.0315932	0.0676061	0.0355177	0.0334388	0.0761174	0.040073
56.355	0.113778	0.0453228	0.0431767	0.00272443	0.140245	0.0616675	0.00495255	0.0336234	0.0448872	0.0300943	0.0268445	0.0174422	0.00758932	-0.000213197	-0.00913183	0.0447583	0.0166973	0.0519865	0.0457205	0.0109372	0.0117276	0.0871729	0.0519209	0.0720532	0.103378	0.0878754	0.0366608	0.0528616	0.047688	0.00712889	0.170077	0.0749061	0.0336195	0.0268776	0.0401687	0.0598114	0.0629394	0.0374637	-0.00363069	0.000250296	0.0439976	0.0208954	0.050204	0.0330727	0.0671234	0.03516	0.0336177	0.0761566	0.0411871
56.55	0.114612	0.0428803	0.0423231	0.00507451	0.138076	0.0612858	0.00495882	0.0300553	0.0440944	0.0301483	0.0232843	0.0160286	0.00584457	0.000796548	-0.00974958	0.0438067	0.0167156	0.0502514	0.0469904	0.00938187	0.0127107	0.0889665	0.0540694	0.0750165	0.103525	0.0851978	0.034755	0.0513451	0.0473586	0.00620185	0.168093	0.0726016	0.0359503	0.0271371	0.0404807	0.0603223	0.0637716	0.0368835	-0.00430632	0.000987066	0.0441849	0.0225852	0.0487166	0.0344816	0.0676061	0.0345915	0.0347233	0.0751441	0.0427367
56.745	0.115854	0.0407772	0.0418638	0.00721315	0.135348	0.0609748	0.00507158	0.0261676	0.0430177	0.0287629	0.0200591	0.0151003	0.00468763	0.00157379	-0.00982743	0.0426616	0.0170772	0.0487292	0.0465172	0.00902951	0.0145773	0.0891749	0.0550227	0.0754239	0.103621	0.0817229	0.0335241	0.0497243	0.0479133	0.00555179	0.16701	0.0729304	0.0380214	0.027605	0.0402817	0.0614746	0.0642744	0.0377937	-0.005433	0.0013514	0.04304	0.023878	0.0474473	0.037207	0.0670999	0.0359853	0.036888	0.0755803	0.0440682
56.94	0.116493	0.0392205	0.0411688	0.00883728	0.13341	0.0605327	0.00554995	0.022041	0.0416305	0.0280265	0.0170052	0.0148689	0.00356737	0.00372356	-0.0106727	0.0414848	0.0173602	0.0472829	0.0444584	0.00920557	0.0169461	0.0876589	0.0559934	0.0752417	0.101974	0.0821565	0.0336277	0.0494386	0.0482514	0.00589803	0.166525	0.0733458	0.0390695	0.0284366	0.0405156	0.0627478	0.0642307	0.0386347	-0.00539806	0.000926552	0.0410699	0.0242985	0.0468552	0.0396755	0.0667724	0.0373169	0.0377519	0.0755494	0.0450959
57.135	0.116608	0.0386822	0.0400914	0.0107321	0.132479	0.0600702	0.00553137	0.018473	0.042003	0.0279636	0.0146201	0.0143927	0.00382117	0.00621609	-0.0114025	0.0407748	0.0165387	0.0451798	0.0429955	0.0101966	0.0200618	0.0862727	0.0568425	0.0753197	0.100155	0.0821135	0.0332633	0.0483992	0.0484941	0.0074402	0.16552	0.0730252	0.0387832	0.0291815	0.0409055	0.0640991	0.0650973	0.0382797	-0.00486904	8.55991e-05	0.0401044	0.025015	0.0464583	0.04163	0.0671929	0.0379168	0.0397535	0.0763282	0.0455321
57.33	0.117445	0.0376401	0.0391484	0.0128754	0.132022	0.0600047	0.00595981	0.0163881	0.0420778	0.0283108	0.0125902	0.0134175	0.0041275	0.00774384	-0.0122819	0.0396913	0.0150336	0.0430397	0.0414689	0.0102068	0.0218235	0.0871392	0.0571201	0.0749123	0.0978508	0.0821303	0.0337393	0.0458346	0.0485371	0.00854878	0.164532	0.0714481	0.0393378	0.0300049	0.041729	0.0668366	0.0664404	0.0374562	-0.00363007	0.000197893	0.0389209	0.0273978	0.0462795	0.0426184	0.0667567	0.0388048	0.0421598	0.0776048	0.0454777
57.525	0.118032	0.0359947	0.0383859	0.0156695	0.129635	0.0596721	0.00685396	0.0144054	0.0416911	0.0282085	0.0106828	0.0127064	0.00478489	0.00968974	-0.0138633	0.0387933	0.0143015	0.0410846	0.0408968	0.0105368	0.0232181	0.0885685	0.0577177	0.0743228	0.0961876	0.0821565	0.0322496	0.0450635	0.0492389	0.00874779	0.16221	0.0694817	0.0390433	0.0309757	0.0425955	0.0685696	0.0667355	0.0355067	-0.00224324	0.00112494	0.0383989	0.0289317	0.0462245	0.0441366	0.0658457	0.0386877	0.0428062	0.0779866	0.0468794
57.72	0.117969	0.0343334	0.0378341	0.0190828	0.128115	0.0601089	0.00752164	0.0120391	0.0414469	0.0278382	0.00845447	0.0131655	0.00465592	0.0114172	-0.0153634	0.0382087	0.0150681	0.0393692	0.0408719	0.0102198	0.024918	0.0889066	0.0582205	0.0745655	0.0946192	0.0818964	0.0313225	0.0442057	0.0488927	0.0095014	0.159099	0.0672633	0.0395805	0.0324311	0.0449786	0.0702422	0.0672121	0.0350039	-0.00223513	0.00229466	0.0375501	0.0311351	0.0462559	0.0450169	0.0640236	0.0376757	0.041607	0.0773637	0.0478375
57.915	0.117552	0.0330941	0.0385649	0.0228217	0.126662	0.0592	0.00784465	0.00894953	0.0411867	0.0270664	0.00626543	0.0132957	0.00425505	0.013091	-0.0164176	0.0374161	0.0156873	0.0374485	0.0408219	0.00985196	0.0264222	0.089002	0.0585237	0.0728929	0.0929117	0.0800679	0.0293299	0.041875	0.048529	0.0106193	0.155235	0.0659806	0.0415643	0.0338086	0.0465033	0.070866	0.0682259	0.0340768	-0.00251212	0.00414064	0.0363587	0.0323966	0.0461858	0.0468311	0.0633777	0.0398482	0.0424087	0.0769982	0.0484212
58.11	0.117671	0.0321462	0.040116	0.0260475	0.123888	0.0579512	0.00817074	0.00612569	0.0419914	0.0266103	0.00430025	0.0142122	0.00401983	0.0145385	-0.0179795	0.0368835	0.0159016	0.0357249	0.0407801	0.0110088	0.0285784	0.0882653	0.0580471	0.0723645	0.0918718	0.0786729	0.0256991	0.0396828	0.047169	0.0109749	0.148676	0.0645077	0.0449955	0.0346314	0.0474129	0.070138	0.0688672	0.0334792	-0.0020617	0.00472082	0.034887	0.0343045	0.0452983	0.0474148	0.0632689	0.0408608	0.045041	0.0777461	0.0496277
58.305	0.117501	0.0314525	0.0420189	0.0284442	0.120483	0.0574108	0.00849293	0.00352655	0.0421256	0.0264463	0.00149452	0.0149707	0.00514091	0.015915	-0.0196673	0.0362324	0.0163327	0.0343798	0.039898	0.0127296	0.0304662	0.0860905	0.0566952	0.0743403	0.09013	0.0737514	0.0215917	0.0377158	0.0459905	0.0119457	0.142204	0.0627834	0.0482707	0.035264	0.0491023	0.0712559	0.0685297	0.0320412	-0.000935647	0.00576079	0.0337186	0.0356512	0.0463109	0.0479754	0.0623814	0.0421923	0.0462716	0.0790311	0.0493782
58.5	0.115153	0.0309661	0.0446658	0.0305448	0.117524	0.0574676	0.00811561	0.00017016	0.0408373	0.0272281	-0.00130553	0.0161997	0.00704883	0.0170758	-0.0218261	0.0348901	0.0163195	0.0332743	0.0388268	0.0143847	0.0319704	0.0844011	0.0580552	0.0734906	0.0881112	0.0695578	0.0186109	0.0365286	0.0463374	0.0133237	0.137507	0.0622893	0.0519277	0.0371443	0.0489726	0.0707363	0.0694043	0.0313044	-0.00108288	0.00714699	0.0325423	0.0365544	0.0464039	0.0503033	0.0610655	0.0439987	0.0476654	0.0810091	0.049145
58.695	0.111459	0.0302584	0.0463035	0.0322077	0.115556	0.0583236	0.0073399	-0.00416533	0.0397148	0.0280128	-0.00430081	0.0174804	0.00848536	0.0177464	-0.0218329	0.0339056	0.0158452	0.031899	0.0365631	0.015944	0.0338849	0.0820099	0.0593029	0.073508	0.0856763	0.0663437	0.0160544	0.0360519	0.0475333	0.0123967	0.132525	0.0624627	0.0549085	0.0388424	0.0507056	0.0692546	0.0697681	0.0307236	-0.000718547	0.00863737	0.0313588	0.0372081	0.0452204	0.0527875	0.0593606	0.0442791	0.0482726	0.0817177	0.0492386
58.89	0.108347	0.0294746	0.0480549	0.0338055	0.114683	0.0587942	0.00737421	-0.00845113	0.038442	0.0296073	-0.00776653	0.01813	0.0106136	0.0181669	-0.021224	0.0326976	0.0151708	0.0308998	0.0340995	0.0172244	0.0359095	0.0795663	0.0609842	0.073344	0.0820024	0.0642557	0.0147549	0.0362946	0.0472046	0.011547	0.130151	0.0630523	0.0552722	0.0399604	0.0513295	0.0677904	0.070279	0.0317461	-0.000952491	0.010154	0.0306266	0.0379168	0.0439197	0.0528654	0.057811	0.0447848	0.0484985	0.0819981	0.0494954
59.085	0.105713	0.0277027	0.0506899	0.0354484	0.112598	0.0599531	0.00790547	-0.0121058	0.0368541	0.0316636	-0.0111176	0.0181524	0.0127305	0.0178736	-0.0205168	0.0319748	0.0145596	0.0297551	0.0328309	0.0179609	0.0375514	0.0790123	0.0613049	0.0723127	0.0786492	0.0632937	0.0133855	0.035896	0.0458446	0.0112264	0.127552	0.0630691	0.0557139	0.0408531	0.0512084	0.0660574	0.0683644	0.0321884	-0.00169737	0.0107865	0.0293651	0.0378781	0.0431415	0.0527017	0.0567519	0.0470823	0.0486779	0.08178	0.0503677
59.28	0.103356	0.0254365	0.0544207	0.0372939	0.108795	0.0623094	0.00852594	-0.0142801	0.035742	0.0329704	-0.0142791	0.0182982	0.0146843	0.0182429	-0.0204067	0.030826	0.0139535	0.0294724	0.0334002	0.0195278	0.0387596	0.0776953	0.0611233	0.0696096	0.0740396	0.0623841	0.012363	0.0350638	0.0451084	0.0111141	0.125126	0.063892	0.0547432	0.0393802	0.0502034	0.0639519	0.0681479	0.0329246	-0.00221704	0.0118695	0.0285712	0.0388592	0.0422697	0.0524836	0.0568921	0.047962	0.0483427	0.082372	0.051022
59.475	0.101229	0.0234615	0.057948	0.0388149	0.105874	0.0646502	0.00893367	-0.0156906	0.0338754	0.0335991	-0.0172214	0.0187741	0.015518	0.0185099	-0.0211783	0.0298321	0.0130059	0.0298236	0.0329268	0.0217221	0.0394314	0.0761357	0.0605513	0.0678597	0.0706951	0.0638315	0.01199	0.0346657	0.0446231	0.0133412	0.120697	0.0642126	0.0529328	0.0389385	0.0500475	0.062774	0.0672901	0.0352815	-0.00242541	0.0122763	0.0271539	0.0395443	0.0418335	0.0525694	0.0559496	0.0480321	0.0462559	0.0833846	0.051248
59.67	0.0991309	0.021867	0.0615244	0.039986	0.104379	0.0670793	0.00994839	-0.0167042	0.0319086	0.0343276	-0.0197091	0.0194578	0.0156124	0.017975	-0.0218788	0.0292613	0.0122024	0.0302084	0.0322877	0.0241897	0.0395616	0.0749142	0.0603778	0.0669495	0.0666488	0.0686145	0.0118596	0.0326382	0.0424046	0.0145977	0.115143	0.0649145	0.0524131	0.0380115	0.050108	0.0610329	0.0649594	0.0367457	-0.00197499	0.0141734	0.0268114	0.0393033	0.0422304	0.0511835	0.0552488	0.046802	0.0457345	0.0847397	0.0522442
59.865	0.0964697	0.0203485	0.0647563	0.0408008	0.10208	0.0698568	0.0106791	-0.0180174	0.0306437	0.0349176	-0.0225042	0.0204687	0.0138929	0.0164263	-0.0228123	0.0295187	0.012058	0.0304792	0.0324062	0.0265468	0.0388991	0.0732417	0.0607677	0.0664641	0.0626193	0.0727039	0.0119207	0.0320668	0.0392854	0.0148316	0.110127	0.0649145	0.0531586	0.0375785	0.0494149	0.0588144	0.0628626	0.0367026	-0.00121264	0.0156638	0.0255342	0.0398875	0.042277	0.0506307	0.0538864	0.0454239	0.045485	0.0848327	0.052237
60.06	0.0934458	0.0192227	0.0681181	0.0418547	0.0962025	0.0720548	0.0113652	-0.0201222	0.0293266	0.034785	-0.025733	0.0234674	0.0120448	0.0146251	-0.0235824	0.0299684	0.0113874	0.0306239	0.0324801	0.0290408	0.0388756	0.0713002	0.0606118	0.0674692	0.0579579	0.0757708	0.010595	0.0313824	0.0369372	0.014234	0.108082	0.0651484	0.0522316	0.0382978	0.0474304	0.0585637	0.061303	0.037465	-0.000372309	0.0161666	0.0248098	0.0400585	0.0434683	0.050786	0.0524769	0.0452602	0.0456252	0.0856266	0.0516533
60.255	0.0898218	0.0183699	0.0709298	0.0425468	0.0884492	0.0742689	0.0119514	-0.0222601	0.0282658	0.0353083	-0.0285857	0.0271132	0.0129137	0.0131277	-0.0248956	0.0304968	0.0120721	0.030206	0.0320897	0.0303265	0.0395815	0.0703994	0.060031	0.0677293	0.0517194	0.07889	0.0105083	0.0303518	0.035352	0.0141815	0.108671	0.0653306	0.0527687	0.0393721	0.0445625	0.0582867	0.0598993	0.0379067	-0.00135113	0.0163663	0.025417	0.0396845	0.0450881	0.0502567	0.050795	0.0454469	0.045166	0.0864362	0.049839
60.45	0.0861009	0.0180808	0.0730857	0.0430408	0.0819581	0.0768345	0.0124509	-0.0253075	0.0278332	0.0351061	-0.0315359	0.0276905	0.0138196	0.0113962	-0.0260882	0.0313277	0.0122365	0.0300877	0.0323114	0.0308679	0.0396222	0.0688485	0.0584364	0.0678329	0.0441552	0.0802937	0.0116	0.0290349	0.034113	0.0149271	0.107398	0.0653393	0.0533058	0.0399092	0.041296	0.0580702	0.0589205	0.0381144	-0.00212221	0.0155952	0.0254479	0.0399721	0.0467235	0.0493922	0.0485989	0.0458051	0.0446283	0.0871914	0.0481649
60.645	0.0824917	0.0180602	0.0755411	0.0431074	0.0785144	0.0794313	0.0126901	-0.0280671	0.0261462	0.0345017	-0.0343757	0.0267216	0.0146346	0.010414	-0.027608	0.0324979	0.0119947	0.0306953	0.0324824	0.0312517	0.0396906	0.0669339	0.0570758	0.0677031	0.0388087	0.0825115	0.0127785	0.0289481	0.0328566	0.015967	0.106306	0.0646899	0.0554637	0.0419629	0.0397801	0.0571781	0.0586953	0.0381755	-0.00235616	0.0143912	0.0250739	0.0407503	0.0467627	0.0481464	0.0462161	0.0450029	0.0443166	0.0890915	0.0461718
60.84	0.0792532	0.0179369	0.0782117	0.0423806	0.0765909	0.0816793	0.0131688	-0.0307133	0.0246199	0.0339445	-0.0364187	0.0256133	0.0152948	0.00970772	-0.0286413	0.0329922	0.0110249	0.0309188	0.0322487	0.0319325	0.0395803	0.063295	0.05445	0.0680238	0.0347712	0.0842963	0.0134629	0.0294335	0.0325446	0.017171	0.102918	0.0638758	0.0557495	0.0423791	0.0402736	0.0546827	0.0602375	0.0370919	-0.00143785	0.0135246	0.0255258	0.0401196	0.0464746	0.0463708	0.0441523	0.046358	0.0446199	0.0901427	0.0443418
61.035	0.0766617	0.0169415	0.0797841	0.041315	0.0738576	0.0847336	0.0136957	-0.0328222	0.0243107	0.0336986	-0.0370856	0.0235398	0.0160388	0.00903507	-0.0304304	0.0338193	0.0101693	0.0305101	0.0332361	0.0309661	0.0385206	0.0618651	0.0514954	0.0649569	0.0335578	0.0860032	0.0157243	0.0304123	0.0317305	0.017483	0.0997117	0.06294	0.0560527	0.0427945	0.0390258	0.0538767	0.0608438	0.0359397	0.00028648	0.0142009	0.024506	0.0401897	0.047759	0.0448212	0.0429996	0.0473548	0.0434285	0.089808	0.0424339
61.23	0.0738152	0.0165115	0.0806947	0.0405405	0.0714441	0.0882422	0.0141914	-0.0347206	0.0243986	0.034444	-0.0372103	0.0216427	0.0156945	0.00860924	-0.0313497	0.0347327	0.0101545	0.0308847	0.0341418	0.0309439	0.0357311	0.0609118	0.0517637	0.0631895	0.0321373	0.0856651	0.0190688	0.0294073	0.0326401	0.0178897	0.09693	0.0627928	0.0558792	0.0449262	0.038047	0.0520918	0.0622219	0.0352721	0.00235705	0.0141491	0.0238909	0.0398936	0.0468788	0.0429441	0.0421351	0.048406	0.0441451	0.088967	0.0412812
61.425	0.0711636	0.0169106	0.0817646	0.0396971	0.0701492	0.0911484	0.0143636	-0.0364849	0.0239896	0.0347319	-0.0366489	0.0201399	0.0155511	0.0082228	-0.0326593	0.0354293	0.00964702	0.031113	0.0339429	0.0315566	0.0331897	0.0587284	0.0511835	0.0605126	0.0314267	0.0825021	0.0206284	0.029373	0.0329608	0.018037	0.0948937	0.0609642	0.0560782	0.0462432	0.0367556	0.0502895	0.0619013	0.0329938	0.00351804	0.0135602	0.022847	0.0402984	0.0470268	0.0420718	0.0409129	0.0504384	0.0438417	0.0892395	0.0405804
61.62	0.0692389	0.0172399	0.0825729	0.038602	0.0694011	0.09279	0.0144623	-0.037476	0.0229733	0.0341129	-0.0359246	0.0186452	0.0161415	0.00764706	-0.0340793	0.0363677	0.00874791	0.0313073	0.031959	0.0326903	0.0307143	0.0564756	0.0509757	0.0573066	0.0286456	0.082043	0.0207064	0.0294079	0.0329782	0.0183838	0.0940702	0.0602275	0.0544749	0.0464597	0.0351698	0.0496488	0.0615201	0.0325085	0.00359602	0.0135945	0.0217408	0.039777	0.0474781	0.0410598	0.0400018	0.0505785	0.0457339	0.0895198	0.0392332
61.815	0.0677922	0.0170191	0.082657	0.037324	0.0675182	0.0942592	0.0146517	-0.0372574	0.021881	0.033867	-0.0348803	0.0174462	0.0168873	0.00632045	-0.0354308	0.0372314	0.00843117	0.0314165	0.0301396	0.0329584	0.0282653	0.0555916	0.0517381	0.0550801	0.0258819	0.0817398	0.0202735	0.0299538	0.0309944	0.0189559	0.0948669	0.0592749	0.0544138	0.046139	0.034667	0.048791	0.0610697	0.0292332	0.00407264	0.0136375	0.0216085	0.0399637	0.0476884	0.0382722	0.0383591	0.0500723	0.0473223	0.0872222	0.0388592
62.01	0.0661396	0.0171972	0.0823228	0.0365717	0.0645124	0.096164	0.014928	-0.0363397	0.0197524	0.0338841	-0.0341728	0.0171726	0.0172121	0.00461238	-0.0364455	0.0380923	0.0081298	0.0313781	0.0299109	0.0335024	0.0263395	0.055072	0.0520063	0.05307	0.0236466	0.0813237	0.0194768	0.0299188	0.0302663	0.019571	0.0975875	0.0576809	0.0549771	0.0464597	0.0329258	0.0484098	0.0608102	0.0260528	0.0047308	0.0135165	0.0217021	0.0406096	0.0480158	0.0354768	0.0367629	0.0499248	0.0493468	0.0874947	0.0384073
62.205	0.0640643	0.0168812	0.0815563	0.0362042	0.0601005	0.096606	0.0157602	-0.0353198	0.0169377	0.032781	-0.0336821	0.0174949	0.0178762	0.00171732	-0.0365611	0.0388744	0.00845956	0.032085	0.0294731	0.0334036	0.0233173	0.0540582	0.0514174	0.0519178	0.022641	0.0824067	0.0183676	0.0312358	0.0282388	0.0203596	0.0956729	0.0559915	0.0559734	0.0464341	0.0317037	0.0486962	0.0600559	0.0255849	0.00536339	0.0143313	0.0215233	0.0411545	0.0475645	0.0332886	0.035229	0.0492627	0.0496815	0.0882034	0.0381584
62.4	0.0620304	0.016464	0.0802039	0.0361155	0.0561527	0.0960582	0.0171709	-0.034279	0.0142758	0.0317039	-0.0332941	0.0171988	0.0183191	-0.000714875	-0.0360931	0.0384761	0.00763806	0.0327158	0.0291302	0.0335209	0.0195188	0.0514068	0.0504467	0.0499164	0.0210639	0.0860631	0.0165659	0.0319545	0.0262375	0.0220321	0.0961757	0.0547089	0.0571001	0.046018	0.0297192	0.047111	0.0588687	0.0251171	0.00483436	0.0152845	0.0212273	0.0409364	0.0483197	0.0313577	0.0346526	0.0485776	0.0489106	0.0884916	0.0387813
62.595	0.0602101	0.0160493	0.0792126	0.0358368	0.0544041	0.0956625	0.0173271	-0.0332933	0.0118294	0.0304166	-0.0322146	0.0178545	0.0187279	-0.00442741	-0.0362878	0.0378017	0.00683443	0.0332797	0.0289581	0.0334435	0.015467	0.0486862	0.0501348	0.0486949	0.0206478	0.0898318	0.0166439	0.0313824	0.0231014	0.0233316	0.0999968	0.0542497	0.0573858	0.0453767	0.0279949	0.0452831	0.0582879	0.0253248	0.00450497	0.0162808	0.0195453	0.0413025	0.0487637	0.0294033	0.0338666	0.0482507	0.0486611	0.0880475	0.0385318
62.79	0.058103	0.0156898	0.0787692	0.0350911	0.0533511	0.095542	0.0170417	-0.03246	0.00955083	0.0291634	-0.0319427	0.0181028	0.0192787	-0.00876018	-0.0363953	0.0360674	0.00550759	0.0339201	0.0295853	0.0332028	0.0127351	0.0472913	0.049476	0.046061	0.0213153	0.0920764	0.0161847	0.0310268	0.0214201	0.0243279	0.10393	0.0549085	0.0575505	0.0447703	0.0262618	0.0432637	0.0571269	0.025273	0.00452244	0.0175628	0.0194752	0.0413418	0.0493866	0.0277443	0.0334927	0.0495352	0.0497667	0.0881568	0.0379398
62.985	0.0557228	0.0154824	0.0784468	0.0344759	0.0529086	0.0951325	0.0166463	-0.0309483	0.00716573	0.0279658	-0.0317258	0.0175463	0.0203303	-0.0122925	-0.037079	0.0347551	0.00466243	0.0351951	0.0305515	0.0336998	0.0107642	0.0465632	0.0484972	0.0445189	0.0218356	0.0923627	0.0168086	0.0296843	0.0187338	0.0257316	0.10523	0.0546053	0.0565455	0.0456368	0.0254128	0.0419205	0.0565898	0.0254982	0.00551873	0.0190701	0.0194208	0.0421435	0.0489353	0.026545	0.0324801	0.0471602	0.0488635	0.0876971	0.0384617
63.18	0.0526047	0.0151183	0.0781735	0.0339557	0.0526748	0.0942611	0.0154619	-0.029515	0.0037529	0.0269337	-0.0319273	0.0150733	0.021332	-0.0145446	-0.03715	0.0333585	0.00361991	0.0366914	0.0308128	0.0334844	0.00919043	0.0455495	0.0476912	0.0413216	0.0223378	0.0915567	0.0175797	0.027882	0.0168966	0.027109	0.106113	0.0547956	0.054561	0.0463474	0.0254645	0.0419729	0.0563296	0.0258102	0.00583066	0.0213839	0.0201917	0.0431011	0.0499394	0.0266308	0.0321527	0.0452989	0.0470021	0.0855476	0.0378545
63.375	0.0497826	0.014196	0.0776271	0.0344119	0.0548879	0.0923874	0.0142535	-0.0290971	0.00137596	0.0259724	-0.0309534	0.0128818	0.0224654	-0.0172946	-0.0373616	0.0323411	0.00292442	0.0382989	0.0307302	0.0321392	0.00671457	0.0455233	0.0469288	0.0370501	0.0225805	0.0923971	0.019261	0.0261408	0.0154068	0.0292663	0.105628	0.0556883	0.0511729	0.0465464	0.0245113	0.0402573	0.0561213	0.0267715	0.00550126	0.0229698	0.0206593	0.0440122	0.048974	0.0252836	0.0315999	0.0448319	0.0460367	0.0836705	0.0388357
63.57	0.0484857	0.0130329	0.0763983	0.0352862	0.0572276	0.0892371	0.0127509	-0.0282821	-5.98543e-05	0.0244935	-0.0293349	0.0105379	0.0231598	-0.0198792	-0.0362032	0.0313973	0.00145062	0.039678	0.0297614	0.0308393	0.00454659	0.0441109	0.0431514	0.0354474	0.0221294	0.0922324	0.0205436	0.0256729	0.0124953	0.0310075	0.10451	0.0555841	0.0468228	0.0464254	0.0248575	0.0401794	0.0548043	0.0269967	0.00573521	0.0237415	0.0214381	0.0447988	0.0487093	0.0226519	0.0303771	0.0433366	0.0446816	0.0802987	0.0392248
63.765	0.0483527	0.0117272	0.0746398	0.0369394	0.0586813	0.0853299	0.0108895	-0.0274277	-0.00114852	0.0229397	-0.0278385	0.00783897	0.0239841	-0.0218842	-0.0344373	0.0308517	0.000544762	0.0403632	0.0283783	0.0295233	0.00230371	0.0423953	0.0404308	0.0323537	0.0212891	0.0932112	0.0213234	0.025205	0.00991315	0.0320905	0.10438	0.0533314	0.0418145	0.0462781	0.0241557	0.0389142	0.053886	0.0268844	0.00649756	0.0251108	0.0223413	0.0465822	0.0489504	0.0194747	0.0300732	0.0430406	0.043872	0.0771765	0.0385553
63.96	0.0479709	0.0100636	0.0734132	0.0388112	0.0593481	0.0816478	0.00872566	-0.0267969	-0.00183229	0.020597	-0.0253903	0.00560248	0.0252976	-0.0241309	-0.033616	0.0308241	0.000296526	0.0417134	0.0266801	0.0271846	2.95959e-05	0.0425862	0.0396853	0.0300923	0.020795	0.0952736	0.0215748	0.0249798	0.00706214	0.0331997	0.10399	0.0506364	0.0389984	0.0461047	0.0235406	0.038853	0.0522833	0.0254115	0.00693051	0.0258987	0.0233067	0.0483572	0.0501418	0.0177226	0.0300654	0.0428073	0.0429066	0.0746844	0.0386176
64.155	0.0476296	0.0083557	0.0719905	0.0394192	0.0603504	0.0784996	0.00587284	-0.0260464	-0.00252494	0.0175088	-0.0222388	0.00439656	0.0259984	-0.0252827	-0.0328206	0.0310277	0.000587358	0.0423797	0.025121	0.0253558	-0.00231054	0.0417889	0.0389485	0.0285239	0.0202229	0.0969375	0.0227277	0.0258987	0.00430659	0.0329745	0.103115	0.0485221	0.035065	0.0459743	0.0231245	0.0367213	0.0505241	0.0247702	0.00775337	0.0270597	0.024428	0.0497589	0.0509749	0.0167263	0.0296841	0.0416703	0.0423768	0.0725197	0.0375664
64.35	0.0472027	0.00746806	0.06944	0.0400875	0.061817	0.075263	0.00298311	-0.0249646	-0.00326278	0.0151436	-0.0191977	0.00284396	0.0275641	-0.0254273	-0.0319857	0.0310996	0.0015351	0.0421627	0.0233595	0.0230668	-0.00413031	0.0431058	0.0380302	0.0280473	0.0204656	0.0993811	0.0244433	0.0264796	0.00240883	0.0323594	0.102023	0.0467024	0.0320499	0.0460348	0.0242075	0.0351361	0.0491722	0.0228899	0.00796111	0.0284459	0.0239604	0.0501951	0.0519718	0.0162902	0.0284928	0.041764	0.0404145	0.0705804	0.0369979
64.545	0.0462604	0.00702723	0.0664859	0.0401431	0.0627489	0.0716692	-7.63008e-05	-0.024001	-0.0043279	0.0135199	-0.0164448	0.00117281	0.0292286	-0.025197	-0.0309102	0.0312662	0.00353211	0.0415752	0.0224617	0.0214998	-0.00574491	0.0430628	0.038082	0.0269381	0.019634	0.0987572	0.0263585	0.0280042	0.000632718	0.031874	0.102682	0.0436698	0.0310274	0.0451683	0.0256111	0.0339745	0.0478203	0.0204375	0.00831671	0.0294597	0.0251367	0.051036	0.0531475	0.0155114	0.0277297	0.0409544	0.0394176	0.069241	0.0371767
64.74	0.0450347	0.00654493	0.0634465	0.0400244	0.0626261	0.0682312	-0.00397436	-0.0232005	-0.00536155	0.0123666	-0.0138678	-0.00139214	0.0306144	-0.0253193	-0.0296721	0.0312808	0.005487	0.0408089	0.023315	0.0199117	-0.00732803	0.0421358	0.0386016	0.0258289	0.0187762	0.0932985	0.0280223	0.0290093	-0.000155832	0.0312676	0.103548	0.0416074	0.0313999	0.0442762	0.0269368	0.0324929	0.0458277	0.0187394	0.00906221	0.0308721	0.0254479	0.0512463	0.0535679	0.0153398	0.0266549	0.0399418	0.0378601	0.0678623	0.0370214
64.935	0.0439997	0.00608479	0.060635	0.0404441	0.0607779	0.0652088	-0.0077024	-0.0224026	-0.00602651	0.0120145	-0.0109335	-0.00509675	0.0316004	-0.0256547	-0.0289358	0.0285467	0.00659957	0.0414332	0.0244364	0.0189953	-0.00854555	0.0413559	0.0380034	0.025361	0.0186639	0.0884462	0.0294778	0.0291908	-0.000251281	0.0316488	0.104657	0.0402299	0.0304897	0.0427683	0.0276561	0.0314011	0.0442943	0.0187825	0.00918386	0.0330468	0.026429	0.0503352	0.055149	0.0147321	0.0260085	0.0401128	0.0372687	0.0684151	0.0377452
65.13	0.0428111	0.00547571	0.0583508	0.0413088	0.0596552	0.0636394	-0.0105156	-0.020866	-0.00594511	0.0116016	-0.00820928	-0.0100449	0.0326964	-0.0259848	-0.0287674	0.0254254	0.00798261	0.0413634	0.0263386	0.0181473	-0.0105885	0.0414171	0.0383677	0.0232992	0.0186377	0.0839838	0.0308989	0.0302046	-0.000329263	0.032151	0.106988	0.0387046	0.030204	0.0407321	0.0281933	0.0289924	0.0417989	0.018488	0.009721	0.0351349	0.026258	0.0498917	0.0565349	0.0137824	0.025144	0.0396767	0.0360229	0.0682985	0.0378074
65.325	0.0416038	0.00491196	0.0566556	0.0419548	0.0593092	0.0625069	-0.0131357	-0.0190493	-0.00436896	0.0108298	-0.00610839	-0.0158609	0.0336941	-0.0269183	-0.0280159	0.0223911	0.00961413	0.0420826	0.0286473	0.0178672	-0.0133612	0.0408363	0.0409155	0.0218518	0.0182734	0.0799543	0.0316787	0.0304385	-0.00127378	0.0316656	0.109501	0.0375954	0.0294416	0.0381244	0.0293892	0.0263841	0.0396154	0.0178903	0.0100417	0.0374219	0.0267643	0.0502657	0.0577342	0.0124895	0.0249029	0.038478	0.0352598	0.0679795	0.037683
65.52	0.0405406	0.00427367	0.0555829	0.0428529	0.0586163	0.0616039	-0.015937	-0.0167014	-0.00414664	0.00968453	-0.00444386	-0.0199916	0.0350259	-0.0279697	-0.0275636	0.0195856	0.0106514	0.0432695	0.0294417	0.0180237	-0.015947	0.0399435	0.0431595	0.0213234	0.0188367	0.0787584	0.0304747	0.0317293	-0.00188078	0.03034	0.110697	0.0362435	0.0278302	0.037951	0.0310443	0.0237496	0.0365654	0.0167294	0.0102843	0.0397271	0.0265854	0.0499854	0.0578199	0.0108075	0.024802	0.0376762	0.0348629	0.0676448	0.0373169
65.715	0.0401726	0.00395612	0.0538394	0.0437098	0.0573414	0.0603116	-0.0182561	-0.0149358	-0.00192837	0.00873489	-0.00319463	-0.0222895	0.0355533	-0.0292818	-0.0256273	0.016679	0.0116884	0.0437965	0.0294102	0.0194094	-0.0188249	0.0397963	0.0435669	0.0219641	0.0187157	0.0758213	0.030466	0.0317467	-0.00217524	0.030461	0.112169	0.0348485	0.0253086	0.0370582	0.0301347	0.0221207	0.0335503	0.0163307	0.010449	0.0413472	0.0268192	0.0491836	0.0583184	0.00893888	0.0254798	0.0372479	0.0346526	0.0657677	0.0366704
65.91	0.0401371	0.00365583	0.05119	0.0451826	0.0540302	0.0585106	-0.0209379	-0.0125734	-0.000433273	0.00849281	-0.00172202	-0.0230573	0.0356833	-0.0300782	-0.0245271	0.0141928	0.0127228	0.0442265	0.0296229	0.0214394	-0.0223703	0.0400128	0.0447191	0.022233	0.0190707	0.0729447	0.0308733	0.0306637	-0.00350093	0.0295252	0.112941	0.0335397	0.024477	0.0370233	0.0292769	0.0210202	0.0299544	0.0155946	0.0100679	0.0430628	0.0266168	0.0488411	0.0584271	0.00767741	0.0258072	0.0348573	0.0337343	0.0642338	0.0359539
66.105	0.0403676	0.0030682	0.0488803	0.0465626	0.0507832	0.0572017	-0.0229493	-0.0106448	0.00117221	0.00819961	-0.000399197	-0.02349	0.0352692	-0.0306265	-0.022642	0.0121917	0.0139662	0.0444907	0.029753	0.0236075	-0.0255019	0.0385661	0.0452818	0.0230646	0.0181524	0.0708049	0.0306307	0.0286624	-0.00349219	0.028295	0.113027	0.0326732	0.0243728	0.0360707	0.0308365	0.0201886	0.0277279	0.0152564	0.00934045	0.0434527	0.0264374	0.0477119	0.0570025	0.00605039	0.0252157	0.0328636	0.0336485	0.0636423	0.0362185
66.3	0.040997	0.00224954	0.0476523	0.0477178	0.0488774	0.0557854	-0.0246137	-0.00945496	0.00333215	0.00691773	0.00109968	-0.0233992	0.0347523	-0.0311828	-0.0207853	0.009694	0.0146	0.0441266	0.029773	0.0260487	-0.0277473	0.0375174	0.0446929	0.0240347	0.0173033	0.0709434	0.0297816	0.0276312	-0.0038559	0.0278707	0.111563	0.031486	0.0250572	0.03439	0.0319108	0.0205873	0.0269911	0.0142864	0.00807528	0.0440678	0.0254641	0.0475331	0.0577112	0.00386273	0.0249276	0.031314	0.032239	0.0627626	0.0365381
66.495	0.0410954	0.00168679	0.0466712	0.048333	0.047563	0.0538659	-0.0251938	-0.00771825	0.00523344	0.00627762	0.00198673	-0.0229273	0.0339387	-0.0317196	-0.018829	0.00675208	0.0151063	0.0434929	0.030023	0.0282164	-0.029254	0.0360532	0.044381	0.024875	0.0149988	0.0735517	0.0303275	0.0274053	-0.00401186	0.02794	0.108539	0.031486	0.0260884	0.0336445	0.0332883	0.020475	0.02726	0.0143032	0.00807528	0.0447609	0.0255813	0.0464819	0.0593309	0.00147995	0.0241331	0.0302156	0.0311486	0.0623808	0.035876
66.69	0.0405712	0.000865634	0.0454715	0.0488342	0.0462803	0.0525141	-0.0258788	-0.00647849	0.00733706	0.00623431	0.00292158	-0.0227918	0.0327594	-0.0314041	-0.0161628	0.00382058	0.0159751	0.0433064	0.0303123	0.0292221	-0.0307815	0.0341118	0.0439998	0.0266081	0.0140973	0.0749467	0.0321728	0.0278034	-0.00520779	0.0270304	0.106001	0.0313044	0.027605	0.0333413	0.0347699	0.0203359	0.0270173	0.0138958	0.00801476	0.0448564	0.0258151	0.0457732	0.0593544	-0.000692574	0.0235652	0.0307376	0.0290153	0.0626303	0.0347625
66.885	0.0387003	4.9185e-05	0.0442838	0.0503378	0.0450474	0.0519611	-0.0264927	-0.00581093	0.0100004	0.00639617	0.00438071	-0.0231927	0.0308109	-0.0311162	-0.013887	0.00128344	0.0165955	0.0431828	0.0301635	0.0303065	-0.032325	0.0326214	0.0419636	0.0255768	0.0140624	0.0768357	0.0345385	0.0270928	-0.00526019	0.0264066	0.102067	0.0311135	0.0284628	0.0340862	0.0358012	0.0194175	0.0274503	0.0139127	0.00706152	0.044449	0.0257921	0.0451739	0.060071	-0.00185256	0.0233392	0.0296399	0.0259782	0.0633468	0.0334153
67.08	0.0361198	-0.000208142	0.043994	0.0518353	0.0442753	0.0505991	-0.0275116	-0.00515899	0.0134343	0.00565596	0.00614202	-0.0245664	0.0286996	-0.03071	-0.0123817	-0.00165339	0.0163616	0.0432695	0.0296575	0.0309126	-0.0346837	0.0317461	0.0393122	0.0260622	0.014738	0.0779624	0.0363838	0.0271015	-0.00601381	0.0261208	0.0967908	0.031131	0.0285925	0.0350569	0.0373433	0.0182828	0.026852	0.0147274	0.00668908	0.0452026	0.0264307	0.0447225	0.0595804	-0.00260776	0.0227943	0.0271012	0.0213528	0.0625524	0.0324577
67.275	0.0331064	-0.000371047	0.0441723	0.052397	0.0440276	0.0508353	-0.0281755	-0.0050351	0.0175047	0.00543127	0.00789577	-0.027205	0.0261094	-0.0306651	-0.0125372	-0.00518194	0.0169401	0.0434867	0.0292722	0.0319264	-0.0364322	0.0306282	0.0379341	0.0266168	0.0150069	0.076472	0.038377	0.0269019	-0.00553718	0.0249511	0.0962362	0.03133	0.0300742	0.0352384	0.0376035	0.0167749	0.0277535	0.0145284	0.00564038	0.0445788	0.0261582	0.0434067	0.0601096	-0.00347958	0.0223502	0.0264705	0.0195229	0.0624044	0.0326522
67.47	0.0307073	-0.000667212	0.0446101	0.0529077	0.0432285	0.0531246	-0.0291314	-0.00573166	0.0218798	0.00619527	0.00940766	-0.0293623	0.0230251	-0.029855	-0.0129288	-0.00801902	0.0173058	0.0439955	0.0291392	0.0332475	-0.0372342	0.0291721	0.0382891	0.0267815	0.0160119	0.0733097	0.0408288	0.0268763	-0.00459267	0.0225162	0.0960198	0.032942	0.0332016	0.0348747	0.0373521	0.0153625	0.0274765	0.0139133	0.00525921	0.0431926	0.0257999	0.0418963	0.0604836	-0.00457734	0.0218911	0.0257147	0.0182306	0.0636507	0.032738
67.665	0.0284839	-0.00117716	0.0459552	0.0535657	0.0423534	0.0548865	-0.030509	-0.00731561	0.0255212	0.00760635	0.010391	-0.0312002	0.0198032	-0.0290532	-0.0127604	-0.0103748	0.0172967	0.0446186	0.0286988	0.0349748	-0.0372709	0.0282625	0.0373358	0.0264521	0.0161854	0.0697574	0.0414264	0.0280978	-0.00396882	0.0213727	0.0936366	0.0336002	0.0374038	0.033627	0.0363034	0.0151716	0.0264022	0.0131597	0.00586559	0.0406971	0.0257613	0.0411955	0.0592608	-0.00551923	0.0222336	0.0251541	0.0159571	0.0665162	0.0326679
67.86	0.02697	-0.00146207	0.0471959	0.0540747	0.0413994	0.0550438	-0.0325757	-0.00857655	0.0288108	0.00791825	0.0117215	-0.0330064	0.0170833	-0.0275968	-0.0125606	-0.0114238	0.017435	0.045042	0.0274326	0.0372754	-0.0369867	0.0270841	0.0362965	0.0266686	0.0158036	0.0662133	0.0418251	0.0296924	-0.00281594	0.0205929	0.0915399	0.0332016	0.0407658	0.0328647	0.0351598	0.0155702	0.0265756	0.0129513	0.00622119	0.0379853	0.0259642	0.0403388	0.0574308	-0.00602494	0.0215407	0.0236123	0.0140885	0.0678556	0.0330649
68.055	0.0261032	-0.00181139	0.0481961	0.0540586	0.0401223	0.0544239	-0.0346947	-0.00938598	0.0318624	0.00933288	0.0121052	-0.0350336	0.0136757	-0.0263731	-0.0119796	-0.0126896	0.0165146	0.0436697	0.0249676	0.0403217	-0.0363122	0.0251258	0.036314	0.0267122	0.0146076	0.0632064	0.0420846	0.0310437	-0.000502694	0.0189465	0.0907513	0.0342415	0.0429923	0.0319376	0.0335397	0.0159776	0.0267141	0.0129251	0.00652438	0.0347362	0.0257074	0.0384	0.0573372	-0.00667922	0.0204351	0.0228335	0.0114332	0.0679958	0.0325979
68.25	0.0258206	-0.00238548	0.0484947	0.0534853	0.0392585	0.0549791	-0.0363721	-0.0095437	0.0351111	0.0115784	0.0127916	-0.0362879	0.00963981	-0.0243813	-0.0109829	-0.0141946	0.0159124	0.0421237	0.0237041	0.0439383	-0.0351357	0.0237047	0.0358205	0.0273099	0.0128665	0.0611876	0.0429511	0.0327593	0.00143811	0.0174212	0.0904394	0.035498	0.0427409	0.0313225	0.0318503	0.0156308	0.0269998	0.0122407	0.00689682	0.0298059	0.0258863	0.0365544	0.0572363	-0.00708401	0.0193373	0.021331	0.0103898	0.0673342	0.0321774
68.445	0.0256091	-0.00207834	0.0489881	0.0530521	0.0384089	0.0566264	-0.0373276	-0.00832098	0.0370305	0.0131299	0.0135806	-0.0366981	0.00466113	-0.0220228	-0.00905172	-0.0156365	0.0154956	0.0405976	0.0232885	0.0472631	-0.0334107	0.0225437	0.0361324	0.0273274	0.0118789	0.061084	0.0432893	0.0341192	0.00269393	0.0151342	0.0920165	0.0365548	0.0426454	0.031063	0.0302564	0.014894	0.0261165	0.0106381	0.00721748	0.0264003	0.0253722	0.034499	0.0570804	-0.0061651	0.0181767	0.0198514	0.00841971	0.0672176	0.0315236
68.64	0.0252851	-0.00137997	0.0500846	0.0523955	0.036709	0.0597443	-0.0371604	-0.006877	0.0374827	0.0132564	0.0135096	-0.0373606	-0.000312586	-0.0202453	-0.00708619	-0.0169868	0.015468	0.0379276	0.0234513	0.0500067	-0.0315804	0.0226129	0.0375099	0.0273186	0.0119656	0.0615869	0.0434714	0.0348991	0.00540581	0.013713	0.0942867	0.0379672	0.0428189	0.0299188	0.0291995	0.0136463	0.0256835	0.00945087	0.00812706	0.0233934	0.0250061	0.033214	0.0576876	-0.00519966	0.0171956	0.0189482	0.00693286	0.0672798	0.031804
68.835	0.0246232	-0.000586614	0.0514179	0.0507874	0.035766	0.0637536	-0.0370197	-0.00511391	0.0376377	0.0126635	0.0129404	-0.0373959	-0.00484816	-0.0198837	-0.00565451	-0.0181674	0.0152798	0.0356569	0.024261	0.0532314	-0.0286169	0.0219023	0.0395374	0.0270067	0.0118097	0.0619942	0.0441733	0.0351074	0.00627234	0.0130461	0.0958813	0.0397951	0.0438152	0.0279606	0.0280211	0.014461	0.0253198	0.00764856	0.00823062	0.0206378	0.0244847	0.0312439	0.0590349	-0.00424991	0.0151789	0.0185978	0.00502496	0.0689304	0.0321387
69.03	0.0235939	0.000856084	0.0528748	0.0489227	0.0352444	0.0673806	-0.0360827	-0.00298024	0.0376297	0.0125095	0.012613	-0.0367955	-0.00911254	-0.0200979	-0.00460383	-0.0192169	0.0149654	0.0326212	0.0256069	0.0568271	-0.026503	0.0211656	0.039936	0.0258975	0.0126937	0.062245	0.0455158	0.034128	0.00793616	0.012388	0.0981864	0.0419093	0.0446299	0.0260803	0.0283068	0.0154055	0.0258226	0.00742335	0.00755499	0.0184113	0.0231688	0.0298193	0.0585678	-0.00352611	0.0135519	0.0182939	0.00390366	0.0700052	0.032715
69.225	0.0228924	0.00305644	0.0536997	0.0474429	0.0335683	0.0703435	-0.0348618	-0.00129204	0.0372233	0.0133062	0.0109406	-0.0354847	-0.0124228	-0.0201782	-0.00341542	-0.0203807	0.0146077	0.0297672	0.0267398	0.0611878	-0.0241761	0.0209834	0.0396759	0.0252998	0.0150768	0.0621845	0.0457497	0.0328803	0.00870724	0.0121191	0.0993474	0.0427846	0.0451409	0.0242349	0.0272931	0.0168785	0.0269144	0.00687748	0.00782387	0.0164617	0.022172	0.0284255	0.0587002	-0.00252198	0.0121267	0.0175931	0.0020193	0.0702541	0.0343891
69.42	0.0227391	0.00455529	0.0547622	0.045808	0.0311668	0.0720842	-0.0338696	0.00086967	0.037477	0.014087	0.00926047	-0.0343633	-0.0161462	-0.0215861	-0.00274762	-0.0216992	0.0136847	0.027557	0.0271628	0.0656879	-0.0229454	0.0193458	0.0391731	0.0249792	0.0182048	0.0596111	0.045819	0.032083	0.00914893	0.0119282	0.102025	0.0441102	0.0451234	0.0236373	0.0260023	0.0179003	0.0266804	0.00741462	0.00853443	0.0138191	0.0219853	0.0277555	0.0590506	-0.00157168	0.0105541	0.0177877	0.000734847	0.0704722	0.0347317
69.615	0.0231555	0.0053044	0.0549324	0.0442464	0.0284675	0.0727982	-0.0327391	0.00327418	0.0374205	0.014898	0.00835426	-0.033025	-0.0196659	-0.0234347	-0.0015514	-0.0233133	0.0110715	0.0251502	0.0276386	0.0682479	-0.0223315	0.0202728	0.0390171	0.0243815	0.021203	0.0586229	0.0442419	0.0298128	0.00894119	0.0113998	0.10368	0.0455744	0.0449587	0.0242524	0.0244601	0.0189578	0.0262993	0.00767476	0.00888941	0.0120779	0.0212217	0.02788	0.0579607	-0.000411127	0.00952644	0.0200224	0.000415836	0.0691485	0.0349341
69.81	0.0241357	0.00585383	0.0540906	0.0432471	0.0249401	0.0731003	-0.0306568	0.00562094	0.0378348	0.0153594	0.00729565	-0.0312661	-0.0228673	-0.0253726	-0.00108072	-0.0252117	0.00859457	0.0225116	0.0282906	0.0708758	-0.0222407	0.0213733	0.0370676	0.022311	0.0235512	0.0610142	0.0433841	0.0286867	0.00947021	0.0119195	0.104555	0.0460167	0.043555	0.0246423	0.022719	0.0199191	0.0264203	0.00815139	0.00836038	0.00884636	0.0202719	0.028028	0.0563409	0.00136446	0.00886487	0.0209256	0.000626081	0.0684869	0.0354947
70.005	0.0252798	0.00621107	0.0535552	0.0427087	0.0224175	0.0729017	-0.0275923	0.00764043	0.0378939	0.0144599	0.0062058	-0.0291797	-0.025757	-0.0269516	-0.000976718	-0.0261953	0.00683147	0.0198454	0.0286743	0.0731331	-0.022284	0.02146	0.0352653	0.019556	0.0240016	0.0633711	0.0434271	0.0283661	0.0094097	0.0118159	0.104815	0.0465969	0.0434945	0.0261676	0.022684	0.0208724	0.0258395	0.00774464	0.00871535	0.00591737	0.0195638	0.0289469	0.0538881	0.00276609	0.00861538	0.0205444	-0.0013833	0.0666962	0.0348719
70.2	0.0269829	0.00641466	0.0535741	0.0420767	0.020221	0.0727929	-0.0248669	0.00986769	0.0375982	0.0132346	0.00486842	-0.0269067	-0.0281732	-0.0281756	-0.00166948	-0.0258324	0.00529722	0.0175921	0.0275201	0.0742283	-0.0210101	0.02081	0.0327093	0.0176583	0.0243397	0.0657972	0.0430285	0.0265812	0.00967858	0.0113655	0.101896	0.0480698	0.0439624	0.0273898	0.022034	0.0218599	0.0251894	0.00734599	0.00939161	0.00392416	0.0185356	0.0302235	0.0511005	0.00493862	0.00786803	0.020023	-0.00261393	0.0654269	0.034194
70.395	0.0285657	0.00687965	0.0530497	0.040768	0.0183624	0.0720298	-0.0230381	0.0115812	0.0357329	0.0117687	0.00442236	-0.0251201	-0.0304618	-0.0284754	-0.00195996	-0.0249174	0.00424428	0.0165587	0.0261067	0.075075	-0.0195202	0.0208274	0.0290611	0.015267	0.0247041	0.0705023	0.0423616	0.0262344	0.010857	0.0120505	0.0983954	0.0488671	0.0440054	0.0290012	0.0207863	0.023316	0.0245394	0.00727675	0.0104659	0.00127279	0.0168301	0.0307684	0.0481414	0.00662058	0.0072373	0.0221019	-0.00420282	0.0635733	0.0347704
70.59	0.0293724	0.00763281	0.0519918	0.0396302	0.0168667	0.0713723	-0.0209675	0.0138414	0.0345957	0.00986391	0.0047023	-0.0231522	-0.0331058	-0.0281283	-0.00335981	-0.0240524	0.00385915	0.014968	0.0254086	0.0759058	-0.018152	0.0214338	0.025084	0.0129538	0.0244271	0.075112	0.0420752	0.0248132	0.0122694	0.0134541	0.0978408	0.0506345	0.044638	0.0284116	0.0186808	0.0249193	0.0244265	0.00844647	0.0119213	-0.000685483	0.0170246	0.0314306	0.0457973	0.00848923	0.00603806	0.0245076	-0.00589263	0.0618135	0.0342254
70.785	0.0299226	0.00805568	0.0512332	0.0381573	0.0153093	0.0705826	-0.0190233	0.0158648	0.0338962	0.00846382	0.00504543	-0.0210146	-0.0355957	-0.0269803	-0.00599421	-0.0229861	0.00393156	0.0135786	0.0255347	0.0770959	-0.0173279	0.0227508	0.0236716	0.00970478	0.0245481	0.0805532	0.0406628	0.0247702	0.0122089	0.0131335	0.0978583	0.0518647	0.0453573	0.0279175	0.0184468	0.0249106	0.0245737	0.00876713	0.0133861	-0.00142225	0.016612	0.0317731	0.0445902	0.00968847	0.00441049	0.0260416	-0.00674874	0.0604118	0.0336569
70.98	0.0307389	0.00826491	0.0511857	0.0361697	0.0139086	0.0703224	-0.016548	0.0177933	0.0325237	0.00788133	0.00552534	-0.0194923	-0.0370865	-0.0256459	-0.00815296	-0.0215099	0.00343627	0.0120808	0.0254689	0.0775578	-0.0164198	0.0237296	0.0221038	0.00648133	0.0243666	0.0851023	0.0385835	0.0269967	0.0126593	0.0148491	0.0964203	0.0533295	0.0457298	0.0271639	0.0186552	0.0248064	0.0253797	0.0107597	0.0135421	-0.00139667	0.0151324	0.0322088	0.0424255	0.0106388	0.00257267	0.0267811	-0.00708401	0.0592204	0.0331434
71.175	0.0312505	0.00853741	0.050523	0.0346289	0.0123416	0.068853	-0.0147139	0.0199376	0.031464	0.00726098	0.00610771	-0.0188191	-0.0372641	-0.0239578	-0.0105665	-0.02108	0.00237411	0.0104479	0.0262043	0.0785739	-0.0144832	0.0250634	0.0222598	0.00428038	0.0250166	0.0876059	0.0362441	0.0286343	0.0119918	0.016201	0.0950428	0.0549322	0.045149	0.0274496	0.0189584	0.0244857	0.0244701	0.0113923	0.0140187	-0.00184772	0.0142213	0.0332992	0.0407509	0.0116199	0.00130335	0.0271079	-0.00571378	0.0571567	0.0312983
71.37	0.0309781	0.00903154	0.049778	0.0333684	0.00978336	0.0671453	-0.0134054	0.0225396	0.0294525	0.00735315	0.00631169	-0.018222	-0.0373603	-0.0217387	-0.0135088	-0.0203899	0.0016591	0.00873892	0.0269998	0.0795034	-0.0111398	0.0273854	0.0213758	0.00180244	0.025978	0.0885161	0.0338872	0.0289899	0.0116369	0.017206	0.0934401	0.0549846	0.0436935	0.0282463	0.0190538	0.0233597	0.0225811	0.0117822	0.0149202	-0.00127627	0.0145953	0.033782	0.0392248	0.0129593	-9.04333e-05	0.0268977	-0.00494288	0.0560118	0.0296085
71.565	0.0298457	0.00914065	0.0487812	0.0322243	0.00720375	0.0660842	-0.0127124	0.025784	0.0267628	0.00725577	0.00682343	-0.0183626	-0.0370107	-0.0194089	-0.0162659	-0.019475	0.00184711	0.00713639	0.0279567	0.078749	-0.00718948	0.0295863	0.0209422	-0.000675501	0.0269743	0.0875198	0.0308715	0.0278551	0.011013	0.0170675	0.0935874	0.0558686	0.0414582	0.0283068	0.0187419	0.022762	0.0211687	0.0110024	0.0151803	-0.000921299	0.0136063	0.034919	0.0359388	0.0143066	-0.00157784	0.0258857	-0.00310506	0.0552953	0.0293668
71.76	0.02906	0.00877172	0.0477053	0.0314159	0.00479673	0.0655364	-0.0135238	0.0286735	0.0245512	0.00634601	0.00712455	-0.0180564	-0.0369294	-0.017142	-0.0192282	-0.0185969	0.00240594	0.00619124	0.0298236	0.0782152	-0.00406192	0.0316837	0.0193739	-0.00343106	0.028066	0.0869134	0.0284628	0.0258888	0.0120442	0.0180288	0.0939336	0.0573671	0.038989	0.0289918	0.0188374	0.0216877	0.0196958	0.0105002	0.0162197	-0.00115524	0.0125237	0.0364137	0.0345528	0.0165649	-0.00303442	0.0243675	-0.00238126	0.053582	0.0298804
71.955	0.0297986	0.00837508	0.047593	0.0302916	0.0031949	0.0644869	-0.014766	0.0317604	0.0223181	0.00498935	0.00748768	-0.0174185	-0.0362551	-0.0154316	-0.022228	-0.0180199	0.00303931	0.00601376	0.0316604	0.0769086	-0.00231113	0.0337637	0.0190102	-0.00421087	0.0287504	0.0858909	0.0262013	0.0249879	0.0113948	0.0190857	0.0956667	0.0585281	0.0366065	0.0283767	0.0183869	0.0223721	0.017677	0.0106562	0.0179877	-0.000331758	0.0116205	0.0372003	0.0321151	0.0187217	-0.00417927	0.0237833	-0.00148534	0.053333	0.0298495
72.15	0.031752	0.00763153	0.0476484	0.0287238	0.00311666	0.0632344	-0.0165764	0.0335748	0.0194166	0.00352762	0.00736427	-0.0165234	-0.035728	-0.013408	-0.0236664	-0.0175351	0.00363363	0.006665	0.0337047	0.0757858	-0.00132493	0.0352278	0.0186115	-0.00483473	0.0288109	0.0835683	0.0238793	0.0237664	0.0111259	0.0189646	0.096862	0.0590478	0.0346483	0.0272675	0.0187076	0.0225973	0.0168454	0.0105089	0.0191056	-0.000825849	0.0104291	0.0372782	0.0302308	0.0192274	-0.00498157	0.0236431	0.000920984	0.0533179	0.0290243
72.345	0.0339263	0.00687366	0.0475732	0.0270918	0.00379372	0.0619953	-0.0186864	0.0358741	0.0161719	0.00257845	0.00721318	-0.0152808	-0.0343965	-0.0116213	-0.0243552	-0.0169472	0.00417684	0.00769462	0.0356071	0.0740163	-0.000338735	0.0373857	0.0182391	-0.00575366	0.0281178	0.0825888	0.0219211	0.0228306	0.0106062	0.0190251	0.0964808	0.060278	0.0322658	0.0275538	0.0201375	0.0227015	0.0141766	0.00988507	0.021029	-0.000946877	0.00978266	0.0382279	0.0289071	0.0208471	-0.00555736	0.0226306	0.00102975	0.0515036	0.0276148
72.54	0.0352706	0.00604125	0.0489247	0.0254932	0.00459092	0.0598854	-0.0209486	0.0380762	0.0126984	0.000971899	0.00675681	-0.013786	-0.0331067	-0.00969018	-0.0245446	-0.0164094	0.00424653	0.00804319	0.0374018	0.0714269	0.000686983	0.0392143	0.0166277	-0.00601381	0.027104	0.0816443	0.0195641	0.0236017	0.00971351	0.0200389	0.0950859	0.0601738	0.0291989	0.0294254	0.0218362	0.0229267	0.0115682	0.00920944	0.0223896	-0.00130185	0.00841971	0.039014	0.0262675	0.0229339	-0.00596215	0.0212211	0.00114637	0.0486067	0.0260808
72.735	0.0358484	0.00542612	0.0495376	0.0237439	0.00612555	0.057338	-0.0225195	0.040181	0.00885156	-0.0013686	0.00607695	-0.0125526	-0.0306549	-0.00759816	-0.0241122	-0.0159599	0.00432924	0.00901484	0.0395237	0.0686122	0.00136307	0.0407215	0.0167493	-0.00554592	0.0252237	0.0816443	0.0174586	0.0247109	0.00969605	0.0207495	0.0950253	0.0594377	0.0254215	0.0311928	0.022928	0.0224938	0.0102425	0.00876775	0.0223983	-1.04742e-05	0.00827955	0.0399093	0.0252864	0.0249506	-0.00702907	0.0194147	0.00240783	0.0443009	0.0248894
72.93	0.0363949	0.00504843	0.0496152	0.0219903	0.00769652	0.0559393	-0.0232097	0.0427409	0.00575133	-0.00341968	0.00560745	-0.0110381	-0.0286607	-0.00458892	-0.0229305	-0.0152865	0.00477755	0.00976286	0.0419034	0.0645906	0.00223603	0.041787	0.0183607	-0.00453216	0.0233179	0.0823892	0.0163407	0.0232811	0.00911524	0.020732	0.0937084	0.0598451	0.022354	0.0326482	0.0233434	0.0214632	0.00877774	0.00834353	0.0226666	0.000682626	0.00657404	0.0399407	0.0251619	0.026905	-0.00656205	0.0176783	0.00317873	0.0415599	0.0232232
73.125	0.037048	0.00467566	0.0492747	0.0207544	0.00970661	0.0566829	-0.0231583	0.0447051	0.00254071	-0.0061569	0.00587982	-0.00893577	-0.0264813	-0.00109054	-0.021086	-0.014791	0.00539944	0.0112048	0.0444012	0.0598864	0.00251338	0.0437278	0.0188542	-0.00443733	0.021966	0.0825801	0.0153793	0.0221113	0.00801539	0.021165	0.0935786	0.0586666	0.0209248	0.0320849	0.0244439	0.0199291	0.00656805	0.00870724	0.0223116	0.00145371	0.00542919	0.0400344	0.0232933	0.0288908	-0.00623519	0.0162688	0.00558505	0.0396055	0.0223587
73.32	0.0378897	0.00471777	0.0494218	0.0203971	0.0121413	0.0569939	-0.0223893	0.0458853	-0.000459777	-0.0104877	0.00724619	-0.00568196	-0.0242043	0.00246794	-0.0193177	-0.0144533	0.00616616	0.0123027	0.046573	0.0544408	0.00166526	0.0444559	0.0194001	-0.00468874	0.0208917	0.082043	0.0137243	0.0209067	0.00792056	0.02146	0.0937695	0.0568818	0.0215574	0.0319027	0.0256486	0.0186209	0.0038387	0.00927869	0.0222074	0.00399216	0.00346691	0.0402681	0.0220161	0.0296382	-0.00645328	0.0151705	0.0048377	0.038344	0.022242
73.515	0.0387813	0.00492835	0.0472493	0.0197732	0.0140011	0.0554356	-0.0206723	0.0466608	-0.00329698	-0.0152508	0.00907755	-0.00231255	-0.0211529	0.00469082	-0.0189351	-0.0133231	0.0062659	0.0132849	0.0476618	0.0491087	-7.27512e-05	0.0456605	0.0188885	-0.00457645	0.0195573	0.0796861	0.0120087	0.0195548	0.00767851	0.0215293	0.0941332	0.054707	0.0217395	0.0316688	0.0268876	0.0183869	0.00272075	0.010041	0.0231956	0.00556926	0.00258668	0.042051	0.0207703	0.0294902	-0.00695955	0.0139012	0.00476762	0.0360156	0.0220161
73.71	0.0390522	0.00500909	0.0451322	0.019341	0.0136804	0.0525403	-0.0194632	0.0473785	-0.00526121	-0.0186153	0.0110696	0.0011463	-0.0177388	0.00690353	-0.0184975	-0.0123607	0.00653958	0.014414	0.0488107	0.0445758	-0.00278382	0.0451402	0.0181349	-0.00507054	0.0183008	0.0774071	0.0104571	0.0192429	0.00649132	0.0208799	0.0932754	0.0527487	0.0218437	0.0317729	0.028421	0.0179883	0.00110061	0.0115838	0.0220178	0.00770097	0.00248577	0.042892	0.0189095	0.029327	-0.0069203	0.0148201	0.00526548	0.0353849	0.0220475
73.905	0.0387008	0.00543189	0.0427798	0.0189372	0.0135855	0.0489237	-0.018542	0.047808	-0.0071896	-0.0206903	0.013653	0.00443549	-0.0145298	0.00898987	-0.0183239	-0.0119346	0.00796475	0.0158747	0.0490211	0.039964	-0.00687534	0.0461109	0.01674	-0.00462823	0.0175472	0.074747	0.00947832	0.0199098	0.0060409	0.0209404	0.0918886	0.0515703	0.0209772	0.0321454	0.0293655	0.0169053	-0.000294327	0.0135683	0.0214719	0.00943403	0.0012243	0.0439825	0.016192	0.0286497	-0.00645328	0.0143688	0.00623092	0.0342092	0.0218838
74.1	0.0389161	0.00556949	0.0397938	0.0186301	0.0132749	0.0460013	-0.0172996	0.0472995	-0.00935178	-0.0227414	0.0157236	0.00700197	-0.0115577	0.0115493	-0.0180346	-0.0122762	0.010615	0.017798	0.0488978	0.0346056	-0.0101251	0.0460854	0.0161074	-0.00426452	0.0158834	0.0716627	0.00740776	0.0205511	0.00567719	0.0201343	0.0900863	0.0498896	0.0199721	0.0322751	0.0300411	0.0146613	-0.0019151	0.0144429	0.0218961	0.0114266	0.000507783	0.0444259	0.0148605	0.0295608	-0.00656261	0.0136444	0.00772562	0.0329163	0.0213074
74.295	0.0395496	0.00515461	0.0363384	0.0187536	0.0121734	0.0435231	-0.0169062	0.0470971	-0.0110347	-0.0252196	0.0187474	0.00862829	-0.00923098	0.0132414	-0.0184577	-0.0116304	0.0103811	0.0183439	0.0485716	0.0291063	-0.0132961	0.0465271	0.0168791	-0.0036232	0.0133443	0.0691061	0.0062293	0.0205249	0.00672589	0.0188261	0.091057	0.0491878	0.018473	0.0321279	0.0309251	0.0133531	-0.00379539	0.014564	0.0217314	0.0132464	-0.000239567	0.0454222	0.0129683	0.0298103	-0.00708401	0.0127255	0.00893271	0.0323635	0.0191663
74.49	0.0397396	0.00463525	0.0330779	0.0194124	0.0116041	0.0423863	-0.0164917	0.0473703	-0.0126621	-0.0280081	0.0226148	0.0108751	-0.00625203	0.0142079	-0.0178947	-0.0108876	0.0100918	0.0190735	0.048022	0.0235964	-0.0155468	0.047645	0.0166969	-0.00328508	0.00986948	0.0680231	0.00435774	0.0202217	0.00726365	0.01809	0.0899216	0.0480181	0.0177887	0.0321622	0.0318952	0.0118371	-0.00441924	0.0147112	0.0212897	0.0149882	-0.00020817	0.0461544	0.0108036	0.0307522	-0.00645328	0.00996095	0.0108793	0.0319273	0.0184268
74.685	0.0396162	0.00437244	0.0301048	0.0204253	0.0115598	0.0421782	-0.0159629	0.0470993	-0.0141949	-0.0312342	0.0255519	0.0136859	-0.0034463	0.0159554	-0.0177464	-0.00968722	0.010418	0.0191009	0.0476303	0.0191513	-0.0170719	0.047116	0.0158915	-0.00251399	0.00739091	0.0675297	0.0040115	0.0201524	0.00843337	0.0173276	0.087443	0.0468833	0.017511	0.0311485	0.0322677	0.00960185	-0.00491333	0.0155428	0.0203801	0.0168335	-0.000971218	0.0463103	0.0104375	0.0317255	-0.00628172	0.00646472	0.0114478	0.0317715	0.0167998
74.88	0.0393565	0.00400515	0.0277904	0.0213606	0.012328	0.0420688	-0.0153842	0.0463525	-0.0151623	-0.0339056	0.0288335	0.0160369	-0.000446052	0.0169873	-0.017761	-0.00785338	0.0110305	0.0187393	0.0467732	0.0155007	-0.0186125	0.0480686	0.0157961	-0.00130934	0.00560607	0.0643667	0.00466967	0.0196758	0.00919572	0.0158285	0.0863943	0.0473855	0.0184818	0.0305246	0.0326314	0.00662981	-0.00585784	0.0156464	0.0205536	0.0184013	-0.00172642	0.0463254	0.010391	0.0314681	-0.00614156	0.00486069	0.0121099	0.03241	0.0149698
75.075	0.0385473	0.00387211	0.0265481	0.0218983	0.0133817	0.0417145	-0.0163517	0.0466705	-0.0160536	-0.0354883	0.0305794	0.0171533	0.00308794	0.0186926	-0.0171946	-0.00633497	0.0118354	0.018157	0.0458494	0.0119788	-0.0198313	0.0480081	0.01707	0.000544755	0.00494728	0.0616199	0.00344816	0.0188617	0.010721	0.0143556	0.0850949	0.0485814	0.0187419	0.0295283	0.0313749	0.00430783	-0.00601381	0.0167032	0.0190027	0.0200738	-0.00305068	0.0469012	0.00980677	0.0321925	-0.00582198	0.00363791	0.0135744	0.032488	0.0132492
75.27	0.0376653	0.00394957	0.0244918	0.0224754	0.0138749	0.0414675	-0.0177111	0.0465548	-0.0169371	-0.0365768	0.0319101	0.0182982	0.00615125	0.0210158	-0.0154635	-0.00562375	0.0132947	0.0177168	0.0455562	0.00883026	-0.0209529	0.0476787	0.0178754	0.00222604	0.00406328	0.0595144	0.00241694	0.0188792	0.0117691	0.0134541	0.0861691	0.0488933	0.0190881	0.0302302	0.0309937	0.00267895	-0.00515601	0.0181586	0.0170875	0.0206459	-0.00478702	0.0457412	0.0098376	0.0313437	-0.00514472	0.00242297	0.0148594	0.0320832	0.0116608
75.465	0.0367929	0.00384403	0.0220484	0.0229955	0.014031	0.0407173	-0.0192008	0.0459499	-0.0174816	-0.0373104	0.0330909	0.0201769	0.00874105	0.0233983	-0.0137874	-0.00601255	0.0145134	0.0167361	0.0454405	0.00571725	-0.0220943	0.0477741	0.0183264	0.00466093	0.00383745	0.0565948	0.00119543	0.0191306	0.0116999	0.0119638	0.0858397	0.0502015	0.0186982	0.0291646	0.0310281	0.000859176	-0.00507803	0.0182017	0.0147655	0.0209491	-0.00593187	0.0444876	0.0101415	0.0320294	-0.0046463	1.66514e-05	0.01542	0.0316941	0.00948047
75.66	0.0363416	0.0033427	0.0202432	0.0230389	0.0146651	0.0395008	-0.0211952	0.044333	-0.0181652	-0.0371556	0.0343292	0.021022	0.011244	0.0250496	-0.0117721	-0.00660155	0.0146649	0.0156947	0.0444437	0.00283805	-0.0227097	0.0490393	0.0195916	0.00608207	0.00430534	0.0508847	0.000658296	0.0191393	0.0113187	0.0106724	0.0842801	0.0500718	0.0179615	0.0289481	0.0307679	-0.000847684	-0.00483535	0.0175778	0.0121665	0.0200221	-0.00703748	0.0437167	0.0106943	0.0335246	-0.00346276	-0.00255282	0.0157474	0.0312349	0.00860809
75.855	0.0365546	0.00260721	0.0192122	0.0231038	0.0149503	0.0384706	-0.0226609	0.0422911	-0.0204792	-0.035988	0.0351796	0.0216034	0.0144321	0.0261456	-0.00956736	-0.00698419	0.0143878	0.0137712	0.0434709	0.000515064	-0.0225162	0.0495072	0.0194618	0.00797109	0.00427976	0.0450448	-0.000476492	0.0173975	0.0107291	0.0100922	0.081819	0.0512502	0.0174674	0.0274409	0.0307592	-0.00109036	-0.0047923	0.0179415	0.0110916	0.0188785	-0.00708401	0.0444955	0.0102424	0.0359618	-0.0018122	-0.00453024	0.0159655	0.0310561	0.00821844
76.05	0.0358491	0.00180501	0.0181876	0.0228472	0.01521	0.0377212	-0.0246681	0.040436	-0.0220596	-0.0353044	0.0364164	0.0227021	0.0175438	0.027013	-0.00709187	-0.00721942	0.01344	0.0119347	0.0428585	-0.00205024	-0.0211843	0.0497935	0.0199378	0.00808401	0.00440079	0.0395948	-0.000727905	0.0144342	0.00971539	0.0085675	0.0801552	0.0525235	0.0165578	0.0268083	0.0296762	-0.00137609	-0.00465381	0.016365	0.0107622	0.0168254	-0.0063675	0.044815	0.010655	0.0384068	0.000414715	-0.00547214	0.0163395	0.0301607	0.00809341
76.245	0.0344309	0.0015469	0.0171583	0.0225336	0.0150872	0.0377196	-0.0266242	0.0386994	-0.0233167	-0.0350783	0.0369081	0.0236156	0.0197053	0.0277267	-0.00463199	-0.00711139	0.0131702	0.0104809	0.0421907	-0.00491513	-0.0206098	0.0510244	0.0188292	0.00883763	0.00297092	0.0380096	-0.000970583	0.0117049	0.00939473	0.00777895	0.0778675	0.0530613	0.0157262	0.0252487	0.0286449	-0.00158383	-0.00375297	0.0156376	0.010086	0.0157686	-0.00563529	0.0447528	0.0107722	0.0404234	0.00273526	-0.00590776	0.015133	0.0305576	0.00876283
76.44	0.0332565	0.00167032	0.0172784	0.0226114	0.0154664	0.0386211	-0.0285201	0.0385798	-0.0247547	-0.0352833	0.0372527	0.0246028	0.0210466	0.027762	-0.00230605	-0.0057965	0.0130713	0.00951084	0.0409206	-0.00903137	-0.0213476	0.0511891	0.0181274	0.00998988	0.00135077	0.0373078	-0.00175913	0.00992874	0.00856251	0.00670467	0.0766716	0.0541699	0.0156825	0.0231176	0.0284453	-0.000812748	-0.00314658	0.0156114	0.00960933	0.0135508	-0.00519181	0.0444254	0.010165	0.041926	0.00440152	-0.00591561	0.0148678	0.0297867	0.0088559
76.635	0.0330894	0.0017852	0.0179658	0.0232631	0.0166777	0.0393956	-0.0298046	0.0369505	-0.0252293	-0.0354318	0.0372642	0.0250431	0.0226465	0.0274729	-0.000140785	-0.00454384	0.0114727	0.0085735	0.0393743	-0.0119134	-0.0235979	0.0516483	0.0174168	0.0105008	-0.000633703	0.037732	-0.00263377	0.00948706	0.00724493	0.00618501	0.0749042	0.0555735	0.014894	0.0211338	0.0282201	-0.00131557	-0.0023755	0.0164779	0.00959186	0.0115408	-0.00446745	0.0445969	0.00989983	0.0436079	0.00740717	-0.00591561	0.0140346	0.0291796	0.00845896
76.83	0.0330775	0.00150257	0.0183821	0.0241998	0.0187837	0.0391641	-0.0298266	0.0347668	-0.0250176	-0.0349177	0.0375887	0.0256805	0.0241572	0.0265629	0.0023482	-0.00299136	0.0094008	0.00751548	0.0366526	-0.0141487	-0.0257406	0.0511716	0.0176421	0.0115233	-0.00255704	0.0371686	-0.00331814	0.0104484	0.00516563	0.00498097	0.0731974	0.0566653	0.014738	0.0189759	0.027683	-0.0016537	-0.00208977	0.0162783	0.00837909	0.0108907	-0.00405425	0.0442701	0.00909754	0.044223	0.0101796	-0.00651551	0.0132794	0.0284165	0.00803847
77.025	0.0324385	0.00146922	0.0185395	0.0247398	0.0205741	0.0387362	-0.0291945	0.0335574	-0.0242263	-0.0340369	0.0381184	0.0258092	0.0260112	0.0254833	0.00491173	-0.00182117	0.00760896	0.00568826	0.0338836	-0.0160486	-0.0268222	0.0499582	0.0173301	0.0130655	-0.00386526	0.0369522	-0.00393388	0.0109076	0.00479257	0.00415811	0.0698697	0.0550102	0.0142096	0.0177887	0.027484	-0.00285836	-0.00108475	0.0157936	0.00751256	0.00979025	-0.00312805	0.0435065	0.00884861	0.0448694	0.013123	-0.0065542	0.0123134	0.0268355	0.0082874
77.22	0.0315556	0.00192687	0.0178958	0.0247874	0.0215852	0.0382452	-0.0284411	0.0335048	-0.0234456	-0.0327854	0.0392717	0.0258906	0.0280095	0.023749	0.00616569	-0.00137368	0.00586705	0.00413152	0.0317801	-0.0181823	-0.0271259	0.0486588	0.0174518	0.0139488	-0.00463634	0.0377232	-0.00422896	0.0117909	0.00481877	0.0037682	0.0672271	0.0551836	0.0146519	0.0155964	0.0265738	-0.00311851	-8.84557e-05	0.0170756	0.00689744	0.00912335	-0.00302713	0.0420891	0.0092691	0.0459834	0.0157783	-0.00708401	0.0104599	0.0250206	0.00915136
77.415	0.0295997	0.00228788	0.0171134	0.0251397	0.0210126	0.0376333	-0.027577	0.033766	-0.0221637	-0.0314196	0.0396619	0.0257512	0.0298124	0.0224934	0.00671659	-0.00088502	0.00445903	0.000640602	0.0293491	-0.0197718	-0.0269276	0.0473418	0.0171916	0.015249	-0.00601381	0.0389709	-0.00441986	0.011479	0.0056329	0.00282369	0.0659445	0.0550713	0.0146432	0.0132221	0.0256636	-0.00439241	0.000431213	0.0190857	0.00696669	0.00845583	-0.00273896	0.0412252	0.00806986	0.0454385	0.0179816	-0.00629742	0.00993067	0.0248805	0.00992226
77.61	0.0284832	0.00277232	0.0159036	0.0253969	0.0195612	0.035661	-0.0258563	0.0336988	-0.0219654	-0.0298671	0.0403759	0.0258771	0.0317962	0.0210802	0.00752258	-0.000343586	0.00276682	-0.0021217	0.0276335	-0.0211327	-0.0272813	0.0467697	0.0164468	0.0151972	-0.00587531	0.0394214	-0.00506929	0.00962493	0.00691554	0.00170637	0.0657192	0.0543177	0.0131703	0.0106312	0.0242855	-0.00455711	0.00184362	0.0223085	0.00707088	0.00790122	-0.00254385	0.040151	0.00796839	0.0444108	0.0196866	-0.00562744	0.00980621	0.025301	0.0106152
77.805	0.0287422	0.0036559	0.0146201	0.0258704	0.0180624	0.0338609	-0.0244511	0.0345506	-0.0219798	-0.0284644	0.0408768	0.0267524	0.033697	0.019241	0.00761866	0.000975212	0.00221864	-0.00540829	0.026036	-0.0219175	-0.0278957	0.0460766	0.0151728	0.0152321	-0.00490522	0.0398113	-0.00442797	0.00755436	0.00787689	4.25533e-05	0.0642463	0.0556172	0.0126069	0.0092188	0.0240603	-0.00491271	0.00252798	0.0238594	0.00773777	0.00613323	-0.00294864	0.0385155	0.00877853	0.0437178	0.0209559	-0.00414059	0.0103977	0.0262972	0.0110671
78	0.0293448	0.00445382	0.0141395	0.0269914	0.0166282	0.0325741	-0.0231091	0.0356814	-0.022199	-0.0268802	0.0404814	0.0280568	0.034962	0.0168547	0.00744923	0.00229614	0.00191751	-0.00869487	0.0251168	-0.0219056	-0.0283943	0.0450629	0.0128764	0.0154486	-0.0030424	0.0405568	-0.00430632	0.00717319	0.00848328	-0.00153392	0.0638046	0.0544125	0.0122432	0.00805781	0.0243379	-0.00462698	0.00309132	0.0259212	0.00864797	0.00509389	-0.0025046	0.0371369	0.00822573	0.0423241	0.022015	-0.0035334	0.010826	0.0274415	0.0124766
78.195	0.0301636	0.00523841	0.0151466	0.0280287	0.0160251	0.0296384	-0.0219112	0.0371457	-0.0227776	-0.0245991	0.0399296	0.0288915	0.0357499	0.0136287	0.00697973	0.00305836	0.00132852	-0.0126653	0.0240665	-0.0223482	-0.0294563	0.0436424	0.0118452	0.0170606	-0.00208042	0.0424714	-0.00512107	0.0079792	0.00915018	-0.00309355	0.0620285	0.0539447	0.011645	0.00763297	0.0234713	-0.00558023	0.00392354	0.0270909	0.00967858	0.00439205	-0.00111082	0.03607	0.00872415	0.0406186	0.0234088	-0.0031202	0.0101796	0.0286952	0.0130759
78.39	0.0303568	0.00566185	0.0155788	0.0289535	0.0157845	0.026616	-0.0200773	0.039378	-0.0224778	-0.0216398	0.0386359	0.0280646	0.0371976	0.0100265	0.00577381	0.00411046	0.00149132	-0.0163069	0.0229111	-0.0235405	-0.0300952	0.0427758	0.0122782	0.0189584	-0.0020199	0.0428526	-0.00558023	0.00809212	0.00990379	-0.00425454	0.0597234	0.053503	0.0113505	0.00714823	0.023107	-0.00521652	0.0057951	0.0271951	0.0106406	0.00332651	-0.000324225	0.0349173	0.00856829	0.039902	0.0256828	-0.00149263	0.0110907	0.0299488	0.0139091
78.585	0.029968	0.00562458	0.0160895	0.0294532	0.0145487	0.0247253	-0.0186143	0.0408019	-0.021894	-0.0186606	0.0368885	0.0267725	0.0388816	0.00701629	0.00536904	0.00459073	0.00141383	-0.0193688	0.0219804	-0.0249064	-0.0301584	0.0404538	0.0132402	0.0205355	-0.00143972	0.0426448	-0.00601381	0.00824809	0.0110816	-0.00450596	0.0580165	0.0545342	0.0120611	0.0064202	0.0224314	-0.00549351	0.00679139	0.0276805	0.0104153	0.0031275	-0.000113981	0.0328462	0.0098219	0.0394894	0.0282057	-0.00115792	0.0122277	0.0300732	0.015147
78.78	0.0296139	0.0056667	0.0166066	0.029351	0.0143105	0.0238437	-0.0180294	0.041613	-0.0207474	-0.0157524	0.03537	0.0258745	0.0400848	0.0053701	0.00488262	0.00491528	0.00198046	-0.0223571	0.0212364	-0.0263487	-0.0297985	0.0401769	0.0147823	0.021437	-0.00144845	0.0425668	-0.00599634	0.00704405	0.0130143	-0.00538122	0.0566734	0.0556004	0.0130312	0.0064202	0.0205423	-0.00601381	0.00947707	0.0269262	0.0111602	0.00241694	-0.00104859	0.0309383	0.010733	0.0386557	0.0309467	-0.00241938	0.0128119	0.0300032	0.0158865
78.975	0.0296239	0.00572378	0.0159556	0.0288536	0.0146756	0.0225392	-0.0167289	0.0422573	-0.0202821	-0.01296	0.0333228	0.0252221	0.0412403	0.00516635	0.00369894	0.00517535	0.00154007	-0.0252809	0.0209776	-0.0267643	-0.0290568	0.0389379	0.0163937	0.0220864	-0.00084207	0.0426018	-0.00593583	0.00478258	0.0150506	-0.00601381	0.0549753	0.0562242	0.0147293	0.00636842	0.0195891	-0.00599696	0.0118421	0.027212	0.0109094	0.00158472	-0.000394868	0.0297234	0.0114803	0.0385234	0.0325199	-0.00287912	0.0129834	0.0305173	0.0170235
79.17	0.0295992	0.00590913	0.0157829	0.02835	0.0145449	0.0205581	-0.0164148	0.0429067	-0.0188964	-0.0104699	0.0309495	0.0241203	0.0423672	0.00548061	0.00299399	0.0056039	0.000295343	-0.0279785	0.021907	-0.0266829	-0.0285232	0.0376297	0.017269	0.0231519	7.61757e-06	0.0417702	-0.00570188	0.00303205	0.0173726	-0.0054592	0.052861	0.0577146	0.015015	0.00763359	0.0187662	-0.00518221	0.0133069	0.0263629	0.0113686	0.000545378	-0.00020761	0.0283145	0.0125551	0.0373634	0.0348948	-0.00394548	0.0120494	0.0308834	0.018285
79.365	0.0292326	0.00635808	0.0156675	0.0272881	0.0151769	0.0185374	-0.0157024	0.0442068	-0.0177394	-0.00821662	0.0282178	0.0231605	0.043624	0.00547541	0.00191065	0.00496367	-0.000563189	-0.0299938	0.0218585	-0.0256076	-0.0283052	0.0365211	0.0181093	0.0231694	0.000926552	0.0411725	-0.00515601	0.00289356	0.0185941	-0.00427201	0.0511192	0.0589972	0.0172247	0.00841341	0.0192684	-0.00532944	0.0145459	0.0265538	0.0111864	-0.000823978	-0.000153226	0.0267727	0.0130765	0.0361406	0.0369659	-0.00457621	0.0121581	0.0314283	0.0196165
79.56	0.0288787	0.00708566	0.0155581	0.0259333	0.0170695	0.0164958	-0.0146166	0.0449629	-0.0170767	-0.00592901	0.0244684	0.0217456	0.0446075	0.00693713	0.000753716	0.00385797	-0.000753685	-0.031933	0.0219364	-0.0247817	-0.0280582	0.0346838	0.020553	0.023568	0.00144685	0.039621	-0.00448038	0.00238262	0.0206297	-0.00396008	0.0503226	0.05989	0.0179003	0.00834416	0.0185928	-0.00452342	0.0147193	0.0265195	0.0103024	-0.00156075	-0.000807508	0.0256048	0.0142752	0.0337192	0.0388424	-0.00275409	0.0114416	0.0324022	0.021026
79.755	0.0287733	0.0076455	0.0153595	0.024409	0.0183854	0.0142434	-0.0128931	0.0456034	-0.0164732	-0.00415125	0.0209822	0.0200367	0.045838	0.00812673	-0.00017427	0.00329157	-0.000523788	-0.0332263	0.0214684	-0.0235523	-0.0274873	0.0342421	0.0225025	0.0228575	0.00109187	0.036649	-0.00383095	0.00229591	0.0215218	-0.00316342	0.0516139	0.0610422	0.0179091	0.00962618	0.0178305	-0.00356207	0.0150138	0.0252113	0.00955693	-0.00266996	-0.00100205	0.023596	0.0142365	0.0329718	0.0404694	-0.00305797	0.0108109	0.0332667	0.0232215
79.95	0.0283497	0.00812295	0.0157704	0.023301	0.0203173	0.0123453	-0.0115168	0.0461594	-0.0164458	-0.00233421	0.0177847	0.0181721	0.046432	0.00915351	-0.000589456	0.00247764	-0.00061454	-0.0334842	0.0213287	-0.0219553	-0.026738	0.0314959	0.0249287	0.0225886	0.00220919	0.035211	-0.00449785	0.00320549	0.0213571	-0.00297253	0.0513713	0.0618395	0.0162889	0.00951326	0.0168342	2.50854e-05	0.0157505	0.0245007	0.00861242	-0.00305113	-0.000605112	0.023277	0.0138238	0.0325592	0.0426806	-0.00282418	0.00981406	0.0321762	0.0236728
80.145	0.02828	0.00813713	0.0166635	0.0225995	0.0223561	0.0108797	-0.0101643	0.0465695	-0.0166629	-0.000604128	0.014485	0.0167966	0.0458546	0.00917434	-0.00141107	0.00246451	-0.00108013	-0.0333831	0.0205777	-0.0208115	-0.0252433	0.0302482	0.0260291	0.0223197	0.0026253	0.0331492	-0.0042901	0.00373389	0.0200919	-0.0020199	0.0501841	0.0620385	0.0143306	0.00927931	0.0181686	0.00192222	0.0161149	0.0232879	0.00900232	-0.00491395	-0.000675194	0.0217509	0.0150388	0.0316717	0.0434824	-0.00262178	0.00955672	0.0318645	0.0255493
80.34	0.0284004	0.00802319	0.0180825	0.0217776	0.0247626	0.00972742	-0.00893293	0.0473241	-0.0169669	0.00120239	0.0121683	0.0161074	0.0449435	0.00820411	-0.0026009	0.00320105	-0.0018375	-0.0332373	0.0192907	-0.0197337	-0.0242715	0.0306126	0.0260036	0.0220246	0.00314497	0.0309919	-0.00370056	0.00342196	0.0190264	-0.00165557	0.048252	0.062212	0.0123636	0.00706963	0.0192173	0.00391481	0.0165572	0.0213296	0.00919322	-0.00550287	0.0001271	0.0215793	0.0144237	0.0316717	0.044884	-0.0023336	0.00815508	0.0308598	0.0280723
80.535	0.0288143	0.00803666	0.0196716	0.0204713	0.0276599	0.00865144	-0.00784841	0.0491793	-0.0174377	0.00134709	0.0100148	0.0146471	0.0440546	0.00785009	-0.0036213	0.00457759	-0.00357965	-0.03377	0.0197025	-0.0180418	-0.0229017	0.0309158	0.0258127	0.0206035	0.00293723	0.0288165	-0.0028777	0.00335271	0.0189047	-0.000520786	0.0472988	0.0619262	0.0110467	0.0070871	0.0200408	0.0047726	0.0184892	0.020611	0.00961744	-0.00601381	0.000641218	0.0216803	0.0143766	0.0314065	0.0454598	-0.00329905	0.00832664	0.0304079	0.0296998
80.73	0.0294532	0.00820376	0.0202791	0.0194009	0.0308484	0.00786549	-0.00654333	0.0510131	-0.0178346	0.00178642	0.00837662	0.0134784	0.0438864	0.00732546	-0.0050357	0.00614605	-0.0044777	-0.0342185	0.0199985	-0.0168045	-0.0220419	0.0292694	0.0255269	0.0197282	0.00192347	0.0292151	-0.00208042	0.0025991	0.0181075	-0.000225703	0.047524	0.0619262	0.0106225	0.00514629	0.0208206	0.00584688	0.0196764	0.0213041	0.0101976	-0.00551161	0.00133418	0.0213999	0.013668	0.0310247	0.0457788	-0.0038754	0.00906614	0.0305711	0.0309383
80.925	0.0299996	0.00870331	0.0194162	0.0187888	0.0335119	0.00732654	-0.0060032	0.0537028	-0.0182788	0.00248983	0.00706575	0.0128892	0.0430989	0.00643841	-0.00592582	0.00821144	-0.00517484	-0.0339055	0.0196201	-0.0167308	-0.0215647	0.0276493	0.0261682	0.0189309	0.00222666	0.0294578	-0.000598767	0.00173257	0.0190432	-0.000147722	0.048174	0.0623504	0.0104578	0.00508578	0.0211412	0.00717256	0.0204563	0.0215555	0.00897612	-0.00504372	0.000812217	0.0202007	0.0136057	0.0304253	0.0448834	-0.0037044	0.0101874	0.0310617	0.0321224
81.12	0.0306962	0.00934381	0.0183585	0.0186424	0.0351603	0.00663894	-0.00460572	0.0569686	-0.0188912	0.00341687	0.00548937	0.0119321	0.0413991	0.00478087	-0.00689735	0.0105161	-0.00579792	-0.0332425	0.0178136	-0.0175093	-0.0223471	0.0262107	0.0258651	0.0198923	0.00261657	0.0311123	6.81313e-05	0.00130835	0.0205249	-0.00081462	0.0496469	0.0635114	0.00997241	0.00474765	0.0219466	0.00760552	0.0221631	0.0224045	0.00771968	-0.00472306	0.00131849	0.0184094	0.0142836	0.0302308	0.0435597	-0.00231062	0.0118072	0.0317776	0.0332437
81.315	0.0309909	0.00979034	0.0171659	0.0183218	0.0365823	0.00583531	-0.00454289	0.0597886	-0.0193093	0.0043794	0.00495042	0.011443	0.0397823	0.00309279	-0.0074628	0.0121529	-0.00576277	-0.0328192	0.0160886	-0.0177577	-0.0230975	0.0243216	0.0260903	0.01978	0.00354361	0.0312246	0.00116861	0.00120417	0.0214438	-0.00134302	0.0512153	0.0637279	0.0106742	0.00470398	0.022077	0.00826368	0.023636	0.0231931	0.00641146	-0.00383032	0.00141996	0.0170156	0.0146727	0.0302616	0.0421581	-0.0016569	0.0128584	0.0312248	0.0343807
81.51	0.0312349	0.00956387	0.0162095	0.0179203	0.0375436	0.00448592	-0.00351741	0.0611569	-0.0195093	0.00459747	0.00434521	0.011004	0.03897	0.000942082	-0.00780486	0.0138714	-0.00576668	-0.0325485	0.0142297	-0.0172201	-0.0236849	0.0220602	0.0256311	0.019581	0.00453991	0.0310424	0.00233833	0.00124721	0.0227003	-0.00152519	0.051423	0.064066	0.010761	0.00504148	0.0210464	0.00906908	0.0249012	0.0235138	0.00419304	-0.00223638	0.00113235	0.0163462	0.0155837	0.0305262	0.0415666	-0.00137657	0.0144316	0.0318012	0.0356893
81.705	0.0310491	0.00926621	0.0149916	0.0177348	0.0376449	0.00304162	-0.00252742	0.0619971	-0.0198869	0.00441336	0.00391393	0.0111291	0.0386309	-0.00148479	-0.00746434	0.0151835	-0.00554589	-0.0321791	0.0125798	-0.0165916	-0.0244738	0.0204226	0.0251807	0.0203003	0.00594357	0.0316837	0.00407077	0.00115176	0.0243036	-0.00224449	0.0526789	0.0644734	0.0110554	0.00589055	0.0206652	0.0113911	0.0252736	0.0232885	0.00284989	-0.000304309	0.000758395	0.0149676	0.0166198	0.02886	0.0396744	-0.00157897	0.0155994	0.0319957	0.0373169
81.9	0.0311149	0.0090334	0.013959	0.017806	0.0362911	0.00232682	-0.00201356	0.0635264	-0.0205799	0.00485801	0.00397439	0.0118536	0.0386915	-0.00370649	-0.00728686	0.0163483	-0.00489915	-0.0323646	0.0118976	-0.0158736	-0.0249554	0.0200327	0.0249037	0.0199016	0.00781513	0.0329314	0.00506706	0.000380681	0.0260191	-0.00232247	0.0531299	0.0635208	0.0119045	0.00662732	0.0205785	0.0143462	0.0268333	0.0236005	0.00198336	0.0009958	0.00134203	0.0138384	0.0171962	0.0276142	0.0378052	-1.36239e-05	0.0165727	0.0326343	0.0395129
82.095	0.031392	0.00882987	0.0128133	0.0183953	0.0346418	0.00156562	-0.00174639	0.0634805	-0.0219786	0.00506176	0.00313964	0.0122862	0.0396419	-0.00560848	-0.00761697	0.0174301	-0.00425502	-0.0328536	0.0104542	-0.0153686	-0.0252313	0.0200152	0.0252156	0.0195985	0.00945274	0.0340662	0.00596853	-0.000347355	0.0286618	-0.00383906	0.053823	0.064708	0.0127448	0.00706963	0.0205436	0.0168329	0.0263829	0.0238082	0.00111683	0.0016627	0.000906407	0.0129666	0.0173907	0.0262748	0.0353445	0.000577865	0.0170325	0.0326192	0.0411871
82.29	0.031647	0.00856763	0.0119178	0.0195417	0.0337384	0.000835393	-0.00141391	0.0635082	-0.0232326	0.00520493	0.00244641	0.0123271	0.0406317	-0.00718203	-0.00790496	0.0182358	-0.00353185	-0.0334056	0.00900821	-0.0145955	-0.0246423	0.020188	0.0240977	0.0188012	0.0104665	0.0352971	0.00665352	-0.00133491	0.0300742	-0.00424643	0.0545336	0.0650455	0.0126232	0.00724306	0.0204313	0.0189646	0.0270416	0.0217551	0.000163581	0.0022173	0.00183317	0.01285	0.0178342	0.0260646	0.0334601	0.00242353	0.0183876	0.0325182	0.0425887
82.485	0.0318047	0.00798257	0.0111766	0.0205267	0.0337922	0.000147064	-0.000119133	0.063335	-0.02453	0.00534028	0.00186001	0.01251	0.0411756	-0.00881875	-0.00787349	0.0192072	-0.00249347	-0.0343952	0.00814968	-0.0139839	-0.024574	0.0195985	0.0236473	0.0186621	0.0122426	0.0355054	0.00635033	-0.00153392	0.0302651	-0.00473117	0.0557987	0.0653225	0.0130736	0.00730357	0.0202753	0.0223871	0.0290604	0.0191468	-0.00134365	0.00263341	0.00223011	0.012554	0.0193059	0.0258151	0.0318017	0.00269601	0.0188938	0.0327672	0.0439903
82.68	0.0320715	0.00738981	0.0107947	0.0211317	0.034885	0.000314514	0.000815716	0.0629803	-0.0248125	0.00616711	0.00135526	0.0125219	0.0405997	-0.0100953	-0.00778712	0.0203078	-0.00189145	-0.0354873	0.00756423	-0.0132015	-0.025166	0.0200925	0.0238375	0.0189565	0.0131959	0.0357569	0.00585623	-0.00186332	0.0306026	-0.00383906	0.0552005	0.0664485	0.0130736	0.00651502	0.0205873	0.024943	0.0303169	0.0171112	-0.00222765	0.00407139	0.00353811	0.0123045	0.0198744	0.0253632	0.0306496	0.00383301	0.0193687	0.0327049	0.0460928
82.875	0.0319577	0.00674147	0.0098864	0.022138	0.0358843	0.000301144	0.00207251	0.0629918	-0.0244783	0.00761487	0.00170099	0.0114584	0.0395046	-0.0114825	-0.008201	0.0203864	-0.00206787	-0.0362409	0.00673209	-0.0131847	-0.0257181	0.0203789	0.0241495	0.0194069	0.0138029	0.0353064	0.00563102	-0.0024959	0.0314779	-0.00342295	0.0548885	0.0654522	0.0124928	0.00538897	0.0209859	0.027265	0.0312701	0.0165478	-0.00289454	0.00499033	0.00437124	0.011736	0.0195161	0.0254798	0.0301512	0.00451869	0.0192678	0.0324403	0.0480007
83.07	0.0318421	0.00589359	0.00844135	0.0227215	0.0369423	0.000111324	0.00326116	0.0624386	-0.0244073	0.00807656	0.00242795	0.0100691	0.039072	-0.0126986	-0.00871262	0.0202891	-0.00244141	-0.0368497	0.00533224	-0.0133016	-0.025865	0.0215574	0.0246523	0.019251	0.0141753	0.0346739	0.00537088	-0.00329319	0.0317031	-0.00214966	0.0557027	0.0662495	0.0115657	0.00492108	0.0215923	0.0282008	0.0321628	0.0147804	-0.00298126	0.00598662	0.00519652	0.0117904	0.0195004	0.0261335	0.0298086	0.00494703	0.0189875	0.0316386	0.0484369
83.265	0.0316764	0.00505983	0.00609605	0.0229416	0.0371308	0.000391487	0.00536064	0.0619602	-0.0238351	0.00802142	0.00350987	0.00821405	0.0394004	-0.0134256	-0.00907018	0.020255	-0.00310246	-0.0370165	0.00364807	-0.013766	-0.0257994	0.0225624	0.0236473	0.0182803	0.0157955	0.0334261	0.00572647	-0.00424643	0.032214	-0.00123135	0.0569242	0.0662146	0.0108383	0.00453117	0.022996	0.0293362	0.03335	0.0139576	-0.00276416	0.00641146	0.00532099	0.0123818	0.0191657	0.025791	0.0300424	0.00585024	0.0193687	0.0304393	0.0483903
83.46	0.0313715	0.00427994	0.00345615	0.0226108	0.0365639	0.000540868	0.00640043	0.0615869	-0.0232132	0.00847104	0.00488357	0.00687939	0.0393318	-0.0144968	-0.00846533	0.0201601	-0.00401081	-0.0362971	0.00207985	-0.0138806	-0.0252237	0.024044	0.022651	0.017171	0.017823	0.0335821	0.00571774	-0.00526019	0.0317286	-0.00153517	0.0601826	0.066587	0.00922691	0.00414937	0.023568	0.0292669	0.0328653	0.0138191	-0.00307609	0.00688809	0.00618551	0.0133557	0.0182081	0.0268736	0.0304315	0.00517297	0.017601	0.0289211	0.0479928
83.655	0.0316993	0.00364421	0.00158673	0.0230099	0.0365139	0.000478918	0.00617823	0.0609705	-0.0224387	0.00874838	0.00594052	0.00537566	0.0389793	-0.0158895	-0.00803807	0.0206752	-0.00501807	-0.0353639	0.000395915	-0.0136388	-0.0254654	0.0255082	0.0218275	0.0162958	0.0196945	0.0340413	0.00542328	-0.00601381	0.0315034	-0.00214155	0.0629812	0.0655209	0.00727737	0.0036035	0.0248245	0.0293711	0.0333332	0.0137149	-0.00254768	0.00651565	0.00703434	0.0137369	0.0164948	0.0279405	0.0305094	0.00527445	0.0166972	0.0285399	0.046358
83.85	0.0315522	0.0032807	0.000333164	0.023273	0.0365716	0.000293467	0.00653721	0.0606167	-0.0224243	0.00909411	0.00672416	0.00330139	0.0382191	-0.0177973	-0.00718487	0.0207359	-0.00562564	-0.0342752	-0.00193239	-0.012779	-0.0253023	0.02725	0.0205536	0.0150824	0.0201019	0.0343014	0.00483436	-0.00594456	0.0313643	-0.00212409	0.0669152	0.0655988	0.00572647	0.00290167	0.026419	0.0302464	0.032597	0.0142695	-0.00259946	0.00608207	0.00821003	0.0148975	0.0148128	0.0301988	0.0301899	0.00500982	0.0151789	0.0276366	0.0450421
84.045	0.031569	0.00285071	9.63605e-05	0.0245052	0.0361874	0.000284531	0.00692353	0.0601209	-0.0224808	0.00900999	0.00700304	0.00123883	0.0370333	-0.0201743	-0.0061382	0.0205914	-0.00678518	-0.0331745	-0.00428448	-0.0124003	-0.0243583	0.0280379	0.019037	0.0136962	0.0206216	0.0354711	0.00444446	-0.00572808	0.0298303	-0.00200244	0.0700781	0.065504	0.00390732	0.00154978	0.02622	0.029207	0.0318609	0.0139663	-0.00186332	0.00662794	0.00859968	0.0155204	0.0127339	0.031795	0.0312641	0.00456579	0.014657	0.0263516	0.0438042
84.24	0.0314005	0.00256024	0.000545525	0.0266177	0.0362626	0.000766693	0.00733138	0.0591836	-0.023245	0.00906548	0.00769722	-0.00073428	0.0357869	-0.0234007	-0.00555181	0.0207754	-0.00733466	-0.0318956	-0.00738104	-0.0120348	-0.0216055	0.0293374	0.0187163	0.0122064	0.0209248	0.0367619	0.00440079	-0.00491333	0.0276555	-0.00145656	0.0738562	0.0639525	0.00377756	-0.00075473	0.0260117	0.0287217	0.0318522	0.0145471	-0.0024697	0.00572647	0.0100792	0.0158859	0.0101017	0.0327139	0.0311861	0.0046824	0.0142051	0.0258145	0.0424418
84.435	0.0308963	0.00197739	0.00212433	0.0285498	0.0373079	0.00194168	0.00809253	0.0581755	-0.0253933	0.00914854	0.00864497	-0.000410792	0.034998	-0.0255158	-0.00539551	0.0207646	-0.00768548	-0.0303378	-0.0105954	-0.0119676	-0.0199659	0.0298833	0.018352	0.0111752	0.0201013	0.0374294	0.00422736	-0.00499131	0.0264509	-0.0019937	0.0754158	0.0629387	0.00278127	-0.0022108	0.0250241	0.0284185	0.0320431	0.016055	-0.00238299	0.00578699	0.0115353	0.0164236	0.00843541	0.0340612	0.031957	0.00407522	0.0133176	0.0243585	0.041663
84.63	0.0303601	0.00114127	0.0043492	0.0305625	0.0379192	0.00283737	0.008454	0.0573615	-0.0269396	0.00953379	0.00982699	0.000462175	0.0337753	-0.0265716	-0.00519188	0.0212906	-0.00780486	-0.0287563	-0.0126766	-0.0115535	-0.0180531	0.0303861	0.0180313	0.0101789	0.0195379	0.0385212	0.00413253	-0.00508676	0.0243541	-0.000928161	0.0762736	0.0629818	0.00337081	-0.00335432	0.0242181	0.0274128	0.0327711	0.0175971	-0.00215777	0.00548379	0.0126566	0.0152008	0.00598256	0.0356187	0.0328759	0.00214433	0.012827	0.0230421	0.0403623
84.825	0.0299879	0.000602107	0.00591861	0.0326962	0.0378177	0.00302263	0.0076086	0.0567565	-0.0282726	0.0106485	0.0109299	0.00100787	0.0323002	-0.027789	-0.00484627	0.0216667	-0.0074628	-0.0272579	-0.0146118	-0.0115376	-0.0162506	0.0299182	0.0171823	0.0102482	0.0185242	0.0407046	0.00370831	-0.0042377	0.0234788	0.000536644	0.0765506	0.0626611	0.00376945	-0.00579733	0.023568	0.0279069	0.033083	0.0195036	-0.00187143	0.00539708	0.0139416	0.015808	0.0037164	0.0353927	0.0334988	0.00182532	0.0124217	0.022006	0.0389377
85.02	0.0295982	0.000526712	0.00649362	0.0346526	0.0371368	0.00287854	0.00664796	0.0563964	-0.0291349	0.0119312	0.0120987	0.000817609	0.0309699	-0.0299267	-0.00526831	0.0220533	-0.00698159	-0.0265849	-0.0164259	-0.0117873	-0.0148054	0.0297273	0.0170095	0.00956379	0.0171467	0.0416835	0.00336145	-0.00500005	0.0225861	0.00131646	0.0766897	0.0623754	0.00485246	-0.0056239	0.0237496	0.0271446	0.0342702	0.0209765	-0.00183649	0.00564849	0.0142763	0.0148425	0.00185503	0.0364596	0.0333273	0.00151359	0.0116894	0.0208068	0.0384707
85.215	0.0287115	0.00100645	0.00672415	0.0357415	0.0359444	0.0104052	0.00594064	0.0562966	-0.0298124	0.0129043	0.0138066	0.00132911	0.030447	-0.0304434	-0.00556281	0.0220773	-0.00685795	-0.0254211	-0.0176352	-0.0130772	-0.0125906	0.0291553	0.0173819	0.00913957	0.015977	0.0431389	0.00294596	-0.00552845	0.0224732	0.00113492	0.0779636	0.0616305	0.00652438	-0.00601381	0.0217913	0.0268589	0.0342266	0.0219816	-0.00167179	0.00748511	0.0156314	0.0148268	-0.000644919	0.0367557	0.0335532	0.000555999	0.0105216	0.0192728	0.0369597
85.41	0.0281288	0.0014467	0.00646055	0.0366305	0.0338065	0.0337705	0.00496805	0.0561283	-0.0302687	0.0141611	0.0158748	0.00182215	0.0297479	-0.0304791	-0.00549431	0.02127	-0.00673951	-0.0244573	-0.0184057	-0.014472	-0.0104254	0.0287997	0.0185685	0.00782262	0.0151024	0.0444995	0.00235642	-0.00445418	0.0220658	0.000770589	0.0782581	0.0598282	0.00733913	-0.00486155	0.0213409	0.0262955	0.033516	0.0238101	-0.00154203	0.00862864	0.0163165	0.0135811	-0.00178192	0.0365533	0.0334523	-0.000152666	0.0109113	0.0190861	0.0347951
85.605	0.0276863	0.00163982	0.00582155	0.036966	0.0317043	0.0337705	0.00458718	0.0552068	-0.0301332	0.0164632	0.0184396	0.00174725	0.0294033	-0.0306567	-0.00508646	0.0203917	-0.00711021	-0.0232173	-0.020383	-0.0163005	-0.00784604	0.0282276	0.0190364	0.00681759	0.0155964	0.045557	0.00198398	-0.00415972	0.0210608	0.000337636	0.0783011	0.0581469	0.00746078	-0.00502625	0.0206908	0.0268501	0.0324592	0.0247627	-0.0013424	0.0100323	0.0167134	0.0122888	-0.00314431	0.0369429	0.0343555	0.000836325	0.0114641	0.019265	0.0340314
85.8	0.0270142	0.0018157	0.00567667	0.0378227	0.0294183	0.0337705	0.00432983	0.0544929	-0.0301028	0.019073	0.021128	0.00103863	0.0288827	-0.0306892	-0.00430045	0.0195132	-0.0075022	-0.0216618	-0.0228943	-0.0179399	-0.00523518	0.0279849	0.0196945	0.00672214	0.0163501	0.0462763	0.00155103	-0.00307671	0.0210003	0.000476131	0.0783878	0.0574888	0.00668097	-0.00324141	0.0195991	0.0266424	0.0313762	0.0242256	-0.0011515	0.0111415	0.0165032	0.0106691	-0.00396174	0.0358995	0.0350255	0.00121028	0.0106388	0.0199972	0.0334394
85.995	0.0262239	0.00197953	0.00747932	0.038794	0.0276922	0.0337705	0.0058377	0.0534345	-0.0283557	0.0211228	0.0236982	0.000736086	0.027677	-0.0302082	-0.00335922	0.0175253	-0.00833683	-0.0209293	-0.0241379	-0.0186527	-0.00278169	0.0274216	0.0193215	0.00604651	0.0162983	0.0478097	0.00158534	-0.00165557	0.0204288	0.000761855	0.0788988	0.0557563	0.00623055	-0.00163	0.0182559	0.0260185	0.0306575	0.0242686	-0.000449666	0.0117136	0.0170639	0.00862884	-0.00434298	0.0348326	0.0358042	0.000455082	0.00993011	0.0193508	0.0320607
86.19	0.0253846	0.00218455	0.00949432	0.0400141	0.0258663	0.0337705	0.0073877	0.0524497	-0.0269529	0.0228041	0.0260922	0.000744014	0.027752	-0.0288753	-0.00256493	0.0148353	-0.00905338	-0.0205522	-0.0243113	-0.0189286	-0.000507105	0.0267459	0.0186889	0.00577825	0.0168878	0.0471341	0.00252112	-0.000797776	0.0193458	0.00188791	0.0797391	0.0530532	0.00614383	-0.000832712	0.016705	0.0263654	0.0292451	0.0246236	0.000832974	0.0127099	0.0162616	0.00746885	-0.00569808	0.0346145	0.0369098	-0.00206001	0.00838832	0.0187357	0.0299975
86.385	0.0246189	0.00264398	0.0114003	0.0419064	0.0244088	0.0337705	0.00896929	0.0515242	-0.0256054	0.0246274	0.0286912	0.000460163	0.0280951	-0.0280394	-0.00297751	0.0122478	-0.00976957	-0.0196743	-0.0242638	-0.0191847	0.00219344	0.025195	0.018143	0.00526669	0.0167063	0.0468309	0.0027638	-0.000190768	0.018531	0.00282369	0.0807004	0.0521174	0.00626548	0.000129269	0.0162889	0.0264178	0.0282575	0.0250827	0.00203763	0.0125708	0.0158254	0.00718852	-0.00639105	0.0340774	0.0379919	-0.00337586	0.00728215	0.0182222	0.0284322
86.58	0.0241635	0.00322212	0.0137749	0.0438112	0.0229574	0.0337705	0.0105663	0.0507171	-0.0249388	0.0265826	0.0309093	0.000891441	0.027904	-0.0274818	-0.00359526	0.0095894	-0.010525	-0.0182651	-0.0234357	-0.0194701	0.00531425	0.0239997	0.0183333	0.00499781	0.016438	0.0478016	0.00306761	0.00098769	0.0169976	0.00333462	0.0820174	0.0504193	0.00659488	0.001022	0.016098	0.0261233	0.0270703	0.0255244	0.0044638	0.0126837	0.0157783	0.00654994	-0.00708401	0.0335717	0.0389809	-0.00329793	0.00547573	0.0171009	0.0269683
86.775	0.0243804	0.00449208	0.0158234	0.0451092	0.021769	0.0337705	0.0110238	0.0493631	-0.0244889	0.029433	0.0318729	0.000913803	0.028589	-0.0267904	-0.00411079	0.0070086	-0.0112849	-0.0167021	-0.0231953	-0.0192306	0.00779886	0.0226915	0.0183158	0.00441701	0.0158921	0.0472819	0.00345752	0.00257352	0.0152384	0.00344754	0.0821128	0.0485646	0.00665539	0.0022435	0.0144691	0.0257771	0.0262643	0.0267459	0.00521803	0.0116787	0.0163698	0.00588052	-0.00706888	0.0345136	0.0406556	-0.00297107	0.0039031	0.0161276	0.0247723
86.97	0.0250756	0.00540588	0.0173018	0.0453016	0.0216526	0.0337705	0.0108609	0.0478329	-0.0246385	0.0317257	0.0325762	0.000473534	0.0282696	-0.026304	-0.00450515	0.004783	-0.0115031	-0.0145657	-0.0227234	-0.0188046	0.00983409	0.0206983	0.0168859	0.00508391	0.0147661	0.0463461	0.00430659	0.00397719	0.0139988	0.00393227	0.0836725	0.0472994	0.00558112	0.00256417	0.0133169	0.0241395	0.0246267	0.0276904	0.00669095	0.0100666	0.0157783	0.00497731	-0.00650037	0.0353467	0.0424547	-0.00243396	0.00204229	0.0157458	0.0216343
87.165	0.026208	0.0065311	0.0189275	0.0450164	0.0219328	0.0337705	0.0104846	0.0465511	-0.0252812	0.0339314	0.0332994	4.49775e-05	0.0275203	-0.0256877	-0.00525837	0.00305043	-0.0115949	-0.0125322	-0.0213954	-0.0183588	0.0121728	0.0192079	0.0143731	0.00479818	0.0136831	0.0452719	0.00491297	0.00532035	0.0116768	0.00444321	0.0865927	0.0461035	0.00415125	0.00311004	0.0122339	0.0231781	0.0256143	0.0277254	0.00788625	0.00884511	0.0160429	0.00470483	-0.00593187	0.0362729	0.0434207	-0.00140572	0.00155957	0.0152159	0.0192594
87.36	0.0269444	0.0074568	0.0207241	0.0444289	0.0217508	0.0337705	0.0113079	0.0459686	-0.0261528	0.0370733	0.0350268	0.000681304	0.0256535	-0.0258258	-0.00572503	0.00182239	-0.0117764	-0.010278	-0.0196598	-0.0178708	0.0139592	0.017657	0.0136625	0.00516251	0.0123487	0.043487	0.00534592	0.00538959	0.00928555	0.00491983	0.0897812	0.043764	0.00334585	0.00407139	0.0109687	0.0215492	0.0246092	0.0283143	0.00857935	0.00831671	0.0157783	0.00497731	-0.00512173	0.036981	0.0446592	-0.00102392	0.000983216	0.0143593	0.0166664
87.555	0.0272778	0.00825885	0.0227384	0.0426489	0.0209018	0.0337705	0.011767	0.0459854	-0.0269052	0.0402374	0.0362415	0.00163165	0.0241997	-0.0249657	-0.00682529	0.000585465	-0.0118921	-0.00781196	-0.0195679	-0.0166656	0.0166175	0.0168516	0.0120854	0.00425293	0.0113692	0.0414508	0.00598724	0.0052249	0.00737032	0.00540457	0.0929354	0.0417627	0.00229778	0.00423609	0.00947832	0.0191231	0.0235699	0.0293973	0.00939348	0.00778831	0.0160508	0.00549871	-0.00495017	0.0373471	0.0469797	-0.000447569	0.000819506	0.0126151	0.0136063
87.75	0.0274369	0.0087884	0.0243205	0.0415277	0.020064	0.0337705	0.0120888	0.0459104	-0.0278202	0.043039	0.0374773	0.00338966	0.0233295	-0.0251023	-0.00789384	-0.000112389	-0.0123706	-0.00543254	-0.0198884	-0.0152919	0.0192259	0.014365	0.0107079	0.00503275	0.0103898	0.0400908	0.00710519	0.00537213	0.00535154	0.00485869	0.0957172	0.0397096	0.00156974	0.00482563	0.0081701	0.0177718	0.0226167	0.0300642	0.0102943	0.0068962	0.0157239	0.00563103	-0.00452968	0.0372535	0.0485137	-0.00152234	0.000305387	0.0106449	0.00939357
87.945	0.0276127	0.0090971	0.025722	0.0402236	0.0193024	0.0337705	0.0126435	0.0455791	-0.0288221	0.0448428	0.0388511	0.00549872	0.0227233	-0.0250534	-0.00874161	-0.00103529	-0.0124622	-0.00313973	-0.0205994	-0.0135711	0.0221381	0.0122682	0.00939972	0.00442636	0.00902041	0.0389298	0.00760739	0.00548442	0.00393914	0.00561231	0.0968439	0.0386871	0.00247995	0.00521554	0.00674897	0.0173906	0.0225905	0.030038	0.0104765	0.00732915	0.0153813	0.00529632	-0.0044596	0.0363038	0.049954	-0.00261281	0.000165224	0.00950794	0.00612272
88.14	0.0276949	0.00928709	0.0278506	0.0387913	0.0179374	0.0337705	0.0137164	0.0458418	-0.0297138	0.0477638	0.0402225	0.00676581	0.0222672	-0.0240055	-0.00876397	-0.00250009	-0.0125592	-0.000665181	-0.0206272	-0.011819	0.0244031	0.0107865	0.00785755	0.00483374	0.00775524	0.0381238	0.00820504	0.00606523	0.00292538	0.00562978	0.0968351	0.0369453	0.00392666	0.00498159	0.00439205	0.0169658	0.0226073	0.0305664	0.0102769	0.00844709	0.0151089	0.00510177	-0.00337754	0.0362881	0.0509194	-0.00328223	-0.000115102	0.009111	0.0029455
88.335	0.028258	0.00938835	0.0302948	0.037211	0.0166752	0.0337705	0.0136347	0.0457299	-0.0303289	0.04924	0.0419014	0.00808046	0.0220833	-0.0227159	-0.00897162	-0.00452846	-0.0125132	0.00141335	-0.0206405	-0.0104044	0.0267484	0.00930489	0.00738093	0.00611638	0.0051126	0.0374219	0.00773715	0.0059442	0.00203327	0.00575143	0.097225	0.0349527	0.00473205	0.00409822	0.00216552	0.018153	0.0226154	0.0297429	0.00966174	0.00904474	0.0144237	0.00485284	-0.00256796	0.0378377	0.050943	-0.00296322	-0.000472798	0.00859744	0.000547029
88.53	0.028821	0.00946738	0.03311	0.0361531	0.0160765	0.0337705	0.0140498	0.0455891	-0.0308627	0.0504665	0.0433303	0.00912961	0.022283	-0.0216313	-0.00892938	-0.00598912	-0.0125883	0.00308415	-0.0206405	-0.00877391	0.0287916	0.00752878	0.0057951	0.00628981	0.00329282	0.0367201	0.00788438	0.00649007	0.00165209	0.0066791	0.0956305	0.0332546	0.00560732	0.00363033	-0.000450914	0.0196346	0.0232648	0.0297342	0.0096792	0.00969418	0.0129672	0.0040584	-0.00115063	0.03797	0.0501412	-0.00228595	0.00120131	0.00848026	-0.00208467
88.725	0.0289113	0.00986474	0.0357207	0.0351117	0.015136	0.0337705	0.015542	0.045882	-0.0320627	0.0512986	0.0439982	0.0101788	0.0233428	-0.01988	-0.00948276	-0.00786367	-0.0127813	0.00455405	-0.0199586	-0.00685168	0.0303257	0.00596915	0.00434838	0.00674897	0.00118732	0.0356021	0.00851697	0.006525	0.000222847	0.00692177	0.0933952	0.0323537	0.00684629	0.00381249	-0.00290328	0.0213758	0.0240103	0.0296649	0.010381	0.0106817	0.0123678	0.0040584	0.000228017	0.0382733	0.0501726	-0.00175669	0.00261864	0.00808332	-0.00306582
88.92	0.0290221	0.00989168	0.0378723	0.0340751	0.0138487	0.0337705	0.0169764	0.0448578	-0.0337731	0.0522491	0.0434882	0.0116141	0.0247391	-0.0189253	-0.0105411	-0.00944123	-0.0130637	0.00585001	-0.0190872	-0.00548176	0.0321389	0.00453928	0.00261594	0.00809212	0.000806149	0.0349521	0.00867293	0.006525	-0.00189077	0.0077359	0.0898081	0.0299706	0.00715821	0.00326662	-0.00464507	0.0220864	0.0246429	0.0300461	0.0122782	0.0113231	0.0115196	0.00296064	0.00148164	0.0385458	0.049612	-0.000907865	0.00541405	0.00816125	-0.00395333
89.115	0.029536	0.00998047	0.0399484	0.0327268	0.0130861	0.0337705	0.0181254	0.04365	-0.0350525	0.0521742	0.0440009	0.0127759	0.02623	-0.0182546	-0.0113455	-0.0108505	-0.0131689	0.00762067	-0.0178937	-0.00411694	0.0329186	0.00399341	0.00183613	0.0100504	-0.000528272	0.0334268	0.008361	0.0075999	-0.00167366	0.00781388	0.08707	0.0284715	0.00811084	0.00409011	-0.00539869	0.0236198	0.0246255	0.0297167	0.0141242	0.0107859	0.0108187	0.00208097	0.00358408	0.039527	0.0494488	0.000392849	0.00817863	0.00821563	-0.00512173
89.31	0.0304044	0.00972065	0.0415162	0.0304884	0.011847	0.0337705	0.0201185	0.0422527	-0.0353827	0.0529931	0.0449026	0.0141878	0.0277996	-0.0175526	-0.0113507	-0.0123699	-0.0130772	0.00886292	-0.0166391	-0.00301763	0.0329884	0.00352552	0.00057969	0.0110723	-0.00281594	0.0316681	0.00804908	0.00765168	-0.00195128	0.00719003	0.0842015	0.0274409	0.00846581	0.00550251	-0.00601381	0.0245032	0.0247465	0.028469	0.0164031	0.0112975	0.00951018	0.00130223	0.00532042	0.0415049	0.0503834	0.00107012	0.0106702	0.00803623	-0.00607932
89.505	0.0316911	0.00954164	0.0422311	0.0280886	0.0097597	0.0337705	0.0216029	0.0415017	-0.0348884	0.0540289	0.0452168	0.0148937	0.0280995	-0.0165982	-0.0108352	-0.013436	-0.0141526	0.00985669	-0.0149114	-0.00314506	0.032486	0.00356857	-0.000450914	0.0125102	-0.00429759	0.0303337	0.00801414	0.00758243	-0.00244475	0.00707711	0.0830143	0.0256124	0.00901168	0.00625675	-0.00599634	0.0244339	0.0251364	0.0267185	0.0179802	0.0111502	0.0081007	0.00128653	0.00683138	0.0438098	0.0507024	0.00268928	0.0137459	0.00779515	-0.00657774
89.7	0.0332311	0.0098569	0.0418977	0.0257743	0.00723845	0.0337705	0.021925	0.0403148	-0.0335317	0.054589	0.0452388	0.0142801	0.0282892	-0.0157434	-0.0104777	-0.0139421	-0.0146208	0.010598	-0.0131129	-0.00363029	0.0322548	0.00409697	-0.00233121	0.0133506	-0.00532008	0.0300655	0.0081439	0.00670717	-0.00211535	0.00605462	0.0832651	0.0240359	0.008769	0.00634346	-0.00554592	0.0253005	0.0251626	0.0258432	0.0197912	0.0113493	0.00737634	0.002548	0.00897308	0.0448375	0.0508583	0.00441777	0.0167516	0.0076163	-0.00695114
89.895	0.0348956	0.0103272	0.0411527	0.0233268	0.00536027	0.0337705	0.023262	0.0396155	-0.0324523	0.053264	0.0456726	0.0135361	0.0285152	-0.0144759	-0.0101467	-0.0154027	-0.0156319	0.0114305	-0.0111329	-0.0041115	0.0320009	0.00531847	-0.00292948	0.0137055	-0.00467003	0.0293892	0.00852508	0.00506082	-0.00205421	0.00437334	0.0835945	0.0218524	0.00848328	0.0068282	-0.00453216	0.024079	0.0255444	0.0256093	0.0228325	0.0104571	0.00584239	0.00258668	0.0111456	0.0455147	0.0514969	0.00555422	0.0188619	0.00735952	-0.00708401
90.09	0.0365489	0.0102306	0.0418581	0.0210775	0.0037831	0.0337705	0.0243437	0.0389818	-0.0309604	0.0516523	0.0462616	0.0131125	0.0281943	-0.0132455	-0.00947365	-0.0164614	-0.0171926	0.0125176	-0.0101628	-0.00388799	0.0318206	0.00647073	-0.004957	0.0148665	-0.003665	0.0287566	0.00843025	0.0051388	-0.000901336	0.00425169	0.0853619	0.0200589	0.00785943	0.00619561	-0.0040468	0.0229354	0.0244782	0.024379	0.023976	0.0104833	0.00493918	0.00307725	0.0133574	0.0456005	0.0520732	0.0060218	0.0207541	0.00747669	-0.00634451
90.285	0.038397	0.00986574	0.0431217	0.0190893	0.00265958	0.0337705	0.0252444	0.0391723	-0.0298824	0.0503522	0.0464875	0.0124287	0.0279721	-0.0124328	-0.00793703	-0.0176618	-0.0187807	0.0133996	-0.009587	-0.00378659	0.0314394	0.00855065	-0.00528639	0.015889	-0.00240856	0.028124	0.00880269	0.00450622	0.000390039	0.00399154	0.0864361	0.0195648	0.006525	0.00629044	-0.00334497	0.0231956	0.0245219	0.0241881	0.02557	0.00947832	0.0033587	0.00363062	0.0143385	0.0449619	0.0525403	0.00737634	0.0225919	0.0078428	-0.00617295
90.48	0.0397274	0.00917279	0.0443805	0.0175304	0.00196848	0.0337705	0.0259162	0.0396366	-0.0290408	0.0490151	0.046653	0.011288	0.0281468	-0.0122511	-0.00678139	-0.0190228	-0.0195855	0.0136113	-0.00960546	-0.00358817	0.0311606	0.00934794	-0.0057886	0.0173451	-0.00175913	0.0274222	0.00972162	0.00363095	0.00143874	0.00476325	0.0860462	0.0200501	0.00538959	0.00481752	-0.00385652	0.0239841	0.024409	0.0238325	0.0265663	0.00823935	0.00328862	0.00479117	0.0150085	0.0439965	0.0531788	0.00820162	0.0232692	0.00699397	-0.00558875
90.675	0.0404154	0.00917756	0.0455491	0.0167087	0.000856868	0.0337705	0.0273925	0.0399993	-0.0288539	0.0467252	0.0464375	0.0103859	0.0282598	-0.011687	-0.00645802	-0.0199456	-0.0202034	0.0136006	-0.00936054	-0.00329757	0.031475	0.00983329	-0.00571061	0.019624	-0.00235741	0.0264259	0.0101371	0.00305015	0.00244376	0.00509264	0.0866008	0.0200327	0.00478258	0.00436647	-0.00325014	0.0232736	0.0242618	0.024855	0.0279699	0.00687062	0.00303184	0.00641089	0.0157794	0.0426649	0.052852	0.0088402	0.0224439	0.00647257	-0.0051991
90.87	0.0406727	0.00930904	0.0464709	0.0163732	-0.000543073	0.0337705	0.0283455	0.0400517	-0.0282227	0.0440694	0.045068	0.0105066	0.0280183	-0.0118566	-0.00595575	-0.0202638	-0.020619	0.0132166	-0.00920814	-0.0038932	0.0310373	0.01096	-0.00601381	0.0203608	-0.00307671	0.0245712	0.0106131	0.00186295	0.00307635	0.00475451	0.0862284	0.018906	0.00462662	0.00271139	-0.00186394	0.0235331	0.0238893	0.0258863	0.0280997	0.00551062	0.00334356	0.0086535	0.0160053	0.0416294	0.0525952	0.00848979	0.0229574	0.00531986	-0.00491877
91.065	0.0407567	0.00933598	0.0464614	0.0156529	-0.00250826	0.0337705	0.0285337	0.0402855	-0.0279784	0.0415555	0.0435408	0.0107302	0.0284036	-0.0123972	-0.00517733	-0.0204201	-0.0212631	0.0134205	-0.00926872	-0.00441783	0.0302365	0.0119045	-0.00544173	0.021097	-0.00283465	0.0228038	0.010353	0.001906	0.00344005	0.00385367	0.0843051	0.0176495	0.00483436	0.00130773	-0.00134427	0.0241831	0.0237851	0.0277753	0.0281427	0.00473954	0.00334356	0.0117214	0.0157715	0.040664	0.0528677	0.0096268	0.022856	0.00496161	-0.00433457
91.26	0.0404748	0.00923322	0.0453847	0.0148769	-0.00379233	0.0337705	0.0289187	0.0410191	-0.027973	0.0390445	0.0424735	0.0104886	0.0281737	-0.0131191	-0.00480923	-0.0211204	-0.0222463	0.0139109	-0.00944786	-0.00479267	0.0296617	0.0130829	-0.0041853	0.021019	-0.00281781	0.021825	0.0104746	0.00124721	0.00410758	0.00306512	0.0806661	0.0173813	0.00490361	0.000189782	-0.0001053	0.0240272	0.0233347	0.0287111	0.0276749	0.00389921	0.00419239	0.0142987	0.0148992	0.0388497	0.0537401	0.0112151	0.0232843	0.00502384	-0.00204543
91.455	0.0407757	0.00843116	0.0444257	0.0129964	-0.00479713	0.0337705	0.0285298	0.0418131	-0.0272211	0.0362955	0.0402991	0.0102373	0.0281358	-0.0123578	-0.00352794	-0.0218094	-0.02298	0.0146115	-0.00937545	-0.00458229	0.0291016	0.0149196	-0.00337117	0.0219117	-0.00291326	0.0196415	0.0103966	0.000648938	0.00417682	0.00205136	0.077885	0.0171904	0.0049897	-0.000650547	-0.000287465	0.0245899	0.0227452	0.0296637	0.0280473	0.00347499	0.0054847	0.0153886	0.0140346	0.0378921	0.0537944	0.0113553	0.0230197	0.00563103	-0.000269842
91.65	0.0413014	0.00796632	0.0432467	0.0110273	-0.00518109	0.0337705	0.0286721	0.0427861	-0.0266005	0.0334596	0.0385507	0.00949972	0.0283079	-0.0109758	-0.00179159	-0.022743	-0.0240557	0.0146235	-0.00985252	-0.00443226	0.027921	0.0166607	-0.003189	0.0222411	-0.00310416	0.0164181	0.0104915	0.000519177	0.00519058	0.00104633	0.0762474	0.017788	0.0044875	-0.00156012	0.000440571	0.0248588	0.023092	0.0305564	0.0275451	0.00295532	0.0064193	0.0173745	0.0131236	0.0368252	0.0537008	0.011075	0.0227236	0.00664356	0.00152088
91.845	0.0418414	0.00740399	0.0416685	0.00907231	-0.00527772	0.0337705	0.0285855	0.0438495	-0.025566	0.0305648	0.0378788	0.0089907	0.0280385	-0.00893541	-0.00023627	-0.0238698	-0.0250919	0.0143358	-0.0103062	-0.00544579	0.0263499	0.0176745	-0.00264313	0.0231164	-0.00243664	0.0139139	0.0107778	-0.000728528	0.00646449	0.00117609	0.0745842	0.0184381	0.00396783	-0.00337054	0.00151485	0.0251015	0.0234819	0.0310942	0.0285757	0.00240072	0.00672318	0.0194612	0.0116597	0.0358132	0.0540978	0.0115263	0.0230584	0.0073057	0.00320284
92.04	0.0415864	0.00728206	0.0402536	0.00748787	-0.00594302	0.0337705	0.0283143	0.045599	-0.0244712	0.027912	0.0373833	0.00832148	0.0272953	-0.00612448	0.000653854	-0.0247022	-0.0259857	0.0136956	-0.01041	-0.00735359	0.0251656	0.0196153	-0.00183711	0.0235755	-0.0010679	0.012441	0.0107086	-0.00171609	0.00674211	0.000708204	0.0707544	0.020145	0.00369022	-0.00380412	0.00245936	0.0263835	0.024608	0.0315795	0.0285932	0.00428101	0.00820274	0.0217817	0.0107251	0.0345203	0.0531632	0.0108647	0.0224512	0.00746941	0.00537537
92.235	0.041375	0.00676898	0.0394261	0.00615605	-0.00613536	0.0337705	0.0285996	0.0466873	-0.0233828	0.0254969	0.0366785	0.00819654	0.0264341	-0.00408286	0.00226407	-0.0260917	-0.0278263	0.0126728	-0.011597	-0.0098279	0.0247085	0.0203346	0.000484865	0.0233241	-0.000851427	0.0104397	0.0101627	-0.00186332	0.00718442	0.000734406	0.0649488	0.0221032	0.00362097	-0.00469685	0.0030227	0.0267041	0.0239062	0.0326014	0.0284029	0.00590989	0.00937843	0.0235024	0.0100557	0.032932	0.0526569	0.00995366	0.0220929	0.00785121	0.0065903
92.43	0.0405745	0.00600548	0.0385101	0.00523613	-0.00664438	0.0337705	0.0282641	0.0476549	-0.0227284	0.0223642	0.0361686	0.00738557	0.0255622	-0.0019279	0.00377988	-0.0265376	-0.0296406	0.0117762	-0.013134	-0.0119631	0.0232703	0.0221806	0.00206196	0.022787	-0.000348602	0.00990192	0.0100242	-0.00183711	0.00961869	0.000153599	0.0593254	0.0253616	0.00338703	-0.00508676	0.00397594	0.0266262	0.0248588	0.0338229	0.029096	0.0075213	0.00995422	0.0249584	0.00831879	0.0310947	0.0521035	0.00896467	0.0215323	0.00893383	0.00930835
92.625	0.040242	0.00533967	0.0368504	0.00475084	-0.00655481	0.0337705	0.0277707	0.0484412	-0.0223693	0.0186242	0.0349883	0.00675954	0.0253175	-0.000191426	0.00564283	-0.0265255	-0.0315139	0.0104852	-0.0140164	-0.0148476	0.0220845	0.022752	0.00418493	0.0228824	-0.000608125	0.00969418	0.00979025	-0.0015857	0.0114902	0.000119287	0.0529914	0.0281515	0.00342134	-0.00396008	0.00470398	0.0264702	0.0247371	0.0346551	0.0288795	0.00907219	0.00979051	0.0248962	0.00736064	0.0306586	0.0506161	0.0075008	0.0205976	0.0094558	0.0112078
92.82	0.0403131	0.00455187	0.035164	0.00449515	-0.00609153	0.0337705	0.0272253	0.0495585	-0.0217054	0.0148447	0.0336605	0.0061548	0.0249019	0.00158953	0.00856238	-0.0262905	-0.0325165	0.00987763	-0.0144803	-0.0181132	0.021012	0.0241208	0.00538897	0.0221631	-0.00130122	0.00858497	0.00981583	-0.000147098	0.0128159	-0.00601381	0.0476107	0.0306899	0.00407139	-0.00157759	0.0048169	0.0253005	0.0255257	0.0350101	0.0289144	0.0104235	0.0100086	0.0266796	0.00687792	0.0310404	0.0497987	0.00716609	0.0199282	0.0100473	0.01377
93.015	0.0404588	0.00399696	0.0331601	0.00392512	-0.00626819	0.0337705	0.0259145	0.0506902	-0.0210218	0.0109269	0.0325706	0.0037109	0.0246379	0.0030554	0.0104606	-0.0257752	-0.0330702	0.00932543	-0.0145213	-0.020386	0.02021	0.0245799	0.00602156	0.0222929	-0.00255766	0.00757994	0.0101795	-8.65842e-05	0.0124953	-0.00601381	0.044318	0.0324055	0.00292725	0.000293966	0.00479132	0.0239748	0.0261932	0.0359203	0.0293474	0.0117753	0.00978266	0.0300901	0.00634081	0.0316397	0.0491993	0.00666767	0.0200762	0.0105771	0.015429
93.21	0.0404287	0.00359083	0.0311672	0.00308587	-0.00626912	0.0337705	0.024546	0.0518037	-0.0199777	0.00692767	0.0309836	0.00292347	0.0246705	0.00357968	0.01182	-0.0244078	-0.0334188	0.00898881	-0.0150591	-0.0224404	0.019295	0.0252643	0.00612512	0.0215736	-0.0036232	0.00581257	0.0106131	0.000225342	0.0134055	-0.00601381	0.0413204	0.0340781	0.00068325	0.00218299	0.00595231	0.0234982	0.0262456	0.0372984	0.0296593	0.0123555	0.00933862	0.0334775	0.00598256	0.0308301	0.0487867	0.00590462	0.0199439	0.0107403	0.0178661
93.405	0.0402156	0.00321315	0.0283357	0.00217521	-0.00592777	0.0337705	0.0236706	0.0529605	-0.019549	0.00462835	0.0288719	0.00247504	0.0246833	0.00383596	0.0126391	-0.0219758	-0.033945	0.00895177	-0.0162557	-0.0241242	0.0177372	0.0257409	0.00684442	0.0201786	-0.00322456	0.00375947	0.012242	0.00145558	0.0146182	-0.00601381	0.0397869	0.03679	-0.000503318	0.00524985	0.00671466	0.0221463	0.0271733	0.037775	0.0307592	0.0127629	0.0100781	0.0363974	0.00585024	0.0296309	0.0487788	0.00447216	0.0201693	0.0118066	0.0203347
93.6	0.0398032	0.00292111	0.0254693	0.00192972	-0.00620241	0.0337705	0.0231977	0.0540594	-0.0202642	0.00347556	0.027097	0.00257869	0.0248016	0.00363505	0.0132583	-0.0195013	-0.0339477	0.00903046	-0.0173048	-0.0257003	0.015806	0.0255762	0.00796236	0.019979	-0.0046195	0.00203514	0.0129613	0.00330967	0.0160219	-0.00601381	0.038349	0.0390078	-0.00153455	0.00663667	0.00788438	0.0203527	0.0274852	0.0378786	0.0319981	0.0133786	0.0114489	0.0388889	0.00548414	0.0289693	0.0494096	0.00257995	0.0198189	0.0128735	0.0218451
93.795	0.0399297	0.00260842	0.0227984	0.00177864	-0.00584233	0.0337705	0.022706	0.0530985	-0.021145	0.00174429	0.0259083	0.00291152	0.0237673	0.00367682	0.014339	-0.0168638	-0.0340321	0.0093052	-0.0187323	-0.0267494	0.0146362	0.026668	0.00815326	0.0186883	-0.00607494	0.00129899	0.0139838	0.00406328	0.0178935	-0.00601381	0.0362085	0.039805	-0.00243539	0.00823935	0.00855128	0.0187675	0.0271296	0.0378436	0.0327605	0.0132402	0.011223	0.0404935	0.00472838	0.0283935	0.04976	0.0018483	0.0191416	0.0140722	0.0229272
93.99	0.0402463	0.00248741	0.0208719	0.000895991	-0.00561678	0.0337705	0.0224113	0.0531997	-0.0205823	0.000312855	0.0257531	0.00272872	0.0228302	0.00380567	0.0163244	-0.0137374	-0.034266	0.00937501	-0.0198679	-0.0275987	0.0132346	0.0266942	0.00837847	0.0177525	-0.006725	-0.000286841	0.0142003	0.00453991	0.0195311	-0.00601381	0.0338603	0.0405936	-0.00272111	0.0098595	0.00796236	0.0175285	0.026653	0.0381556	0.0336183	0.0130842	0.0110593	0.0429307	0.00520325	0.0273036	0.0513954	0.000383879	0.0173896	0.0145863	0.0230595
94.185	0.0402375	0.0025182	0.0192707	1.31265e-05	-0.00493737	0.0337705	0.0218763	0.0539792	-0.0199404	-0.000318148	0.0266941	0.00277096	0.0222242	0.00404491	0.0174775	-0.0110136	-0.0351268	0.00923965	-0.0211812	-0.0275765	0.0128152	0.0262094	0.0076941	0.0158635	-0.00782547	-0.0012744	0.0143999	0.00440079	0.0199902	-0.00601381	0.0314342	0.0407408	-0.003665	0.0114971	0.00771968	0.0172771	0.0269131	0.0377395	0.0338691	0.0123306	0.0109113	0.0447214	0.00554581	0.0260578	0.0513797	-0.000924124	0.0152793	0.0143839	0.0241499
94.38	0.0393656	0.00261725	0.017554	-0.000803322	-0.00325701	0.0337705	0.0206315	0.0562781	-0.0198321	-0.00167753	0.0265864	0.00320484	0.0217366	0.00398717	0.018223	-0.00814255	-0.035998	0.00840999	-0.022889	-0.0277567	0.013361	0.0260017	0.00682757	0.0156732	-0.00853604	-0.00156948	0.0147642	0.0044875	0.020571	-0.00601381	0.0295021	0.0410871	-0.00360449	0.0113237	0.00674086	0.0180488	0.0268701	0.0402261	0.0332714	0.0116287	0.0112387	0.0471743	0.00616869	0.0249595	0.0513489	-0.00135246	0.014454	0.0139326	0.0246091
94.575	0.037855	0.00246853	0.0166451	-0.00154908	-0.000853776	0.0337705	0.018148	0.0583858	-0.0194678	-0.00356024	0.0274082	0.00327559	0.0225122	0.00355211	0.0182496	-0.00612081	-0.0360243	0.0073005	-0.0243154	-0.0273059	0.0146308	0.0264958	0.00610827	0.0151273	-0.00889101	-0.00185583	0.0156832	0.00508515	0.0211256	-0.00601381	0.027683	0.0419711	-0.00508614	0.0110985	0.0060646	0.0191749	0.0258738	0.0425138	0.0334879	0.0114123	0.0112078	0.0469876	0.00733653	0.0232933	0.0518473	-0.0019204	0.0126319	0.0145011	0.0253178
94.77	0.0364567	0.0018462	0.0153769	-0.00169966	0.00195779	0.0337705	0.0161744	0.0611714	-0.0194821	-0.00444906	0.0291134	0.00330707	0.0227932	0.00281178	0.017537	-0.00405932	-0.0363529	0.00631998	-0.0264517	-0.0264578	0.0162556	0.0271976	0.00668034	0.0141223	-0.00884797	-0.00343293	0.0163937	0.00624614	0.0212991	-0.00601381	0.0258638	0.0416591	-0.00544173	0.0122682	0.00582255	0.0196172	0.0250416	0.0440909	0.035264	0.0106156	0.0109275	0.0473144	0.00848138	0.0226704	0.0525089	-0.00261337	0.0114719	0.0138003	0.0249674
94.965	0.0350227	0.00110265	0.0144457	-0.00159604	0.00473152	0.0337705	0.0144259	0.063744	-0.0192441	-0.00461625	0.0307005	0.00357104	0.0227629	0.00135372	0.0170966	-0.00196659	-0.0363583	0.00547718	-0.0286944	-0.0257875	0.0177146	0.0273972	0.00642956	0.0129357	-0.00896962	-0.00454151	0.0163245	0.00661047	0.0207008	-0.00601381	0.0240528	0.0422568	-0.00565821	0.012416	0.00534655	0.0203533	0.0243223	0.0453729	0.0355067	0.0109363	0.0110755	0.0480309	0.00982863	0.0226468	0.0522599	-0.00366459	0.0111686	0.0129593	0.0248429
95.16	0.0335854	0.000501627	0.0133388	-0.00159547	0.00711873	0.0337705	0.0121489	0.0658171	-0.0196106	-0.00443865	0.0313092	0.00390908	0.0228356	0.000269076	0.016062	-0.000112862	-0.0351513	0.00529201	-0.0301511	-0.0241442	0.0183087	0.029139	0.00643767	0.0118783	-0.0106503	-0.00447164	0.016385	0.00558798	0.0198948	-0.00601381	0.0208817	0.0415375	-0.00601381	0.0127105	0.00472269	0.0211331	0.025215	0.0482844	0.0374824	0.0101908	0.0113872	0.0484593	0.0097821	0.0224831	0.0520497	-0.00392193	0.0111456	0.0126011	0.0238231
95.355	0.0320289	-0.000217477	0.0117379	-0.00147746	0.00989068	0.0337705	0.0113498	0.0671439	-0.0194224	-0.00364851	0.0317614	0.0043374	0.0228603	0.000174302	0.016275	0.00130059	-0.033808	0.00499503	-0.031145	-0.023115	0.0188661	0.0298321	0.00603902	0.0109768	-0.0123659	-0.00530324	0.0159084	0.00546633	0.0180663	-0.00601381	0.0171124	0.0402031	-0.00574493	0.0130486	0.00515627	0.0210202	0.0252755	0.049801	0.037838	0.00998302	0.0113951	0.0485137	0.0107946	0.0232226	0.0521899	-0.00467713	0.0115039	0.0120404	0.0235349
95.55	0.0310391	-0.000565735	0.0102334	-0.00136273	0.0114513	0.0337705	0.0102113	0.0665561	-0.0197945	-0.00333709	0.0326079	0.00449761	0.0230535	0.000137267	0.0160518	0.00384188	-0.0322726	0.00489516	-0.0318783	-0.0213653	0.0195496	0.0307941	0.00570963	0.00921755	-0.0131625	-0.00539869	0.0156825	0.00514567	0.0168011	-0.00601381	0.0144093	0.0395617	-0.00475674	0.0139239	0.00539022	0.0197033	0.0251283	0.0512827	0.038999	0.0107541	0.0103674	0.048646	0.011394	0.0243669	0.0524853	-0.00444334	0.0118077	0.0125932	0.0231531
95.745	0.0300658	-0.00105167	0.00900218	-0.00146413	0.0128527	0.0337705	0.00885203	0.0655661	-0.0201939	-0.0034321	0.0334938	0.00455558	0.0234874	-0.00032927	0.0158716	0.00652514	-0.031364	0.00498485	-0.0326908	-0.0193235	0.0192907	0.0313487	0.00454864	0.00780515	-0.0133703	-0.0060057	0.0157262	0.0045998	0.0155016	-0.00601381	0.0118883	0.0385399	-0.00291076	0.0140368	0.00471458	0.020145	0.0241145	0.0522447	0.0391288	0.0116724	0.00944851	0.0482485	0.0108956	0.0253402	0.0527656	-0.0032598	0.0129133	0.0121105	0.0222342
95.94	0.0295725	-0.00158549	0.00719769	-0.00164307	0.0138741	0.0337705	0.00672747	0.0653599	-0.0212775	-0.00349256	0.0345219	0.00456647	0.0248546	-0.000319686	0.0155835	0.00835367	-0.030329	0.00478749	-0.0342213	-0.0165722	0.0189187	0.0313918	0.00490424	0.0061588	-0.0136385	-0.00601381	0.0155359	0.00507642	0.0155883	-0.00601381	0.0103891	0.0381587	-0.000969959	0.0148778	0.00397844	0.0204831	0.0241838	0.0534312	0.0407577	0.0128939	0.00835019	-0.00708401	0.0110666	0.0269055	0.0537154	-0.000791249	0.012859	0.0115577	0.0217201
96.135	0.0291646	-0.00239382	0.00538592	-0.00155129	0.015019	0.0337705	0.00514577	0.0653904	-0.0229297	-0.00306401	0.0357352	0.00455618	0.0257707	0.00019974	0.0149987	0.0111815	-0.0290748	0.00429954	-0.0348509	-0.0126108	0.0179632	0.0324486	0.00526794	0.00551748	-0.0147559	-0.00513854	0.0150768	0.00479069	0.0163419	-0.00601381	0.00919322	0.0385916	-0.00133367	0.014826	0.0039697	0.0200844	0.0233347	0.0527899	0.0430191	0.0144011	0.0068084	-0.00708401	0.0116973	0.0283846	0.0542682	0.000252125	0.0131937	0.012064	0.0208012
96.33	0.0295645	-0.00272397	0.00428208	-0.00142929	0.0163047	0.0337705	0.00357755	0.0646138	-0.0241906	-0.00294829	0.0363939	0.00432983	0.0259138	0.00110584	0.0145397	0.0138461	-0.0278812	0.00372237	-0.0355332	-0.00957233	0.0177492	0.0331242	0.00597851	0.00483312	-0.0160379	-0.00409047	0.0141323	0.00551	0.0168878	-0.00601381	0.00850012	0.0395355	-0.00157634	0.0156145	0.00325103	0.0199977	0.0233434	0.0531368	0.0448645	0.0155359	0.00504066	-0.00708401	0.0131303	0.0296068	0.053832	0.00120972	0.0134897	0.0120174	0.018979
96.525	0.0300714	-0.00244377	0.0035701	-0.00131669	0.0179564	0.0337705	0.00142542	0.0629455	-0.0260825	-0.00305762	0.036611	0.00367788	0.0265855	0.0022565	0.0146015	0.01685	-0.0262971	0.00331878	-0.0362234	-0.00672732	0.0174878	0.0334106	0.00571899	0.00351616	-0.0158127	-0.0030162	0.012781	0.00611701	0.0190108	-0.00601381	0.00747763	0.0387907	-0.0025639	0.0159177	0.00276629	0.0192441	0.0233266	0.0535098	0.0461378	0.0171386	0.00265004	-0.00708401	0.0143609	0.0309692	0.0546887	0.00308622	-0.00708401	0.0121811	0.0169153
96.72	0.0305291	-0.00182636	0.00290914	-0.000854346	0.019296	0.0337705	-0.000419075	0.0603592	-0.0278135	-0.00306661	0.0368674	0.003636	0.0276465	0.0034358	0.014548	0.0187237	-0.0243449	0.00310971	-0.0362564	-0.00500801	0.0168368	0.033428	0.00650754	0.00255481	-0.0149461	-0.00157822	0.0121316	0.00555367	0.0199378	-0.00601381	0.00500842	0.0388774	-0.0041672	0.0154579	0.00288732	0.0173726	0.0221743	0.0532934	0.048174	0.0180307	0.0014508	-0.00708401	0.0154122	0.0329079	0.0550312	0.00435554	-0.00708401	0.0114876	0.0147119
96.915	0.0304484	-0.00165048	0.00240553	-0.000373826	0.019945	0.0337705	-0.00115562	0.0577403	-0.0289098	-0.00319676	0.0362864	0.00270801	0.028371	0.00421648	0.0146284	0.0207921	-0.0226446	0.00289165	-0.0356527	-0.00293622	0.0174112	0.0334798	0.00647322	0.000804901	-0.0152063	-0.000945629	0.0111696	0.00578761	0.0211681	-0.00601381	0.00213121	0.0387563	-0.00432317	0.0161598	0.00321671	0.0159857	0.0216547	0.0532066	0.0490406	0.0203876	0.000235867	-0.00708401	0.0172735	0.0338498	0.0541824	0.00427817	-0.00708401	0.0111759	0.0133725
97.11	0.0305988	-0.00195606	0.0021807	0.000412407	0.0200227	0.0337705	-0.00153436	0.0552478	-0.03009	-0.00329307	0.0355503	0.00264755	0.0296949	0.00397463	0.0148506	0.0226314	-0.0211736	0.0032569	-0.0354144	-0.000761967	0.0186823	0.0331161	0.00704467	-0.000676749	-0.015414	-0.000858914	0.0101989	0.00644578	0.023646	-0.00601381	8.24142e-06	0.038349	-0.00401997	0.0158048	0.0038493	0.0138459	0.0203209	0.0537007	0.051224	0.0208037	-0.0010413	-0.00708401	0.0182468	0.0346285	0.0545407	0.00284514	-0.00708401	0.0116429	0.0123521
97.305	0.0304808	-0.00213827	0.00207923	0.0011655	0.0191146	0.0337705	-0.000761257	0.0529054	-0.0307776	-0.00420544	0.0349683	0.00217285	0.0310819	0.00354749	0.0152308	0.0240724	-0.0191859	0.00320046	-0.0357799	0.00175589	0.019776	0.0327786	0.00751256	-0.000616235	-0.0148164	-0.000192015	0.00934981	0.00568343	0.0249368	-0.00601381	-0.000788418	0.0383321	-0.00384654	0.0162814	0.00427352	0.0129189	0.0194893	0.0543333	0.0526364	0.0223203	-0.00276979	-0.00708401	0.01841	0.0356254	0.056674	0.00196492	-0.00708401	0.0127328	0.0113396
97.5	0.0302156	-0.00189591	0.00108455	0.00164438	0.017861	0.0337705	0.000101535	0.050647	-0.0313991	-0.00540699	0.0342436	0.00240547	0.0326481	0.00376142	0.0154321	0.026097	-0.0172982	0.00343059	-0.0360193	0.00373681	0.0210324	0.032068	0.00845708	-0.000624969	-0.0149205	0.00036259	0.00812831	0.00512009	0.024079	-0.00601381	-0.00091818	0.0386353	-0.00355208	0.0165846	0.00408262	0.0133868	0.0180426	0.0551998	0.0533645	0.0223808	-0.00395333	-0.00708401	0.0191422	0.0369648	0.0571881	0.0020193	-0.00708401	0.0123746	0.00908128
97.695	0.0307253	-0.00141689	0.000520797	0.00182339	0.0175442	0.0337705	0.000794655	0.0484227	-0.031449	-0.00592239	0.0335995	0.0020666	0.0341585	0.00453949	0.0159998	0.0276207	-0.015898	0.00358453	-0.0365399	0.00540548	0.0220962	0.0314186	0.00764295	-0.00138732	-0.0152499	0.00096024	0.00770409	0.00504211	0.0249892	-0.00601381	-0.00168053	0.0391812	-0.00320522	0.0158391	0.0043253	0.0145914	0.0173407	0.0552947	0.0556172	0.0228656	-0.00445904	-0.00708401	0.0186987	0.037549	0.0578424	0.00194137	-0.00708401	0.0126627	0.00845055
97.89	0.0306336	-0.000945704	0.000707574	0.0018804	0.0166874	0.0337705	0.00180558	0.0459116	-0.0318251	-0.00686114	0.0335445	0.00136472	0.0349802	0.00547304	0.0154295	0.0292495	-0.0150712	0.00443797	-0.0372209	0.00687395	0.0235095	0.0297117	0.00745267	-0.00201928	-0.015293	0.00282306	0.00720188	0.00346501	0.0260553	-0.00601381	-0.00162001	0.0400995	-0.00252086	0.0146869	0.0050184	0.0160038	0.0161192	0.0552516	0.0564232	0.0236198	-0.00469283	-0.00708401	0.017546	0.0365757	0.0578267	0.00265004	-0.00708401	0.0132469	0.00772618
98.085	0.0302591	-0.000234651	0.000941813	0.00231026	0.0155124	0.0337705	0.00251693	0.0431524	-0.0325955	-0.00727136	0.0335878	0.000284103	0.0358765	0.00692305	0.014808	0.0302791	-0.0146071	0.00520055	-0.0374601	0.00782951	0.0248913	0.0287235	0.00762548	-0.00359638	-0.0140453	0.00456424	0.00675146	0.00378567	0.0270522	-0.00601381	-0.00130809	0.0421183	-0.00139418	0.0131098	0.00653436	0.0170438	0.0151485	0.0546796	0.0583378	0.024278	-0.00473993	-0.00708401	0.017024	0.0368095	0.0574449	0.0034058	-0.00708401	0.0129745	0.00679943
98.28	0.0302438	6.15133e-05	0.00129634	0.00284159	0.0142945	0.0337705	0.00411449	0.0401198	-0.0333396	-0.00712689	0.0329241	-0.00113326	0.0359923	0.00867834	0.0150435	0.0313561	-0.0142796	0.00595508	-0.0373757	0.00785435	0.0262281	0.0276842	0.00832731	-0.00448911	-0.0138375	0.00743209	0.00697667	0.00369022	0.0280747	-0.00601381	-0.00163748	0.0432013	0.000841085	0.0120698	0.00794676	0.0184306	0.0145764	0.053284	0.0598975	0.0241738	-0.00455323	-0.00708401	0.0157861	0.0368016	0.0575536	0.0060689	-0.00708401	0.0126633	0.00626232
98.475	0.0300872	0.000848531	0.00144535	0.00345515	0.0130024	0.0337705	0.00584054	0.0360393	-0.0339119	-0.00794851	0.0330966	-0.00181312	0.0357837	0.00989337	0.0162253	0.0319373	-0.0139391	0.00635725	-0.0368008	0.00792511	0.0285499	0.0264533	0.00817135	-0.00469748	-0.0146517	0.010343	0.00648258	0.00336082	0.0285171	-0.00601381	-0.0029981	0.043487	0.0029809	0.010285	0.00870038	0.0198081	0.0126094	0.0527993	0.060608	0.0251096	-0.00489579	-0.00708401	0.0155215	0.0367551	0.0571561	0.00857613	-0.00708401	0.011986	0.00507878
98.67	0.0300018	0.00134893	0.00226878	0.00410691	0.0113095	0.0337705	0.00762978	0.0319482	-0.0337213	-0.0100373	0.0327849	-0.00329994	0.0349308	0.0110478	0.0174177	0.0321661	-0.0141319	0.00616285	-0.0355479	0.00792511	0.0303849	0.0266786	0.00697543	-0.00522588	-0.0146086	0.0122145	0.00727113	0.00201767	0.0291671	-0.00601381	-0.00420276	0.0433229	0.00506893	0.00962618	0.0102251	0.0226241	0.0112407	0.0517855	0.0605818	0.0255943	-0.0055809	-0.00708401	0.015101	0.035945	0.0560034	0.0116053	-0.00708401	0.011371	0.00491563
98.865	0.0299092	0.00159044	0.00288805	0.00471335	0.00902292	0.0337705	0.00872081	0.0289141	-0.0328367	-0.0115863	0.0319096	-0.00501925	0.0340341	0.0120248	0.0182985	0.0322526	-0.0143248	0.0056252	-0.0339993	0.00808271	0.0320229	0.0251277	0.00650754	-0.00471495	-0.0144096	0.013592	0.00792056	0.00246809	0.0289762	-0.00601381	-0.00340548	0.0445619	0.00681884	0.0085519	0.0110748	0.0241226	0.0104004	0.0509452	0.0591694	0.0260965	-0.00498101	-0.00708401	0.015397	0.0349946	0.0538774	0.0121811	-0.00708401	0.0103046	0.00393449
99.06	0.0291167	0.00190463	0.00345985	0.00602757	0.00687387	0.0337705	0.00802142	0.0262532	-0.0323097	-0.0125384	0.0310631	-0.00577662	0.0329165	0.0128072	0.0188397	0.0312032	-0.0137476	0.00444058	-0.0324848	0.00826374	0.0336794	0.0240272	0.00581444	-0.00502687	-0.0148338	0.0156719	0.00957564	0.00293598	0.0283867	-0.00601381	-0.00331876	0.0457229	0.00893308	0.00734787	0.0118802	0.0261152	0.00920445	0.0500356	0.0587795	0.0270323	-0.00476291	-0.00708401	0.0152804	0.0337567	0.0521411	0.0136921	-0.00708401	0.00934647	0.00427705
99.255	0.0285561	0.00198373	0.00333009	0.0074496	0.00514919	0.0337705	0.00691477	0.0238685	-0.0318958	-0.0141475	0.0293844	-0.00628256	0.0313097	0.0139428	0.019748	0.0297401	-0.0134692	0.00393594	-0.0317523	0.00734877	0.0346338	0.0231694	0.00500842	-0.0037879	-0.0143915	0.0169889	0.0117847	0.00305763	0.0284472	-0.00601381	-0.00356144	0.0463817	0.010527	0.00638589	0.011776	0.0277441	0.00789561	0.0496632	0.0581644	0.0285314	-0.00454482	-0.00708401	0.0154907	0.0327599	0.0509575	0.0146884	-0.00708401	0.00914408	0.0042378
99.45	0.0282473	0.00184435	0.00340285	0.00882887	0.00313946	0.0337705	0.00655449	0.0211867	-0.0314372	-0.014897	0.0276217	-0.00714109	0.0300004	0.0151519	0.0207274	0.0280665	-0.0129225	0.00378887	-0.030962	0.00679397	0.0352119	0.0214101	0.00473143	-0.00325076	-0.0142699	0.0191468	0.0130667	0.00250303	0.0284728	-0.00601381	-0.00416783	0.046746	0.0114715	0.00708772	0.0127985	0.0271982	0.00641396	0.0465526	0.0578001	0.0294148	-0.00708401	-0.00708401	0.0154985	0.0318258	0.0490182	0.0159269	-0.00708401	0.0088402	0.00448673
99.645	0.0282212	0.00197091	0.00260378	0.010137	0.000911241	0.0337705	0.00671493	0.0178066	-0.0318461	-0.0151495	0.0256261	-0.00801524	0.0282768	0.0162389	0.0209176	0.0262351	-0.0129908	0.00419802	-0.0299198	0.00616427	0.0356324	0.0187931	0.0044457	-0.00294757	-0.0141226	0.0216597	0.0132657	0.00201767	0.0291659	-0.00601381	-0.00519906	0.0476038	0.0131347	0.00688809	0.0129463	0.0280217	0.00462038	0.0435369	0.0582854	0.0305065	-0.00708401	-0.00708401	0.0156308	0.0306501	0.0465732	0.0167751	-0.00708401	0.00806146	0.00447889
99.84	0.0279988	0.00231938	0.0018157	0.0113705	-0.00155442	0.0337705	0.00731197	0.0144476	-0.0323367	-0.0155778	0.0234703	-0.00842131	0.0279574	0.0172499	0.0228881	0.0243302	-0.0129066	0.00529816	-0.028488	0.00509796	0.0363979	0.0167655	0.00329345	-0.00158757	-0.0143996	0.0247271	0.0127199	0.00226035	0.0298502	-0.00601381	-0.00556339	0.0479763	0.0136463	0.0057009	0.0132751	0.0283336	0.00373701	0.0413796	0.0568125	0.031927	-0.00708401	-0.00708401	0.0164869	0.0293887	0.0447747	0.0183169	-0.00708401	0.00836533	0.00552226
100.035	0.0270391	0.00280403	0.00177601	0.0123112	-0.0037468	0.0337705	0.00896479	0.0109167	-0.0321566	-0.0161086	0.0208879	-0.00874468	0.0274329	0.0186356	0.0252008	0.0225749	-0.0128554	0.0053759	-0.0267503	0.00467331	0.0363283	0.01466	0.00283367	0.000153599	-0.015084	0.0273261	0.0127286	0.00248556	0.0313668	-0.00601381	-0.00601381	0.0481497	0.0144342	0.00590864	0.0134828	0.0281777	0.00298277	0.0379659	0.0560414	0.0324467	-0.00708401	-0.00708401	0.0178729	0.0282365	0.0434353	0.01982	-0.00708401	0.00855988	0.0051797
100.23	0.0256488	0.00331077	0.00259146	0.0134197	-0.00587432	0.0337705	0.0107333	0.00844264	-0.0325236	-0.0157747	0.0182216	-0.0093099	0.0276233	0.0198137	0.0278422	0.0209515	-0.0136139	0.00497751	-0.0256776	0.00289981	0.0360825	0.0114023	0.00195029	0.00146244	-0.0157684	0.0297261	0.0134479	0.00459106	0.0326838	-0.00601381	-0.00560705	0.0485047	0.0150755	0.00596104	0.0133961	0.0274322	0.000816754	0.0351324	0.0554088	0.0338678	-0.00708401	-0.00708401	0.0210338	0.0263836	0.042314	0.0200303	-0.00708401	0.00841186	0.00639464
100.425	0.0243368	0.00395776	0.0033261	0.0148727	-0.00708727	0.0337705	0.0124777	0.00644137	-0.0326539	-0.015646	0.0157487	-0.00942147	0.0280071	0.0202343	0.0295525	0.0196436	-0.0148456	0.00429907	-0.024869	0.00106312	0.0365073	0.00878522	-0.000172052	0.00279686	-0.0157946	0.0325072	0.0136126	0.00642831	0.0344599	-0.00601381	-0.00487029	0.0484267	0.015093	0.00674959	0.0140543	0.0264964	0.000686369	0.0325328	0.0552005	0.0343875	-0.00708401	-0.00708401	0.0238836	0.0240709	0.0409824	0.0216192	-0.00708401	0.00849764	0.00795998
100.62	0.0232385	0.00488481	0.00393417	0.0162514	-0.00768609	0.0337705	0.0137434	0.00568152	-0.0318951	-0.0154775	0.0138205	-0.00995096	0.0279783	0.0203054	0.031623	0.0177781	-0.0162825	0.00367859	-0.024024	-0.000686479	0.0367979	0.00672277	-0.000951868	0.00475514	-0.016852	0.0335902	0.013665	0.00782324	0.0374319	-0.00601381	-0.00344915	0.0478546	0.0153875	0.00687935	0.0140805	0.0275969	0.00191661	0.0291627	0.0548885	0.0347512	-0.00708401	-0.00708401	0.0269751	0.0222959	0.039643	0.0217515	-0.00708401	0.00821732	0.00939301
100.815	0.0224926	0.00558866	0.00409979	0.0172918	-0.00756879	0.0337705	0.0152682	0.0050743	-0.0304318	-0.0146885	0.0111584	-0.00943047	0.0282859	0.0214781	0.0340511	0.0156772	-0.017312	0.00325785	-0.023034	-0.00239431	0.0376669	0.00466093	-0.00014585	0.00593359	-0.0175713	0.0348816	0.0136912	0.0083086	0.0395979	-0.00601381	-0.00202864	0.0482701	0.0136282	0.00823124	0.0147823	0.0280997	0.0027744	0.0267366	0.0558418	0.0347512	-0.00708401	-0.00708401	0.030362	0.0206139	0.0388413	0.0206845	-0.00708401	0.00838047	0.010826
101.01	0.0218087	0.0070955	0.00478305	0.0179726	-0.0068546	0.0337705	0.0166721	0.00455866	-0.0285481	-0.0134473	0.00996353	-0.00931487	0.0281283	0.0221325	0.0362136	0.0133925	-0.0180786	0.00336552	-0.0211026	-0.00456241	0.0385807	0.00242567	-0.0010991	0.00766603	-0.0178832	0.035488	0.0128421	0.00888941	0.0412786	-0.00601381	-0.00141352	0.0482701	0.0119731	0.0098857	0.0144617	0.0279175	0.00354549	0.0238949	0.0554432	0.0349939	-0.00708401	-0.00708401	0.0334147	0.0187525	0.0379846	0.0185972	-0.00708401	0.00858286	0.0114338
101.205	0.0209868	0.00867117	0.00611002	0.018435	-0.00562028	0.0337705	0.0184902	0.00387761	-0.0267786	-0.0128255	0.00946647	-0.00930966	0.0283257	0.0226294	0.0387904	0.0104766	-0.0191686	0.00428605	-0.0189626	-0.00716818	0.0398491	0.000328902	-0.00261506	0.00836786	-0.0180829	0.0349421	0.0121752	0.00878522	0.0409929	-0.00601381	-0.000676749	0.0477504	0.0118433	0.0108471	0.0153107	0.0286281	0.0051831	0.0216684	0.0549147	0.0346564	-0.00708401	-0.00708401	0.0364282	0.0164555	0.0378136	0.0173593	-0.00708401	0.00784336	0.0132559
101.4	0.020081	0.0101263	0.00743086	0.0187056	-0.00402151	0.0337705	0.0206263	0.00347272	-0.0261632	-0.0125904	0.00889841	-0.00972	0.0283205	0.0226084	0.040878	0.00728736	-0.0204531	0.00541412	-0.017177	-0.009658	0.041073	-0.00150772	-0.00457333	0.00935542	-0.0189232	0.0342228	0.0113518	0.0090017	0.0420671	-0.00601381	-0.000416602	0.0458876	0.0122164	0.0114796	0.0153276	0.0286543	0.00551249	0.018055	0.0546378	0.0345435	-0.00708401	-0.00708401	0.0390913	0.013964	0.0380082	0.0158646	-0.00708401	0.00802221	0.0147355
101.595	0.0190856	0.0112348	0.00880408	0.0189977	-0.00266362	0.0337705	0.0223525	0.00421529	-0.0249905	-0.0124944	0.00810306	-0.00954228	0.0281376	0.0215842	0.0423779	0.00422843	-0.0214102	0.00622295	-0.0153158	-0.0122347	0.0413647	-0.00297253	-0.00545733	0.0104559	-0.0204653	0.0340238	0.0110479	0.00972038	0.0415992	-0.00601381	0.000380681	0.0455152	0.0123381	0.012398	0.0167481	0.0276231	0.00609267	0.0149358	0.0537974	0.0346564	-0.00708401	-0.00708401	0.041778	0.0110985	0.0379224	0.0137622	-0.00708401	0.00760172	0.0166434
101.79	0.0184085	0.012185	0.00955945	0.0192742	-0.00168412	0.0337705	0.0249779	0.00514482	-0.0244648	-0.0122984	0.00739196	-0.00907042	0.0274472	0.0204126	0.0431204	0.00160302	-0.022633	0.00716029	-0.0137855	-0.0144878	0.0419983	-0.00406427	-0.00628019	0.0120155	-0.0228048	0.0329845	0.00973098	0.0101883	0.0408369	-0.00601381	0.00208754	0.0446748	0.013811	0.0147898	0.0173719	0.0289831	0.00749634	0.0129688	0.0522378	0.0357831	-0.00708401	-0.00708401	0.0443553	0.00842756	0.0378293	0.0120101	-0.00708401	0.0075165	0.0179901
101.985	0.0178739	0.0128193	0.0100961	0.0195316	-0.00100392	0.0337705	0.0270077	0.00653189	-0.024156	-0.012166	0.00754838	-0.00889424	0.0263625	0.0188193	0.0435947	-0.000541418	-0.0242502	0.00782537	-0.0131113	-0.0164254	0.0423955	-0.00519906	-0.00739814	0.0130206	-0.0247026	0.0329321	0.00862177	0.0103442	0.0399186	-0.00601381	0.00548442	0.0434271	0.0145733	0.0157512	0.0178573	0.0298321	0.00857062	0.0104297	0.0518136	0.0361992	-0.00708401	-0.00708401	0.0453364	0.00683923	0.038779	0.00962736	-0.00708401	0.00727542	0.0187301
102.18	0.017474	0.013284	0.00996778	0.0197731	-3.05571e-05	0.0337705	0.0287616	0.00792156	-0.0248962	-0.0129587	0.00793103	-0.00961966	0.025086	0.0173025	0.0444844	-0.00291989	-0.0254438	0.00767545	-0.0124712	-0.017745	0.0414729	-0.00601381	-0.00873256	0.0133412	-0.026609	0.0331573	0.00794614	0.00940845	0.0383677	-0.00601381	0.00793616	0.0416248	0.0143481	0.0176745	0.0171467	0.0301871	0.0108489	0.00752691	0.0513719	0.0360257	-0.00708401	-0.00708401	0.0465592	0.00567924	0.0389349	0.00961166	-0.00708401	0.00686278	0.0187301
102.375	0.0170937	0.0141804	0.0101055	0.0197288	0.00166712	0.0337705	0.0303366	0.00976452	-0.0255405	-0.0123513	0.00848689	-0.0103732	0.024024	0.0165792	0.0454928	-0.00361822	-0.0272725	0.00775201	-0.0114786	-0.0188624	0.0406027	-0.00508676	-0.0105954	0.0127174	-0.0295287	0.0329408	0.00765168	0.0101883	0.0381512	-0.00601381	0.0100498	0.0396403	0.0149545	0.0193726	0.0168348	0.029892	0.0125215	0.00421737	0.0514754	0.0358698	-0.00708401	-0.00708401	0.0486387	0.00464372	0.0382341	0.00825656	-0.00708401	0.00595172	0.0194623
102.57	0.016834	0.0145542	0.0108041	0.019477	0.00473131	0.0337705	0.0309152	0.0116917	-0.0267236	-0.0120045	0.00843815	-0.011053	0.0228328	0.0157508	0.045949	-0.00463199	-0.0289409	0.00794925	-0.0101417	-0.0190675	0.0393881	-0.00489649	-0.0126229	0.0128128	-0.0310103	0.0324037	0.00799792	0.0100498	0.0377445	-0.00601381	0.0110118	0.036755	0.0147636	0.0212186	0.0174674	0.0296924	0.0144885	0.000716938	0.0519951	0.0359303	-0.00708401	-0.00708401	0.0509592	0.00342093	0.0389271	0.00687848	-0.00708401	0.00535182	0.0210041
102.765	0.0163606	0.0147143	0.0114266	0.0194676	0.0075225	0.0337705	0.0319233	0.0140921	-0.0275638	-0.0122608	0.00810933	-0.0124586	0.0220717	0.0146782	0.0468433	-0.00597693	-0.0303882	0.00813868	-0.00822478	-0.018681	0.0381182	-0.00472368	-0.0132817	0.0127261	-0.0309929	0.0307748	0.00812768	0.00925249	0.037493	-0.00601381	0.0122595	0.0335578	0.0143475	0.0233765	0.0179091	0.0289038	0.0160481	-0.00218522	0.0525585	0.0354973	-0.00708401	-0.00708401	0.0538948	0.00229178	0.0395578	0.00649723	-0.00708401	0.00458092	0.0208174
102.96	0.0160327	0.0150231	0.0124956	0.0197099	0.0100254	0.0337705	0.0321692	0.0159512	-0.0279361	-0.0125223	0.00758316	-0.0132488	0.0219624	0.0136317	0.047724	-0.00650121	-0.0311861	0.00824386	-0.00579224	-0.0176872	0.0361514	-0.00371865	-0.0142	0.0125177	-0.0312006	0.028834	0.00827491	0.00951201	0.0369815	-0.00601381	0.0136544	0.0304735	0.0134897	0.0249274	0.0181861	0.0276992	0.017443	-0.00391829	0.0534506	0.0352023	-0.00708401	-0.00708401	0.0565971	0.00325722	0.0393862	0.00516568	-0.00708401	0.00286028	0.0201788
103.155	0.0161713	0.0149541	0.0133667	0.0197853	0.0126889	0.0337705	0.0319639	0.0167522	-0.0289537	-0.0122358	0.0064538	-0.0134212	0.0218024	0.0128942	0.0485888	-0.00721125	-0.0315198	0.00785376	-0.00347836	-0.0168129	0.0329736	-0.00314658	-0.0152568	0.0128384	-0.0312954	0.0268757	0.00817946	0.00836849	0.0367906	-0.00601381	0.0142957	0.0275102	0.0127617	0.0266343	0.0177706	0.0265987	0.0176427	-0.00403931	0.0534768	0.0341455	-0.00708401	-0.00708401	0.0585207	0.00201145	0.0402665	0.00389637	-0.00708401	0.00183204	0.019626
103.35	0.0162894	0.0149042	0.0141839	0.01946	0.0146352	0.0337705	0.0316509	0.0179523	-0.0302237	-0.0123226	0.00503265	-0.0135595	0.0214084	0.0126246	0.0489252	-0.00815793	-0.0329607	0.00746603	-0.00175349	-0.0159886	0.0304483	-0.00370992	-0.0166517	0.0127691	-0.0319623	0.0232368	0.00726988	0.00719877	0.0360189	-0.00601381	0.0149108	0.0261757	0.0110373	0.0275351	0.0171642	0.0247702	0.0179284	-0.00474926	0.0528099	0.0342671	-0.00708401	-0.00708401	0.0600003	0.0020193	0.0412633	0.0012641	-0.00708401	0.00131793	0.0185591
103.545	0.0162887	0.0147237	0.0147279	0.0196431	0.0160967	0.0337705	0.0309869	0.0189039	-0.0315687	-0.0124171	0.00400942	-0.0136343	0.0210496	0.0125718	0.0484296	-0.00922281	-0.0341886	0.00702718	0.000270969	-0.01533	0.0276309	-0.00326761	-0.0172581	0.0124316	-0.0321014	0.0200395	0.00675895	0.00646262	0.0350918	-0.00601381	0.0149975	0.0254134	0.00909652	0.0276568	0.0173201	0.0229074	0.0191761	-0.00526955	0.0513457	0.0334524	-0.00708401	-0.00708401	0.0603737	0.00164535	0.0422444	-0.00170287	-0.00708401	0.000718588	0.0181465
103.74	0.0165778	0.0151371	0.0153116	0.0198022	0.0173856	0.0337705	0.029923	0.0190432	-0.032685	-0.0113235	0.00354939	-0.013927	0.0209534	0.0122166	0.0471504	-0.0105662	-0.0357135	0.00681976	0.00121753	-0.0148527	0.0254448	-0.00277352	-0.0179687	0.0117385	-0.0324046	0.0180557	0.00505209	0.00650629	0.0345628	-0.00601381	0.0155085	0.0256299	0.00727675	0.0276224	0.016904	0.0206197	0.0198517	-0.00507865	0.0504704	0.0322483	-0.00708401	-0.00708401	0.0613627	0.00136502	0.0431942	-0.00424935	-0.00708401	-0.000745275	0.0179519
103.935	0.0168912	0.015792	0.015458	0.0191133	0.020157	0.0337705	0.029342	0.0191403	-0.0333042	-0.00987192	0.00276729	-0.0140535	0.0218392	0.0120862	0.0444989	-0.0120267	-0.0358978	0.00694057	0.00203536	-0.0141365	0.0236228	-0.00119704	-0.0183243	0.010474	-0.0328806	0.0158722	0.00402959	0.00622056	0.0344505	-0.00601381	0.0146157	0.0253441	0.00553495	0.028454	0.0177094	0.0197619	0.0209522	-0.00518221	0.0498553	0.0319108	-0.00708401	-0.00708401	0.0621493	0.00148164	0.0451565	-0.00481001	-0.00708401	-0.00129079	0.0180921
104.13	0.0169972	0.01661	0.0158372	0.0181189	0.0230392	0.0337705	0.0291028	0.0197186	-0.0338102	-0.00820715	0.00369398	-0.0147635	0.0230434	0.0118036	0.0412926	-0.0126851	-0.0366868	0.0072902	0.00194851	-0.0133884	0.0213166	-0.000408492	-0.0180298	0.00955568	-0.0328463	0.0139832	0.00237451	0.00496413	0.0348492	-0.00601381	0.0149277	0.025734	0.00283991	0.0306718	0.0190526	0.0184362	0.0229105	-0.00601381	0.0488852	0.0317205	-0.00708401	-0.00708401	0.0622194	0.0012243	0.0457637	-0.0063361	-0.00708401	-0.0014388	0.0166905
104.325	0.0170462	0.0172475	0.0163303	0.017084	0.0247813	0.0337705	0.0302202	0.0212832	-0.0343994	-0.00671241	0.0050782	-0.0155879	0.0243068	0.0108034	0.0379682	-0.0127799	-0.0373375	0.0071074	0.00169981	-0.0120326	0.0197168	4.19295e-05	-0.017804	0.00760614	-0.0328551	0.012519	0.000364461	0.00384618	0.0362616	-0.00601381	0.0156638	0.0260541	0.00101202	0.0316338	0.021115	0.0178124	0.024384	-0.00574493	0.0476637	0.0301952	-0.00708401	-0.00708401	0.061472	0.00053918	0.0470408	-0.00755833	-0.00708401	-0.00217101	0.014884
104.52	0.0167645	0.0178676	0.0163343	0.0159478	0.0258487	0.0337705	0.030533	0.0233813	-0.0352194	-0.00607999	0.0067412	-0.016567	0.0257491	0.00941382	0.0336837	-0.0124963	-0.0374387	0.00644066	0.00165342	-0.0108928	0.0176991	0.000890993	-0.0179425	0.00595106	-0.032162	0.0112538	-0.00040662	0.00387238	0.037674	-0.00601381	0.0156726	0.0273361	-8.84557e-05	0.0326039	0.0230821	0.0172746	0.0260822	-0.00440177	0.047343	0.0303512	-0.00708401	-0.00708401	0.0616357	-0.00104971	0.0479054	-0.00874971	-0.00708401	-0.00278605	0.0137706
104.715	0.0164305	0.0184614	0.016424	0.0144852	0.0267162	0.0337705	0.0310626	0.0250468	-0.0348765	-0.00532499	0.00740769	-0.0174888	0.0264156	0.00860143	0.0301605	-0.0105678	-0.0374298	0.00614226	0.00188876	-0.0101095	0.0153194	0.00187044	-0.01796	0.00433965	-0.0311919	0.00943403	-0.00119517	0.00452244	0.0370844	-0.00601381	0.0156981	0.0270504	-0.0007984	0.0344237	0.0246498	0.0171274	0.0284472	-0.00290265	0.0461821	0.0302214	-0.00708401	-0.00708401	0.0620405	-0.00269298	0.0486762	-0.0103616	-0.00708401	-0.00343248	0.0120421
104.91	0.0158966	0.0185787	0.016523	0.0129592	0.0279497	0.0337705	0.0316895	0.0271283	-0.0347516	-0.00402098	0.00781909	-0.0181449	0.0263644	0.00832551	0.026056	-0.00870457	-0.0372943	0.00594372	0.00152469	-0.00827957	0.012932	0.00215679	-0.0180554	0.00322233	-0.0304033	0.00803036	-0.00077906	0.00402835	0.036556	-0.00601381	0.0143294	0.0266255	-0.00150897	0.0366502	0.0259755	0.0165035	0.0303705	-0.00240045	0.0452207	0.0300049	-0.00708401	-0.00708401	0.0603042	-0.00450725	0.0488164	-0.0128531	-0.00708401	-0.00399314	0.0105233
105.105	0.0152345	0.0183156	0.0165389	0.0114406	0.0286061	0.0337705	0.0326397	0.0288818	-0.0345638	-0.0032771	0.00836857	-0.0196525	0.0264473	0.00816352	0.0216716	-0.00695603	-0.0371237	0.00609623	0.000955452	-0.00699023	0.0102804	0.00294534	-0.0184191	0.00180182	-0.0292854	0.00680886	-0.0010049	0.00342196	0.0366858	-0.00601381	0.0134373	0.025326	-0.00161253	0.0385648	0.0272232	0.0171792	0.0312202	-7.84741e-05	0.0444665	0.0295371	-0.00708401	-0.00708401	0.0580694	-0.00576087	0.0485596	-0.0150414	-0.00708401	-0.0048885	0.0096666
105.3	0.014927	0.0177978	0.0163283	0.00985376	0.0298579	0.0337705	0.0325885	0.0299755	-0.0336685	-0.00290901	0.00950705	-0.0209794	0.0268855	0.00806212	0.0181705	-0.0054387	-0.037476	0.00674546	0.000864937	-0.00596072	0.00862817	0.00232149	-0.0178215	0.000146737	-0.00601381	0.00470336	-0.00188889	0.00179308	0.0363046	-0.00601381	0.0129526	0.0251183	-0.00135238	0.0404102	0.0293031	0.0177163	0.0329358	0.00149863	0.0441807	0.0277697	-0.00708401	-0.00708401	0.0555235	-0.00574574	0.0485675	-0.0168635	-0.00708401	-0.00567509	0.00821003
105.495	0.0147306	0.0173797	0.0162849	0.00786548	0.0305814	0.0337705	0.0316629	0.0294484	-0.0338485	-0.00330704	0.0109768	-0.0216159	0.0266791	0.0084288	0.0155465	-0.00425313	-0.0373213	0.00736108	0.0012186	-0.00407647	0.00686236	0.00260783	-0.0171633	-0.0019675	-0.00601381	0.00299649	-0.00173293	0.000710075	0.0368854	-0.00601381	0.0118695	0.0248931	-0.000208859	0.0410078	0.029728	0.0175691	0.0335253	0.0034307	0.0436611	0.0275788	-0.00708401	-0.00708401	0.0536005	-0.00460088	0.0495722	-0.0192076	-0.00708401	-0.00566724	0.00667608
105.69	0.014406	0.017006	0.0157362	0.00541471	0.0301539	0.0337705	0.0308243	0.0283848	-0.0341311	-0.00322682	0.0125988	-0.0220946	0.0270222	0.00872756	0.0130853	-0.00359077	-0.037237	0.0075453	0.00141442	-0.00210585	0.0056278	0.00194094	-0.0175445	-0.00297253	-0.00601381	0.00246809	-0.00201928	0.00025092	0.0352565	-0.00601381	0.0110199	0.0243734	-0.000243795	0.0414845	0.0304641	0.0160961	0.0336383	0.00661921	0.0420927	0.0269549	-0.00708401	-0.00708401	0.0513579	-0.00382999	0.0497981	-0.0208194	-0.00708401	-0.00588534	0.00513429
105.885	0.0139721	0.0164921	0.0153537	0.00325148	0.029503	0.0337705	0.0297373	0.0280943	-0.0351276	-0.00357645	0.0128367	-0.0228808	0.027397	0.00912074	0.0107267	-0.00377606	-0.0373303	0.00780407	0.00191799	0.000720941	0.00392399	0.00187106	-0.0186194	-0.00417719	-0.00601381	0.00131584	-0.00217524	0.000632094	0.035317	-0.00601381	0.00986761	0.0231083	0.00178373	0.0412156	0.0311135	0.0152384	0.0349203	0.00953946	0.0411912	0.0264521	-0.00708401	-0.00708401	0.0495206	-0.0034095	0.0505062	-0.023163	-0.00708401	-0.00611072	0.00448786
106.08	0.0131851	0.0154666	0.0149382	0.00151412	0.0289106	0.0337705	0.0277142	0.0277464	-0.0362133	-0.00360284	0.012546	-0.0235725	0.0270748	0.0102605	0.0100513	-0.00401412	-0.0371608	0.00814448	0.00250533	0.003884	0.0015441	0.0011867	-0.0185152	-0.00532944	-0.00601381	0.0020264	-0.001222	-0.00601381	0.0344075	-0.00601381	0.00995432	0.0227876	0.00381125	0.0398381	0.0313125	0.0158366	0.0350245	0.0131441	0.0414171	0.0253604	-0.00708401	-0.00708401	0.048189	-0.00232688	0.0506699	-0.0254521	-0.00708401	-0.00671006	0.00437853
106.275	0.0126001	0.0142149	0.0139477	-0.000143935	0.027872	0.0337705	0.025632	0.0273311	-0.0366289	-0.00385486	0.0115297	-0.0245217	0.0263501	0.0107652	0.00863266	-0.00413788	-0.0371924	0.00854641	0.00216232	0.00633737	-0.000228224	0.000441819	-0.0186281	-0.00579733	-0.00601381	0.00210439	0.000277122	-0.00601381	0.0343295	-0.00601381	0.00942592	0.0223977	0.00600284	0.0391799	0.0302295	0.0146232	0.0352235	0.0163239	0.0410446	0.0243466	-0.00708401	-0.00708401	0.046811	-0.00104971	0.0504204	-0.0276325	-0.00708401	-0.00708401	0.00380218
106.47	0.0122701	0.0131579	0.0125978	-0.00158663	0.0268411	0.0337705	0.0232892	0.0272572	-0.0365948	-0.00397318	0.0100241	-0.0253106	0.026199	0.0114146	0.00688815	-0.00332526	-0.0366691	0.00832006	0.00192982	0.00961354	-0.00203178	-0.000138988	-0.0186624	-0.00647296	-0.00601381	0.0016889	0.00178497	-0.00601381	0.033073	-0.00601381	0.00934794	0.0221207	0.00744082	0.0385218	0.0299263	0.0140424	0.0358991	0.0210545	0.0411831	0.023671	-0.00708401	-0.00708401	0.0466472	0.000235306	0.0493227	-0.0292365	-0.00708401	-0.00779212	0.00331161
106.665	0.0116145	0.012272	0.0112169	-0.00274179	0.0261261	0.0337705	0.0217945	0.0271085	-0.0372827	-0.00392964	0.00921279	-0.0262098	0.0266552	0.0121823	0.00567217	-0.00217755	-0.035148	0.00782146	0.00190249	0.0129564	-0.00300721	-0.000415978	-0.0182033	-0.00645549	-0.00601381	0.00225224	0.00278189	-0.00601381	0.0323799	-0.00601381	0.00977278	0.0212629	0.00845458	0.0390421	0.0280205	0.0146925	0.0364107	0.0241389	0.0413048	0.0230558	-0.00708401	-0.00708401	0.0470206	0.00106844	0.0487547	-0.0304666	-0.00708401	-0.00809599	0.00276665
106.86	0.0108925	0.0109598	0.0101465	-0.00372449	0.025351	0.0337705	0.0204152	0.0269574	-0.0370761	-0.00444338	0.00910098	-0.0278216	0.0269484	0.0124319	0.00446661	-0.000927379	-0.0339529	0.00682355	0.00156965	0.0162996	-0.00378789	0.000511067	-0.0182644	-0.00694085	-0.00601381	0.00219984	0.00396846	-0.00601381	0.032423	-0.00601381	0.0091664	0.0200582	0.0104303	0.0377594	0.0273966	0.0129164	0.0368093	0.02757	0.0422836	0.0222848	-0.00708401	-0.00708401	0.0474798	0.00144239	0.0482793	-0.0329116	-0.00708401	-0.00883605	0.00251772
107.055	0.0100549	0.00991541	0.0101053	-0.00467064	0.0251758	0.0337705	0.0196213	0.0267077	-0.0364031	-0.00489679	0.00889072	-0.028948	0.0274128	0.0131352	0.00378603	0.000625575	-0.0340659	0.0057098	0.0012464	0.0193681	-0.00424674	0.000606516	-0.0173804	-0.00734823	-0.00601381	0.00226035	0.00517312	-0.00601381	0.0338354	-0.00601381	0.00763297	0.0189833	0.0115046	0.0377338	0.0268682	0.0109587	0.0370258	0.0308627	0.0417808	0.0212885	-0.00708401	-0.00708401	0.0475185	0.00173842	0.0470178	-0.0332469	-0.00708401	-0.00949033	0.00276665
107.25	0.00943432	0.0091591	0.0103684	-0.00494849	0.0256041	0.0337705	0.018767	0.025911	-0.0355356	-0.00421195	0.0084753	-0.0296806	0.0278058	0.0140382	0.00209547	0.00246226	-0.0334508	0.00435184	0.00138578	0.0225232	-0.00480048	0.000779947	-0.0155694	-0.00622155	-0.00601381	0.00225162	0.00625612	-0.00601381	0.0342683	-0.00601381	0.00729546	0.0193389	0.012917	0.0365467	0.0274484	0.00988445	0.0367139	0.0342939	0.0404027	0.0205349	-0.00708401	-0.00708401	0.04762	0.00149677	0.0457872	-0.035388	-0.00708401	-0.0110708	0.00273582
107.445	0.00890634	0.00836026	0.0103273	-0.00497942	0.0264076	0.0337705	0.0178574	0.0243376	-0.0340249	-0.00334963	0.00841484	-0.0302038	0.0281039	0.0141685	-0.00011582	0.00346301	-0.032453	0.00367575	0.00146589	0.0257256	-0.00491619	-0.000424712	-0.0142524	-0.0049046	-0.00601381	0.00239884	0.00629044	-0.00601381	0.0340775	-0.00601381	0.00714823	0.0184899	0.0135153	0.0355766	0.0280205	0.00828177	0.0376322	0.0378287	0.0393372	0.0194344	-0.00708401	-0.00708401	0.04695	0.0011929	0.0446738	-0.0364078	-0.00708401	-0.0125425	0.00215947
107.64	0.00830538	0.00778916	0.0102893	-0.00468083	0.026665	0.0337705	0.0173342	0.0234078	-0.03187	-0.0022502	0.00862249	-0.0307507	0.0286522	0.0143146	-0.00211673	0.00312296	-0.0313343	0.00356264	0.00169602	0.0278581	-0.00510314	-0.00157697	-0.0130047	-0.00374361	-0.00601381	0.00292725	0.00636842	-0.00601381	0.0353507	-0.00601381	0.00745143	0.0180563	0.01368	0.033939	0.0277953	0.0065406	0.0379616	0.04048	0.0388518	0.0183258	-0.00708401	-0.00708401	0.0456807	0.00147323	0.0435681	-0.0377943	-0.00708401	-0.0134379	0.000882299
107.835	0.00759504	0.00732838	0.0106913	-0.00481238	0.0262073	0.0337705	0.0169818	0.0214699	-0.0309435	-0.00122211	0.00970985	-0.0305177	0.0291388	0.0139744	-0.00474628	0.00251042	-0.0305441	0.00336161	0.00139596	0.02863	-0.00516088	-0.00284152	-0.0119304	-0.00197623	-0.00601381	0.0044089	0.0060908	-0.00601381	0.0349172	-0.00601381	0.0097734	0.0177444	0.0152483	0.0326133	0.0279169	0.00556989	0.0386029	0.0431483	0.0375086	0.0167312	-0.00708401	-0.00708401	0.0437262	0.00170702	0.04261	-0.0389005	-0.00708401	-0.0141309	0.000142798
108.03	0.00644602	0.0065951	0.0109907	-0.00522898	0.0261014	0.0337705	0.0167556	0.0201107	-0.0299298	0.000910136	0.0113732	-0.0305112	0.0282923	0.0135262	-0.00714393	0.00171897	-0.0297516	0.00312344	0.00103556	0.0288415	-0.00518454	-0.00320522	-0.00999835	-0.00123946	-0.00601381	0.00589928	0.006593	-0.00601381	0.0351773	-0.00601381	0.0118702	0.017216	0.0169727	0.0306812	0.0283243	0.00503275	0.0394257	0.0451845	0.0373352	0.0149377	-0.00708401	-0.00708401	0.0430641	0.000679343	0.0422209	-0.0397493	-0.00708401	-0.0145205	-0.00028554
108.225	0.00513323	0.00594497	0.0114515	-0.00565498	0.026157	0.0337705	0.0176418	0.0192956	-0.0284348	0.00242724	0.012563	-0.0302839	0.0280333	0.0136537	-0.00920258	0.000418515	-0.0294085	0.00290087	0.00082104	0.0290258	-0.00454159	-0.00298875	-0.00837821	-0.00116148	-0.00601381	0.00716445	0.00628108	-0.00601381	0.0362778	-0.00601381	0.0142009	0.0158123	0.0178741	0.0299706	0.028844	0.00355983	0.0414614	0.0456611	0.0370751	0.01369	-0.00708401	-0.00708401	0.0424721	0.00160554	0.0408501	-0.0405438	-0.00708401	-0.0144347	-0.000387018
108.42	0.00370642	0.00548655	0.0120848	-0.00533986	0.0261839	0.0337705	0.0188747	0.0179599	-0.0256648	0.00334493	0.0130453	-0.0290942	0.0282054	0.0150198	-0.010951	-0.000206098	-0.0284264	0.00279924	0.00103768	0.0289206	-0.00443534	-0.00300621	-0.00632449	-0.000961849	-0.00601381	0.00968607	0.00613385	-0.00601381	0.0361655	-0.00601381	0.0161592	0.0135334	0.019382	0.0284721	0.0293468	0.00292725	0.0435413	0.0467442	0.0378979	0.0125028	-0.00708401	-0.00708401	0.0424564	0.00127083	0.0391373	-0.040061	-0.00708401	-0.0147151	-0.00101775
108.615	0.00226771	0.00549659	0.0129207	-0.00505952	0.0263249	0.0337705	0.0193033	0.016343	-0.0229592	0.00488854	0.0133043	-0.02848	0.0284064	0.0163359	-0.0113429	-0.000677013	-0.0282659	0.00300192	0.00137407	0.0286824	-0.00375938	-0.00274669	-0.00519781	-0.00175913	-0.00601381	0.0127879	0.00613385	-0.00601381	0.0361911	-0.00601381	0.0182129	0.0109169	0.0203178	0.0284721	0.0291216	0.00297092	0.0457073	0.0480093	0.0400814	0.0120698	-0.00708401	-0.00708401	0.0427681	0.00172272	0.0374245	-0.0396327	-0.00708401	-0.0147151	-0.00131378
108.81	0.000341145	0.00514891	0.0139515	-0.00528599	0.0263186	0.0337705	0.0196189	0.0160305	-0.0206268	0.00569312	0.0137659	-0.0281477	0.0291149	0.0182727	-0.0113166	-0.000821837	-0.0279766	0.00298855	0.0021286	0.0283867	-0.00359101	-0.00337054	-0.00393263	-0.00227007	-0.00601381	0.0148328	0.00664478	-0.00601381	0.0347443	-0.00601381	0.0198505	0.00804908	0.0212623	0.0283162	0.0288009	0.00247745	0.0479257	0.0482171	0.041875	0.0133262	-0.00708401	-0.00708401	0.0428225	0.00185503	0.036218	-0.0397729	-0.00708401	-0.014248	-0.00131378
109.005	-0.00181332	0.00457332	0.0148518	-0.00527002	0.0256471	0.0337705	0.0190117	0.0163055	-0.0188782	0.00603589	0.0139318	-0.0277834	0.0299103	0.0193927	-0.0104228	-0.00119526	-0.02766	0.00310935	0.00263075	0.027811	-0.00319404	-0.00480852	-0.00601381	-0.00252148	-0.00601381	0.0169209	0.00592611	-0.00601381	0.0343195	-0.00601381	0.0210895	0.00532783	0.0217389	0.0273024	0.0286194	0.00203576	0.0495546	0.0488322	0.0438938	0.015544	-0.00708401	-0.00708401	0.0417399	0.00225253	0.0348943	-0.040232	-0.00708401	-0.0140299	-0.00126668
109.2	-0.00409762	0.00391536	0.0148652	-0.00538404	0.0245466	0.0337705	0.0183281	0.0161623	-0.0176716	0.00662051	0.0126146	-0.0270956	0.0302349	0.020305	-0.00821686	-0.00178449	-0.0280161	0.00312533	0.00260992	0.0273852	-0.00216359	-0.00604749	-0.00601381	-0.00207106	-0.00601381	0.0182728	0.00574394	-0.00601381	0.0336695	-0.00601381	0.0216696	0.00207881	0.0229953	0.0257952	0.0278308	0.00212248	0.0502564	0.0495945	0.0448121	0.0171904	-0.00708401	-0.00708401	0.041039	0.00342822	0.0342714	-0.0400375	-0.00708401	-0.0147072	0.000345194
109.395	-0.00613322	0.00302138	0.0151732	-0.00527786	0.0237389	0.0337705	0.0166519	0.0150595	-0.0172181	0.00656135	0.0102785	-0.0251303	0.0307912	0.0212671	-0.00627924	-0.00278879	-0.0274086	0.00321052	0.00408088	0.0256102	-0.00093436	-0.00615168	-0.00601381	-0.00123884	-0.00601381	0.0198324	0.00549253	-0.00601381	0.0321011	-0.00601381	0.0227096	-0.000381666	0.0238531	0.0258644	0.0282812	0.000718809	0.0520843	0.0488927	0.0463892	0.0214538	-0.00708401	-0.00708401	0.0402603	0.00489209	0.0331966	-0.0393989	-0.00708401	-0.0145356	0.00239326
109.59	-0.00737881	0.00241074	0.0154813	-0.0052304	0.0240778	0.0337705	0.0149862	0.0131991	-0.0165279	0.00757204	0.00788701	-0.0231361	0.0309003	0.0235839	-0.00389745	-0.00376943	-0.0274115	0.0039034	0.00487103	0.0239196	0.000420763	-0.00664515	-0.00601381	-0.000857666	-0.00601381	0.0207944	0.00435774	-0.00601381	0.0312782	-0.00601381	0.0226747	-0.00326698	0.0239486	0.0248856	0.0274578	-0.000424712	0.0538779	0.0485028	0.0472994	0.0252668	-0.00708401	-0.00708401	0.0383759	0.00664413	0.0332746	-0.0397886	-0.00708401	-0.0146994	0.00427032
109.785	-0.00830607	0.00161495	0.0158153	-0.00527316	0.0238205	0.0337705	0.0132378	0.0116902	-0.0154512	0.00912298	0.00597685	-0.0214099	0.0316008	0.0267209	-0.000825268	-0.00519164	-0.0275244	0.00457641	0.00525509	0.0224066	0.0020524	-0.00668008	-0.00601381	-0.00601381	-0.00601381	0.0211587	0.00307572	-0.00601381	0.0309058	-0.00601381	0.0232817	-0.00506929	0.0246417	0.024331	0.0272413	-0.00250464	0.0562174	0.047489	0.0475333	0.0288627	-0.00708401	-0.00708401	0.0362892	0.00862996	0.0332202	-0.0391264	-0.00708401	-0.0145356	0.00591303
109.98	-0.00939324	0.00090326	0.0167086	-0.00498155	0.023001	0.0337705	0.0116236	0.010057	-0.0145375	0.00944363	0.00511027	-0.0198175	0.0331271	0.0284667	0.00212623	-0.00704265	-0.0276796	0.004566	0.00573879	0.0201597	0.00270079	-0.00755535	-0.00601381	-0.00601381	-0.00601381	0.021072	0.0018798	-0.00601381	0.0313999	-0.00601381	0.0243129	-0.00583164	0.0250491	0.0225462	0.0269038	-0.00248779	0.056815	0.0462675	0.0474291	0.0319039	-0.00708401	-0.00708401	0.0347395	0.0108726	0.0334304	-0.0396871	-0.00708401	-0.0145984	0.00843597
110.175	-0.00968043	0.000272876	0.0179994	-0.00429181	0.0225958	0.0337705	0.00911801	0.00903436	-0.0131806	0.0100539	0.00353803	-0.0177918	0.0356248	0.0308268	0.00479282	-0.00946845	-0.0280175	0.00506188	0.00687466	0.0189606	0.0038065	-0.0083439	-0.00601381	-0.00601381	-0.00601381	0.0207426	0.001022	-0.00601381	0.0314779	-0.00601381	0.0245899	-0.00601381	0.0246766	0.0205274	0.025812	-0.00392577	0.0581058	0.0446124	0.0476026	0.0345903	-0.00708401	-0.00708401	0.0335947	0.0134263	0.0342865	-0.0387368	-0.00708401	-0.014497	0.0113172
110.37	-0.00948004	-5.79217e-05	0.019396	-0.00373333	0.022048	0.0337705	0.0064861	0.00811395	-0.0131622	0.0105168	0.00193171	-0.0151111	0.0376888	0.0323928	0.00596573	-0.0109316	-0.0275662	0.00524752	0.00782099	0.0173304	0.00486748	-0.00792841	-0.00601381	-0.00601381	-0.00601381	0.0207682	0.000138003	-0.00601381	0.0321279	-0.00601381	0.0244683	-0.00554592	0.0245812	0.0182659	0.0243216	-0.0059614	0.0602368	0.0425675	0.0466836	0.0377788	-0.00708401	-0.00708401	0.0320994	0.0151397	0.0346134	-0.0377629	-0.00708401	-0.0142009	0.0127816
110.565	-0.00963838	-0.000507585	0.0201821	-0.00295871	0.021258	0.0337705	0.0047927	0.00760777	-0.0127334	0.0112044	0.000136202	-0.0137673	0.0397606	0.0334263	0.00608937	-0.0118069	-0.0265513	0.00579558	0.00840064	0.0160154	0.0055813	-0.00725278	-0.00601381	-0.00601381	-0.00601381	0.0202572	-0.000702327	-0.00601381	0.0330812	-0.00601381	0.0263829	-0.0049308	0.0250665	0.0169402	0.0234376	-0.00681047	0.0611551	0.0406267	0.0470392	0.0397027	-0.00708401	-0.00708401	0.030838	0.0167202	0.0352284	-0.00708401	-0.00708401	-0.014793	0.0140817
110.76	-0.0102957	-0.000807028	0.0204111	-0.00209231	0.020756	0.0337705	0.00246841	0.00778525	-0.0122549	0.0126572	-0.00192506	-0.0128967	0.0419983	0.0346619	0.00566117	-0.0126534	-0.0250235	0.00663282	0.00950374	0.0146218	0.00599294	-0.00655094	-0.00601381	-0.00601381	-0.00601381	0.0187494	-0.00110908	-0.00601381	0.0351954	-0.00601381	0.0274921	-0.0040992	0.0268345	0.0170095	0.0233428	-0.00735634	0.0613629	0.0382348	0.0487636	0.0412886	-0.00708401	-0.00708401	0.0297946	0.0180282	0.0358205	-0.00708401	-0.00708401	-0.0154467	0.0150315
110.955	-0.011451	-0.000879644	0.0208031	-0.00138995	0.0214028	0.0337705	0.000516247	0.00790736	-0.0112557	0.0142647	-0.0039604	-0.011874	0.0424438	0.0353454	0.0051182	-0.0126245	-0.0229481	0.0071113	0.0103542	0.012413	0.00610073	-0.00633384	-0.00601381	-0.00601381	-0.00601381	0.0181168	-0.00170735	-0.00601381	0.0362528	-0.00601381	0.0281764	-0.00317153	0.0281259	0.01707	0.0226067	-0.00857846	0.0612674	0.0355747	0.0497168	0.0431514	-0.00708401	-0.00708401	0.0286183	0.0198503	0.035922	-0.00708401	-0.00708401	-0.015782	0.0154907
111.15	-0.01241	-0.000439458	0.0206756	-0.000725504	0.0217601	0.0337705	-0.000502609	0.00787447	-0.0108405	0.0152153	-0.00383687	-0.0111195	0.0431074	0.0355872	0.00433835	-0.0122014	-0.0209351	0.0078243	0.0111706	0.010207	0.00615882	-0.00485219	-0.00601381	-0.00601381	-0.00601381	0.0170419	-0.00236614	-0.00601381	0.0385143	-0.00601381	0.0265563	-0.00274669	0.0298153	0.0170438	0.0226416	-0.0115592	0.0617871	0.0321953	0.049864	0.0447628	-0.00708401	-0.00708401	0.0281042	0.0214543	0.0360156	-0.00708401	-0.00708401	-0.0157433	0.0158646
111.345	-0.0134048	-0.00019168	0.0209757	-0.000217762	0.0221552	0.0337705	-0.000811543	0.00814507	-0.0103934	0.015653	-0.00381558	-0.00977324	0.0439329	0.0357307	0.00346408	-0.0111862	-0.0198571	0.00774432	0.0120069	0.00839969	0.0066624	-0.00454027	-0.00601381	-0.00601381	-0.00601381	0.0168342	-0.00254831	-0.00601381	0.0402904	-0.00601381	0.0262182	-0.00278163	0.0310979	0.0165927	0.0235081	-0.0146348	0.0618913	0.0298558	0.0501498	0.0454734	-0.00708401	-0.00708401	0.027691	0.0220694	0.0362258	-0.00708401	-0.00708401	-0.0162417	0.0161606
111.54	-0.0145372	-0.000122913	0.0218078	4.78881e-06	0.0226533	0.0337705	-0.000949623	0.00801101	-0.00999355	0.0164638	-0.00338702	-0.00869014	0.0442222	0.0353032	0.00337333	-0.0102079	-0.019276	0.00824244	0.0130533	0.00690732	0.00681881	-0.00454027	-0.00601381	-0.00601381	-0.00601381	0.0169989	-0.00272174	-0.00601381	0.0415643	-0.00601381	0.0266598	-0.00298937	0.0330475	0.0164624	0.0249205	-0.0171302	0.0622382	0.0280105	0.051302	0.0472844	-0.00708401	-0.00708401	0.0264839	0.0233073	0.0369267	-0.00708401	-0.00708401	-0.0172386	0.0162386
111.735	-0.0156536	-0.000378601	0.0228671	0.000238528	0.0224887	0.0337705	-0.00203947	0.00793872	-0.00848426	0.017818	-0.00308045	-0.00730827	0.0433571	0.0350614	0.00271594	-0.0105919	-0.0193932	0.00828575	0.0130441	0.00518789	0.00664382	-0.00503436	-0.00601381	-0.00601381	-0.00601381	0.0169814	-0.00259198	-0.00601381	0.0420497	-0.00601381	0.0265207	-0.00247843	0.0351786	0.0162889	0.0269306	-0.0197386	0.0624459	0.0262774	0.0516308	0.0474142	-0.00708401	-0.00708401	0.0248642	0.0240552	0.037059	-0.00708401	-0.00708401	-0.0186093	0.0158102
111.93	-0.0169442	-0.00100186	0.0239991	0.000336014	0.0221274	0.0337705	-0.00324764	0.00730393	-0.0066148	0.0190564	-0.00300556	-0.00590322	0.0431311	0.035122	0.00220077	-0.0107447	-0.0191866	0.00853162	0.013892	0.00425694	0.00620331	-0.00647234	-0.00601381	-0.00601381	-0.00601381	0.0166526	-0.00213282	-0.00601381	0.0427172	-0.00601381	0.0262518	-0.00165495	0.0358024	0.0163931	0.0283255	-0.0205096	0.0636936	0.023704	0.0508079	0.0471366	-0.00708401	-0.00708401	0.023027	0.0252623	0.0373864	-0.00708401	-0.00708401	-0.0191386	0.0148448
112.125	-0.0183846	-0.00160609	0.0248391	0.000397585	0.0224267	0.0337705	-0.00502801	0.00683846	-0.00636254	0.0203304	-0.00348688	-0.00468736	0.0429324	0.0342675	0.00187871	-0.0112446	-0.0175285	0.00915233	0.0153117	0.00237541	0.00569572	-0.0070101	-0.00601381	-0.00601381	-0.00601381	0.0168953	-0.0020461	-0.00601381	0.0417122	-0.00601381	0.0262169	-0.00226133	0.0368249	0.0159857	0.0288277	-0.0209775	0.0644996	0.0218412	0.0518304	0.0463911	-0.00708401	-0.00708401	0.0225521	0.0259709	0.0388351	-0.00708401	-0.00708401	-0.0201197	0.0135446
112.32	-0.0202288	-0.00247627	0.0253259	-1.11739e-05	0.0230301	0.0337705	-0.00739713	0.0069963	-0.00641791	0.0209131	-0.00448645	-0.00328432	0.0426708	0.0325062	0.00197478	-0.0116604	-0.0156261	0.0100149	0.0168969	0.000544053	0.00563514	-0.00843935	-0.00601381	-0.00601381	-0.00601381	0.0155784	-0.00226258	-0.00601381	0.0419898	-0.00601381	0.0257921	-0.00409858	0.0387832	0.0162977	0.0296687	-0.0216014	0.0643699	0.0198655	0.0519608	0.0471185	-0.00708401	-0.00708401	0.0226065	0.0261347	0.0403618	-0.00708401	-0.00708401	-0.0196763	0.0125865
112.515	-0.0225014	-0.00307722	0.0265152	-0.000974707	0.0234444	0.0337705	-0.0101224	0.00753666	-0.00549087	0.0217941	-0.00517496	-0.00154205	0.0431311	0.0308995	0.00266364	-0.0116671	-0.0140736	0.0114361	0.0175714	-0.00213555	0.00492806	-0.00971325	-0.00601381	-0.00601381	-0.00601381	0.0152664	-0.00149961	-0.00601381	0.0420852	-0.00601381	0.0242761	-0.00525084	0.0397102	0.0158903	0.0304136	-0.0211248	0.0647248	0.0172141	0.0523077	0.0477854	-0.00708401	-0.00708401	0.0234867	0.0275985	0.0412498	-0.00708401	-0.00708401	-0.0188897	0.0119636
112.71	-0.0243732	-0.00392531	0.0274655	-0.001978	0.0236099	0.0337705	-0.012222	0.00743526	-0.00582892	0.0222173	-0.00594511	8.40232e-05	0.0430497	0.0301237	0.0038627	-0.0111981	-0.0135018	0.012142	0.0180015	-0.00508018	0.00415992	-0.0103371	-0.00601381	-0.00601381	-0.00601381	0.0151192	-0.00106603	-0.00601381	0.0419205	-0.00601381	0.0224301	-0.00592647	0.0409754	0.0162802	0.0305783	-0.0203711	0.0645165	0.0150655	0.0518834	0.0485128	-0.00708401	-0.00708401	-0.00708401	0.0281979	0.0411411	-0.00708401	-0.00708401	-0.0179394	0.011302
112.905	-0.025884	-0.00489675	0.0282351	-0.00264395	0.0245568	0.0337705	-0.0135882	0.0060127	-0.00465624	0.023149	-0.00656546	0.00134342	0.0428224	0.0297976	0.00525486	-0.0107958	-0.0126537	0.0132263	0.0189367	-0.00672744	0.00322637	-0.0104762	-0.00601381	-0.00601381	-0.00601381	0.0156301	-0.000692969	-0.00601381	0.0411239	-0.00601381	0.0187993	-0.00702694	0.0409754	0.0157861	0.0302401	-0.0192794	0.0639881	0.0129345	0.0514243	0.0501073	-0.00708401	-0.00708401	-0.00708401	0.0289839	0.0406819	-0.00708401	-0.00708401	-0.0170833	0.0124076
113.1	-0.0269844	-0.00568135	0.0287339	-0.00335251	0.0252375	0.0337705	-0.015317	0.00398812	-0.00305762	0.0232843	-0.00748848	0.00346798	0.0427129	0.0299026	0.00676533	-0.0105355	-0.0117083	0.014858	0.0197006	-0.00783823	0.00351011	-0.0114638	-0.00601381	-0.00601381	-0.00601381	0.0154218	-0.000303061	-0.00601381	0.0398244	-0.00601381	0.0155671	-0.00746925	0.040845	0.0159851	0.0304479	-0.0177372	0.0635464	0.0103006	0.0504193	0.0521611	-0.00708401	-0.00708401	-0.00708401	0.0300194	0.0414371	-0.00708401	-0.00708401	-0.0158375	0.0144714
113.295	-0.0278603	-0.00608362	0.0289349	-0.00367732	0.0254742	0.0337705	-0.0173416	0.00179363	-0.0025079	0.0237933	-0.00832476	0.00473389	0.0428207	0.0303612	0.00896727	-0.0102975	-0.0113404	0.0162172	0.0201226	-0.0085071	0.00313456	-0.0125206	-0.00601381	-0.00601381	-0.00601381	0.0153176	0.000685121	-0.00601381	0.0382217	-0.00601381	0.0124129	-0.00734823	0.040767	0.0149713	0.0297635	-0.0149904	0.0622906	0.00852383	0.0496657	0.0545523	-0.00708401	-0.00708401	-0.00708401	0.030113	0.0419905	-0.00708401	-0.00708401	-0.0152067	0.0164337
113.49	-0.0284986	-0.00662357	0.0282589	-0.00439322	0.0260674	0.0337705	-0.0185327	0.000517075	-0.002763	0.0240917	-0.00790141	0.00531141	0.0422659	0.0295503	0.0103412	-0.00952027	-0.0112433	0.0173848	0.0204685	-0.00885295	0.00323466	-0.0140628	-0.00601381	-0.00601381	-0.00601381	0.0145721	0.00136075	-0.00601381	0.0364974	-0.00601381	0.0102032	-0.00742621	0.0413216	0.0148322	0.0285071	-0.0129972	0.0613373	0.00767476	0.0487991	0.0559734	-0.00708401	-0.00708401	-0.00708401	0.0310706	0.0423252	-0.00708401	-0.00708401	-0.0143579	0.0187856
113.685	-0.0294907	-0.00707096	0.0273808	-0.00518757	0.0270478	0.0337705	-0.0189192	0.000782468	-0.00323462	0.0241888	-0.00696515	0.00566354	0.0423302	0.0282935	0.0108671	-0.00877462	-0.0112288	0.0181932	0.0197928	-0.00894606	0.00312959	-0.016333	-0.00601381	-0.00601381	-0.00601381	0.0134978	0.00169826	-0.00601381	0.0354661	-0.00601381	0.00881641	-0.00734823	0.0431844	0.0146675	0.0285676	-0.0117932	0.0598987	0.00659176	0.0472308	0.05645	-0.00708401	-0.00708401	-0.00708401	0.031966	0.0429638	-0.00708401	-0.00708401	-0.0135719	0.0205763
113.88	-0.0301519	-0.0075182	0.0261371	-0.00569674	0.028161	0.0337705	-0.0194398	0.00181008	-0.00373062	0.0241887	-0.00558967	0.00588172	0.0420451	0.027168	0.0110774	-0.00832618	-0.0108095	0.0185074	0.0189646	-0.00907349	0.00228573	-0.0182132	-0.00601381	-0.00601381	-0.00601381	0.0126656	0.0014038	-0.00601381	0.0352927	-0.00601381	0.00812331	-0.00707997	0.0437996	0.0147536	-0.00601381	-0.0103808	0.0585986	0.00582068	0.0459662	0.0556266	-0.00708401	-0.00708401	-0.00708401	0.0335235	0.042333	-0.00708401	-0.00708401	-0.0123805	0.0224528
114.075	-0.0306506	-0.00735828	0.0255377	-0.00586078	0.0289607	0.0337705	-0.0195503	0.00284964	-0.0037841	0.0239944	-0.00410179	0.00597093	0.0411693	0.0263529	0.0117044	-0.00714192	-0.0111313	0.0184536	0.0179	-0.00935758	0.000801044	-0.0197386	-0.00601381	-0.00601381	-0.00601381	0.0128128	0.00181055	-0.00601381	0.034322	-0.00601381	0.0082275	-0.00666386	0.0453941	0.0148403	-0.00601381	-0.00939322	0.0577757	0.00448625	0.0443635	0.0543096	-0.00708401	-0.00708401	-0.00708401	0.0342787	0.0419125	-0.00708401	-0.00708401	-0.0113523	0.025731
114.27	-0.0307837	-0.00753744	0.0253232	-0.0056051	0.0296891	0.0337705	-0.0192796	0.00418666	-0.00434542	0.0235214	-0.00183797	0.00552108	0.0395973	0.026716	0.0122921	-0.00508728	-0.0105963	0.0186918	0.0169532	-0.00995451	-0.0009146	-0.0212121	-0.00601381	-0.00601381	-0.00601381	0.0128041	0.00158534	-0.00601381	0.033239	-0.00601381	0.0090853	-0.00618724	0.0463212	0.0146232	-0.00601381	-0.00601381	0.057412	0.00302207	0.043454	0.0526196	-0.00708401	-0.00708401	-0.00708401	0.0345282	0.0413676	-0.00708401	-0.00708401	-0.00998932	0.0272649
114.465	-0.0306364	-0.00759516	0.0246597	-0.00517838	0.0299852	0.0337705	-0.0190167	0.00564579	-0.00383013	0.0226813	0.0011237	0.00474821	0.0376189	0.0272091	0.0126352	-0.00318245	-0.0105461	0.0191901	0.0159081	-0.01108	-0.00295361	-0.0231616	-0.00601381	-0.00601381	-0.00601381	0.0128384	0.00109998	-0.00601381	0.0323637	-0.00601381	0.0100385	-0.00655094	0.0470311	0.0131416	-0.00601381	-0.00601381	0.0562941	0.00262343	0.0428644	0.0502365	-0.00708401	-0.00708401	-0.00708401	0.0341077	0.0417415	-0.00708401	-0.00708401	-0.0093042	0.0285421
114.66	-0.0306712	-0.00768609	0.0239106	-0.00467085	0.029548	0.0337705	-0.0179097	0.00731008	-0.00342488	0.0224224	0.00402267	0.00343107	0.036592	0.0269527	0.0136804	-0.000838402	-0.010199	0.0193806	0.0148996	-0.0122132	-0.00480828	-0.0242534	-0.00601381	-0.00601381	-0.00601381	0.0114952	0.00210501	-0.00601381	0.0308216	-0.00601381	0.0123	-0.00673311	0.0480798	0.0131765	-0.00601381	-0.00601381	0.055956	0.00212061	0.0425438	0.0481828	-0.00708401	-0.00708401	-0.00708401	0.0338896	0.041103	-0.00708401	-0.00708401	-0.00789472	0.0299202
114.855	-0.0310164	-0.00744152	0.0232701	-0.0038378	0.0293224	0.0337705	-0.0165373	0.0084327	-0.00398643	0.0212223	0.00670866	0.00272115	0.0354036	0.0257433	0.0149336	0.000952021	-0.0106156	0.0193925	0.0142171	-0.0127245	-0.00672105	-0.0250419	-0.00601381	-0.00601381	-0.00601381	0.0110011	0.00293661	-0.00601381	0.02999	-0.00601381	0.0130362	-0.00695021	0.0480018	0.0141553	-0.00601381	-0.00601381	0.0541536	0.00193033	0.0432543	0.0449331	-0.00708401	-0.00708401	-0.00708401	0.033251	0.0403164	-0.00708401	-0.00708401	-0.00663325	0.0318903
115.05	-0.0307519	-0.00758019	0.0221544	-0.00287348	0.0297129	0.0337705	-0.0142917	0.00962111	-0.00377984	0.0207979	0.00857161	0.00187184	0.0339918	0.0246757	0.0160549	0.00279498	-0.0101358	0.019215	0.0131667	-0.0136986	-0.00778215	-0.0253283	-0.00601381	-0.00601381	-0.00601381	0.0111222	0.00284989	-0.00601381	0.0281265	-0.00601381	0.013894	-0.00651726	0.0487985	0.0151778	-0.00601381	-0.00601381	-0.00601381	0.00257165	0.044814	0.0420996	-0.00708401	-0.00708401	-0.00708401	0.0327991	0.0398415	-0.00708401	-0.00708401	-0.00561286	0.0322407
115.245	-0.030466	-0.0073007	0.0211574	-0.00222984	0.0294501	0.0337705	-0.0117149	0.00956716	-0.00403861	0.0204402	0.0104662	0.000525595	0.0316965	0.0240302	0.0167503	0.00553741	-0.00937983	0.0183233	0.0114457	-0.0152996	-0.00791254	-0.0265155	-0.00601381	-0.00601381	-0.00601381	0.0121097	0.00349121	-0.00601381	0.027061	-0.00601381	0.0159995	-0.00602316	0.0494654	0.0167549	-0.00601381	-0.00601381	-0.00601381	0.00238138	0.0459924	0.0412418	-0.00708401	-0.00708401	-0.00708401	0.0308139	0.0390319	-0.00708401	-0.00708401	-0.00491205	-0.00708401
115.44	-0.0309403	-0.00718269	0.0200402	-0.0018332	0.0290603	0.0337705	-0.00944313	0.00931869	-0.00454987	0.0202718	0.0124154	-0.000386892	0.02893	0.0226983	0.0174615	0.0078695	-0.00886856	0.0170923	0.00955675	-0.0163038	-0.00809522	-0.0273901	-0.00601381	-0.00601381	-0.00601381	0.0129157	0.00458295	-0.00601381	0.0253105	-0.00601381	0.0172821	-0.00562452	0.0514492	0.0185136	-0.00601381	-0.00601381	-0.00601381	0.00291851	0.0476475	0.0393615	-0.00708401	-0.00708401	-0.00708401	0.0288594	0.0389854	-0.00708401	-0.00708401	-0.00430486	-0.00708401
115.635	-0.0315729	-0.00682418	0.0182912	-0.0016765	0.0281875	0.0337705	-0.00778428	0.00865633	-0.00448148	0.0198156	0.0147014	-0.000656425	0.0262836	0.0215641	0.0182092	0.00903803	-0.00893683	0.0153369	0.00750188	-0.0177144	-0.00719599	-0.0293484	-0.00601381	-0.00601381	-0.00601381	0.0125084	0.00569154	-0.00601381	0.0227714	-0.00601381	0.0186508	-0.00569377	0.052697	0.0203246	-0.00601381	-0.00601381	-0.00601381	0.00342134	0.0480717	0.0374725	-0.00708401	-0.00708401	-0.00708401	0.0260719	0.0380199	-0.00708401	-0.00708401	-0.00303554	-0.00708401
115.83	-0.0318951	-0.00659706	0.0170632	-0.00194252	0.0273054	0.0337705	-0.00594132	0.00861681	-0.00439227	0.0183285	0.0169428	-0.000515624	0.0240394	0.0212369	0.0189859	0.0108561	-0.00946277	0.0135056	0.00514198	-0.0188697	-0.00571296	-0.0300421	-0.00601381	-0.00601381	-0.00601381	0.0130193	0.00654933	-0.00601381	0.0207351	-0.00601381	0.0194743	-0.00624775	0.0529484	0.0218581	-0.00601381	-0.00601381	-0.00601381	0.00356046	0.0473181	0.0361898	-0.00708401	-0.00708401	-0.00708401	0.0247095	0.037249	-0.00708401	-0.00708401	-0.00136928	-0.00708401
116.025	-0.0318444	-0.00686636	0.0163838	-0.00216813	0.0265447	0.0337705	-0.00332526	0.00944127	-0.00468145	0.017173	0.0189083	-0.00017782	0.0229272	0.021316	0.0196246	0.0132898	-0.0110454	0.0122184	0.00254958	-0.0203803	-0.0042775	-0.0306142	-0.00601381	-0.00601381	-0.00601381	0.0136432	-0.00601381	-0.00601381	0.018881	-0.00601381	0.0199341	-0.00591898	0.0514842	0.022621	-0.00601381	-0.00601381	-0.00601381	0.00362097	0.0469631	0.034977	-0.00708401	-0.00708401	-0.00708401	0.0220778	0.0365796	-0.00708401	-0.00708401	-0.000683604	-0.00708401
116.22	-0.0317763	-0.00706896	0.0159481	-0.0020772	0.0259248	0.0337705	-0.000540708	0.0104072	-0.00406097	0.016496	0.0202453	0.000701655	0.0231508	0.0209008	0.02049	0.0161467	-0.0127386	0.0108389	-1.91521e-05	-0.0223353	-0.00296817	-0.0310303	-0.00601381	-0.00601381	-0.00601381	0.0135739	-0.00601381	-0.00601381	0.0155191	-0.00601381	0.0209653	-0.00513106	0.0502277	0.0241114	-0.00601381	-0.00601381	-0.00601381	0.0041238	0.047708	0.0347693	-0.00708401	-0.00708401	-0.00708401	0.0192431	0.0365796	-0.00708401	-0.00708401	1.51376e-06	-0.00708401
116.415	-0.0316853	-0.00698188	0.0152402	-0.00167657	0.0251226	0.0337705	0.0013142	0.0128749	-0.00388361	0.0161778	0.0214179	0.00137087	0.0233059	0.0206931	0.021345	0.0179806	-0.0141731	0.01058	-0.00286677	-0.0236448	-0.00232131	-0.0310478	-0.00601381	-0.00601381	-0.00601381	0.0131403	-0.00601381	-0.00601381	0.0137342	-0.00601381	0.0217801	-0.00427326	0.0492832	0.0262431	-0.00601381	-0.00601381	-0.00601381	0.00365591	0.0483319	0.0354711	-0.00708401	-0.00708401	-0.00708401	0.0178886	0.036759	-0.00708401	-0.00708401	0.000756713	-0.00708401
116.61	-0.0314169	-0.00682182	0.0148491	-0.00137271	0.0247735	0.0337705	0.00408183	0.0146904	-0.00374317	0.0155651	0.0223857	0.00168774	0.0243103	0.0200962	0.0214371	0.0193804	-0.0145188	0.010876	-0.00508847	-0.0253224	-0.00211886	-0.0313079	-0.00601381	-0.00601381	-0.00601381	0.0132963	-0.00601381	-0.00601381	0.0121915	-0.00601381	0.0218924	-0.00299998	0.0475851	0.0282881	-0.00601381	-0.00601381	-0.00601381	0.00220046	0.0482108	0.0357394	-0.00708401	-0.00708401	-0.00708401	0.0159341	0.0373898	-0.00708401	-0.00708401	0.00150406	-0.00708401
116.805	-0.0310345	-0.00638385	0.0138451	-0.000769544	0.0244647	0.0337705	0.00678628	0.0159895	-0.00351185	0.0143886	0.0235939	0.00211499	0.0264428	0.019448	0.0214776	0.0213088	-0.0150261	0.0109708	-0.00669892	-0.0276589	-0.00175456	-0.0309267	-0.00601381	-0.00601381	-0.00601381	0.0117192	-0.00601381	-0.00601381	0.0105014	-0.00601381	0.0218056	-0.00228067	0.0462251	0.0288427	-0.00601381	-0.00601381	-0.00601381	0.00181929	0.0495977	0.0365279	-0.00708401	-0.00708401	-0.00708401	0.0152799	0.0384797	-0.00708401	-0.00708401	0.00255529	-0.00708401
117	-0.0302975	-0.00552315	0.0127715	6.32236e-05	0.0247056	0.0337705	0.00924627	0.0166706	-0.0033042	0.013777	0.0249516	0.0029895	0.0291459	0.0189074	0.0221049	0.0229719	-0.0153994	0.0123174	-0.00802802	-0.02994	-0.000870112	-0.0305281	-0.00601381	-0.00601381	-0.00601381	0.0112769	-0.00601381	-0.00601381	0.00866419	-0.00601381	0.0222218	-0.00110222	0.0448994	0.0302982	-0.00601381	-0.00601381	-0.00601381	0.00150736	0.0509926	0.0371	-0.00708401	-0.00708401	-0.00708401	0.0137381	0.0386978	-0.00708401	-0.00708401	0.00365304	-0.00708401
117.195	-0.029314	-0.00455306	0.012212	0.000532911	0.0249907	0.0337705	0.0122255	0.0178919	-0.00272833	0.0130012	0.0263515	0.00452257	0.0320853	0.0190414	0.0221394	0.0265268	-0.0162657	0.0129025	-0.0093622	-0.032004	0.000244702	-0.0293839	-0.00601381	-0.00601381	-0.00601381	0.0104715	-0.00601381	-0.00601381	0.00677517	-0.00601381	0.0219791	0.000657048	0.0430017	0.0318403	-0.00601381	-0.00601381	-0.00601381	0.000796791	0.0520238	0.038339	-0.00708401	-0.00708401	-0.00708401	0.0133955	0.0384331	-0.00708401	-0.00708401	0.00460279	-0.00708401
117.39	-0.0278713	-0.00351798	0.01141	0.000940886	0.0253612	0.0337705	0.0161275	0.0186558	-0.00138197	0.012086	0.0282357	0.00515618	0.0353747	0.0208528	0.0220973	0.0300742	-0.0165932	0.0131639	-0.0110963	-0.0336264	0.00205358	-0.0279634	-0.00601381	-0.00601381	-0.00601381	0.0105669	-0.00601381	-0.00601381	0.00485994	-0.00601381	0.0216154	0.00114241	0.0406185	0.0325771	-0.00601381	-0.00601381	-0.00601381	0.000121159	0.0536527	0.038339	-0.00708401	-0.00708401	-0.00708401	0.0134112	0.0386507	-0.00708401	-0.00708401	0.00527277	-0.00708401
117.585	-0.0262433	-0.00242838	0.0102967	0.00143181	0.025967	0.0337705	0.0196427	0.0188397	-0.000603891	0.0110526	0.0305222	0.00603435	0.0381473	0.0231295	0.0214123	0.0327459	-0.0167156	0.0129482	-0.0121201	-0.0349882	0.00398883	-0.00601381	-0.00601381	-0.00601381	-0.00601381	0.0102294	-0.00601381	-0.00601381	0.00319613	-0.00601381	0.0221438	0.00226846	0.0396135	0.0335559	-0.00601381	-0.00601381	-0.00601381	0.00056347	0.0551774	0.0385817	-0.00708401	-0.00708401	-0.00708401	0.0120561	0.0391564	-0.00708401	-0.00708401	0.00528847	-0.00708401
117.78	-0.0242733	-0.00183605	0.00870189	0.00158395	0.0269606	0.0337705	0.0224243	0.0188004	0.000634449	0.0100376	0.0318985	0.00676013	0.0406518	0.0256223	0.0209694	0.0355517	-0.0160042	0.0125171	-0.0133652	-0.0354982	0.00661294	-0.00601381	-0.00601381	-0.00601381	-0.00601381	0.00837535	-0.00601381	-0.00601381	0.00072692	-0.00601381	0.022369	0.00321297	0.0393016	0.0343788	-0.00601381	-0.00601381	-0.00601381	0.000892864	0.0561219	0.0384606	-0.00708401	-0.00708401	-0.00708401	0.0113945	0.0402384	-0.00708401	-0.00708401	0.00491451	-0.00708401
117.975	-0.0223968	-0.00120032	0.00670249	0.00170603	0.027051	0.0337705	0.0235628	0.0200361	0.00148754	0.00853742	0.0334034	0.00724406	0.0428443	0.0273772	0.0200492	0.0368482	-0.0149184	0.0110725	-0.014049	-0.0364044	0.00870484	-0.00601381	-0.00601381	-0.00601381	-0.00601381	0.00594045	-0.00601381	-0.00601381	9.43331e-05	-0.00601381	0.0232268	0.00397532	0.0384438	0.0350981	-0.00601381	-0.00601381	-0.00601381	0.00235705	0.0571531	0.038218	-0.00708401	-0.00708401	-0.00708401	0.0102811	0.0413833	-0.00708401	-0.00708401	0.00511747	-0.00708401
118.17	-0.0202082	-0.000524973	0.0046525	0.00172505	0.0266236	0.0337705	0.0250986	0.0222736	0.00218326	0.00680604	0.0340829	0.00749892	0.0452552	0.0289589	0.0197917	0.0381207	-0.013972	0.00899165	-0.0152323	-0.0371552	0.0097683	-0.00601381	-0.00601381	-0.00601381	-0.00601381	0.00361848	-0.00601381	-0.00601381	-0.000339244	-0.00601381	0.0237383	0.00418369	0.036503	0.0347949	-0.00601381	-0.00601381	-0.00601381	0.00452306	0.0582798	0.0360607	-0.00708401	-0.00708401	-0.00708401	0.00981406	0.0423022	-0.00708401	-0.00708401	0.00521895	-0.00708401
118.365	-0.0180648	8.85929e-05	0.00255012	0.00184627	0.0264905	0.0337705	0.0273521	0.0243417	0.00274836	0.00459333	0.0339027	0.00773035	0.0469838	0.0304735	0.0190135	0.0391568	-0.0124182	0.00730511	-0.016175	-0.0373894	0.0104452	-0.00601381	-0.00601381	-0.00601381	-0.00601381	0.00156538	-0.00601381	-0.00601381	-0.00074662	-0.00601381	0.0231663	0.00444383	0.0354543	0.0354624	-0.00601381	-0.00601381	-0.00601381	0.00563227	0.0588257	0.0338516	-0.00708401	-0.00708401	-0.00708401	0.00894168	0.0432906	-0.00708401	-0.00708401	0.00511018	-0.00708401
118.56	-0.0162475	0.000953998	0.000916657	0.00199271	0.0254088	0.0337705	0.0288245	0.0265934	0.0039318	0.00298571	0.0332019	0.00793245	0.0489598	0.0319642	0.0178463	0.0401482	-0.0105146	0.00528207	-0.0176986	-0.0373393	0.011456	-0.00601381	-0.00601381	-0.00601381	-0.00601381	-0.000219465	-0.00601381	-0.00601381	-0.000165813	-0.00601381	0.022014	0.00473891	0.0334698	0.0366496	-0.00601381	-0.00601381	-0.00601381	0.00638589	0.0601083	0.0320318	-0.00708401	-0.00708401	-0.00708401	0.00812425	0.0447545	-0.00708401	-0.00708401	0.00542919	-0.00708401
118.755	-0.0142165	0.00195245	-0.000324869	0.00137915	0.0244855	0.0337705	0.0306994	0.0280238	0.00449418	0.00134768	0.0328139	0.00817051	0.0494171	0.0335034	0.0180552	0.041213	-0.00846509	0.00361127	-0.0184469	-0.0372433	0.0125079	-0.00601381	-0.00601381	-0.00601381	-0.00601381	-0.00253271	-0.00601381	-0.00601381	-0.000728528	-0.00601381	0.0204288	0.00543202	0.0313556	0.0372822	-0.00601381	-0.00601381	-0.00601381	-0.00601381	0.0620061	0.0301771	-0.00708401	-0.00708401	-0.00708401	0.00766451	0.0459066	-0.00708401	-0.00708401	0.00649611	-0.00708401
118.95	-0.012295	0.00277517	-0.000850497	0.00106788	0.0240785	0.0337705	0.0328396	0.0289258	0.00478607	0.000348587	0.0320634	0.00813525	0.0492828	0.0345377	0.0183406	0.0415207	-0.00561121	0.0020453	-0.0191449	-0.0365373	0.0136568	-0.00601381	-0.00601381	-0.00601381	-0.00601381	-0.00501939	-0.00601381	-0.00601381	-0.00157759	-0.00601381	0.0190688	0.00581319	0.0296837	0.0379927	-0.00601381	-0.00601381	-0.00601381	-0.00601381	0.0629506	0.0282881	-0.00708401	-0.00708401	-0.00708401	0.00648882	0.0486863	-0.00708401	-0.00708401	0.00679999	-0.00708401
119.145	-0.0104067	0.00303264	-0.00126688	0.000580871	0.0242748	0.0337705	0.0354295	0.028952	0.00616237	0.000161996	0.0313601	0.00860084	0.0486086	0.0360296	0.0181408	0.0421203	-0.00238248	0.000668525	-0.0193974	-0.0361074	0.015287	-0.00601381	-0.00601381	-0.00601381	-0.00601381	-0.00775747	-0.00601381	-0.00601381	-0.00207106	-0.00601381	0.0176826	0.00594295	0.0269025	0.0381924	-0.00601381	-0.00601381	-0.00601381	-0.00601381	0.0650124	0.0262344	-0.00708401	-0.00708401	-0.00708401	0.00574147	0.0506251	-0.00708401	-0.00708401	0.00718123	-0.00708401
119.34	-0.0087858	0.00350404	-0.0020792	-8.18658e-05	0.0246674	0.0337705	0.0381694	0.0287445	0.00761771	-0.000258632	0.030241	0.00928982	0.0481287	0.0372849	0.0178302	0.0412789	0.000275702	-0.000934005	-0.0189135	-0.0361774	0.0167833	-0.00601381	-0.00601381	-0.00601381	-0.00601381	-0.00965523	-0.00601381	-0.00601381	-0.00601381	-0.00601381	0.0151529	0.0058213	0.0244246	0.0394663	-0.00601381	-0.00601381	-0.00601381	-0.00601381	0.0668403	0.0257409	-0.00708401	-0.00708401	-0.00708401	0.00544545	0.051341	-0.00708401	-0.00708401	0.00762471	-0.00708401
119.535	-0.00721099	0.0038689	-0.00170942	-0.000837884	0.0246058	0.0337705	0.0401823	0.0289194	0.00942801	-0.000784566	0.0290101	0.00978913	0.0488004	0.0391044	0.0179445	0.0412843	0.00226987	-0.00247595	-0.0183205	-0.0353305	0.0184148	-0.00601381	-0.00601381	-0.00601381	-0.00601381	-0.0118125	-0.00601381	-0.00601381	-0.00601381	-0.00601381	0.0127785	0.00602904	0.022276	0.040991	-0.00601381	-0.00601381	-0.00601381	-0.00601381	-0.00601381	0.0241725	-0.00708401	-0.00708401	-0.00708401	0.00544545	0.051193	-0.00708401	-0.00708401	0.00859015	-0.00708401
119.73	-0.00560752	0.00424801	-0.00131741	-0.0014595	0.0249589	0.0337705	0.0417586	0.0287791	0.0109177	-0.00164416	0.0268069	0.00995194	0.0493012	0.0404031	0.0178325	0.0402694	0.00373018	-0.00349469	-0.0180431	-0.0338031	0.0200253	-0.00601381	-0.00601381	-0.00601381	-0.00601381	-0.0134763	-0.00601381	-0.00601381	-0.00601381	-0.00601381	0.0102744	0.00541392	0.0196072	0.04119	-0.00601381	-0.00601381	-0.00601381	-0.00601381	-0.00601381	0.0216335	-0.00708401	-0.00708401	-0.00708401	0.00585865	0.0514655	-0.00708401	-0.00708401	0.00843429	-0.00708401
119.925	-0.00393051	0.00423782	-0.00129845	-0.00204307	0.0252883	0.0337705	0.0420453	0.0289266	0.0129596	-0.00254352	0.024844	0.00970867	0.0494198	0.0415953	0.017125	0.038864	0.0056956	-0.00463163	-0.0173711	-0.032039	0.0202077	-0.00601381	-0.00601381	-0.00601381	-0.00601381	-0.0159112	-0.00601381	-0.00601381	-0.00601381	-0.00601381	0.00901792	0.00539708	0.0174062	0.0415194	-0.00601381	-0.00601381	-0.00601381	-0.00601381	-0.00601381	0.0207501	-0.00708401	-0.00708401	-0.00708401	0.00697996	0.0529142	-0.00708401	-0.00708401	0.00771778	-0.00708401
[truncated: 36 more columns]

## Sheet: Fig. 8B_Shh-Crehem
Position x (µm)	SHH intensity (AU)																													mean	CI_95
0	0.482088	0.284985	0.524875	0.479382	0.579228	0.24837	0.258627	0.539084	0.508762	0.303065	0.563042	0.483075	0.467655	0.267678	0.205477	0.207732	0.383136	0.35392	0.262325	0.209713	0.266114	0.288575	0.519611	0.422019	0.603492	0.425875	0.298927	0.233806	0.217879	0.375466	0.0479627
0.195	0.479152	0.285759	0.53042	0.470945	0.589079	0.243792	0.249865	0.536889	0.516431	0.297865	0.570667	0.483231	0.471297	0.268375	0.2034	0.205908	0.381861	0.350344	0.254752	0.205033	0.266941	0.284768	0.522988	0.418747	0.604785	0.426993	0.293861	0.232175	0.221361	0.374748	0.0489006
0.39	0.481121	0.287244	0.533706	0.463607	0.593719	0.241656	0.24221	0.53522	0.520562	0.291145	0.578232	0.482178	0.473567	0.269087	0.200596	0.202325	0.374421	0.346873	0.246511	0.200345	0.267697	0.284232	0.527669	0.411398	0.601908	0.423359	0.291159	0.230125	0.225076	0.373343	0.0495775
0.585	0.486174	0.289362	0.535148	0.45358	0.597991	0.239942	0.233096	0.529346	0.521638	0.281718	0.580101	0.481636	0.474642	0.269933	0.199246	0.199729	0.367471	0.342215	0.237595	0.196363	0.268081	0.28415	0.53369	0.404423	0.601209	0.421263	0.291229	0.22889	0.22765	0.371638	0.0500922
0.78	0.491069	0.293633	0.533311	0.446628	0.600196	0.239599	0.223482	0.520133	0.521245	0.273277	0.58226	0.480909	0.474613	0.270452	0.197489	0.196732	0.362717	0.33571	0.228346	0.191727	0.26729	0.284837	0.5373	0.401966	0.601616	0.418631	0.291101	0.227655	0.22765	0.369709	0.0505401
0.975	0.492123	0.298071	0.530604	0.445837	0.601533	0.238166	0.214272	0.508941	0.521104	0.268122	0.583195	0.479136	0.473656	0.271409	0.194307	0.194121	0.361471	0.327091	0.218897	0.188975	0.264727	0.284115	0.540141	0.396772	0.603631	0.417793	0.292289	0.227038	0.226077	0.367711	0.0509438
1.17	0.491763	0.299178	0.524021	0.4435	0.598536	0.236672	0.205501	0.492608	0.518515	0.263813	0.585182	0.476481	0.471549	0.273797	0.191533	0.191585	0.363638	0.317842	0.208201	0.186861	0.262783	0.282521	0.540805	0.386839	0.602175	0.416908	0.293861	0.226409	0.224913	0.364758	0.050971
1.365	0.49142	0.296868	0.519117	0.438579	0.592727	0.235047	0.196757	0.477707	0.513494	0.260601	0.589536	0.472083	0.466735	0.274146	0.189939	0.189916	0.363341	0.308096	0.201095	0.183627	0.260058	0.280063	0.542773	0.372177	0.597645	0.41225	0.295166	0.22535	0.221571	0.360961	0.0509177
1.56	0.493802	0.295637	0.511814	0.430554	0.590397	0.233271	0.189304	0.464244	0.507738	0.256952	0.595395	0.46603	0.460445	0.273248	0.186853	0.187928	0.363126	0.296926	0.195555	0.180163	0.258626	0.279272	0.544788	0.357854	0.593302	0.405135	0.298577	0.222952	0.219358	0.357215	0.0509369
1.755	0.499515	0.295277	0.503816	0.416713	0.585924	0.22987	0.182396	0.451827	0.500988	0.253273	0.602857	0.462997	0.454445	0.272232	0.186527	0.186831	0.363734	0.285963	0.190674	0.179622	0.255028	0.275417	0.549249	0.343414	0.588212	0.397845	0.300359	0.222044	0.216819	0.353582	0.0509844
1.95	0.502336	0.293414	0.498508	0.402423	0.580545	0.223744	0.174522	0.440798	0.494439	0.249178	0.611921	0.459459	0.448563	0.269673	0.1858	0.185459	0.364223	0.275149	0.183828	0.178502	0.252036	0.269338	0.552498	0.332804	0.581505	0.391976	0.301162	0.219121	0.213616	0.349536	0.051235
2.145	0.503048	0.289714	0.493446	0.390321	0.574253	0.217372	0.166638	0.431898	0.489277	0.243704	0.622283	0.452442	0.441991	0.267106	0.185651	0.185288	0.365499	0.265662	0.1769	0.179652	0.248356	0.26489	0.553685	0.325794	0.572934	0.384733	0.299578	0.21515	0.212754	0.345518	0.0513867
2.34	0.503013	0.283949	0.487716	0.379177	0.568883	0.213471	0.155644	0.421921	0.485427	0.235442	0.634032	0.445893	0.436072	0.26339	0.186334	0.183308	0.364268	0.256576	0.170996	0.182315	0.244442	0.260128	0.55372	0.321462	0.561044	0.376872	0.298623	0.212285	0.211299	0.3413	0.0515843
2.535	0.502715	0.279071	0.487066	0.370996	0.561518	0.209709	0.145774	0.409698	0.481726	0.229849	0.644579	0.439284	0.423893	0.259778	0.187862	0.179362	0.362652	0.246355	0.166649	0.185519	0.240087	0.256576	0.55471	0.320076	0.545905	0.370339	0.292789	0.209584	0.210448	0.337054	0.0516739
2.73	0.496677	0.276399	0.49146	0.360906	0.550946	0.206	0.138067	0.398356	0.474672	0.224738	0.653213	0.434589	0.411566	0.256344	0.188433	0.174133	0.357386	0.235785	0.162955	0.186335	0.23473	0.253467	0.559613	0.315104	0.530858	0.364982	0.283985	0.209048	0.207199	0.332343	0.0517698
2.925	0.492775	0.27545	0.495616	0.349991	0.543705	0.201457	0.13087	0.38749	0.463353	0.2214	0.65908	0.428395	0.398437	0.25222	0.189234	0.168748	0.353091	0.226661	0.160329	0.185786	0.226077	0.249729	0.560835	0.308839	0.516057	0.360428	0.274273	0.208244	0.20253	0.327279	0.051831
3.12	0.489023	0.272673	0.496758	0.338259	0.538572	0.196957	0.122995	0.377595	0.451833	0.221711	0.66333	0.420585	0.387386	0.248348	0.190138	0.165158	0.348143	0.216588	0.156479	0.18408	0.216457	0.244058	0.559845	0.306544	0.502234	0.355351	0.268649	0.205228	0.197138	0.322142	0.0518887
3.315	0.48375	0.269939	0.498147	0.328064	0.532288	0.193969	0.115692	0.367552	0.438645	0.225183	0.664428	0.410268	0.380184	0.244046	0.188952	0.161115	0.34146	0.208482	0.153016	0.181469	0.208992	0.237	0.555525	0.306254	0.485662	0.351427	0.265063	0.203725	0.189394	0.316886	0.0516703
3.51	0.477229	0.271073	0.497303	0.319452	0.523043	0.189909	0.109224	0.359349	0.425183	0.227044	0.666119	0.398112	0.376231	0.239239	0.188358	0.15536	0.331217	0.202985	0.151087	0.179459	0.202528	0.230583	0.552602	0.306673	0.468567	0.345767	0.264562	0.202864	0.184689	0.311924	0.0513122
3.705	0.470128	0.27458	0.497479	0.310988	0.512707	0.186314	0.101991	0.350485	0.41287	0.228313	0.669123	0.384887	0.369703	0.231607	0.187038	0.148491	0.317985	0.198001	0.14835	0.177078	0.197893	0.222116	0.548351	0.305567	0.451926	0.338779	0.264912	0.200221	0.17939	0.306458	0.0510738
3.9	0.461375	0.278033	0.497373	0.302042	0.50057	0.182974	0.0960408	0.340597	0.401403	0.227349	0.673017	0.373441	0.362738	0.223893	0.1864	0.142031	0.302089	0.194262	0.146977	0.173829	0.19447	0.21287	0.548339	0.301654	0.438032	0.334878	0.26511	0.196052	0.175838	0.301161	0.0509609
4.095	0.454318	0.283412	0.498094	0.294668	0.484918	0.182597	0.0911102	0.328582	0.388771	0.225035	0.673945	0.360625	0.358332	0.212856	0.18709	0.136639	0.287195	0.191065	0.146747	0.168593	0.189532	0.202459	0.548095	0.296122	0.42436	0.333713	0.266192	0.193548	0.171646	0.295871	0.0507481
4.29	0.447015	0.287745	0.496995	0.288806	0.470786	0.182447	0.0873136	0.317982	0.37608	0.222127	0.670636	0.345627	0.355499	0.200588	0.187328	0.131781	0.272517	0.188373	0.145909	0.163178	0.184082	0.191384	0.544252	0.288856	0.406974	0.330848	0.267998	0.191626	0.166638	0.290048	0.0503231
4.485	0.439097	0.294626	0.493664	0.284105	0.456417	0.180444	0.085204	0.311299	0.361906	0.219161	0.665237	0.3312	0.351072	0.190701	0.188188	0.126373	0.258224	0.18634	0.144826	0.156369	0.176384	0.180473	0.536065	0.280681	0.389937	0.326563	0.268195	0.190683	0.16021	0.283919	0.0497398
4.68	0.431038	0.297799	0.491845	0.281565	0.43645	0.179046	0.0825938	0.305692	0.347792	0.215809	0.657411	0.320964	0.348498	0.181882	0.189397	0.122665	0.245318	0.183425	0.142593	0.14982	0.170281	0.174243	0.525456	0.27678	0.374391	0.323721	0.267136	0.189251	0.154643	0.27819	0.0489809
4.875	0.422566	0.297483	0.493339	0.28022	0.413152	0.17684	0.079623	0.299395	0.330962	0.213658	0.650602	0.31486	0.346354	0.174525	0.190636	0.120648	0.233198	0.18037	0.140183	0.145533	0.165193	0.171239	0.514964	0.278585	0.363898	0.320006	0.267333	0.188144	0.150078	0.273227	0.0482588
5.07	0.417275	0.298001	0.494262	0.277909	0.389766	0.174256	0.0758263	0.293453	0.313079	0.212856	0.644498	0.308956	0.3445	0.169229	0.191978	0.117918	0.219929	0.178671	0.136414	0.141972	0.161047	0.170272	0.504716	0.281555	0.356154	0.310911	0.269826	0.187306	0.145443	0.268551	0.0476498
5.265	0.414946	0.298573	0.492232	0.273637	0.371205	0.171083	0.0728384	0.28858	0.298719	0.213175	0.639053	0.301598	0.342453	0.164467	0.192817	0.115552	0.207371	0.178316	0.133254	0.140326	0.155446	0.169818	0.495225	0.284711	0.350354	0.302701	0.271142	0.187632	0.13834	0.26433	0.047184
5.46	0.40687	0.298248	0.489507	0.268839	0.357065	0.16603	0.068409	0.282965	0.286488	0.214228	0.634454	0.297318	0.340821	0.159201	0.192646	0.113572	0.196891	0.178686	0.12962	0.138063	0.150346	0.167605	0.48634	0.2881	0.346524	0.295761	0.270676	0.187073	0.132295	0.26016	0.0468477
5.655	0.395146	0.298494	0.483416	0.263935	0.34245	0.159817	0.0647795	0.280169	0.27531	0.21434	0.634076	0.293831	0.337016	0.153185	0.190836	0.112051	0.187574	0.178271	0.126646	0.135823	0.144931	0.16417	0.479259	0.288624	0.343042	0.288262	0.269965	0.185419	0.128487	0.255839	0.0466016
5.85	0.384047	0.295427	0.484207	0.258064	0.332519	0.154719	0.061422	0.278893	0.261499	0.214176	0.634558	0.289715	0.33258	0.147749	0.190109	0.108499	0.178733	0.178308	0.123523	0.133539	0.140331	0.160304	0.47417	0.285596	0.340375	0.27905	0.27042	0.184034	0.125646	0.2518	0.0466261
6.045	0.373931	0.292219	0.486282	0.248485	0.322684	0.149956	0.0598489	0.276179	0.248756	0.214703	0.635292	0.285435	0.326409	0.141474	0.190228	0.104182	0.170848	0.17813	0.120541	0.130683	0.135615	0.159372	0.469978	0.286307	0.335332	0.265961	0.26922	0.183266	0.12377	0.247762	0.0466553
6.24	0.364105	0.291287	0.485526	0.237842	0.311751	0.143646	0.058803	0.275423	0.237044	0.214458	0.633438	0.2837	0.319118	0.134561	0.190435	0.100926	0.160842	0.178426	0.118101	0.127546	0.131714	0.156274	0.46801	0.289882	0.33135	0.252545	0.267764	0.182578	0.122664	0.243785	0.0466545
6.435	0.354482	0.290698	0.482107	0.229027	0.302524	0.13745	0.0583461	0.274288	0.227276	0.211491	0.630694	0.280318	0.314178	0.12948	0.189063	0.0970171	0.15166	0.179746	0.115683	0.124215	0.128615	0.153654	0.468407	0.291967	0.329941	0.243706	0.26745	0.182427	0.123211	0.240315	0.0466428
6.63	0.345009	0.288105	0.480034	0.222611	0.293832	0.133275	0.0578367	0.270194	0.219035	0.206588	0.628024	0.276194	0.308972	0.126239	0.187966	0.0934866	0.142648	0.182201	0.11153	0.122235	0.12631	0.147842	0.466997	0.294273	0.327309	0.236882	0.265645	0.182939	0.124235	0.236843	0.0465839
6.825	0.334164	0.28553	0.477081	0.219306	0.287364	0.132116	0.0565978	0.26578	0.213584	0.200247	0.623507	0.269466	0.30398	0.124652	0.185429	0.0902674	0.13328	0.185169	0.108518	0.119238	0.124702	0.143219	0.46553	0.298186	0.32547	0.23163	0.263677	0.181717	0.12469	0.233589	0.0464164
7.02	0.323679	0.283605	0.471069	0.2171	0.279815	0.131835	0.0552006	0.262591	0.20854	0.192021	0.614265	0.264088	0.29743	0.124519	0.183582	0.0872853	0.125143	0.188833	0.106197	0.116442	0.121849	0.137373	0.46341	0.300608	0.320077	0.226693	0.26299	0.181926	0.12427	0.230084	0.0459322
7.215	0.313335	0.282296	0.465691	0.214753	0.272846	0.131088	0.0552006	0.259921	0.202859	0.185405	0.600988	0.259096	0.290755	0.122939	0.181164	0.083547	0.116465	0.19091	0.10498	0.112585	0.118694	0.130723	0.461489	0.300503	0.314173	0.220894	0.264562	0.178968	0.123036	0.226202	0.0453834
7.41	0.302542	0.283245	0.462694	0.209744	0.264532	0.129427	0.0549197	0.257095	0.196939	0.181288	0.583906	0.252888	0.283641	0.122672	0.178138	0.0799423	0.107623	0.192742	0.104224	0.108172	0.115783	0.1249	0.457238	0.298862	0.30899	0.213453	0.264924	0.175439	0.122069	0.222001	0.0446923
7.605	0.290335	0.283298	0.457315	0.202951	0.257369	0.129506	0.0539003	0.253847	0.190687	0.177965	0.564584	0.249328	0.281683	0.122004	0.17506	0.0765602	0.0992414	0.19381	0.104439	0.102994	0.111683	0.121232	0.449331	0.299817	0.304752	0.207653	0.265471	0.173052	0.121324	0.217972	0.0438323
7.8	0.280026	0.28445	0.448764	0.197221	0.249652	0.127669	0.0526518	0.251184	0.186696	0.176563	0.546798	0.246465	0.281876	0.121678	0.174037	0.0728075	0.0955918	0.195041	0.105478	0.0988478	0.108772	0.118926	0.440562	0.303519	0.302179	0.202948	0.264702	0.170362	0.121708	0.21473	0.0429119
7.995	0.269278	0.284652	0.441241	0.192756	0.239264	0.125586	0.0519925	0.250442	0.183329	0.177201	0.52933	0.244521	0.284858	0.121419	0.171737	0.069247	0.0924693	0.194456	0.106613	0.095132	0.107585	0.116294	0.434169	0.307793	0.301166	0.199035	0.261639	0.170304	0.122593	0.211935	0.0420838
8.19	0.257159	0.284687	0.435441	0.188265	0.227039	0.123802	0.0510079	0.250168	0.177603	0.176853	0.513294	0.242697	0.286081	0.121848	0.169001	0.0658425	0.0901627	0.194656	0.110492	0.0936634	0.107248	0.116655	0.428125	0.310076	0.301573	0.193981	0.257983	0.16907	0.124246	0.209266	0.0412576
8.385	0.245075	0.280433	0.427153	0.180311	0.214252	0.121824	0.0507358	0.248262	0.171321	0.171823	0.500025	0.242764	0.285147	0.12219	0.165552	0.0614516	0.0902444	0.193076	0.114475	0.0922466	0.106083	0.119066	0.42066	0.311834	0.304927	0.188438	0.253557	0.16603	0.126646	0.206055	0.0404374
8.58	0.234687	0.275362	0.417328	0.172735	0.199584	0.121851	0.050384	0.246652	0.167138	0.165363	0.487786	0.243535	0.283018	0.121129	0.162681	0.0589892	0.091869	0.190962	0.116418	0.0909408	0.104523	0.120929	0.41415	0.314292	0.308759	0.182615	0.248084	0.162082	0.127205	0.202795	0.0396804
8.775	0.224334	0.268701	0.406325	0.165705	0.186999	0.122211	0.0495139	0.248299	0.164119	0.159726	0.474294	0.245026	0.280778	0.120936	0.159818	0.057543	0.0942797	0.188833	0.120172	0.0897248	0.102356	0.122746	0.407012	0.316586	0.312602	0.176932	0.242052	0.157575	0.127997	0.199765	0.03884
8.97	0.214825	0.259799	0.39693	0.161082	0.175882	0.122738	0.0487673	0.249656	0.160537	0.156277	0.461024	0.246792	0.278131	0.11992	0.15611	0.0575878	0.0964233	0.186096	0.121974	0.0874626	0.100377	0.125495	0.397719	0.317634	0.317434	0.171447	0.236392	0.151973	0.127252	0.196681	0.0380354
9.165	0.204762	0.250017	0.387746	0.155467	0.168588	0.119662	0.0481345	0.248581	0.155827	0.153792	0.450031	0.24642	0.271529	0.120676	0.152972	0.0568386	0.0983816	0.184353	0.12368	0.0843919	0.096964	0.129012	0.391628	0.318507	0.322139	0.164227	0.231397	0.147583	0.126507	0.193442	0.0374066
9.36	0.193319	0.241281	0.377473	0.150651	0.161478	0.114406	0.0475277	0.247579	0.149723	0.153421	0.442793	0.243691	0.26403	0.123331	0.149597	0.0554885	0.100303	0.182202	0.125372	0.0812987	0.0942969	0.131236	0.388425	0.320289	0.327333	0.157822	0.225213	0.144032	0.126099	0.190335	0.0369934
9.555	0.184803	0.2307	0.369449	0.145544	0.156266	0.110258	0.0465785	0.244004	0.145057	0.153377	0.435657	0.242875	0.258935	0.126217	0.146238	0.0546875	0.102639	0.178509	0.126581	0.0780795	0.0927599	0.132819	0.388425	0.324621	0.331956	0.153408	0.220544	0.142005	0.126728	0.187921	0.0367541
9.75	0.178282	0.221683	0.359799	0.138179	0.152558	0.105873	0.0454358	0.240332	0.140866	0.152101	0.429353	0.240442	0.253156	0.126922	0.142477	0.0521508	0.104582	0.178248	0.128242	0.0747861	0.0932136	0.13311	0.393293	0.327381	0.335589	0.149192	0.215617	0.139944	0.126682	0.1855	0.0366719
9.945	0.173501	0.215478	0.350502	0.131386	0.150624	0.102691	0.0454623	0.237447	0.137981	0.150284	0.424087	0.236378	0.248202	0.125	0.137582	0.0488349	0.107801	0.179338	0.129199	0.0707514	0.0938072	0.131037	0.396077	0.327148	0.336532	0.144604	0.209748	0.136683	0.12752	0.182955	0.0365245
10.14	0.166699	0.20894	0.338497	0.125709	0.150756	0.0994659	0.0466576	0.233642	0.136958	0.146382	0.417018	0.233218	0.242454	0.123836	0.132508	0.0463206	0.110916	0.179071	0.130371	0.0674879	0.0929109	0.127404	0.395786	0.330152	0.338115	0.141367	0.200304	0.133888	0.128195	0.180173	0.036222
10.335	0.158034	0.204133	0.327784	0.12294	0.151274	0.0969792	0.0465431	0.228583	0.1358	0.139521	0.40541	0.231379	0.23893	0.122946	0.127932	0.0443778	0.112563	0.178292	0.131283	0.065018	0.0922703	0.124946	0.39355	0.334159	0.33963	0.13856	0.192688	0.131536	0.129627	0.177472	0.0358214
10.53	0.150045	0.200986	0.318495	0.12142	0.148286	0.0953972	0.0474486	0.224162	0.133835	0.132445	0.392393	0.229428	0.234443	0.122567	0.123303	0.0431388	0.113964	0.17554	0.132692	0.0636684	0.0919676	0.123653	0.389591	0.337442	0.341865	0.136184	0.187052	0.129824	0.130536	0.174889	0.0353382
10.725	0.143788	0.19784	0.310445	0.119864	0.145728	0.0952036	0.0477036	0.219727	0.132797	0.128062	0.38126	0.227099	0.233093	0.122975	0.117577	0.0418999	0.115797	0.17204	0.13379	0.062415	0.0914788	0.121802	0.384781	0.3392	0.34459	0.133994	0.181089	0.128636	0.129349	0.172553	0.0349269
10.92	0.138602	0.197313	0.299328	0.119161	0.14035	0.0930857	0.0480902	0.215151	0.132433	0.123278	0.370698	0.22417	0.229926	0.123042	0.11099	0.0420109	0.118534	0.169414	0.134932	0.0622666	0.0927599	0.120335	0.38003	0.339444	0.345335	0.133692	0.173881	0.127332	0.128546	0.170142	0.0343611
11.115	0.133935	0.195353	0.290434	0.118072	0.134461	0.0910292	0.0466842	0.212784	0.131988	0.11839	0.362783	0.220342	0.226254	0.124021	0.104797	0.0416996	0.120358	0.167226	0.136097	0.0632011	0.0942742	0.115967	0.376106	0.336625	0.342634	0.135217	0.166952	0.125329	0.125693	0.167542	0.0338512
11.31	0.129664	0.190871	0.286188	0.117333	0.13077	0.0906515	0.0460514	0.2105	0.130542	0.113146	0.354201	0.215187	0.222939	0.126075	0.0986481	0.0405797	0.122012	0.16443	0.136289	0.0646324	0.0933779	0.113137	0.369875	0.331618	0.338942	0.136416	0.158393	0.123314	0.123341	0.164797	0.0332463
11.505	0.126772	0.186152	0.282058	0.116859	0.126912	0.0895005	0.0451371	0.210351	0.127012	0.110802	0.34332	0.211664	0.21897	0.127084	0.0927881	0.0400975	0.122546	0.161218	0.135318	0.066242	0.0915031	0.109038	0.360617	0.328252	0.335367	0.13673	0.148995	0.120985	0.120779	0.16183	0.032598
11.7	0.122167	0.182813	0.277207	0.116684	0.121789	0.0882527	0.043397	0.213659	0.125157	0.107991	0.332639	0.209261	0.217309	0.126179	0.0872693	0.0406609	0.124119	0.156864	0.13577	0.0677992	0.0889298	0.108083	0.351708	0.324665	0.333538	0.13602	0.141379	0.118143	0.117704	0.159212	0.0320645
11.895	0.118433	0.177794	0.274562	0.115155	0.118986	0.0843504	0.0417796	0.218807	0.123563	0.106011	0.321787	0.205827	0.212874	0.124287	0.0821142	0.0409429	0.125655	0.151472	0.136527	0.069105	0.0870198	0.107582	0.3433	0.31967	0.328984	0.134588	0.134055	0.117048	0.114921	0.156455	0.0314802
12.09	0.116587	0.172829	0.275994	0.113942	0.120708	0.0796837	0.0399775	0.221625	0.122769	0.105084	0.31437	0.200924	0.208282	0.122626	0.0760544	0.0407575	0.126545	0.144915	0.137595	0.0702174	0.0848305	0.109387	0.336976	0.314732	0.328507	0.133004	0.12666	0.114218	0.111555	0.154185	0.0312037
12.285	0.113687	0.168733	0.277647	0.111173	0.122096	0.0761332	0.0378862	0.221091	0.122843	0.105017	0.311759	0.195532	0.20338	0.121884	0.0706697	0.0399191	0.127472	0.138425	0.138767	0.0707589	0.0830488	0.112461	0.334356	0.310726	0.326866	0.131688	0.118509	0.11423	0.107258	0.152207	0.0311207
12.48	0.111551	0.164435	0.272294	0.108985	0.120471	0.072038	0.0372711	0.220653	0.122309	0.104772	0.314363	0.19057	0.197892	0.12227	0.0653886	0.039407	0.128532	0.13215	0.139754	0.0705218	0.0832819	0.114896	0.334647	0.308677	0.327261	0.13029	0.110846	0.114894	0.103194	0.150469	0.0312047
12.675	0.108352	0.160226	0.264411	0.108036	0.117931	0.0672485	0.0385455	0.220883	0.120892	0.102347	0.320593	0.187129	0.192002	0.122633	0.0607825	0.0392142	0.131559	0.126505	0.139427	0.070203	0.0842956	0.114931	0.335718	0.306394	0.326085	0.128298	0.104021	0.11501	0.0982913	0.148688	0.0313444
12.87	0.108475	0.155559	0.259525	0.108897	0.115048	0.064067	0.0403122	0.220304	0.119587	0.0966214	0.328982	0.182389	0.18437	0.122559	0.0547008	0.0389023	0.134089	0.121127	0.139116	0.070329	0.0846687	0.114977	0.333972	0.30551	0.324327	0.124257	0.099783	0.112553	0.0944486	0.146878	0.0315271
13.065	0.107886	0.152729	0.258453	0.111332	0.113449	0.0612372	0.0412177	0.218302	0.119267	0.0895085	0.337304	0.175328	0.174104	0.123116	0.0491601	0.0389466	0.136677	0.116454	0.138723	0.070062	0.0850293	0.114779	0.330001	0.302237	0.322941	0.120065	0.0976164	0.108291	0.0911417	0.145012	0.031653
13.26	0.10822	0.150699	0.257609	0.113749	0.112324	0.0593389	0.0416569	0.215157	0.119357	0.0831145	0.345285	0.168786	0.164752	0.123613	0.0446576	0.0391244	0.138561	0.112976	0.13672	0.0684299	0.0864027	0.113836	0.32724	0.299058	0.321008	0.11614	0.0960208	0.105438	0.0869728	0.143319	0.0318005
13.455	0.109748	0.150796	0.259543	0.114601	0.11206	0.056544	0.040435	0.211566	0.119163	0.0796507	0.349498	0.162585	0.15588	0.123783	0.041431	0.0402817	0.138368	0.111293	0.134443	0.0674735	0.0876369	0.112997	0.325692	0.296111	0.317887	0.113531	0.0956133	0.104273	0.0831176	0.141931	0.0318603
13.65	0.112464	0.14997	0.262179	0.113467	0.114811	0.0548918	0.0393542	0.205633	0.117332	0.079272	0.350032	0.157319	0.148173	0.124562	0.0391164	0.0410753	0.136936	0.109861	0.132663	0.0661758	0.087055	0.112008	0.322781	0.292082	0.313089	0.11246	0.0960208	0.10404	0.0814289	0.14056	0.0316401
13.845	0.115461	0.149328	0.261177	0.110681	0.114907	0.0536617	0.038836	0.198556	0.114394	0.0787748	0.349684	0.151986	0.140667	0.124911	0.0366171	0.0408969	0.135327	0.107888	0.129881	0.0656193	0.0857629	0.110285	0.321442	0.289345	0.312204	0.11147	0.0958925	0.104483	0.0790183	0.138936	0.031545
14.04	0.119398	0.147597	0.259604	0.107693	0.114318	0.0512098	0.0385987	0.193884	0.111494	0.0778403	0.348972	0.147706	0.132923	0.123731	0.0341322	0.0401995	0.135445	0.106226	0.128427	0.0658863	0.0848892	0.109039	0.320347	0.289986	0.308128	0.110143	0.0948092	0.104867	0.0779585	0.137429	0.0314709
14.235	0.123379	0.145804	0.256098	0.105557	0.114327	0.0502252	0.0379216	0.192326	0.10892	0.0761639	0.347467	0.144702	0.126471	0.120898	0.031477	0.0403036	0.135816	0.102859	0.127552	0.0666649	0.0856112	0.107385	0.315327	0.291756	0.304728	0.109014	0.0934114	0.103412	0.0754078	0.135896	0.0313117
14.43	0.126666	0.142868	0.252767	0.10307	0.114195	0.0494519	0.0368934	0.189456	0.107845	0.0733004	0.346725	0.143144	0.12211	0.115565	0.0291998	0.0404446	0.137158	0.100501	0.12644	0.0668358	0.0852389	0.104916	0.308212	0.290487	0.299046	0.108013	0.0924338	0.102061	0.0746037	0.134126	0.030999
14.625	0.128758	0.140056	0.249576	0.101031	0.111541	0.0489596	0.0350565	0.186482	0.107177	0.0699701	0.347837	0.141275	0.118386	0.109884	0.0275902	0.040741	0.137618	0.0993733	0.125668	0.0680374	0.083795	0.101726	0.300771	0.286586	0.292629	0.106149	0.0908382	0.0998836	0.0733695	0.132095	0.0306881
14.82	0.129628	0.137859	0.245595	0.098201	0.109906	0.0483617	0.0350039	0.183701	0.105865	0.0680486	0.347859	0.140133	0.115627	0.10668	0.0263737	0.0417274	0.137893	0.096058	0.125891	0.0694841	0.0805812	0.099897	0.289917	0.283825	0.286271	0.103633	0.0908734	0.0984045	0.0721353	0.130187	0.030229
15.015	0.130112	0.135038	0.239847	0.0947031	0.107217	0.0472455	0.0344148	0.181142	0.103884	0.0656599	0.344892	0.137692	0.112474	0.105998	0.0254242	0.0429738	0.137478	0.0920826	0.125201	0.0707744	0.0782293	0.0979518	0.284094	0.282125	0.280553	0.101141	0.0908155	0.0962849	0.0696668	0.128107	0.029842
15.21	0.132396	0.132401	0.235321	0.0913545	0.100599	0.0464545	0.0338523	0.17859	0.101407	0.063709	0.33976	0.133887	0.109129	0.104952	0.0246824	0.0432035	0.137329	0.0891972	0.124712	0.0720278	0.0767729	0.0960769	0.281369	0.275476	0.273449	0.0979501	0.0909665	0.093455	0.0665343	0.125759	0.0293516
15.405	0.134083	0.127172	0.231453	0.0874788	0.0940956	0.0461552	0.0327272	0.175564	0.0984772	0.0624332	0.335294	0.130727	0.103996	0.103327	0.0231769	0.0428622	0.138701	0.0859561	0.124912	0.0731477	0.0771686	0.0939925	0.281578	0.26666	0.266765	0.0938047	0.091467	0.0902873	0.0635879	0.123347	0.028962
15.6	0.134812	0.121741	0.227903	0.0837872	0.0895258	0.0452674	0.030996	0.174029	0.0957921	0.0619066	0.331489	0.126499	0.0986262	0.101651	0.022198	0.0421946	0.14063	0.0839315	0.124482	0.0748758	0.076668	0.0906269	0.282079	0.258602	0.258474	0.0900316	0.0915366	0.0866886	0.0606181	0.120954	0.028623
15.795	0.133899	0.116081	0.222999	0.0824514	0.0868542	0.0450567	0.0304948	0.177285	0.0940639	0.0600743	0.327366	0.121077	0.0917211	0.0998561	0.023014	0.0413418	0.140637	0.0829526	0.124008	0.076745	0.0760275	0.089474	0.28025	0.255341	0.249659	0.0848498	0.092189	0.083603	0.057893	0.118871	0.0282606
15.99	0.132414	0.110667	0.216495	0.0800963	0.0850439	0.0446176	0.0313212	0.180318	0.093493	0.0578266	0.322122	0.115885	0.0878567	0.0980681	0.0253654	0.0407041	0.139309	0.0806979	0.124156	0.0768042	0.074327	0.0874122	0.278154	0.254456	0.23976	0.0821709	0.0927247	0.0797134	0.0553542	0.116805	0.0278387
16.185	0.130463	0.106492	0.209518	0.0772925	0.0825748	0.0436071	0.0327804	0.179399	0.0937082	0.0551638	0.316411	0.111799	0.0854167	0.0960804	0.0282284	0.0398064	0.136387	0.077946	0.124119	0.0762109	0.0713454	0.0869703	0.274357	0.252815	0.232691	0.0787013	0.0935171	0.0764643	0.0533854	0.114609	0.0273538
16.38	0.128371	0.104445	0.202127	0.0744893	0.0789889	0.0415942	0.0332107	0.176751	0.0940046	0.053762	0.311108	0.108476	0.0832731	0.0931283	0.0311875	0.0392574	0.133346	0.0749052	0.124193	0.0745201	0.0694815	0.0871917	0.270689	0.251219	0.22787	0.0757432	0.0944604	0.0752066	0.0511727	0.112558	0.026917
16.575	0.126526	0.10455	0.195852	0.0729688	0.0755612	0.0405134	0.0331404	0.172939	0.0953029	0.0520189	0.307102	0.10585	0.0818344	0.090206	0.0335763	0.0390721	0.130276	0.071419	0.124045	0.0734003	0.0687361	0.0862023	0.268069	0.249821	0.222804	0.0738332	0.0940872	0.0756963	0.0493792	0.110855	0.0265313
16.77	0.126693	0.10469	0.189401	0.0712375	0.0716153	0.0388524	0.0330348	0.167131	0.0949835	0.0506394	0.301169	0.103995	0.078652	0.0890786	0.03529	0.0388275	0.126419	0.068274	0.123407	0.0711156	0.0684443	0.083245	0.268267	0.248401	0.216283	0.0715157	0.0939942	0.0758832	0.0469225	0.108878	0.0261666
16.965	0.124285	0.105666	0.182941	0.0702618	0.0658413	0.037833	0.0329734	0.159758	0.0959256	0.0483324	0.294679	0.103691	0.0762114	0.0875358	0.0365952	0.0395768	0.123674	0.0651584	0.121871	0.0690756	0.0676646	0.0802517	0.267638	0.246584	0.210915	0.0691051	0.0946348	0.0769078	0.0452229	0.106924	0.0257485
17.16	0.121288	0.106272	0.175252	0.0677921	0.0586612	0.0367694	0.0333777	0.15418	0.0986775	0.0454843	0.287796	0.102549	0.0746761	0.0857708	0.0385237	0.0404745	0.120863	0.0617096	0.11935	0.0674809	0.0668839	0.0756636	0.266939	0.245617	0.206175	0.0655759	0.0945878	0.0774202	0.0447341	0.104846	0.0253801
17.355	0.11982	0.105868	0.166411	0.065068	0.0533093	0.0351874	0.0336327	0.151851	0.100991	0.0405076	0.279036	0.101741	0.0733335	0.0843465	0.0400366	0.0414539	0.117711	0.0593956	0.116094	0.0670137	0.0669183	0.070481	0.263795	0.245187	0.202472	0.0621407	0.094099	0.0765004	0.0461436	0.102777	0.0249416
17.55	0.117729	0.104849	0.160303	0.0618953	0.0522197	0.0334207	0.0335093	0.150442	0.103736	0.0352564	0.267109	0.0998267	0.0723615	0.0815946	0.0418609	0.0426037	0.115271	0.0569555	0.111925	0.0668502	0.0655667	0.0658577	0.260139	0.242904	0.197522	0.0607547	0.0938542	0.075464	0.0472965	0.100658	0.0243393
17.745	0.119056	0.104524	0.155197	0.0575185	0.0529758	0.0325678	0.0322084	0.148855	0.108401	0.0313915	0.252534	0.0964965	0.0708561	0.0788427	0.0427586	0.042522	0.110539	0.0544781	0.109047	0.0670655	0.0639015	0.0627017	0.258916	0.2404	0.192771	0.0582511	0.0929453	0.0731582	0.0483093	0.0985927	0.0237926
17.94	0.119197	0.102827	0.149731	0.0536073	0.0540832	0.0316629	0.0314617	0.148172	0.111999	0.0295523	0.237403	0.0932922	0.0708337	0.076855	0.0433738	0.0429674	0.105183	0.0518528	0.10614	0.0674217	0.0620611	0.0584045	0.257856	0.235567	0.188089	0.0566446	0.0906738	0.0716565	0.0493113	0.0964786	0.0231548
18.135	0.120533	0.0995488	0.140547	0.0483781	0.054628	0.030784	0.0315142	0.145873	0.114328	0.0278904	0.223808	0.0906962	0.0732812	0.0750601	0.0449311	0.0428932	0.0998203	0.049887	0.103172	0.0674585	0.0598953	0.0541769	0.258089	0.230828	0.183675	0.0560509	0.0889038	0.0694321	0.0500676	0.09435	0.0225811
18.33	0.121288	0.0967539	0.131995	0.0438608	0.0557619	0.0300544	0.0324463	0.142573	0.116902	0.0265408	0.210478	0.0886338	0.0757137	0.0727087	0.0458288	0.0426561	0.0945691	0.0479137	0.100799	0.0669693	0.0566001	0.0488434	0.257996	0.228068	0.179634	0.0574839	0.0864119	0.0677316	0.0506378	0.0923398	0.0221013
18.525	0.120621	0.093783	0.122864	0.0432983	0.0580734	0.0301424	0.033615	0.139213	0.118348	0.0263924	0.200821	0.0857259	0.078644	0.0706318	0.0461182	0.0422181	0.0904602	0.0466971	0.0986113	0.0657603	0.0545626	0.044034	0.256774	0.225052	0.174906	0.0580188	0.0840474	0.0659382	0.0506612	0.0905528	0.0216005
18.72	0.117475	0.0914013	0.114928	0.0422877	0.061255	0.0284814	0.0364795	0.137018	0.119705	0.0254802	0.19488	0.0817948	0.0815369	0.0688737	0.0452504	0.0419436	0.0866626	0.0459997	0.0961488	0.0652706	0.0540034	0.0414716	0.25356	0.222443	0.172216	0.0574478	0.0816838	0.0632483	0.0502999	0.0889395	0.0211969
18.915	0.115066	0.0890632	0.110138	0.04191	0.0640588	0.0262053	0.0397484	0.135371	0.121701	0.0248052	0.189703	0.0781457	0.083829	0.0675536	0.0429284	0.0430416	0.084912	0.04617	0.0943987	0.0648925	0.0526409	0.0407145	0.250579	0.219742	0.166335	0.0562949	0.0805309	0.0612452	0.0507074	0.08767	0.0207809
19.11	0.112324	0.0885621	0.107704	0.0413652	0.0663266	0.0249398	0.0422181	0.132092	0.123963	0.0249911	0.185853	0.0740812	0.0869147	0.0685474	0.0412889	0.0447329	0.0828277	0.0482176	0.0919956	0.0654858	0.0505447	0.0397821	0.24896	0.213942	0.162317	0.0558522	0.0801695	0.0606508	0.0502303	0.086789	0.0203446
19.305	0.108466	0.0891512	0.10599	0.0412772	0.0660805	0.023261	0.0443012	0.128213	0.126143	0.0257622	0.183353	0.0700908	0.0893472	0.0704684	0.0396051	0.0460307	0.0807882	0.05246	0.089147	0.0659381	0.0491009	0.0383617	0.248541	0.205266	0.159173	0.0537091	0.081148	0.0606047	0.0506965	0.0859474	0.0199223
19.5	0.104433	0.0892917	0.10476	0.0412247	0.0658602	0.0228567	0.0464899	0.124519	0.127982	0.0261408	0.179341	0.0667605	0.089273	0.0724561	0.0377215	0.047173	0.0790082	0.0543291	0.0872778	0.0674436	0.0488678	0.0377329	0.247947	0.198022	0.157274	0.0518452	0.0815781	0.0608377	0.0509413	0.0851513	0.0195269
19.695	0.102051	0.089951	0.10288	0.0402407	0.0659653	0.0220221	0.0481162	0.122747	0.129125	0.026371	0.173859	0.0640828	0.0901184	0.0742729	0.0357114	0.0474699	0.0771984	0.0551003	0.0858236	0.0683632	0.0499502	0.0372206	0.244815	0.192875	0.156086	0.0500986	0.0818347	0.0617928	0.0507786	0.0843765	0.0191297
19.89	0.100627	0.0897662	0.101851	0.0406976	0.0639879	0.0217936	0.0486698	0.120855	0.130794	0.0254146	0.166746	0.0613235	0.0907641	0.0745324	0.0340425	0.0475367	0.0755888	0.0557678	0.0842509	0.0682297	0.0509866	0.0345543	0.240984	0.189265	0.156633	0.0483404	0.0821022	0.0625382	0.051384	0.0834492	0.0188075
20.085	0.0986231	0.0897219	0.101526	0.0407064	0.0619054	0.0213368	0.0475713	0.117985	0.132492	0.0245174	0.159589	0.0594917	0.0901483	0.0736646	0.0332933	0.0469134	0.0735338	0.055716	0.0848074	0.0686825	0.0515567	0.0330517	0.236407	0.186388	0.158368	0.047304	0.0824283	0.0629926	0.0525595	0.082527	0.0185038
20.28	0.0948708	0.088421	0.101359	0.0412513	0.0607544	0.0205458	0.0460426	0.113304	0.133902	0.0239758	0.154256	0.0580231	0.0898888	0.072878	0.0323886	0.0463869	0.0713015	0.0558271	0.0843695	0.0687274	0.0506487	0.0309782	0.234253	0.185643	0.160745	0.0480142	0.0819278	0.0621894	0.0540151	0.0816168	0.018391
20.475	0.090916	0.0887285	0.101474	0.0429034	0.0604033	0.0197637	0.0461046	0.1101	0.133842	0.0240202	0.151059	0.0562506	0.0892661	0.0735829	0.03201	0.0463794	0.0680454	0.0550479	0.0836207	0.0687648	0.0498563	0.0285676	0.231692	0.187308	0.163097	0.0470005	0.0803674	0.0616771	0.0550515	0.0809276	0.0183558
20.67	0.0883938	0.0887108	0.100463	0.0438791	0.0605874	0.0197112	0.0457705	0.105924	0.133976	0.0242279	0.148107	0.0557983	0.0880794	0.073702	0.0313798	0.0456376	0.0657832	0.0549513	0.0836725	0.0686756	0.0481794	0.027636	0.229409	0.186772	0.166823	0.0461042	0.0787843	0.0613978	0.0567284	0.0803195	0.0182819
20.865	0.0870839	0.0881748	0.102994	0.0423232	0.0609829	0.0182963	0.0458414	0.0965488	0.132552	0.0259267	0.14336	0.0557021	0.0869296	0.0735017	0.0299849	0.0453781	0.0641144	0.0554853	0.0833906	0.0685496	0.0463624	0.0260404	0.229736	0.182266	0.170608	0.0458132	0.0779576	0.0618515	0.0585445	0.0795275	0.0181773
21.06	0.0872155	0.0862506	0.109849	0.0404071	0.0619054	0.0187886	0.044927	0.0866322	0.129978	0.0277366	0.137908	0.0561844	0.0847935	0.0735466	0.0275593	0.0450662	0.0627643	0.0552183	0.0834205	0.0689501	0.0443015	0.0236768	0.230248	0.177631	0.173484	0.0445446	0.0776658	0.0618162	0.0605359	0.0787243	0.0181128
21.255	0.0901067	0.0855033	0.113997	0.0394143	0.0642783	0.0194037	0.0444347	0.0805943	0.125898	0.0287454	0.133057	0.0569929	0.0831097	0.0737025	0.024778	0.0451404	0.0633277	0.0565758	0.0838354	0.0683712	0.0431251	0.0217785	0.22977	0.176606	0.174858	0.0435426	0.0776071	0.0624568	0.0627025	0.0784039	0.0180503
21.45	0.0910995	0.0837277	0.117521	0.0397744	0.0669765	0.0213811	0.0444347	0.0762846	0.121515	0.0297168	0.130913	0.056837	0.0818194	0.0739028	0.0216036	0.0451922	0.0635873	0.0579702	0.0844138	0.0683044	0.0429742	0.0181798	0.230352	0.180658	0.175324	0.0433565	0.0776423	0.0625734	0.0643451	0.0783579	0.018177
21.645	0.0916709	0.0816541	0.12166	0.038729	0.0698416	0.0230946	0.0441006	0.0737629	0.115299	0.0299245	0.129659	0.0565993	0.0816635	0.0740213	0.0200015	0.0450438	0.0650484	0.0594095	0.0852447	0.0673474	0.042928	0.0162002	0.23147	0.18315	0.175627	0.04352	0.0790166	0.0614901	0.0665813	0.0784055	0.018284
21.84	0.0896232	0.0803355	0.1287	0.0380786	0.0728473	0.0250283	0.0433976	0.0726206	0.109172	0.031712	0.128465	0.0554794	0.0813671	0.0733169	0.0199492	0.044554	0.0670137	0.0604556	0.08612	0.0669544	0.0428006	0.0150699	0.231621	0.183593	0.176406	0.0454066	0.0802743	0.0616293	0.0696903	0.0786787	0.0182881
22.035	0.0894473	0.0803	0.133261	0.0359866	0.074719	0.0266805	0.0426509	0.0725314	0.10306	0.0348276	0.128294	0.0534026	0.0819753	0.0738953	0.020142	0.0432558	0.0699439	0.0611899	0.0870696	0.0666206	0.0435343	0.0129737	0.230573	0.182475	0.178689	0.0465477	0.0803674	0.0596966	0.0715299	0.0788152	0.0182958
22.23	0.0896675	0.0806955	0.135502	0.0339301	0.0761516	0.0275417	0.0417372	0.073874	0.0947533	0.0372825	0.129392	0.0522827	0.0820715	0.0738211	0.0198226	0.0424841	0.0717314	0.0634078	0.0879967	0.0664502	0.0444666	0.0121822	0.228279	0.181765	0.179201	0.0483647	0.0812754	0.0588346	0.0728228	0.0788892	0.0181968
22.425	0.0903623	0.0816883	0.135625	0.032893	0.0759491	0.0278581	0.0408583	0.0751567	0.0862162	0.0395373	0.130275	0.0514517	0.0817746	0.0739252	0.0196741	0.0418384	0.0726809	0.0653362	0.0878776	0.0655675	0.0459809	0.0117747	0.224762	0.179774	0.179364	0.0507174	0.0820435	0.0600689	0.0732068	0.0787668	0.0179711
22.62	0.091083	0.0827957	0.135195	0.0325064	0.0751581	0.0301519	0.0395928	0.0746152	0.0787845	0.0421776	0.131714	0.0523345	0.0804026	0.0745784	0.0199711	0.0412227	0.0726291	0.0672273	0.0892426	0.0640471	0.0475883	0.0126836	0.218881	0.179926	0.179783	0.0516381	0.0821483	0.0595566	0.073102	0.078646	0.0176975
22.815	0.0899048	0.0837714	0.137418	0.0328842	0.0737521	0.0316901	0.0390302	0.0754681	0.0713378	0.0437797	0.133227	0.0529497	0.0786445	0.075906	0.0203118	0.0412152	0.0733559	0.0693116	0.0904223	0.0635205	0.0484846	0.0118678	0.211346	0.180473	0.180645	0.0531171	0.0817643	0.060302	0.0729738	0.0785819	0.0174677
23.01	0.0895973	0.0850546	0.139923	0.0321989	0.0726448	0.0325602	0.0379666	0.0753196	0.0648844	0.0457898	0.133605	0.0530458	0.0759001	0.0771369	0.0200304	0.0414374	0.0742531	0.0725752	0.0906225	0.0625934	0.0481819	0.0100399	0.206688	0.183536	0.181705	0.0537342	0.081963	0.0620015	0.0724497	0.0785324	0.0174998
23.205	0.0889822	0.0850546	0.143192	0.0318382	0.0723727	0.0335536	0.0363055	0.0755273	0.0591729	0.0473476	0.134006	0.0534464	0.071702	0.0771738	0.0192293	0.0417786	0.07455	0.0749639	0.0902669	0.0618148	0.0497423	0.00852649	0.205442	0.183955	0.183021	0.053268	0.0835351	0.0630496	0.0720196	0.0784427	0.0176162
23.4	0.0887804	0.0834727	0.145398	0.0306252	0.070861	0.0330531	0.0351191	0.0767658	0.0537363	0.0484525	0.135186	0.0533946	0.0681346	0.0769068	0.0180427	0.0417861	0.0752176	0.0767663	0.0893099	0.0612284	0.0519315	0.00702395	0.20472	0.1825	0.184023	0.0516607	0.0854913	0.0640516	0.071903	0.0781221	0.0177404
23.595	0.0884551	0.0828931	0.146295	0.0275233	0.0674687	0.032614	0.0346534	0.0781676	0.0501166	0.0482304	0.134703	0.0540995	0.0646703	0.0764619	0.0169078	0.041675	0.0757735	0.0771444	0.0887609	0.061206	0.0533284	0.00384531	0.207305	0.182336	0.184256	0.0503569	0.0861436	0.0654837	0.0727884	0.0777125	0.0180016
23.79	0.0900371	0.0820319	0.148632	0.0262312	0.0612024	0.0336682	0.0319907	0.0786792	0.04646	0.0475927	0.134288	0.0543366	0.0617256	0.0772336	0.0162328	0.0414304	0.0759369	0.0766702	0.0889761	0.061191	0.05426	0.00186569	0.211707	0.183571	0.183476	0.0510562	0.0865511	0.0667649	0.0735338	0.0774942	0.0183426
23.985	0.0908894	0.0807841	0.151972	0.0263015	0.0570983	0.0348103	0.0291173	0.0785831	0.042937	0.0464953	0.134644	0.0547516	0.060257	0.0779679	0.016982	0.0402806	0.0756475	0.0763364	0.0897916	0.0610052	0.0562396	0.000491436	0.217564	0.184258	0.182836	0.0533267	0.0876453	0.0675681	0.0737317	0.077597	0.0187037
24.18	0.0923043	0.0800108	0.15416	0.0262401	0.0538902	0.0359708	0.0271658	0.0786873	0.0397103	0.0449818	0.133658	0.0548477	0.0577203	0.0776416	0.0174942	0.0383522	0.0734595	0.072887	0.0905852	0.0598036	0.0582427	-0.000975885	0.220523	0.184026	0.18208	0.0558421	0.0894857	0.0680695	0.0746985	0.0772952	0.0189275
24.375	0.0946772	0.0787978	0.152613	0.0257301	0.0519305	0.0365333	0.0251884	0.0782942	0.037493	0.0440771	0.132827	0.0557449	0.0561406	0.0771893	0.018503	0.0363202	0.0701811	0.0687781	0.091861	0.0583798	0.0594425	-0.00170955	0.220743	0.183758	0.179448	0.0597435	0.0900567	0.0690128	0.07535	0.0767967	0.0189136
24.57	0.100636	0.078851	0.150117	0.0264508	0.0494526	0.0361992	0.0233072	0.0789174	0.0379976	0.0432761	0.134934	0.0561235	0.0563777	0.0766408	0.0198157	0.0346807	0.0666724	0.0667974	0.0931737	0.0568818	0.0591751	-0.000475319	0.219916	0.183234	0.178224	0.0627369	0.0908843	0.0697926	0.0751404	0.0767562	0.0188764
24.765	0.104837	0.0789915	0.146628	0.0289028	0.0476511	0.0376843	0.0217519	0.0781532	0.0399116	0.0424601	0.136284	0.0549817	0.0553395	0.0760331	0.0222338	0.0338054	0.0652038	0.0659963	0.0946204	0.0554282	0.0568114	0.00176004	0.218693	0.180882	0.177014	0.0652171	0.0908021	0.0696643	0.075687	0.0766699	0.018668
24.96	0.107262	0.0787365	0.143297	0.0320223	0.0469746	0.0388796	0.0202136	0.0778419	0.0410315	0.0427047	0.139918	0.053669	0.0535222	0.0765303	0.0243555	0.0323144	0.0643654	0.0645945	0.0955923	0.0544044	0.0547152	0.0054166	0.217901	0.177295	0.175989	0.0668588	0.0894631	0.0694656	0.0755009	0.0765805	0.0184593
25.155	0.108968	0.0784644	0.140889	0.0358892	0.0458755	0.0404438	0.0201959	0.0777676	0.0420398	0.0436243	0.143115	0.0527414	0.0530181	0.0773239	0.0260095	0.0314166	0.0638911	0.0635632	0.0954588	0.0533881	0.0523742	0.00864303	0.21655	0.173767	0.174312	0.0684661	0.088275	0.0703628	0.0745576	0.0765997	0.018193
25.35	0.110347	0.0802311	0.139282	0.0397035	0.0456028	0.0424301	0.0199586	0.0787396	0.042655	0.0450411	0.145466	0.0527414	0.051683	0.0786889	0.0276709	0.0309793	0.0633122	0.0608188	0.0967053	0.0523201	0.0515123	0.0123348	0.215664	0.168922	0.172285	0.0693281	0.0888804	0.0724355	0.0745459	0.0769064	0.0179051
25.545	0.111973	0.0808727	0.138482	0.0429642	0.0441614	0.0428256	0.02038	0.0795033	0.0435004	0.0462352	0.146682	0.0534309	0.0513267	0.0788592	0.0291176	0.0297702	0.0641875	0.0600476	0.0986556	0.051378	0.0492887	0.016201	0.215058	0.161586	0.169863	0.0716339	0.091047	0.0734835	0.0740571	0.0771232	0.0175937
25.74	0.113889	0.0816111	0.139035	0.0447656	0.0433793	0.0435374	0.0214171	0.0800224	0.0436932	0.0463094	0.147706	0.053127	0.0514528	0.0798675	0.03023	0.0286135	0.0651595	0.059002	0.10054	0.0500061	0.0480192	0.021174	0.215803	0.15659	0.167755	0.0744285	0.0929914	0.074706	0.0725084	0.0774945	0.0174347
25.935	0.115867	0.0822439	0.138939	0.0466203	0.0423947	0.044038	0.0217069	0.0803786	0.0443532	0.0467991	0.148767	0.0519697	0.0506368	0.0812993	0.0315357	0.0275155	0.0678665	0.0577336	0.102899	0.0491158	0.0471346	0.026193	0.214196	0.154482	0.164343	0.0780498	0.0941208	0.0730995	0.0717747	0.0777956	0.0172346
26.13	0.114671	0.0830608	0.13414	0.0491779	0.0419467	0.0435893	0.0217247	0.0820699	0.0464819	0.0493882	0.150317	0.0507681	0.0505551	0.0818926	0.0331678	0.0262028	0.0718943	0.0571473	0.105405	0.0476915	0.0470298	0.0324229	0.210272	0.152234	0.162561	0.0816595	0.0952158	0.0713069	0.0696786	0.0780577	0.0168516
26.325	0.111007	0.0832544	0.130599	0.0512079	0.0409798	0.0434223	0.0215051	0.0840651	0.0490854	0.0506715	0.151066	0.0492029	0.0497097	0.0824709	0.0342059	0.0252389	0.0758478	0.0557454	0.105702	0.046201	0.047356	0.0354741	0.207023	0.149102	0.161315	0.0853864	0.0968114	0.068337	0.0679547	0.0779292	0.0165566
26.52	0.108783	0.0837119	0.126917	0.0519109	0.0401888	0.0419808	0.0217424	0.0865574	0.0526384	0.051903	0.150754	0.0479644	0.0494352	0.0827972	0.0357114	0.0245489	0.0800902	0.05421	0.105517	0.0443912	0.0477518	0.0387231	0.201678	0.142324	0.159941	0.0878323	0.0974629	0.0643543	0.0664169	0.0775254	0.0161126
26.715	0.106683	0.0847402	0.123032	0.0532726	0.0394593	0.0407501	0.0216633	0.0874551	0.0577267	0.0524146	0.150361	0.046444	0.0481893	0.0835315	0.0366011	0.0241334	0.083821	0.0524888	0.104678	0.0425145	0.0473677	0.0418204	0.194912	0.137597	0.159685	0.0890782	0.0972181	0.0596731	0.0650544	0.0769782	0.0157205
26.91	0.105768	0.0859798	0.117768	0.0527012	0.0388436	0.0395548	0.0221821	0.0889312	0.0621176	0.0518063	0.150613	0.0454576	0.0470096	0.0843476	0.035956	0.0243267	0.0872773	0.051072	0.104842	0.0408163	0.0462148	0.0438009	0.188274	0.135419	0.160395	0.0895679	0.0973346	0.0546658	0.0615379	0.0763649	0.015504
27.105	0.103861	0.0871751	0.11398	0.0546172	0.0384215	0.038922	0.0227004	0.0897772	0.0664049	0.0502042	0.150325	0.0443452	0.0447698	0.0844143	0.035541	0.0243641	0.0892201	0.0496183	0.104159	0.0391624	0.0436642	0.0468638	0.183453	0.133811	0.159591	0.0892417	0.0973933	0.0505782	0.0578696	0.0756707	0.0153259
27.3	0.103158	0.0881862	0.110429	0.0571046	0.0381399	0.0383772	0.0229725	0.0872698	0.0707658	0.0491585	0.149827	0.0433882	0.0431607	0.0854749	0.0352372	0.0245943	0.0908148	0.0481049	0.104745	0.0365141	0.0415563	0.0496123	0.179738	0.132332	0.158275	0.0885894	0.0966479	0.0469795	0.0546784	0.0750287	0.0151906
27.495	0.101927	0.0879926	0.109207	0.0582468	0.0384918	0.0386847	0.023385	0.0833687	0.0768106	0.0498336	0.150295	0.0419121	0.0423597	0.0865131	0.0350818	0.0253136	0.0926396	0.0468066	0.104968	0.0341109	0.0383072	0.0509866	0.176675	0.132367	0.159918	0.0872386	0.0965549	0.0422866	0.0517672	0.0746224	0.0152335
27.69	0.100309	0.0882387	0.110482	0.0582822	0.037859	0.0368567	0.0243076	0.081507	0.0810605	0.0496926	0.150651	0.0402951	0.0427602	0.0870247	0.0341029	0.0263742	0.0936036	0.0460648	0.104701	0.0327832	0.0353374	0.052069	0.175383	0.132867	0.162702	0.0857009	0.0966245	0.0384322	0.0502529	0.074356	0.0154125
27.885	0.0994311	0.0882476	0.110139	0.0592054	0.0372876	0.0358019	0.0239476	0.0781767	0.0839086	0.0505235	0.152	0.0396649	0.0435762	0.0871657	0.0325606	0.0283395	0.0945899	0.0465396	0.105108	0.0314332	0.033393	0.055132	0.174509	0.130608	0.166335	0.0854217	0.0971485	0.0346356	0.0501481	0.0743096	0.0155477
28.08	0.0977878	0.0879489	0.108795	0.0591618	0.0367162	0.0346243	0.0251163	0.0756256	0.0866236	0.0515542	0.153202	0.0394278	0.0430347	0.0872474	0.0315662	0.029712	0.095658	0.0461909	0.105465	0.0311736	0.0309128	0.0593008	0.172681	0.124738	0.168466	0.0872378	0.0964375	0.0305598	0.0489365	0.0739966	0.0155517
28.275	0.0954763	0.087668	0.106932	0.0598913	0.0370503	0.0333233	0.0261357	0.073623	0.08899	0.0525112	0.155538	0.0396798	0.0418849	0.0881894	0.030513	0.0311955	0.0971709	0.0469102	0.105665	0.0306839	0.0276637	0.0634345	0.169513	0.122025	0.168908	0.0893927	0.0950523	0.0277182	0.0486565	0.0738413	0.0155364
28.47	0.0936394	0.0899004	0.105175	0.0606298	0.0375863	0.0324792	0.0263641	0.0718798	0.0913339	0.0534458	0.157059	0.0400585	0.0394219	0.0888944	0.0298305	0.0323598	0.0977792	0.0477556	0.106058	0.0311144	0.0243333	0.0677199	0.16666	0.120081	0.169071	0.092246	0.0938994	0.0241774	0.0486103	0.073778	0.0155665
28.665	0.0924441	0.0906736	0.104234	0.0617283	0.0381842	0.0319692	0.0259427	0.0707076	0.0930396	0.0542245	0.156547	0.0407778	0.0377979	0.0904671	0.029556	0.0343325	0.0971565	0.0487126	0.106718	0.0312404	0.0201762	0.0723893	0.16248	0.117379	0.169862	0.0952502	0.0936781	0.0202181	0.0480041	0.0736514	0.0155534
28.86	0.0901503	0.0923258	0.100974	0.0630115	0.038817	0.0296229	0.0261452	0.0694841	0.0968671	0.0548845	0.155346	0.0421647	0.035862	0.0904079	0.0292372	0.0361424	0.0970449	0.0499067	0.108001	0.0302909	0.0166596	0.0744277	0.159568	0.113128	0.170432	0.0959369	0.0934685	0.0165733	0.0465368	0.0732212	0.0155569
29.055	0.087382	0.0930111	0.0967995	0.0622908	0.0395637	0.0278739	0.0269184	0.0686756	0.100264	0.0554778	0.153543	0.0431217	0.0330433	0.0897697	0.0292746	0.0381156	0.0956286	0.0500183	0.108305	0.0296901	0.0139925	0.0756501	0.154618	0.108028	0.170188	0.0955294	0.091955	0.0130215	0.0460706	0.0723386	0.0154085
29.25	0.0844029	0.0942412	0.0923789	0.0623522	0.040504	0.0247892	0.0276391	0.0688016	0.101926	0.0559083	0.152312	0.0440713	0.0309515	0.0891833	0.0290669	0.0405332	0.095807	0.0509161	0.109552	0.0292228	0.012339	0.0771879	0.149972	0.105174	0.168976	0.0940856	0.0901967	0.0102965	0.0451735	0.0716538	0.0152751
29.445	0.0810454	0.0950764	0.0901022	0.0622649	0.0417961	0.0218626	0.028887	0.0694617	0.101814	0.05599	0.150554	0.0442715	0.0288078	0.0884639	0.028748	0.0422614	0.0967341	0.0505748	0.10999	0.0291929	0.0112322	0.0783408	0.148039	0.102962	0.167974	0.09249	0.0888804	0.00739623	0.0444515	0.0710229	0.0152171
29.64	0.0754119	0.0954017	0.0895226	0.0608848	0.0433078	0.0201579	0.029845	0.0702478	0.0985723	0.0557155	0.14614	0.0445311	0.0269093	0.0881371	0.028481	0.043856	0.0976094	0.050523	0.110242	0.029163	0.0118141	0.0777589	0.148284	0.103066	0.166239	0.0905917	0.0866089	0.00567318	0.0448012	0.0703275	0.0150436
29.835	0.0715976	0.0942766	0.0888721	0.0587403	0.0448549	0.0170732	0.0307941	0.070871	0.094159	0.0548252	0.143448	0.0454582	0.0251956	0.0884709	0.0266263	0.0454806	0.0965269	0.0502117	0.109744	0.0289627	0.0132462	0.0784347	0.148494	0.104254	0.163957	0.0905808	0.0850142	0.00419412	0.0448012	0.0696264	0.0149295
30.03	0.0699454	0.0941716	0.0875364	0.0560776	0.0462609	0.0138302	0.0307675	0.0701811	0.0913627	0.0537278	0.140859	0.0462667	0.0241574	0.0885521	0.025217	0.04755	0.0954663	0.0513689	0.109114	0.0295042	0.0154707	0.0780272	0.148913	0.10649	0.16171	0.0902898	0.0844784	0.00280897	0.0452431	0.0691499	0.0148329
30.225	0.0682224	0.0948303	0.0858842	0.0537484	0.0478871	0.0111935	0.0298538	0.0696764	0.0894866	0.0519697	0.140265	0.0465487	0.0222215	0.0888634	0.0240084	0.0494341	0.0942716	0.052719	0.108913	0.0298973	0.0182192	0.0757332	0.148843	0.10897	0.159147	0.0894396	0.0825457	0.00112029	0.0460706	0.0686201	0.014795
30.42	0.0678446	0.0952783	0.0845921	0.0522367	0.0482826	0.00773098	0.0291242	0.0693795	0.0868688	0.0500856	0.141927	0.046452	0.0202338	0.0881366	0.0224063	0.051229	0.092818	0.0562501	0.108735	0.03121	0.0203975	0.0734508	0.145291	0.110182	0.156946	0.0887764	0.0803917	-0.000323556	0.0464203	0.0680122	0.0147365
30.615	0.0675282	0.0959636	0.0829399	0.0504264	0.0504536	0.00606111	0.0292299	0.0694462	0.0846958	0.0484985	0.145532	0.0458368	0.0175711	0.0871059	0.0209153	0.052727	0.0919726	0.0593133	0.107526	0.0315806	0.0228777	0.0682456	0.140645	0.110508	0.156167	0.0886716	0.0766647	-0.00108069	0.0472705	0.0674239	0.0146896
30.81	0.06788	0.0957699	0.0818326	0.0486249	0.051218	0.00439123	0.0289483	0.069105	0.0832047	0.0475121	0.147973	0.0451468	0.0155829	0.0858749	0.0189126	0.0547441	0.0912084	0.0617982	0.105293	0.0320772	0.0263012	0.0625977	0.135265	0.111091	0.153908	0.0881014	0.0743472	-0.00170955	0.048633	0.0667459	0.0145641
31.005	0.0687242	0.0957351	0.0837575	0.0484231	0.0516223	0.00396981	0.02995	0.0678516	0.0818696	0.0452718	0.149226	0.0456216	0.0146851	0.084762	0.01688	0.0561534	0.0892575	0.0626511	0.102801	0.0322556	0.0290489	0.0571359	0.131527	0.110707	0.152207	0.0878801	0.0725654	-0.000848438	0.0492618	0.0662397	0.0144073
31.2	0.0702713	0.0955769	0.0869567	0.0469373	0.05113	0.00428619	0.0307764	0.0664497	0.0792293	0.0416147	0.150361	0.0454138	0.0142029	0.0837382	0.0148181	0.0573993	0.0861275	0.062525	0.10019	0.0330124	0.0299334	0.0511274	0.128883	0.110765	0.150833	0.0867624	0.070912	0.000455382	0.049448	0.065522	0.0143189
31.395	0.0715628	0.09664	0.0895055	0.0457509	0.0515432	0.00376795	0.0320065	0.0642174	0.077397	0.0397455	0.148766	0.0451912	0.013906	0.0819209	0.0131717	0.0583707	0.0821297	0.0624359	0.0999522	0.0334941	0.0312498	0.0473074	0.126577	0.111848	0.148935	0.0842931	0.0679538	0.00270248	0.0495997	0.0648945	0.0141564
31.59	0.0730656	0.0985206	0.0912982	0.0449776	0.0512971	0.0031529	0.0329645	0.0629042	0.0754237	0.0366524	0.147357	0.0449241	0.0139134	0.0802301	0.0119033	0.0590164	0.0776496	0.062799	0.0994257	0.0348366	0.0323097	0.0448154	0.12447	0.114328	0.147316	0.0810323	0.0668244	0.00557927	0.0502638	0.0644569	0.0140291
31.785	0.0748671	0.0987927	0.0927308	0.0441607	0.0512268	0.00277514	0.0342389	0.0618137	0.0718708	0.0342716	0.146118	0.0438635	0.0139503	0.0785094	0.0108133	0.0590762	0.0727247	0.0638003	0.0991886	0.0364163	0.0344402	0.0426497	0.122001	0.114735	0.144753	0.079658	0.0672554	0.00823386	0.0494362	0.0639439	0.0138345
31.98	0.0771172	0.0978524	0.0948315	0.0440551	0.0518514	0.0021158	0.0357152	0.0593139	0.0680289	0.0322172	0.143952	0.0426918	0.0146328	0.0773297	0.0106649	0.0592316	0.0685047	0.0649501	0.0988548	0.0382406	0.0369087	0.0410775	0.120464	0.113827	0.142331	0.0777363	0.0672554	0.0102839	0.0506353	0.0635404	0.013591
32.175	0.07913	0.0962091	0.0952182	0.0440551	0.0529239	0.00149189	0.0377982	0.0564434	0.0632076	0.0303032	0.142187	0.0422171	0.015374	0.0762173	0.0109169	0.0590314	0.0646778	0.066634	0.0984836	0.0401098	0.0403908	0.0395406	0.118892	0.114375	0.140503	0.077037	0.0676629	0.0123214	0.0533603	0.0633349	0.0133681
32.37	0.0817579	0.0940115	0.0951745	0.0444151	0.0544008	0.00129889	0.0398813	0.0546116	0.0588541	0.0284265	0.140615	0.0424467	0.0159375	0.0744817	0.0114659	0.058727	0.0627867	0.068407	0.0975939	0.0423645	0.043733	0.0369087	0.116773	0.114107	0.139269	0.0759193	0.0680243	0.0154078	0.0556082	0.0632209	0.0131218
32.565	0.0830678	0.092122	0.0938565	0.0454522	0.0549368	0.00134255	0.0405318	0.0541593	0.0543596	0.0260009	0.1381	0.042914	0.0158707	0.0725757	0.0119551	0.0583638	0.0620743	0.0715001	0.0981354	0.0442486	0.0461553	0.0362681	0.115446	0.113932	0.136416	0.0759537	0.0679195	0.0173531	0.0581588	0.0630748	0.0128824
32.76	0.0852913	0.0894676	0.0915981	0.0451706	0.0558682	0.00197532	0.0410772	0.0534106	0.0513406	0.0241542	0.135697	0.0428104	0.014565	0.070729	0.0128673	0.0576818	0.0628011	0.074141	0.0994481	0.0458432	0.0474952	0.0361867	0.11293	0.112872	0.131944	0.0773044	0.0673141	0.0199028	0.059871	0.0628192	0.0125882
32.955	0.0874971	0.0868485	0.0910615	0.0435007	0.0573356	0.00301243	0.0423162	0.0530843	0.0493679	0.0217211	0.132181	0.0422539	0.0126659	0.0686078	0.014714	0.0564658	0.0636391	0.0746157	0.100449	0.0468146	0.0478909	0.0349877	0.110741	0.113979	0.127251	0.0777815	0.0673376	0.0230354	0.0596849	0.0624428	0.0123415
33.15	0.0883849	0.0851787	0.0901212	0.043483	0.0587327	0.00574536	0.0419739	0.0538554	0.0481738	0.0182499	0.129214	0.0415421	0.0124512	0.0665827	0.0163535	0.0551451	0.0638917	0.0741484	0.10131	0.0469631	0.050138	0.0351974	0.109367	0.114701	0.123362	0.0772349	0.0678968	0.0253881	0.0606164	0.0622552	0.0120778
33.345	0.089	0.0852578	0.0886709	0.0436146	0.0589257	0.0080828	0.0409811	0.0547825	0.0467126	0.0152902	0.123792	0.0396136	0.012659	0.0645133	0.0183636	0.054092	0.0639584	0.0733768	0.102185	0.0471858	0.052386	0.0335908	0.109145	0.117519	0.120019	0.0768391	0.0684552	0.0276243	0.0598827	0.061949	0.0118853
33.54	0.0893866	0.085328	0.0879502	0.0445024	0.0600419	0.0092433	0.039856	0.0551013	0.0442053	0.0130873	0.119023	0.0377739	0.0138462	0.0626511	0.0202696	0.0530832	0.0640027	0.0720865	0.103994	0.0462737	0.0557399	0.0328572	0.108645	0.120476	0.117609	0.0758606	0.0681056	0.0306176	0.0596262	0.061767	0.0117531
33.735	0.0903794	0.0853457	0.0869567	0.0444322	0.0606393	0.00985835	0.0391524	0.0554501	0.0419805	0.0121751	0.117013	0.0363939	0.014558	0.0602255	0.0211593	0.0518448	0.0643883	0.070588	0.105812	0.0458213	0.0593151	0.0311685	0.108132	0.123283	0.114965	0.0736596	0.0671045	0.0341233	0.0588699	0.0615446	0.0117149
33.93	0.0915215	0.0839574	0.0864645	0.044019	0.0613689	0.0112998	0.0388005	0.0566885	0.0393103	0.0120934	0.115522	0.0357563	0.015255	0.0575772	0.0224127	0.0512958	0.0647221	0.0691562	0.106799	0.0464296	0.0618883	0.0305975	0.107853	0.124774	0.112974	0.0727398	0.0655089	0.0375115	0.0578687	0.0614539	0.0116178
34.125	0.0937014	0.0836588	0.085471	0.0441335	0.0623009	0.0129874	0.0373857	0.0577267	0.0369664	0.0116854	0.115003	0.0342802	0.01593	0.0549593	0.0236218	0.0501385	0.0650927	0.0682142	0.10757	0.0459922	0.0636584	0.0302713	0.108994	0.126008	0.111169	0.0717387	0.0654971	0.0400622	0.0558774	0.0613826	0.0116363
34.32	0.0933933	0.0813827	0.0838802	0.0434571	0.0630482	0.0151053	0.0357335	0.0585427	0.0353493	0.0118264	0.114966	0.0325889	0.0167086	0.052853	0.0254316	0.0488851	0.0653224	0.0672946	0.108104	0.0455175	0.0639032	0.0277903	0.111101	0.12794	0.110459	0.0703644	0.0648096	0.0424837	0.0534206	0.0610918	0.0116838
34.515	0.0946588	0.0785878	0.0839859	0.0429116	0.064384	0.016784	0.0343541	0.0593956	0.0347485	0.0127311	0.115396	0.0316324	0.0174947	0.0508354	0.0274487	0.0482026	0.0643504	0.0670719	0.108045	0.0443527	0.064008	0.025508	0.111369	0.129967	0.109306	0.0686875	0.0645069	0.0437179	0.050673	0.060866	0.0117159
34.71	0.0955548	0.0760915	0.0838625	0.0421473	0.0657634	0.0183128	0.0330885	0.0591579	0.0349787	0.0133543	0.116301	0.0311726	0.0174648	0.0489145	0.0294588	0.0477278	0.0635419	0.0664342	0.10754	0.0427506	0.0634144	0.0236449	0.111101	0.131492	0.110983	0.066941	0.0663817	0.0435317	0.0482968	0.0606691	0.011809
34.905	0.0958275	0.0752391	0.0842232	0.0405299	0.0664133	0.0200092	0.0326488	0.0591205	0.0364623	0.0144448	0.11757	0.0311651	0.0181623	0.0462069	0.0320922	0.0474085	0.0641795	0.0653512	0.107073	0.0413562	0.0638453	0.020198	0.111963	0.132401	0.112392	0.0647744	0.0683026	0.0433573	0.0458744	0.0606411	0.0119087
35.1	0.0962762	0.073244	0.0850932	0.0392555	0.0669847	0.0221537	0.0340377	0.0596396	0.036529	0.0166253	0.117533	0.0304383	0.0181623	0.0430993	0.0345248	0.0471714	0.0643429	0.0644535	0.105716	0.039628	0.0634957	0.0171351	0.112836	0.131691	0.112171	0.0638193	0.0696073	0.0434387	0.0445002	0.060469	0.0118804
35.295	0.0969969	0.0712495	0.0856994	0.037709	0.0677313	0.0236654	0.0353209	0.0603739	0.0366326	0.0196592	0.116413	0.0293777	0.01946	0.0401397	0.0362898	0.0472899	0.064877	0.0637411	0.104306	0.0377813	0.0611782	0.0155629	0.113011	0.129362	0.112765	0.0631905	0.0713421	0.0442302	0.0439174	0.0603198	0.0117568
35.49	0.0962762	0.0681477	0.0859101	0.0357228	0.0682496	0.026328	0.0374211	0.060767	0.0375891	0.0225895	0.114929	0.0284062	0.0212474	0.0382556	0.0380403	0.047401	0.0649587	0.0621389	0.101547	0.0357194	0.0586158	0.0144679	0.114281	0.128046	0.114116	0.0631083	0.071924	0.0443937	0.0427293	0.0601147	0.0116132
35.685	0.0959066	0.0655553	0.0863145	0.0341586	0.0679243	0.02842	0.0382734	0.0594543	0.0382123	0.0247032	0.112385	0.0273825	0.023139	0.0377509	0.0395757	0.0478314	0.0638238	0.0595504	0.0988922	0.0340879	0.056694	0.0151319	0.114117	0.129246	0.114256	0.0626078	0.0738919	0.0438696	0.0421935	0.0598396	0.0114739
35.88	0.0941576	0.0645099	0.0853299	0.0338074	0.0681793	0.0301689	0.0386778	0.0586164	0.0385092	0.0267502	0.110301	0.0271005	0.0242146	0.0371944	0.0413407	0.0480467	0.0629117	0.0571248	0.096489	0.032575	0.0557508	0.0153759	0.115643	0.131761	0.114792	0.0626656	0.0745677	0.043951	0.0407027	0.059697	0.0114278
36.075	0.0901149	0.0638417	0.0798546	0.0325766	0.0673004	0.0319179	0.0383968	0.0585715	0.0390732	0.0291016	0.109315	0.0269152	0.0253425	0.036757	0.0433658	0.0482026	0.0621181	0.0560936	0.0945531	0.0314476	0.0536663	0.0145375	0.117704	0.133567	0.114874	0.0626773	0.0748125	0.0444406	0.0398878	0.0593457	0.0113449
36.27	0.0884014	0.0636747	0.0758029	0.0312061	0.0679509	0.0311624	0.0387569	0.0586826	0.0391175	0.0302738	0.107334	0.0263737	0.0259806	0.0375955	0.0456723	0.0489593	0.062548	0.0568135	0.0917568	0.0296452	0.0525948	0.0147471	0.118776	0.135197	0.114082	0.0627117	0.0754531	0.0443476	0.0409711	0.0591927	0.011269
36.465	0.0880938	0.0630685	0.0740628	0.0300196	0.0684337	0.0316281	0.0383703	0.0591793	0.0387987	0.0313563	0.107861	0.0260399	0.0270343	0.0383298	0.0477268	0.0495158	0.0625923	0.0582602	0.0888271	0.0289851	0.0502537	0.0166454	0.119906	0.135418	0.112778	0.0626882	0.0764316	0.0438009	0.0419261	0.0592424	0.0111885
36.66	0.0887355	0.0625762	0.0727707	0.029633	0.068926	0.0320938	0.0377027	0.0588236	0.038443	0.0328324	0.106881	0.0255876	0.0271085	0.0391084	0.0494848	0.0497011	0.0636828	0.0596621	0.0869206	0.0283251	0.0483202	0.0166219	0.119557	0.133776	0.111031	0.0629213	0.0774445	0.0424619	0.0427411	0.0590991	0.0110573
36.855	0.0879711	0.0625325	0.0706788	0.0292635	0.068952	0.0321729	0.0378697	0.0573993	0.0393776	0.0343378	0.106251	0.0258028	0.0271459	0.0392713	0.0507009	0.0508728	0.0653961	0.0611162	0.0857265	0.0276874	0.0459449	0.0175417	0.121747	0.132891	0.108492	0.0606625	0.0776197	0.0407849	0.0439761	0.0589719	0.0109599
37.05	0.0872415	0.0627787	0.0680509	0.0290882	0.0674491	0.0319445	0.0374129	0.0560049	0.0410983	0.0355394	0.10614	0.0259363	0.0266786	0.0383148	0.0521844	0.0511324	0.0670575	0.0616353	0.0841169	0.0269312	0.0438604	0.0169824	0.121805	0.132064	0.105779	0.0586242	0.0780968	0.0398525	0.0453504	0.0585914	0.0108632
37.245	0.0870479	0.0618998	0.0658539	0.0273304	0.0665525	0.0322432	0.0359101	0.055723	0.0431159	0.0368227	0.10519	0.026426	0.0273611	0.0376398	0.0523548	0.051755	0.0697202	0.0623771	0.0821441	0.0264271	0.0420082	0.0164928	0.123412	0.131586	0.103205	0.0576113	0.0796455	0.038781	0.0465502	0.0583857	0.0108375
37.44	0.0846136	0.060986	0.0646498	0.0256345	0.0647156	0.0334555	0.0347413	0.0559975	0.044577	0.0378241	0.103684	0.025892	0.028481	0.0377509	0.0523323	0.0520146	0.0722569	0.06254	0.0800597	0.0266647	0.0398073	0.0168416	0.125368	0.13239	0.0999322	0.0574948	0.0816368	0.037104	0.0468764	0.0581491	0.010815
37.635	0.0827324	0.0611708	0.0649484	0.0240969	0.0637487	0.0335524	0.0345831	0.0557897	0.0439837	0.0390556	0.103098	0.0260997	0.0298829	0.0386038	0.0521246	0.052185	0.0745565	0.0617982	0.0769148	0.0271171	0.0391197	0.0160501	0.126137	0.131947	0.0971602	0.0569011	0.0838848	0.0371971	0.0462475	0.0579547	0.0107548
37.83	0.0812207	0.0619972	0.0651148	0.0241146	0.0629666	0.033403	0.0349786	0.0559601	0.04322	0.0390924	0.102179	0.0270861	0.0314925	0.0399463	0.0517609	0.0521107	0.0759065	0.0616423	0.0731471	0.0275694	0.0390149	0.0151068	0.12779	0.129094	0.0957625	0.0560048	0.0863884	0.0366387	0.0451416	0.057788	0.01065
38.025	0.0803329	0.0617156	0.0647725	0.0251252	0.0617713	0.0322077	0.0353918	0.056531	0.0424707	0.0394043	0.101622	0.0277836	0.0341109	0.0411255	0.0507003	0.0513689	0.0763001	0.0617833	0.0693052	0.028096	0.0388514	0.0129637	0.128815	0.126567	0.093876	0.0553642	0.0883211	0.0356954	0.0443845	0.0574744	0.0105572
38.22	0.0806227	0.0596851	0.0650971	0.0259775	0.0613935	0.0290173	0.0350046	0.0557892	0.0427896	0.0396494	0.100695	0.028191	0.0359725	0.0424756	0.0492835	0.0504717	0.0771305	0.0629774	0.0660636	0.0284442	0.0402491	0.00984288	0.130107	0.124343	0.0915467	0.054758	0.0907434	0.0353692	0.0429054	0.057124	0.0105675
38.415	0.0816428	0.0575931	0.0657128	0.0259952	0.0612265	0.0270399	0.0354791	0.0552477	0.0431901	0.0396718	0.100703	0.0298973	0.0378342	0.0432099	0.0476445	0.0496926	0.0778424	0.0641864	0.0631194	0.029045	0.0407841	0.00718745	0.129047	0.121163	0.0901607	0.0537326	0.0926417	0.0345769	0.0427075	0.0568267	0.0105001
38.61	0.0812998	0.0540249	0.0678655	0.02567	0.0610069	0.0267672	0.0364372	0.0544765	0.0434796	0.0388483	0.101474	0.0312249	0.0390134	0.0442779	0.0461984	0.0499746	0.0788512	0.0657886	0.059967	0.03012	0.0418087	0.00552225	0.126765	0.117449	0.0879715	0.0535925	0.0952972	0.0337032	0.0424635	0.0565979	0.010372
38.805	0.080729	0.0506763	0.0697638	0.0258895	0.0611917	0.0259851	0.0372635	0.0542987	0.0437466	0.0386107	0.101682	0.0317221	0.0409418	0.0455612	0.0453604	0.0510202	0.0807353	0.0669902	0.0569854	0.0303795	0.043136	0.0050569	0.124598	0.113944	0.0881467	0.0543379	0.097987	0.0325847	0.0429406	0.0566298	0.0102808
39	0.0799906	0.0481098	0.0711439	0.0257845	0.0613676	0.0263806	0.0379931	0.0536311	0.0436056	0.0381135	0.102068	0.0319373	0.0426256	0.0473343	0.0444558	0.0515243	0.0823374	0.067717	0.0541961	0.0298455	0.0448247	0.00455634	0.121873	0.112523	0.08732	0.0550246	0.100852	0.0317932	0.04393	0.0566503	0.0102333
39.195	0.0792787	0.0457812	0.0718386	0.0258104	0.061622	0.0255896	0.0390391	0.0530528	0.0429754	0.0375346	0.101719	0.0331314	0.0443463	0.0494037	0.0432392	0.0533492	0.0836725	0.0687776	0.0512963	0.029697	0.0455122	0.00491772	0.118333	0.111591	0.086889	0.0554665	0.103367	0.0325612	0.0450016	0.0567171	0.0101384
39.39	0.079578	0.0453415	0.0723309	0.025775	0.0634057	0.0243595	0.0398737	0.051495	0.0427533	0.036748	0.101526	0.0348746	0.0450288	0.0507537	0.0428905	0.0545139	0.0856602	0.0702238	0.0484552	0.0303277	0.0456749	0.00701389	0.115143	0.110997	0.086318	0.0564911	0.105208	0.0326895	0.0471908	0.0569876	0.0100464
39.585	0.0797628	0.0461059	0.0732712	0.0257225	0.0648118	0.0230414	0.0402078	0.0507382	0.0431394	0.0352126	0.100591	0.0362839	0.0458448	0.0521038	0.0420376	0.0565465	0.0875961	0.0710473	0.0467489	0.0319897	0.0452322	0.00874868	0.113152	0.109996	0.0860975	0.0565146	0.107094	0.033284	0.0494497	0.0573232	0.00997914
39.78	0.0786207	0.0465981	0.0733946	0.0257048	0.0658223	0.0218904	0.040876	0.0505161	0.045001	0.0341071	0.100302	0.0379896	0.0468905	0.0530383	0.0407987	0.0587419	0.0879897	0.0719963	0.0448574	0.0338588	0.04366	0.0109958	0.111615	0.10684	0.0840013	0.0568634	0.107758	0.0338541	0.0501716	0.0574053	0.00978471
39.975	0.0776715	0.0461767	0.0731921	0.0259161	0.0669214	0.0209059	0.0417727	0.0509908	0.0454902	0.0333654	0.0995976	0.0391095	0.0477807	0.0543884	0.0396489	0.0607371	0.0877302	0.0732571	0.0430625	0.0357279	0.0420762	0.0153281	0.10939	0.103393	0.081672	0.0568986	0.108609	0.0343547	0.0508239	0.0574479	0.00953167
40.17	0.0762301	0.0465197	0.0732978	0.0264609	0.0671233	0.0193853	0.0413772	0.0521406	0.0463655	0.0321563	0.0973947	0.0403778	0.0489674	0.0557529	0.0384697	0.061983	0.0878338	0.0736577	0.0425284	0.0374561	0.0405745	0.0196605	0.108423	0.100865	0.0801695	0.0565146	0.109016	0.0346574	0.0509874	0.0574602	0.00931988
40.365	0.0752018	0.0470993	0.0734826	0.0261623	0.0676858	0.0191835	0.0416404	0.0530159	0.0460985	0.0302722	0.0944057	0.0413792	0.0491009	0.0572071	0.0381584	0.0622206	0.0870626	0.0731461	0.0418459	0.0391175	0.0408545	0.022793	0.109681	0.0980935	0.0781077	0.0564442	0.108888	0.0345174	0.0500676	0.0573425	0.00914216
40.56	0.0742969	0.0476789	0.0738958	0.0253011	0.0673694	0.0182697	0.0407267	0.053535	0.0456761	0.0283288	0.091446	0.0411565	0.0493978	0.0579489	0.0381135	0.0626436	0.086825	0.0728416	0.0416601	0.040749	0.0415186	0.0264387	0.108761	0.095869	0.0749282	0.0561071	0.11039	0.0356703	0.0489617	0.0571209	0.00899219
40.755	0.0733219	0.0477934	0.0734212	0.0242899	0.0674219	0.0163714	0.0400762	0.056116	0.0462176	0.0261334	0.0891171	0.0412457	0.049205	0.0583125	0.038247	0.0631258	0.086261	0.0727824	0.0415933	0.0421135	0.0415186	0.0286514	0.109554	0.0928295	0.0727499	0.0549777	0.111951	0.0363922	0.0465863	0.0568406	0.00896683
40.95	0.0720475	0.046607	0.0734212	0.0225757	0.0689247	0.0144118	0.0398655	0.0595205	0.0475009	0.023923	0.0876778	0.04089	0.0492349	0.0581197	0.039471	0.0639269	0.0849927	0.0726932	0.0421498	0.0433743	0.0398886	0.0316095	0.10889	0.0890564	0.0728077	0.0528463	0.11223	0.036684	0.0449328	0.0565612	0.00891811
41.145	0.0721968	0.0454642	0.0739749	0.0218202	0.0700587	0.0122059	0.0385468	0.0630586	0.0479682	0.0218237	0.0873216	0.0398144	0.0493385	0.0581641	0.0397824	0.0642383	0.0836357	0.0720107	0.0420163	0.0435965	0.0400747	0.0347655	0.106945	0.0864127	0.07304	0.0491897	0.110797	0.0371376	0.0423713	0.05613	0.00887935
41.34	0.0720032	0.0445505	0.0738603	0.0220834	0.0706471	0.0123464	0.0371674	0.0654617	0.0490587	0.0207924	0.087885	0.0385979	0.0494197	0.0572589	0.0397306	0.0646981	0.0815738	0.0715434	0.041957	0.0447906	0.0403078	0.0383525	0.106327	0.0839904	0.071654	0.046349	0.108642	0.0379182	0.0401938	0.0558331	0.0087522
41.535	0.0720297	0.0426085	0.0736319	0.0225055	0.0702434	0.0119686	0.0362707	0.0669159	0.0498597	0.0201697	0.0871064	0.0375223	0.049071	0.056406	0.0404131	0.0657362	0.0804688	0.0705421	0.041957	0.0454507	0.0412863	0.0404487	0.107061	0.0814524	0.0704198	0.0446377	0.105126	0.0393268	0.037364	0.0554483	0.00862787
41.73	0.0713704	0.0404641	0.0741944	0.0224966	0.0708237	0.0118104	0.0352071	0.0677613	0.0507868	0.0200437	0.0868618	0.0365279	0.0484702	0.055731	0.0410288	0.0665523	0.0786739	0.0699488	0.041534	0.0458881	0.0412167	0.0453638	0.109017	0.0810566	0.0696392	0.0433095	0.101516	0.0405845	0.0350238	0.0552725	0.00858811
41.925	0.0710015	0.0388733	0.0743349	0.0222334	0.07027	0.0120129	0.0335372	0.0692967	0.051284	0.020096	0.0868175	0.0349333	0.0471276	0.0554122	0.0419116	0.0665223	0.0771092	0.0699188	0.0413338	0.0458507	0.0413911	0.0481358	0.109425	0.0819185	0.0708625	0.0438101	0.098127	0.0431117	0.0331951	0.0551674	0.00855689
42.12	0.0700169	0.0376337	0.0740274	0.0224087	0.0710781	0.013076	0.0324469	0.0712475	0.05075	0.0195102	0.0873814	0.0337835	0.0465268	0.0555158	0.0432318	0.0665672	0.0753511	0.0707642	0.0409183	0.0456504	0.0407858	0.0528287	0.110146	0.0841774	0.0707694	0.0444272	0.0953558	0.0458484	0.0307266	0.0552742	0.00858216
42.315	0.0694461	0.0376249	0.0749765	0.0224795	0.071254	0.0140694	0.0316471	0.0722339	0.0503276	0.019562	0.0878562	0.0317584	0.0454512	0.0552194	0.0444115	0.0671904	0.0728737	0.071113	0.0410443	0.0454945	0.0395633	0.0569984	0.110309	0.0845622	0.0716901	0.0447299	0.0922233	0.04869	0.0280243	0.0552698	0.00858348
42.51	0.0689804	0.0374053	0.076418	0.0214247	0.0733364	0.0138499	0.0305575	0.0737987	0.0506688	0.0197548	0.0900447	0.030253	0.0442203	0.0542629	0.0464216	0.0675984	0.0703738	0.0712764	0.0406657	0.0443153	0.0394467	0.0605854	0.110333	0.0844692	0.0711777	0.0457545	0.0888116	0.0516599	0.0258929	0.055302	0.00867105
42.705	0.0687697	0.0354367	0.076611	0.0210906	0.0751822	0.0143333	0.0298633	0.0747108	0.0518998	0.0199251	0.0909793	0.0284356	0.0425813	0.0531206	0.0477567	0.0682585	0.0675627	0.0708908	0.040569	0.0431511	0.0384456	0.0639501	0.110985	0.0849354	0.0700483	0.0467213	0.0864354	0.0527079	0.0240524	0.0551521	0.00877774
42.9	0.0678383	0.0335384	0.077481	0.021152	0.0771071	0.0143947	0.0284042	0.074392	0.0540285	0.0214979	0.0908233	0.0271304	0.0409199	0.051385	0.0486987	0.0691781	0.065968	0.0701714	0.0405466	0.0416675	0.0380264	0.066396	0.111556	0.0846914	0.0677191	0.047164	0.0844096	0.0538952	0.0233649	0.0549498	0.00882405
43.095	0.0660456	0.0323609	0.0778677	0.0205718	0.078241	0.0147901	0.0269539	0.0740806	0.0559644	0.0225735	0.0902893	0.0255358	0.0390064	0.0503762	0.049989	0.0703423	0.0646254	0.0700823	0.0401461	0.040466	0.0376306	0.0707049	0.11364	0.0826296	0.065856	0.0468034	0.0814867	0.0543606	0.0224686	0.0546858	0.00891492
43.29	0.0646308	0.0318603	0.0783074	0.0188671	0.0780651	0.0160823	0.0270595	0.0733095	0.0563649	0.023367	0.0903635	0.0250984	0.0368404	0.0493973	0.0520215	0.0719813	0.0637651	0.0689549	0.0392708	0.0396574	0.0364081	0.0739648	0.115621	0.0819194	0.0654024	0.045674	0.0784708	0.0539648	0.0230043	0.0544722	0.00898583
43.485	0.0630571	0.031456	0.0796432	0.017637	0.0781005	0.0161702	0.0274727	0.0725159	0.0565053	0.0246947	0.0888949	0.0236442	0.0341109	0.0480846	0.0547654	0.073302	0.0630164	0.0678868	0.0386032	0.0388788	0.0355931	0.0784481	0.11703	0.0801728	0.0644247	0.0450804	0.075443	0.0539187	0.0218984	0.0541534	0.00908569
43.68	0.0630925	0.0312719	0.0790104	0.0165031	0.0775291	0.0161354	0.0278157	0.0724192	0.0582185	0.0262375	0.0874407	0.0228506	0.0318113	0.0462379	0.0581256	0.0733388	0.0618073	0.067145	0.0372756	0.0383079	0.0341836	0.0811966	0.118893	0.0784842	0.0634697	0.0438344	0.073102	0.0533712	0.0209316	0.0537945	0.00918111
43.875	0.0630837	0.0309643	0.0779297	0.0158348	0.0765711	0.0166277	0.0270861	0.0714847	0.0605699	0.0267347	0.0859497	0.0217526	0.0283699	0.0445316	0.0612781	0.0726494	0.0601528	0.0673677	0.0356067	0.0379891	0.0321344	0.0843526	0.120967	0.0783441	0.0615949	0.0428216	0.0708658	0.0526727	0.0190451	0.0532873	0.00936476
44.07	0.0637082	0.0304638	0.0764705	0.0152021	0.0755954	0.0147819	0.0270247	0.0712251	0.0626393	0.0268757	0.084095	0.0205585	0.0250915	0.0431073	0.0639039	0.0714035	0.0585582	0.067286	0.0336639	0.0381007	0.0296073	0.087299	0.122806	0.0778318	0.0608847	0.0412151	0.0693163	0.0522652	0.0180783	0.0527262	0.00958978
44.265	0.0633039	0.0299361	0.0754771	0.0150091	0.0749981	0.0141144	0.027288	0.070706	0.0651536	0.0285301	0.0825372	0.0191273	0.0218947	0.0416163	0.0660844	0.0690745	0.0574308	0.0672342	0.0328404	0.0389466	0.0281282	0.0899888	0.123388	0.0761197	0.0605585	0.0403539	0.0672202	0.051171	0.0171929	0.052256	0.00968856
44.46	0.0626268	0.0284687	0.0761712	0.0145965	0.0726252	0.0143428	0.0277891	0.0708545	0.0678163	0.0307037	0.0805051	0.0172581	0.0194397	0.0405925	0.066878	0.0665378	0.0559697	0.0660625	0.0317355	0.0392355	0.0276277	0.0911073	0.123784	0.0732429	0.0606633	0.0397016	0.0659155	0.0505187	0.015609	0.0516683	0.00973686
44.655	0.0613878	0.0260433	0.0749322	0.0145788	0.0709464	0.0151426	0.0286149	0.0710772	0.0699375	0.0326246	0.0785762	0.0157895	0.0173404	0.0396056	0.067034	0.0635413	0.0555692	0.0648017	0.0295993	0.0393835	0.0289675	0.0931104	0.124157	0.0708558	0.0611522	0.0401326	0.0639476	0.0502504	0.0153416	0.0511876	0.00974204
44.85	0.0612562	0.0233895	0.0748532	0.0152641	0.0695227	0.0162322	0.0289313	0.0704913	0.0713987	0.0336703	0.0755354	0.0144619	0.0149895	0.0386342	0.067991	0.0604412	0.0559916	0.063207	0.0275149	0.0399474	0.0304692	0.0928547	0.123039	0.0692727	0.0609308	0.0398886	0.0618162	0.0503552	0.0158656	0.0506281	0.00966086
45.045	0.0613442	0.0219126	0.0750468	0.0159842	0.0675276	0.01661	0.028184	0.0696011	0.0735573	0.0339672	0.0718857	0.0141506	0.0128085	0.0375955	0.0683173	0.0577416	0.0573416	0.0614345	0.0260906	0.040741	0.0321579	0.0906646	0.1222	0.0682708	0.0623638	0.0396203	0.0591382	0.0515316	0.0161457	0.0501357	0.00956687
45.24	0.0606671	0.0211476	0.0748354	0.0166524	0.0659197	0.0168213	0.0274721	0.0681843	0.075953	0.0343827	0.0712774	0.0132603	0.0108577	0.0370839	0.0684807	0.0560728	0.0585731	0.0603814	0.0244517	0.0420168	0.033974	0.0884284	0.119953	0.0668035	0.0625499	0.0381177	0.0567276	0.0515081	0.0162505	0.0496139	0.00946926
45.435	0.0594807	0.0193549	0.0729283	0.0177945	0.0637493	0.0169264	0.0261452	0.0665672	0.0786675	0.0340863	0.0717298	0.0138536	0.00892924	0.0362161	0.0680209	0.055316	0.0598046	0.0595285	0.0234279	0.0437599	0.0357558	0.0867741	0.116657	0.0657093	0.0623403	0.0364064	0.0558774	0.052277	0.0171703	0.0491467	0.0093333
45.63	0.0583379	0.0184324	0.070327	0.0191214	0.0638113	0.0167416	0.0253719	0.064869	0.0812261	0.0338193	0.0705581	0.0158194	0.00695596	0.0355111	0.0675984	0.0546261	0.0610954	0.0574073	0.0225825	0.0448579	0.0373279	0.0835829	0.115737	0.0653722	0.0626203	0.0350087	0.0538977	0.0521948	0.0186024	0.0487384	0.00920881
45.825	0.0567205	0.0177464	0.0678661	0.020106	0.0637936	0.0176471	0.0250473	0.0629779	0.08219	0.0350284	0.0683402	0.0166499	0.00507187	0.0346134	0.0666414	0.0545668	0.0621485	0.0553748	0.0218263	0.045926	0.0387609	0.0839434	0.115247	0.0657914	0.0623176	0.0339371	0.0512666	0.0521948	0.0208034	0.0484326	0.00911402
46.02	0.0555341	0.0172453	0.0649661	0.0206774	0.0629767	0.0184381	0.0243443	0.0596994	0.0832725	0.0369867	0.0665902	0.017703	0.0031584	0.0341685	0.0653138	0.0547377	0.0624748	0.0525417	0.0210477	0.0467345	0.0397855	0.0831285	0.114921	0.066152	0.0601167	0.0336462	0.0505212	0.0516003	0.0224686	0.0479638	0.00899432
46.215	0.0541104	0.0163316	0.0630501	0.0219518	0.0628711	0.0196156	0.0240988	0.0570666	0.0848597	0.0381958	0.0644989	0.0192533	0.00199366	0.0331523	0.0643499	0.0555243	0.0629197	0.0505246	0.0205286	0.0477433	0.0412645	0.0826857	0.116912	0.0681551	0.0582653	0.0342516	0.0515232	0.0516121	0.0239359	0.047974	0.00900133
46.41	0.0520975	0.0161209	0.0598249	0.0228573	0.061465	0.0200636	0.0249948	0.055175	0.086143	0.0396718	0.0618511	0.0221313	0.00105161	0.032418	0.0631258	0.0556802	0.0641362	0.0486555	0.0200464	0.0480477	0.0421617	0.0828249	0.119113	0.0688887	0.0572751	0.0337736	0.0524547	0.0518795	0.025228	0.047902	0.00899228
46.605	0.0491533	0.0159184	0.0573198	0.0225232	0.0615878	0.0198264	0.0249068	0.0534837	0.0873889	0.0411698	0.0614062	0.0249873	0.000843867	0.032529	0.0620134	0.055747	0.0642623	0.0463708	0.019468	0.0482112	0.0429884	0.0817651	0.120476	0.0690631	0.0563201	0.0331792	0.0547253	0.0512163	0.0268697	0.0477834	0.00898593
46.8	0.0472113	0.0151274	0.0545166	0.0219784	0.0596541	0.0189917	0.0249423	0.0523863	0.0873147	0.0421412	0.0615104	0.0272426	0.00182276	0.0322994	0.0607077	0.0570971	0.0641955	0.0439084	0.0186969	0.0487895	0.0440717	0.0788187	0.122281	0.0674206	0.0554355	0.0322476	0.0557969	0.0507853	0.0288493	0.0474566	0.00893484
46.995	0.0452162	0.0149515	0.0544989	0.0225757	0.0595136	0.0189297	0.0254257	0.0512146	0.0872255	0.0433354	0.0604348	0.0297718	0.00284652	0.0323512	0.0596177	0.058351	0.0641512	0.0413274	0.0167161	0.0501102	0.0448406	0.075651	0.122583	0.0651609	0.053782	0.0310478	0.056123	0.0508784	0.0301883	0.0472007	0.00882814
47.19	0.0432476	0.0144946	0.0544457	0.021855	0.0583183	0.0186924	0.0254877	0.0501689	0.0880639	0.0454122	0.0584541	0.0307881	0.00351407	0.0322177	0.057645	0.0598121	0.0641213	0.0386721	0.0152251	0.0510966	0.0460513	0.0715517	0.121932	0.0621097	0.0533049	0.0304776	0.0570311	0.0508901	0.0308868	0.0467575	0.00874176
47.385	0.0407077	0.0130798	0.0537687	0.0211166	0.0565079	0.0172776	0.0251359	0.0489748	0.088872	0.0475265	0.0572749	0.0317226	0.00500511	0.0323806	0.0562949	0.0605758	0.0635723	0.036662	0.0138675	0.0519719	0.0473443	0.067906	0.122165	0.0603741	0.0512314	0.0299192	0.0569145	0.0505296	0.0322032	0.0462373	0.00872604
47.58	0.0401718	0.0117965	0.0523975	0.020642	0.0537927	0.0164518	0.026647	0.0474694	0.0896356	0.0504045	0.0552867	0.0337178	0.00556105	0.0319945	0.0540028	0.0615403	0.0633571	0.0349856	0.0130446	0.052899	0.0479966	0.0646109	0.121094	0.0583944	0.0507074	0.0301405	0.0574386	0.0490153	0.0340897	0.0458374	0.0086321
47.775	0.0388796	0.0122357	0.0512199	0.0192974	0.0514021	0.0161531	0.0277897	0.0463196	0.0901328	0.0523703	0.0549977	0.0347191	0.0062286	0.0312303	0.0519334	0.0622377	0.0627787	0.0340954	0.0129778	0.0538111	0.0490908	0.0614322	0.121618	0.0563327	0.0509639	0.0292551	0.0571594	0.049318	0.0353944	0.0455646	0.00861095
47.97	0.0383608	0.0132373	0.0494627	0.0183571	0.050391	0.0163904	0.0285807	0.0456221	0.0889238	0.0539873	0.0548867	0.0345931	0.00840161	0.030748	0.0506725	0.062312	0.0625341	0.0331977	0.0131487	0.0550276	0.0488694	0.0588581	0.121733	0.0571594	0.051581	0.0284049	0.0561691	0.0505296	0.035744	0.0454443	0.00852167
48.165	0.0372705	0.0140017	0.047696	0.016336	0.0502062	0.0165575	0.028818	0.045244	0.0882487	0.0558191	0.0550058	0.0344815	0.00997383	0.0298434	0.0493674	0.0629427	0.0624081	0.0326118	0.0145356	0.0557251	0.0487303	0.0559	0.120359	0.0588363	0.0529788	0.0278222	0.0560643	0.0514385	0.037514	0.0454047	0.00842972
48.36	0.0365321	0.0143352	0.0463425	0.0156678	0.051797	0.0164259	0.0284225	0.0454662	0.0872917	0.0574506	0.0553539	0.0338583	0.0116945	0.0288495	0.0480023	0.0635435	0.0609544	0.0326043	0.0166125	0.0565561	0.0479731	0.0541887	0.116889	0.060094	0.0529436	0.0271933	0.0556334	0.0523935	0.0385043	0.0452956	0.00823499
48.555	0.0365586	0.0142036	0.0446461	0.0156937	0.0528341	0.0167688	0.027772	0.0451693	0.0877521	0.0579622	0.0572824	0.0335838	0.0138013	0.0290124	0.0458368	0.0641662	0.0603163	0.0322412	0.0197276	0.0577352	0.0477174	0.0518594	0.114186	0.0617123	0.0536537	0.0265645	0.0552259	0.0543614	0.04067	0.0454833	0.00809342
48.75	0.0357936	0.014432	0.0424934	0.0168277	0.0525531	0.0169884	0.0270159	0.0446283	0.0872106	0.0584594	0.0592781	0.0335469	0.0152106	0.0299843	0.0428996	0.0649304	0.0596936	0.0311138	0.0232431	0.0578463	0.0460404	0.0514863	0.112544	0.0640994	0.0556686	0.0264018	0.0541778	0.0555613	0.0418582	0.0455858	0.00798278
48.945	0.0345983	0.0144668	0.0411753	0.0169688	0.0529746	0.017208	0.0267526	0.0445316	0.0863871	0.0592605	0.0614441	0.0329392	0.0178808	0.0309782	0.0399031	0.064767	0.0588257	0.0293414	0.0263358	0.0584322	0.0445035	0.049972	0.110063	0.0654854	0.057042	0.026541	0.054597	0.0581236	0.0438613	0.0457021	0.0078638
49.14	0.0325418	0.0153894	0.0412899	0.0175838	0.0524829	0.0180603	0.0255485	0.0447319	0.0842359	0.0597058	0.0635584	0.0321007	0.0201729	0.0318092	0.0365653	0.0651232	0.0585219	0.0276132	0.0295843	0.058877	0.0443526	0.049261	0.107129	0.0676285	0.0573682	0.0266106	0.0553424	0.0591482	0.0456321	0.045792	0.00771378
49.335	0.0317686	0.0164879	0.0417999	0.0172763	0.0523158	0.0182533	0.0249859	0.0447837	0.0815732	0.0595574	0.0652422	0.0317002	0.0224501	0.0329589	0.0333536	0.0658575	0.0588856	0.0263892	0.0313125	0.0588546	0.0432349	0.0470952	0.104416	0.0692124	0.0571585	0.027169	0.0557617	0.0602424	0.0464127	0.0457417	0.00757828
49.53	0.0321552	0.0182103	0.0408773	0.0175927	0.0528613	0.0180331	0.0237906	0.0441012	0.0794445	0.0588599	0.0664882	0.0310401	0.0247566	0.0337675	0.0301568	0.0669848	0.0586928	0.0251652	0.0326695	0.0594111	0.0424543	0.0469787	0.101807	0.0709941	0.0569489	0.0272629	0.056274	0.0610926	0.0470298	0.0457207	0.00748799
49.725	0.0314611	0.0193524	0.0413696	0.0178129	0.0530024	0.0180242	0.0231313	0.0430107	0.076856	0.0581999	0.0680385	0.0298604	0.0275678	0.0349915	0.0277237	0.0682307	0.0586335	0.0250017	0.0342049	0.0591665	0.0399389	0.0460824	0.0998853	0.0731482	0.0557264	0.0272512	0.0572055	0.0621994	0.0469946	0.0456576	0.00742704
49.92	0.0314781	0.0207761	0.0420023	0.0173915	0.0532574	0.0168644	0.0221821	0.0418683	0.0737703	0.059387	0.0694921	0.0283101	0.0303117	0.035941	0.0247641	0.0690542	0.0589897	0.0250541	0.0349691	0.0588695	0.0376214	0.0463616	0.0969045	0.0759889	0.0549693	0.0286246	0.0582888	0.0633062	0.0462844	0.0456236	0.00740715
50.115	0.0302651	0.0213387	0.0419669	0.0172687	0.0534415	0.0166011	0.0219449	0.0406967	0.0702767	0.0601731	0.0715989	0.0262701	0.0331528	0.0366828	0.0226354	0.06967	0.0600129	0.0256623	0.0357701	0.0588989	0.0354321	0.0482372	0.0953441	0.0793662	0.053886	0.0290329	0.0590342	0.0626421	0.0463775	0.0456441	0.00745776
50.31	0.030248	0.0220246	0.0411057	0.0170662	0.0541616	0.0168732	0.0218746	0.039384	0.0673544	0.0603216	0.0715172	0.02423	0.0368393	0.0376841	0.0213671	0.0697736	0.0615926	0.0259662	0.0369125	0.0589208	0.0329637	0.0504734	0.0949366	0.0819043	0.054457	0.0298253	0.0601284	0.0632014	0.046785	0.0458584	0.00751356
50.505	0.0300373	0.0225783	0.0416771	0.0168466	0.0546539	0.0166277	0.0219271	0.0385386	0.064603	0.0604177	0.0700262	0.022057	0.0403923	0.038537	0.019594	0.0698702	0.0632759	0.026033	0.0378176	0.0583793	0.0302965	0.0533737	0.0947505	0.0841053	0.0552024	0.0306638	0.0598257	0.0629104	0.0473904	0.0459451	0.00758145
50.7	0.0306612	0.0224466	0.0419233	0.0173567	0.0539332	0.0167157	0.0219619	0.0380339	0.0619328	0.0604321	0.069388	0.0195572	0.0444868	0.0388564	0.0183182	0.0698927	0.0651525	0.0269376	0.0385002	0.0575558	0.027501	0.0572281	0.093912	0.0865972	0.0559361	0.0311182	0.0601401	0.063027	0.047169	0.0460921	0.00766882
50.895	0.0323134	0.0230358	0.0414221	0.0166182	0.0522462	0.0167859	0.0221372	0.0374924	0.0609464	0.0603878	0.0705746	0.0185932	0.0477204	0.0391234	0.0175545	0.0695514	0.0676006	0.0273307	0.0397979	0.0572145	0.0251835	0.0594291	0.0931557	0.089287	0.0564257	0.0324455	0.0603724	0.0632366	0.0464119	0.0463584	0.00778663
51.09	0.0339478	0.0238969	0.0431002	0.0173035	0.0497152	0.016777	0.0228491	0.0374924	0.0594853	0.0592605	0.0713608	0.0173692	0.0521038	0.0395757	0.0151957	0.0688839	0.070204	0.0289478	0.040428	0.0566955	0.0240306	0.0606868	0.0922124	0.0909405	0.0572525	0.0328295	0.0599766	0.0637724	0.0455969	0.0466169	0.00783927
51.285	0.0352045	0.0244595	0.0436982	0.0169871	0.0480371	0.0171105	0.0239033	0.0371512	0.0579574	0.0574431	0.0719466	0.0164347	0.0555013	0.0398502	0.0134526	0.0675781	0.0721992	0.0310247	0.041266	0.0562063	0.0219814	0.0620611	0.091083	0.0902881	0.0570546	0.0341459	0.0597318	0.0630739	0.0448632	0.0466102	0.00781416
51.48	0.0368744	0.0249429	0.0454471	0.0170574	0.0468595	0.0166625	0.0239387	0.0371367	0.0572081	0.0544167	0.0731631	0.0150253	0.0583649	0.0393754	0.0119172	0.0668807	0.0736902	0.0325226	0.0422972	0.05628	0.0196169	0.0602215	0.089313	0.0904164	0.0565196	0.0362069	0.0607103	0.0616997	0.0435359	0.0464931	0.00783121
51.675	0.0386847	0.025558	0.0463526	0.0175851	0.0455851	0.0171105	0.0252663	0.037196	0.0568375	0.0517615	0.0733928	0.0132448	0.0604118	0.0387453	0.0103594	0.0659685	0.0753591	0.034481	0.0430614	0.0569844	0.0172877	0.0602684	0.0871347	0.0906613	0.0559143	0.037919	0.0605359	0.0611865	0.0412771	0.0464183	0.0078381
51.87	0.0393523	0.0263578	0.0464229	0.0185254	0.0462621	0.018121	0.02669	0.0369215	0.0566298	0.0493583	0.0739861	0.0127775	0.0617619	0.0382849	0.00906916	0.0643515	0.0773393	0.0370401	0.044263	0.05694	0.0156225	0.0612578	0.0841069	0.090953	0.05454	0.0394333	0.0611413	0.0605225	0.0379811	0.0464142	0.0078021
52.065	0.040266	0.0268589	0.0459135	0.0184729	0.0457616	0.0174883	0.026602	0.0369808	0.0574009	0.0464728	0.0764261	0.0122435	0.0635718	0.0380329	0.00754822	0.0628679	0.0790152	0.0386566	0.0454795	0.0566282	0.0133284	0.0628534	0.0820804	0.0909765	0.0522803	0.0402139	0.0622246	0.059253	0.0354078	0.0462519	0.00793651
52.26	0.0417777	0.0270526	0.0454921	0.0184817	0.0455332	0.0167505	0.0270412	0.0374331	0.0591216	0.044255	0.0794675	0.0126141	0.0645581	0.0377434	0.00648013	0.0614879	0.0813222	0.0410967	0.0467554	0.0563537	0.0108717	0.063925	0.0811019	0.0910235	0.048903	0.040738	0.0620728	0.0575526	0.0330785	0.0462098	0.00809028
52.455	0.0443259	0.0275271	0.0446663	0.0194574	0.0454718	0.0166625	0.0283067	0.0382043	0.0595221	0.0415255	0.0831759	0.0133041	0.0646249	0.0378994	0.00522674	0.0608802	0.0846156	0.0427207	0.0483949	0.0555302	0.00862375	0.064112	0.0790988	0.0915358	0.0458291	0.0406332	0.0632953	0.0568424	0.0299108	0.0462732	0.00826256
52.65	0.0454769	0.028749	0.044877	0.0203629	0.0456123	0.0165043	0.0280169	0.0390646	0.0593443	0.0382694	0.0860394	0.0126072	0.0648551	0.0382406	0.0043146	0.0601977	0.0870338	0.044145	0.049856	0.0557822	0.00648062	0.0651131	0.077701	0.0925017	0.0434068	0.0384909	0.0639585	0.0572038	0.0276629	0.0462713	0.00849305
52.845	0.0484737	0.0304803	0.0458527	0.0222878	0.0467728	0.0155988	0.0272342	0.0400441	0.0600119	0.0353397	0.087367	0.0129559	0.0662051	0.0390198	0.00363263	0.0595376	0.0895705	0.0450277	0.0505759	0.0557379	0.00474583	0.0661377	0.0748243	0.0940512	0.0408797	0.037722	0.064797	0.0566798	0.0256941	0.0464572	0.00867335
53.04	0.0495462	0.0312453	0.046283	0.0236502	0.0472385	0.0147553	0.0282713	0.0418983	0.0612134	0.0326027	0.0886797	0.0136379	0.0670286	0.0394646	0.00234933	0.0597747	0.0905937	0.0453914	0.0506352	0.0550853	0.0040935	0.0659516	0.0724489	0.0939581	0.0384112	0.0381764	0.0659968	0.0557365	0.0250301	0.0465223	0.00875206
53.235	0.0507238	0.0322299	0.0469158	0.025944	0.0470544	0.0142985	0.0288079	0.0443014	0.0611024	0.0292057	0.0898663	0.0143871	0.0673549	0.0395015	0.0016743	0.0596706	0.0915876	0.0452061	0.0495078	0.0541657	0.00362731	0.0655793	0.0711216	0.0947387	0.0358841	0.0382578	0.0676159	0.0553869	0.0238889	0.0465381	0.0088472
53.43	0.0514009	0.0340231	0.0462128	0.0268577	0.044629	0.0139201	0.029142	0.0468312	0.0609021	0.026261	0.0906824	0.0157447	0.0674665	0.0395383	0.000843867	0.0595227	0.0934118	0.0451543	0.0478688	0.054099	0.00299846	0.0644381	0.0716683	0.0947153	0.0333334	0.0382343	0.06991	0.0557474	0.0228987	0.0464985	0.00898285
53.625	0.0506801	0.0349375	0.0462039	0.0270602	0.0425636	0.0133664	0.0291154	0.049079	0.0597005	0.0244885	0.0907641	0.0171615	0.0676593	0.0393012	0.00101423	0.0592038	0.0940794	0.0450133	0.0453396	0.0536466	0.00289365	0.064776	0.0723323	0.0944822	0.0308994	0.0374076	0.0718779	0.0545358	0.0206625	0.0462154	0.00906874
53.82	0.0508738	0.0356671	0.0458521	0.0265767	0.0425459	0.0132519	0.0293615	0.0510293	0.0590111	0.022849	0.0897029	0.0176213	0.0690168	0.0395309	0.00118458	0.0587884	0.0947763	0.0450875	0.0424916	0.0534613	0.00414045	0.0637279	0.0711677	0.0934106	0.0271263	0.0371979	0.0746381	0.0546641	0.0199054	0.0460227	0.00908968
54.015	0.0514888	0.037399	0.0453687	0.0271475	0.0425813	0.0128475	0.0300202	0.051927	0.0586105	0.0207497	0.0887828	0.0187187	0.0696102	0.0396868	0.00127324	0.0585956	0.0948879	0.0450945	0.0393616	0.0529791	0.00594484	0.0640893	0.070341	0.0917219	0.0238772	0.0364416	0.0764786	0.0533016	0.0189151	0.0458014	0.00906849
54.21	0.0518489	0.0383393	0.0442436	0.0275784	0.0431521	0.0129444	0.0307669	0.0519195	0.0595227	0.0191476	0.087915	0.0195273	0.0704187	0.0399538	0.0018217	0.0579798	0.0942423	0.0450427	0.0366764	0.052586	0.0070273	0.0632047	0.0699452	0.0897188	0.0223394	0.0358245	0.0768399	0.0528706	0.017156	0.0455363	0.00900457
54.405	0.0510047	0.0381463	0.0432767	0.0275164	0.0425016	0.0128741	0.0307587	0.0523569	0.0608578	0.0177682	0.08721	0.0198312	0.0712572	0.0402134	0.002556	0.0578906	0.0926401	0.0447014	0.0351336	0.0523339	0.00879731	0.0623428	0.0695956	0.0898354	0.0231427	0.0343228	0.0777597	0.0519164	0.0157465	0.0453203	0.008965
54.6	0.050091	0.0380058	0.0433115	0.0268482	0.0420618	0.0125318	0.0313655	0.0533139	0.0615771	0.0166782	0.0864981	0.0208992	0.0714499	0.0409477	0.00389858	0.0577497	0.090363	0.0443084	0.0338508	0.0517556	0.0111853	0.0606893	0.0700617	0.0904877	0.0213727	0.0328899	0.0785638	0.050787	0.0138717	0.0450833	0.00892094
54.795	0.0500119	0.0396054	0.0429072	0.0262591	0.040409	0.0114504	0.0312605	0.0545678	0.0619552	0.0159962	0.0854968	0.0217227	0.0702558	0.041526	0.0057752	0.0577123	0.0872255	0.0435223	0.0324046	0.0514886	0.0133628	0.0591172	0.0707837	0.0894513	0.0196018	0.0306076	0.0787038	0.0498203	0.0116355	0.0446426	0.00882058
54.99	0.0489046	0.0403964	0.0410089	0.0263205	0.0393808	0.0120218	0.0313219	0.0567708	0.0621779	0.0141121	0.0841243	0.0225831	0.0686911	0.0423714	0.00728119	0.0575638	0.084511	0.0426096	0.0314182	0.050695	0.0158673	0.0578712	0.0734735	0.0885198	0.0172726	0.0284535	0.0787391	0.0482247	0.00986552	0.0442259	0.00875145
55.185	0.0489748	0.0410905	0.039234	0.0258984	0.0381595	0.0122414	0.0318407	0.0592482	0.0627493	0.0138894	0.0822253	0.023162	0.0673779	0.0430913	0.00940988	0.0573854	0.0808768	0.0414817	0.0294754	0.04893	0.0172759	0.0559956	0.0749408	0.0878675	0.0149668	0.0276612	0.0783894	0.0479689	0.00725704	0.0437609	0.00866801
55.38	0.0494753	0.042189	0.0378805	0.0251865	0.0375799	0.0127336	0.0323678	0.0615104	0.0627718	0.0134889	0.0806974	0.0242749	0.0654639	0.0430171	0.0106259	0.0570223	0.076204	0.0400355	0.027139	0.0463639	0.0185101	0.0543186	0.075604	0.0872973	0.0125327	0.0274742	0.0780633	0.0476193	0.00435762	0.0431657	0.00859367
55.575	0.0505125	0.0432438	0.0357708	0.0244392	0.0371136	0.0125489	0.0327285	0.0627045	0.0639803	0.0139044	0.0806974	0.0249943	0.0637133	0.0431949	0.0120352	0.0566292	0.0719023	0.0392713	0.0251363	0.0441978	0.0196278	0.051628	0.0767804	0.0870055	0.0100877	0.0267406	0.0791466	0.0466408	0.00194702	0.0427008	0.00862745
55.77	0.0513477	0.0452295	0.033653	0.0223214	0.0367972	0.013076	0.0324912	0.0636246	0.065019	0.0146985	0.0820624	0.0255208	0.0609988	0.0432836	0.012903	0.0553385	0.0668438	0.0380697	0.023445	0.0426849	0.0205594	0.0496023	0.0774445	0.0860505	0.00828249	0.0255877	0.0795071	0.0453017	-0.000125677	0.0421248	0.00864723
55.965	0.0522532	0.0467057	0.0321944	0.022067	0.0365947	0.0135765	0.0319287	0.0639061	0.0651675	0.0149506	0.0838872	0.0258097	0.0595601	0.0431351	0.013459	0.054107	0.0628086	0.0379512	0.0213532	0.0408088	0.0204311	0.0479253	0.0769204	0.0832676	0.00566228	0.0239225	0.0795188	0.0443819	-0.00127857	0.0414819	0.0086515
56.16	0.0527892	0.0472771	0.029769	0.021338	0.0372623	0.0142706	0.0312428	0.0645437	0.0656422	0.0156774	0.0864907	0.0270412	0.0573721	0.0426011	0.0150018	0.0523788	0.0591665	0.0380249	0.0203369	0.0393477	0.019243	0.0470634	0.0774671	0.0811371	0.0032282	0.0226765	0.0796815	0.0426589	-0.00170955	0.0410007	0.00869028
56.355	0.052543	0.048244	0.0281169	0.0194745	0.0375609	0.0140163	0.0301797	0.0650852	0.0653159	0.017161	0.0890792	0.0269595	0.0556957	0.0416964	0.0160031	0.0511847	0.0563328	0.0379282	0.0184384	0.0385242	0.0177756	0.0457243	0.0753709	0.080473	0.000491436	0.021267	0.0800773	0.0413433	-0.0010111	0.0403811	0.00876475
56.55	0.0520425	0.0483313	0.0264995	0.017866	0.0378425	0.0147193	0.0296963	0.066101	0.0646852	0.0185484	0.091994	0.0275902	0.054123	0.0411549	0.0176127	0.049605	0.0530095	0.0376761	0.0173404	0.0379309	0.0165297	0.0469468	0.0743815	0.0794367	-0.000964985	0.0191482	0.0797981	0.0408076	-0.000429203	0.0400008	0.0088084
56.745	0.0513572	0.0490963	0.0246272	0.0171801	0.0376052	0.0149743	0.0285181	0.0667611	0.0636172	0.0196608	0.0940858	0.0278872	0.0522912	0.0399084	0.018377	0.0483516	0.0504504	0.0370972	0.0164128	0.0368927	0.0152485	0.047377	0.0721923	0.078563	-0.00133727	0.0176926	0.0801007	0.0399926	0.00128211	0.0395263	0.0087982
56.94	0.0509972	0.0495975	0.024381	0.0160905	0.0370598	0.0160468	0.02705	0.066783	0.0626975	0.0210851	0.0947902	0.0278348	0.0506517	0.0384847	0.0190664	0.0471351	0.0480029	0.0360516	0.0144325	0.0363143	0.0139556	0.0473535	0.0710855	0.0785043	-0.00170955	0.0164349	0.0803338	0.0390493	0.00231846	0.0390303	0.00879971
57.135	0.0501891	0.0499841	0.0244158	0.0156248	0.0363827	0.0179192	0.0272962	0.0673613	0.061066	0.0241558	0.0938487	0.02739	0.0488638	0.0360665	0.0201569	0.0462747	0.0456446	0.0353029	0.0130232	0.0352462	0.0126048	0.0479823	0.0695603	0.0784464	-0.00155778	0.0159687	0.0809853	0.0373841	0.00225977	0.0386154	0.00871727
57.33	0.0487742	0.0502125	0.0238444	0.0158975	0.035812	0.0192372	0.027736	0.0669608	0.0586255	0.0259064	0.09281	0.0266482	0.0475286	0.0341904	0.0208394	0.0453401	0.0429151	0.033093	0.010776	0.0344083	0.0121504	0.0486925	0.0678599	0.0772466	-0.000952408	0.0168885	0.0815563	0.0357189	0.00340092	0.038073	0.00856125
57.525	0.0465684	0.0505289	0.0232642	0.0151591	0.0351001	0.0198086	0.0276746	0.0668572	0.0579804	0.0274418	0.0910001	0.0258322	0.0465273	0.0314829	0.0215588	0.044561	0.0398668	0.0308164	0.00858052	0.0342081	0.0119055	0.0510562	0.0669049	0.0759545	-0.00019527	0.0178779	0.0806248	0.0337502	0.00392497	0.0374697	0.00844046
57.72	0.0446353	0.050608	0.0225523	0.0139986	0.0339839	0.0209862	0.0274373	0.0662414	0.0572311	0.0286359	0.0895683	0.0252015	0.0463938	0.0287758	0.0217441	0.0439009	0.0370187	0.0285093	0.00617733	0.0329023	0.011882	0.0520573	0.0661712	0.074348	-0.000812384	0.018786	0.0792279	0.0318401	0.00449597	0.0367068	0.00836188
57.915	0.0412696	0.0499227	0.021893	0.0123546	0.0324191	0.0219708	0.0272089	0.0653587	0.0559628	0.0296223	0.0876324	0.0239924	0.0458448	0.0256458	0.0222707	0.0436414	0.0340516	0.0260987	0.00433756	0.0316041	0.0108918	0.0536412	0.0654376	0.0719022	-0.000323556	0.018926	0.0773883	0.030268	0.00585848	0.0357618	0.00822903
58.11	0.039134	0.0488154	0.022315	0.0117832	0.0308814	0.0225068	0.0260136	0.0642463	0.0542864	0.0296148	0.0852143	0.023006	0.0442352	0.023013	0.0230274	0.0428852	0.0321013	0.0240367	0.00305426	0.0303283	0.0106587	0.0562262	0.064273	0.0707837	0.00114377	0.017831	0.0757575	0.0285324	0.00550967	0.0348695	0.0081042
58.305	0.0378862	0.0472069	0.022403	0.0111062	0.0294666	0.0229459	0.0253631	0.0624289	0.053307	0.0305419	0.0835972	0.0226204	0.0439906	0.0202392	0.0237916	0.0418619	0.0295272	0.0219225	0.00186015	0.0299277	0.0109966	0.0587298	0.062456	0.0677677	0.00250628	0.017447	0.0727993	0.02788	0.00460077	0.0340406	0.00792705
58.5	0.0379128	0.0456686	0.0235192	0.01101	0.0299234	0.0234736	0.0252315	0.0608711	0.0529582	0.0312687	0.0824474	0.021389	0.04471	0.0190525	0.024778	0.041016	0.0269019	0.0195492	0.00132611	0.0280362	0.0116716	0.0617341	0.05944	0.0652875	0.00627939	0.0175987	0.0698178	0.0269133	0.00413542	0.0335835	0.00771325
58.695	0.0365504	0.0449036	0.0233787	0.0110979	0.0306878	0.023342	0.0248803	0.0597363	0.0520162	0.0307347	0.0808677	0.0202023	0.0451329	0.0177324	0.0241403	0.0404969	0.0244618	0.0177468	0.000843867	0.0258033	0.0111819	0.0635628	0.0568315	0.0627025	0.00887613	0.0174361	0.0671975	0.0276704	0.0049043	0.0329352	0.00753656
[truncated: 314 more rows]

## Sheet: Fig. 8B_low inj
Position x (µm)	SHH intensity (AU)																										mean	CI_95
[truncated: 616 more rows]

## Sheet: Fig. 8B_high inj
Position x (µm)	SHH intensity (AU)
[truncated: 616 more rows]
[truncated: 121 more columns]

## Sheet: Fig. 8C
A_Shh norm (a.u.)	FP size (µm)	condition		A_Shh norm (a.u.)	SEM	FP size (µm)	SEM	n	condition
[truncated: 217 more rows]

[truncated: 1 more sheets: Fig. 8D]
