# Supplementary material for: Dynamics of morphogen source formation in a growing tissue
Source: PLoS Comput Biol. 2024 Oct 14;20(10):e1012508. doi: 10.1371/journal.pcbi.1012508 (PMC11501038; doi:10.1371/journal.pcbi.1012508)
Supplement: S2 Source data — The zipped folder contains.xlsx files for individual figures with separate tabs corresponding to individual figure panels. (ZIP) [file pcbi.1012508.s012.zip]

Archive with 3 entries (3 files):
- FigS1_source_data.xlsx
- FigS2_source_data.xlsx
- FigS3_source_data.xlsx
