# Supplementary material for: Dynamics of morphogen source formation in a growing tissue
Source: PLoS Comput Biol. 2024 Oct 14;20(10):e1012508. doi: 10.1371/journal.pcbi.1012508 (PMC11501038; doi:10.1371/journal.pcbi.1012508)
Supplement: S2 Source data — The zipped folder contains.xlsx files for individual figures with separate tabs corresponding to individual figure panels. (ZIP) [file pcbi.1012508.s012.zip › FigS1_source_data.xlsx]

## Sheet: Fig. S1
Fig. S1. Dependence of FP size on model parameters. Distribution of model parameters for networks that yield the indicated final FP sizes at the end of the simulation. Sample sizes: l_FP = 20 µm (n = 23116), 40 µm (n = 12832), 60 µm (n = 5254), 80 µm (n = 1772).
Log10(\kappa_F)				Log10(\kappa_N)				Log10(\kappa_F->S)				Log10(c_S->F)				Log10(c_S->N)				Log10(K_N->F)				Log10(K_F->N)
l_FP = 20µm	l_FP = 40µm	l_FP = 60µm	l_FP = 80µm	l_FP = 20µm	l_FP = 40µm	l_FP = 60µm	l_FP = 80µm	l_FP = 20µm	l_FP = 40µm	l_FP = 60µm	l_FP = 80µm	l_FP = 20µm	l_FP = 40µm	l_FP = 60µm	l_FP = 80µm	l_FP = 20µm	l_FP = 40µm	l_FP = 60µm	l_FP = 80µm	l_FP = 20µm	l_FP = 40µm	l_FP = 60µm	l_FP = 80µm	l_FP = 20µm	l_FP = 40µm	l_FP = 60µm	l_FP = 80µm
-2.91785	-3.5114	-3.5991	-3.43365	-0.315621	-0.423221	-0.447006	-0.496653	-2.21676	-1.72029	-1.65474	-1.89785	1.7064	1.87325	2.01075	1.93968	0.272626	0.215569	0.364562	0.222818	0.0934147	-0.160932	-0.223809	-0.222572	3.24522	3.05641	3.09023	3.04158
-2.75013	-2.14439	-2.42172	-0.147062	-0.155523	-0.362454	-0.155972	-0.948523	-2.25794	-2.24844	-2.25118	-1.30243	1.67008	0.989454	1.3664	0.864366	0.25973	0.472359	0.254033	0.386749	0.267479	0.135959	0.0793224	0.874362	3.69897	3.58156	3.67252	3.33987
-2.15897	-2.08482	-2.2428	0.182631	-0.290313	-0.160399	-0.21367	-0.492819	-2.08795	-1.71158	-2.30103	-1.36252	1.04431	1.41438	1.14883	-0.0839969	0.353605	0.327449	0.437514	-0.431432	0.182928	0.18047	0.0173756	0.671708	3.40116	3.34417	3.53044	3.11653
-2.23924	-1.93726	-1.61252	-0.0525584	0.183059	-0.478755	0.158854	-0.538566	-1.98905	-1.54424	-1.81734	-1.99042	1.48947	1.68092	0.859418	2.26791	0.354905	0.542446	-0.0147173	0.00500882	0.162591	0.344581	0.166087	1.21572	3.29593	3.27069	3.69897	3.4264
-1.98771	-1.7113	-1.16467	-0.0815985	-0.167339	-0.242961	-0.421634	-0.510919	-1.68305	-1.48155	-1.56488	-1.96844	1.26512	1.63424	1.84367	2.44661	0.324809	0.439888	0.0973024	0.107864	0.217889	0.32722	0.693455	1.24906	3.18349	3.17289	3.39155	3.43634
-1.75571	-1.44891	-1.91646	-0.0653471	0.0192077	0.626822	-0.639765	-0.615371	-1.808	-1.66868	-1.35496	-2.30103	1.3378	1.32368	1.96718	3.39394	0.297362	0.288184	0.400976	0.0880262	0.271897	0.289792	0.562233	1.49498	3.17921	3.69897	3.53169	3.07881
-1.6242	-1.73361	-1.88984	0.69897	-0.444953	0.465671	-0.642937	-0.822074	-1.5394	-2.23252	-1.48815	-2.18201	1.5374	1.01274	2.06845	3.69897	0.609271	-0.190659	0.470133	0.146181	0.337799	0.00080704	0.630609	1.9842	2.84737	3.12376	3.6599	3.18616
-1.71442	-1.60128	-1.83976	0.0759665	-0.569187	0.174266	-1.14211	-0.866343	-1.51164	-2.02511	-0.678163	-1.96839	1.54433	1.02967	1.58888	2.54664	0.706719	-0.37019	1.12045	-0.506486	0.316423	0.309145	0.52388	1.59913	2.85698	3.58313	3.69897	3.46886
-1.83801	-1.59746	-0.429318	-0.401375	-0.488518	0.23086	-1.04095	-0.538471	-1.56055	-1.93726	0.0248139	-2.15633	1.75153	1.13168	1.27362	2.89398	0.502792	-0.478463	0.414903	-1.13073	0.46657	0.280178	0.973108	1.40154	3.18341	3.46061	3.42493	3.36721
-1.65724	-1.51437	-0.432569	-0.615215	0.133973	0.205599	-1.0596	-0.248659	-1.42186	-1.95299	-0.384048	-2.20839	1.61241	1.0713	1.13521	2.54142	0.4599	-0.643865	0.369197	-0.270481	0.343018	0.311845	0.898758	1.10167	3.11606	3.46641	3.27679	3.69897
-1.46852	-1.71889	0.229272	-0.322773	0.186357	0.0145373	-0.647327	-0.375561	-1.47268	-1.88837	-1.13178	-2.19201	1.47255	0.873112	1.33526	2.47576	0.438908	-0.346537	0.596986	-0.274784	0.325202	0.273073	1.0269	1.23044	3.05034	3.65425	3.49012	3.69897
-1.59965	-1.55337	-0.129832	0.120195	0.0395133	0.210062	-0.591265	-0.883695	-1.63124	-1.66418	-1.11439	-1.73092	1.47562	1.41922	1.41152	3.0235	0.422669	0.11388	0.653419	-0.83483	0.327902	0.399617	0.92994	1.50514	3.03015	3.69897	3.57465	2.44136
-1.51225	-1.56579	0.223153	0.46761	0.181735	0.132778	-0.241859	-0.734053	-1.52749	-1.70066	-1.67522	-2.06421	1.4302	1.36643	1.11096	3.68648	0.327443	0.277077	0.246905	0.457188	0.370998	0.390488	0.951872	1.85953	3.17267	3.69897	3.69259	3.36095
-1.76354	-1.29008	0.36271	0.249235	0.69897	0.23231	0.156376	-1.06041	-1.78499	-1.80009	-1.84158	-1.6969	1.09211	1.46024	0.596373	3.63808	0.0014438	0.374952	-0.370722	-0.22303	0.277595	0.456832	0.736402	2.04115	3.6908	3.67529	3.47814	3.31491
-1.83843	-1.23716	0.37653	-0.296196	0.69897	0.272619	0.142955	-0.697342	-1.84329	-1.7681	-1.78321	-2.18206	1.22475	1.48313	0.712536	3.69897	-0.0682168	0.416752	-0.409205	-0.472082	0.294812	0.452559	0.803355	1.76692	3.66084	3.65056	3.56004	3.47694
-1.70454	-1.56595	0.366843	-0.915878	0.578248	0.194781	-0.509494	-0.272457	-2.13833	-1.65214	-1.50771	-1.94558	0.98561	1.79324	0.499068	3.5466	-0.105435	-0.0912716	-0.393693	-0.865415	0.173285	0.406663	0.827235	1.28596	3.27619	3.2064	3.05592	3.38284
-1.71272	-1.3679	0.69897	-1.09181	0.366707	-0.401833	-0.668243	-0.656013	-2.16903	-1.60562	-1.42706	-2.22639	0.978735	1.77101	0.431193	3.69897	-0.206603	0.251436	-0.227272	-1.00201	0.172004	0.697697	0.820892	1.34292	3.14477	3.55953	2.61086	2.90567
-1.49144	-1.11393	0.209711	-1.10731	0.17369	-0.330521	-0.0693484	-0.660469	-1.94639	-1.41892	-1.79352	-2.24415	0.862361	1.89155	0.350388	3.69095	-0.589597	0.472386	-0.229779	-0.976838	0.433411	0.770336	0.586501	1.27946	3.53532	3.58304	3.1254	2.72971
-1.77302	-1.40728	0.327643	0.120116	0.1275	-0.485511	-0.126387	-0.919453	-1.69773	-1.01857	-2.22777	-1.51288	0.850693	1.8175	1.06654	2.97756	-0.382525	0.427702	0.0466629	-0.472957	0.313519	0.706303	0.840354	1.69543	3.54416	3.59788	3.32019	3.17132
-1.81552	-1.44531	-0.418517	0.656423	0.226112	-0.432737	0.147237	-1.12783	-1.77617	-0.727608	-2.16234	-1.88515	0.86777	1.53868	1.52413	3.69897	-0.177537	0.374556	-0.392996	0.882496	0.304947	0.626028	0.714575	2.09473	3.64442	3.69897	3.51419	3.67399
-1.68741	-1.23295	-0.702148	0.52338	0.10738	-0.285454	0.278303	-0.652906	-1.62609	-0.79201	-1.89659	-1.85428	0.806428	1.63489	1.40605	3.02734	-0.180155	0.531762	-1.09334	-0.140821	0.359777	0.656889	0.611168	1.79552	3.69897	3.69897	3.59559	3.59074
-1.75629	-1.80843	-0.692994	0.358	0.0548811	-0.373674	0.186742	-0.255338	-1.72778	-0.8388	-1.92626	-2.30103	1.0157	2.1151	1.39527	3.15897	0.0752001	0.581183	-1.02546	-0.105263	0.311553	0.634543	0.657109	1.51794	3.52478	3.69897	3.63189	3.42799
-1.47602	-1.88537	-1.07821	0.25818	0.133053	-0.467653	0.439399	-0.532305	-1.76695	-1.2639	-2.30103	-2.30103	1.47556	2.05643	1.39364	3.63187	0.376473	0.384185	-0.507075	0.0223459	0.522571	0.604851	0.393031	1.80611	3.52861	3.55223	3.55138	3.522
-1.03592	-1.71578	-1.20448	0.517507	0.0528516	-0.70573	0.19622	-0.587504	-1.77517	-1.71779	-2.27875	-1.97543	1.54483	2.17725	1.64742	3.55446	0.355877	0.863747	-0.630725	0.123313	0.725038	0.719673	0.55617	1.91708	3.57548	3.67745	3.69897	3.64123
-1.37433	-1.66463	-1.25873	0.679443	0.259104	-0.467072	0.0350213	-0.797961	-1.79304	-1.30566	-1.4326	-1.94651	1.80573	2.20001	2.7942	3.6112	0.00632482	1.10267	-0.533042	0.233554	0.606394	0.601608	0.981144	2.027	3.24619	3.61045	3.69897	3.49703
-1.53671	-1.68064	-0.995537	0.543994	0.148029	-0.456072	-0.166175	-0.838839	-1.56516	-1.07937	-1.33289	-2.30103	1.87855	1.92003	2.99715	2.43712	-0.00836198	0.989355	-0.484326	0.927437	0.571927	0.541635	1.14843	1.49203	3.2268	3.66095	3.51364	3.63793
-1.3892	-1.67161	-0.116209	0.262513	0.0757622	-0.343495	-0.436733	-0.836728	-1.37703	-1.05169	-2.00772	-1.826	1.98297	1.51791	2.25958	3.16078	-0.0738974	0.963865	0.24282	0.907698	0.656554	0.401145	1.27189	1.62736	3.12596	3.69897	3.69897	3.59777
-1.22673	-1.93776	-0.158586	0.447505	-0.41143	-0.454711	-0.519547	-0.928951	-1.69105	-1.0787	-1.88979	-2.14026	1.81595	1.7899	2.30341	3.05352	0.113756	1.04712	-0.114167	0.667348	0.758524	0.399012	1.26381	1.66711	3.17559	3.6604	3.38998	3.33701
-1.30129	-1.79322	0.520829	-1.14074	-0.345251	-0.377155	-0.699374	-1.11075	-1.71196	-1.1413	-1.562	-1.79372	1.87047	1.87003	2.93185	2.95528	0.181715	1.00861	-0.0922604	1.08319	0.749451	0.477701	1.62001	1.11687	3.25331	3.69897	2.91467	3.48419
-1.1226	-1.67042	0.210615	-1.11574	-0.295791	-0.401441	-0.879308	-0.835234	-1.25103	-1.09757	-1.73279	-1.96025	1.91612	1.77754	3.45193	1.77324	0.499279	0.973786	0.120965	0.0231578	0.878772	0.480611	1.76657	0.843662	3.61983	3.6546	3.02144	3.39423
-1.3871	-1.62648	0.0688387	-1.13025	-0.36565	-0.362121	-0.494146	-0.776878	-0.765081	-1.4895	-1.77185	-1.87149	1.61016	1.80719	3.50662	1.78674	0.605784	1.36235	0.303891	0.0490707	0.682928	0.432625	1.57467	0.821979	3.61737	3.67611	3.15376	3.45214
-1.15042	-0.632255	-0.214791	-0.790799	0.0606903	-1.01035	-0.539966	-0.566296	-0.806055	-1.15888	-1.83277	-1.90501	1.714	1.28979	3.69897	1.615	0.510796	1.07979	0.149782	0.0321028	0.715657	0.782904	1.60439	0.851115	3.61022	3.54788	3.18403	3.64024
-1.30846	-0.784868	0.111884	0.444994	-0.0222773	-0.867267	-0.590464	-0.970121	-0.816434	-1.24464	-2.12575	-2.28731	1.7268	1.15554	3.19841	2.93038	0.42796	1.09461	-0.184233	0.660064	0.693833	0.574746	1.54581	1.56836	3.58923	3.34019	2.95192	3.09743
-1.36152	-0.822527	0.0206513	0.493047	0.0613884	-0.890094	-0.684137	-1.04611	-0.85476	-1.21902	-2.2004	-2.30103	1.91949	1.47532	3.20962	2.88129	0.591858	1.13385	-0.276122	0.79567	0.696085	0.658796	1.5306	1.55717	3.52499	3.34828	2.81747	3.07602
-1.67823	-1.78725	0.555486	0.590597	0.00255481	-1.10659	-0.790584	-1.20034	-0.564157	-0.495981	-1.96393	-2.19579	1.89655	1.60826	3.41629	2.409	0.419867	1.29398	0.13242	0.90409	0.650401	0.519277	1.808	1.68084	3.69897	3.69897	2.97385	3.69897
-1.60827	-2.09293	0.625042	-0.185938	-0.222993	-0.970202	-0.638142	-1.25689	-0.674002	-0.581124	-1.86481	-1.55948	2.11025	1.5696	3.43329	1.99612	0.471262	1.29738	0.0476058	0.832079	0.746243	0.357975	1.71322	1.24048	3.57681	3.69897	2.75691	3.41815
-1.83001	-1.01625	0.466639	0.376179	-0.135916	-1.05888	-0.228748	-1.18583	-0.869985	0.097299	-2.1297	-1.18527	1.96224	1.01344	3.69897	2.59752	0.534581	0.401139	-0.0750176	0.417973	0.656344	0.749997	1.72914	1.80563	3.69897	3.50309	3.15574	3.69897
-2.02533	-0.951881	0.451969	-0.463983	-0.370626	-1.03798	-0.461062	-1.20318	-0.921257	0.12112	-2.26342	-1.33099	2.17269	1.04468	3.61586	1.77022	0.713294	0.272943	-0.394984	-0.135603	0.650354	0.819835	1.82606	0.853793	3.69897	3.53299	3.16573	2.06447
-2.00039	-0.267429	0.535208	-0.896292	-0.182543	-1.11391	-0.631016	-0.329603	-0.955147	-0.763234	-2.09609	-2.11358	2.13458	1.36988	3.64418	2.32352	0.596044	0.398364	-0.235099	-0.234755	0.556667	0.904394	1.91847	0.937178	3.4873	2.80455	3.12702	3.6227
-2.10085	-0.0260086	0.573844	-1.10677	-0.338769	-0.62596	-0.716993	-0.727611	-0.981632	-1.03231	-2.00887	-2.24314	1.99383	1.06502	3.68744	2.15375	0.550298	0.0183842	-0.506063	-0.0279203	0.541183	0.849438	1.9674	0.891826	3.53981	2.96252	2.97138	3.31852
-1.97866	-0.364873	0.382053	-1.55371	-0.670332	-0.95813	-0.896429	-0.131481	-1.6379	-1.17669	-2.05989	-2.0109	2.09517	0.812372	3.57581	1.60518	0.496056	0.16061	-0.431754	0.0447475	0.754987	0.814933	1.86212	0.330489	3.69897	3.14605	2.73513	3.45926
-1.66528	-0.408468	0.405957	-2.29295	-0.427327	-0.859486	-0.846499	0.0839933	-1.26445	-1.42047	-2.0351	-1.8328	2.20419	0.989169	3.62825	0.999626	1.08711	0.309513	-0.503162	-0.768926	0.724813	0.832191	1.87857	-0.0327128	3.63028	3.30795	2.75092	3.69897
-1.65331	-0.397647	0.52237	-2.178	-0.404134	-0.844679	-0.786103	0.285838	-0.981691	-1.26798	-2.30103	-2.06445	2.04146	0.891508	3.47356	0.92821	1.15136	0.168406	-0.382525	-1.19579	0.682746	0.832448	1.80234	-0.132227	3.69897	3.30351	2.69568	3.52008
-1.7926	-0.133511	0.647903	-2.62129	-0.203081	-0.529913	-0.916773	0.0930538	-0.940391	-1.21561	-2.28856	-1.78839	1.97307	1.03639	3.4597	0.4902	1.03903	0.146147	-0.159304	-1.46101	0.583699	0.94749	1.92342	-0.284987	3.63762	3.57698	2.87562	3.56864
-1.81089	0.0931064	0.284386	-1.56083	-0.171589	-0.0772787	-0.87965	0.611285	-1.08808	-1.63213	-2.30103	-1.7546	1.71653	1.01242	3.32542	0.0801573	1.01716	-0.346823	0.359042	-1.8876	0.490103	0.807133	1.81787	-0.0411433	3.69897	3.15335	3.40167	3.69897
-1.83409	0.0810699	0.221386	-1.78795	-0.259791	-0.212847	-0.713952	-0.0501082	-1.09417	-1.68025	-1.63915	-1.258	1.74663	1.15293	2.62491	-0.35715	1.11412	-0.321063	-0.356109	-2.105	0.482099	0.880566	1.71525	-0.412445	3.69897	3.11934	3.69897	2.42107
-1.59377	-0.418408	-0.228038	-1.90276	-0.439447	-0.301979	-0.145969	0.0805038	-1.44582	-1.73611	-1.80576	-1.23337	1.59731	1.3325	2.64056	-0.841746	1.26851	0.0957968	-0.618434	-2.06178	0.510809	0.890163	1.30934	-1.12314	3.61755	3.60921	3.61775	1.08095
-1.38761	0.0066286	0.354431	-1.94848	-0.40373	-0.419458	0.308187	0.407364	-1.49462	-1.72915	-2.30103	-1.15305	1.59865	1.18653	3.34931	-0.941153	1.5467	0.418162	-0.503627	-2.08326	0.471132	0.936074	1.58852	-1.17993	3.4558	3.54393	3.69897	1.29768
-1.3868	0.243834	0.0625632	-2.20888	-0.589117	0.0642932	0.396388	-0.454537	-1.51844	-1.81889	-2.30103	-0.411285	1.61126	1.20886	2.90163	-0.602397	1.42292	0.330724	-0.812756	-1.45354	0.504816	0.940042	1.32193	-0.533748	3.35275	3.6564	3.69897	2.14823
-1.24856	0.0248344	0.69897	-2.63164	-0.499246	0.0548543	-0.464481	-0.0518639	-1.47684	-1.67408	-1.69902	-0.198365	1.70466	1.09665	2.48138	-0.440751	1.44226	-0.206394	-0.523869	-2.0559	0.608103	0.793554	1.48381	-0.915259	3.51032	3.3216	2.92619	1.97352
-1.07565	0.358257	0.414983	-2.41055	-0.516202	0.447584	-0.438968	-0.448348	-1.51503	-1.61268	-1.88061	-0.406457	1.53743	0.565727	2.41349	0.694242	1.56679	-0.773624	-1.00628	-1.53186	0.570539	0.827304	1.36823	0.0982906	3.41651	3.67866	2.84667	3.48313
-0.970941	0.430052	0.13273	-3.56887	-0.519874	0.399765	-0.883887	-0.512388	-1.34595	-1.77619	-1.75029	-1.02711	1.54843	0.707509	3.10328	1.25047	1.59182	-0.656489	-0.842604	-0.852989	0.654031	0.796452	1.57421	-0.414749	3.55167	3.42251	2.44005	2.85846
-0.816238	0.609259	0.192868	-4.04219	-0.728898	0.301149	-0.952947	-0.631074	-1.1157	-1.88505	-1.59692	-1.0196	1.56939	0.362071	3.21257	1.17469	1.48782	-0.663957	-0.50612	-0.19523	0.7446	0.775397	1.65653	-0.539555	3.49314	3.36057	2.5189	3.11552
-0.838351	0.690689	0.273524	-4.17884	-0.978294	0.381115	-0.809789	-0.679791	-1.17415	-1.95827	-1.5951	-1.28117	1.41941	0.169672	3.33942	1.39955	1.30289	-0.718655	-0.36387	-0.0393637	0.74103	0.744253	1.6718	-0.543997	3.46932	3.32939	2.62302	3.05736
-0.804671	0.686995	0.39026	-4.07853	-0.978554	0.01954	-0.710132	-0.881289	-1.22649	-1.79053	-1.7742	-1.5809	1.44286	0.340422	3.15912	1.48096	1.14216	-0.854813	-0.274178	-0.440468	0.74172	0.849834	1.58148	-0.362577	3.33231	3.19695	2.59581	2.95496
-0.921137	0.288955	0.661799	-4.23216	-0.811339	-0.172739	-0.751691	-0.505117	-1.33076	-1.50538	-2.06871	-0.820023	1.2194	0.363375	3.57774	1.34254	1.08573	-0.739964	-0.056065	-0.566856	0.615519	0.776139	1.92561	-0.643636	3.32882	3.21465	3.01237	2.93994
-0.762723	0.235503	0.0537198	-4.28252	-0.934917	-0.104213	-0.614975	-0.526925	-1.23513	-1.43692	-1.83828	-1.01271	1.38374	0.222797	3.65594	1.36339	1.14923	-0.537861	-0.20838	-0.698855	0.739817	0.722789	1.67553	-0.734899	3.37007	3.31734	2.9071	2.68304
-0.929644	0.694286	-0.0401114	-4.19034	-1.01602	-0.498189	-0.750919	-0.344463	-1.29826	-1.55696	-2.09033	-1.07623	1.34897	0.658404	3.617	1.38751	1.19692	-0.121486	-0.251968	-0.718078	0.682771	0.961115	1.81776	-0.78996	3.32436	2.98613	3.25115	2.65739
-0.898621	0.635532	-0.180723	-3.79676	-0.879314	-0.403016	-0.501968	-0.351574	-1.20669	-1.39217	-2.24719	-0.919482	1.4472	0.235021	3.62682	1.40713	1.20349	-0.274997	-0.407275	-1.46375	0.644651	0.732412	1.76425	-0.55067	3.21828	2.73418	3.51667	2.54412
-0.829146	-0.264619	-0.25592	-3.78466	-1.12478	0.107074	-0.366063	0.227491	-1.10953	-2.1147	-2.03475	-1.67265	1.67219	0.281946	3.64902	0.912583	1.40312	-0.284863	-0.6993	-2.01395	0.770587	0.39537	1.67377	-0.85169	3.28578	3.0942	3.42198	2.65318
-0.808731	-0.255031	-0.32719	-4.05569	-1.19518	0.63301	-0.225807	0.69897	-1.19284	-2.08806	-2.16474	-1.51268	1.57952	0.500186	3.69683	1.2709	1.34463	0.159137	-0.717623	-2.17498	0.822997	0.432432	1.63453	-1.24801	3.41426	3.52663	3.52183	1.86839
-0.819814	-0.318174	-0.808161	-4.3332	-1.22093	0.365615	-0.290255	0.506344	-1.10337	-2.04161	-1.93479	-1.8898	1.48075	0.374987	3.63911	1.62079	1.33806	-0.0379163	-0.759773	-2.30103	0.814251	0.514432	1.46578	-0.965544	3.44461	3.69897	3.46345	2.45367
-1.07645	-0.237276	-0.961479	-4.58124	-1.11328	0.0948832	-0.487297	0.573671	-1.00116	-1.87999	-2.02268	-2.30103	1.49714	0.760107	3.69897	1.92402	1.4529	0.0589723	-0.926065	-1.95981	0.685653	0.671385	1.5054	-1.29471	3.44414	3.65648	3.33317	2.03242
-1.19751	-0.359552	-1.09274	-4.42081	-0.901872	0.30559	-0.47992	0.572567	-0.836904	-1.82582	-2.29552	-2.30103	1.63918	1.02273	3.57529	2.26669	1.34548	0.0974933	-1.03554	-1.49246	0.59288	0.656884	1.20625	-1.25301	3.24382	3.63418	2.71267	1.44241
-1.41587	-0.181763	0.613419	-4.39722	-0.927092	0.0304904	-0.60859	0.5151	-0.826208	-2.29901	-1.74551	-2.2558	1.6078	0.633142	2.82237	1.69949	1.41733	-0.30162	-0.711778	-0.993996	0.512631	0.60456	1.64064	-1.04572	3.24538	3.29623	2.89118	2.89362
-1.60279	-0.0684196	0.625665	-4.27394	-0.999579	0.278738	-0.56188	0.405075	-0.831591	-2.27708	-1.47028	-2.0945	1.71873	0.584998	2.52129	1.62689	1.30921	-0.427576	-1.59957	-0.959259	0.476811	0.561535	1.47071	-0.883309	3.15659	3.28299	2.44088	3.1343
-1.64463	0.332881	0.114731	-4.30611	-1.13009	-0.0864055	-0.796524	0.412835	-0.75718	-2.02226	-1.63114	-1.83088	1.59274	0.892437	3.08319	1.66195	1.42729	0.0752074	-0.635479	-0.73539	0.441	0.838574	1.49992	-1.03604	3.16776	3.27753	2.44043	2.74113
-1.4807	0.302229	0.154171	-4.48172	-1.19247	-0.23934	-0.659253	-0.376605	-1.01289	-1.84167	-1.81666	-1.85652	1.61491	1.14867	2.74886	2.59198	1.67988	0.0714107	1.05172	0.705415	0.402463	1.02978	1.42033	-0.412709	3.01133	3.52276	3.69897	3.40067
-1.60279	0.199706	0.417362	-4.23269	-1.29667	0.147537	-0.990256	-0.463473	-0.995133	-1.7041	-1.76099	-1.43558	1.55496	1.42629	2.79066	1.98218	1.48056	0.217331	0.936377	0.498886	0.367082	0.978978	1.5156	-0.682568	2.9104	3.5995	3.23099	2.76894
-1.51546	0.117258	0.376398	-5.10311	-1.22388	0.175639	-0.908537	0.69897	-1.04172	-1.92313	-1.73669	-1.53404	1.69763	1.41129	2.87201	2.55315	1.31318	0.0236105	0.385622	0.122321	0.499008	0.990929	1.53616	-0.975732	2.98936	3.69897	2.89506	3.27844
-1.34444	0.0856616	0.229165	-5.15041	-1.20426	0.234056	-0.819679	0.69897	-0.991302	-1.89156	-1.67835	-1.56781	1.57061	1.36968	2.9796	2.4521	1.29179	0.112079	0.324443	0.033681	0.492878	0.868914	1.52545	-1.03783	2.96542	3.48594	2.9704	3.22019
-1.2336	-0.0336306	0.0625557	-5.30103	-1.29067	0.273443	-0.93004	0.232902	-1.07864	-1.9971	-1.76452	-1.69507	1.67986	1.30662	2.92135	2.42685	1.51926	0.282652	0.465127	-0.491389	0.624502	0.766828	1.46164	-0.779032	3.16606	3.49449	2.96114	3.69897
-1.01796	-0.150224	0.0348129	-5.27283	-1.3104	0.276204	-0.998271	0.34229	-0.970166	-1.92916	-1.78684	-1.66507	1.76524	1.18957	2.87496	2.604	1.56142	0.362324	0.308816	-0.585809	0.679478	0.753438	1.4891	-0.764154	3.03785	3.69897	2.92318	3.54807
-0.944564	-0.114481	0.106911	-4.72926	-1.28225	0.198522	-0.515821	-0.382324	-0.988531	-1.86516	-1.25786	-2.02215	1.6544	1.26313	3.44055	2.45294	1.59821	0.36765	0.472279	-0.982683	0.652102	0.723154	1.72063	-0.368282	3.08421	3.45044	3.69897	3.3405
-1.1566	-0.0239684	0.48986	-4.33386	-1.32388	0.339219	-0.759818	-0.239234	-0.877253	-1.6624	-1.47336	-1.61205	1.66175	1.66935	3.14489	1.36672	1.50816	0.343371	0.764695	-0.230336	0.63869	0.94868	1.66324	-0.582377	3.15974	3.69897	3.37152	3.69293
-1.21627	-0.175483	0.078917	-4.06174	-1.33029	0.283265	-0.9403	-0.0415647	-0.885633	-1.82508	-1.4734	-1.74059	1.65314	1.81698	3.23456	1.70496	1.50045	0.567747	1.22679	-0.318719	0.608292	0.924449	1.60461	-0.543575	3.12387	3.69897	3.69134	3.46117
-1.33143	-0.29059	0.441096	-5.15215	-1.33743	-0.0408069	-0.36634	0.69897	-1.04085	-1.85749	-2.23192	-2.30103	1.70868	1.72582	3.07036	2.52341	1.48966	0.740855	0.10461	-0.523344	0.599896	0.859532	1.50399	-0.983644	3.11352	3.577	3.03335	3.29358
-1.55517	0.0339261	0.520554	-4.90052	-1.1887	0.158103	-0.664869	0.292861	-0.97478	-2.30103	-1.56054	-2.30103	1.62284	1.7547	3.12252	3.48028	1.44786	0.214613	0.143583	-0.297915	0.54882	0.960019	1.79552	-0.453158	3.35463	3.40116	3.43198	3.16723
-1.7175	0.183825	0.199558	-5.14559	-1.11571	0.326987	-0.50254	-0.187939	-0.806681	-2.22322	-1.66134	-2.22565	1.43759	1.89513	3.27116	3.65386	1.25547	0.589448	0.490162	-0.14771	0.580145	0.994671	1.62064	-0.434734	3.69897	3.53603	3.49391	2.76925
-1.78918	0.69897	0.3814	-5.27385	-1.20119	0.532724	-0.114852	-0.191522	-0.81435	-2.08555	-2.02217	-2.09802	1.38963	1.79901	2.84671	3.68323	1.21513	0.475247	0.367639	0.139734	0.55175	1.15949	1.44895	-0.42655	3.69897	3.65503	3.57946	2.97904
-1.89482	-0.121108	0.412696	-5.2973	-1.26974	-0.149761	-0.166218	-0.274305	-0.851737	-1.52737	-2.13486	-2.03102	1.38509	1.64271	2.88201	3.42925	1.19295	-0.414676	0.376639	-0.0369563	0.540065	1.02763	1.46801	-0.63226	3.69897	3.32676	3.55141	2.50678
-1.93505	-0.229487	0.69897	-5.30103	-1.1347	0.0218258	-0.530702	-0.309022	-0.921815	-1.4996	-2.30103	-1.89827	1.41861	1.73094	3.56653	3.41425	1.08955	-0.468254	0.92933	0.0740737	0.540719	0.941363	1.79334	-0.619272	3.69897	3.26747	3.50194	2.56454
-1.99933	-0.323867	0.626484	-4.82679	-1.08855	-0.111182	-0.833336	-0.0486975	-0.922879	-1.60232	-1.852	-2.30103	1.44902	1.58994	3.47039	2.6449	1.13562	-0.559469	0.212363	0.356016	0.498283	0.934912	2.0601	-0.833073	3.69897	3.35873	3.61125	2.78817
-1.99043	-0.575911	0.686213	-5.16199	-1.03361	0.555437	-0.394144	0.0494584	-0.757593	-1.98574	-1.73707	-1.64078	1.35815	1.3819	3.09027	2.94836	1.29166	-0.925813	0.640387	-1.65809	0.406222	0.655178	1.71415	-0.393951	3.6447	3.48076	3.69897	3.28684
-2.01565	-0.634563	0.516	-4.58429	-0.909587	0.163009	-0.655989	-0.45065	-0.681061	-1.82599	-1.77229	-2.04033	1.43274	1.44278	3.6671	3.43813	1.23526	-0.991677	0.125328	-0.909058	0.433731	0.832738	1.81409	-0.188093	3.69897	3.68589	2.95854	2.50787
-2.15161	-0.363952	0.525856	-4.76233	-0.929962	0.361257	-0.543815	-0.472428	-0.608551	-1.90857	-1.60928	-2.17822	1.54852	1.48948	3.64394	3.44307	1.27566	-0.955648	0.0719593	-0.957094	0.406032	0.782034	1.87733	-0.328072	3.69897	3.35565	3.25524	2.23854
-1.78173	-0.293374	0.53671	-5.14288	-0.765111	0.508201	-0.563958	-0.557669	-0.222531	-2.1097	-1.54949	-1.97941	1.62726	1.60473	3.51674	3.34859	1.32486	-1.14307	-0.00998543	-0.535084	0.497825	0.775829	1.8855	-0.421333	3.61362	3.31809	3.34711	2.46334
-1.76507	-0.681907	0.669405	-4.82495	-0.746168	0.47635	-0.505413	-0.652524	-0.124909	-2.19117	-1.61069	-2.22499	1.62785	1.62942	3.28716	3.36782	1.35722	-1.00478	0.261555	-1.04573	0.512683	0.754234	1.82697	-0.261261	3.65395	3.55027	3.47716	2.25729
-1.56406	-0.387326	0.628727	-3.3051	-0.805802	0.69897	-0.415868	-0.159113	-0.122189	-2.12638	-2.26794	-0.97149	1.63668	1.61235	3.40917	0.565592	1.42897	-0.456237	0.659744	-0.824248	0.572338	0.799988	1.74313	-0.778776	3.59077	3.69897	3.50005	2.63842
-1.54745	-0.59551	0.27562	-3.28137	-0.833774	0.673573	-0.839004	-0.303512	-0.0415881	-2.26835	-1.83696	-1.45337	1.54109	1.82973	3.06526	1.17782	1.45569	-0.35025	0.91832	-1.0987	0.571837	0.714897	1.59788	-0.397051	3.69897	3.46003	3.50177	2.9906
-1.47605	-0.514537	0.461333	-1.97359	-0.925451	0.69897	-0.835668	-1.07159	0.0613884	-2.20563	-2.02107	-0.558022	1.6246	1.80904	3.08267	0.982415	1.35735	-0.418606	0.650666	-0.90435	0.6459	0.735359	1.63244	0.139841	3.69897	3.47841	3.18239	2.00835
-1.45219	-0.993902	-0.565198	-0.729526	-1.02019	0.69897	-1.41427	-1.07044	0.0405667	-2.29966	-2.16081	-1.9129	1.47947	1.56805	3.20189	1.88083	1.275	-0.202381	1.33633	-0.491853	0.630889	0.520203	1.2271	0.718124	3.64163	3.53245	2.82807	1.89103
-1.39859	-1.13786	-0.715754	-0.33079	-1.2537	0.484128	-1.2815	-0.789778	0.0281115	-2.29498	-1.95514	1.6002	1.48806	1.62971	3.16855	1.71048	1.2212	-0.43187	1.14034	-1.89056	0.691533	0.541337	1.22366	1.25161	3.60708	3.51933	2.96542	2.75489
-1.28613	-1.02993	-0.720778	-0.0512844	-1.1871	0.445299	-1.21977	-0.746429	0.0960719	-2.21895	-1.80814	0.909792	1.50082	1.42253	3.17649	1.83112	1.28077	-0.300457	1.33166	-1.45581	0.67839	0.541202	1.36327	1.52118	3.52962	3.56591	3.61272	3.68864
-1.13912	-1.38422	-1.04628	0.488934	-1.19087	0.34133	-1.30079	-0.967579	-0.0482629	-2.30103	-1.94375	-0.660509	1.38473	1.69675	3.30096	2.59425	1.20854	-0.620976	1.25175	-1.14198	0.73583	0.57527	1.33772	1.60905	3.59661	3.60628	3.58815	2.4312
-0.844227	-1.48968	-0.67544	0.58	-1.27864	0.371696	-0.870742	-0.494956	-0.215006	-1.94647	-2.10145	-1.30384	1.20008	2.14365	2.76079	3.30821	0.809272	-0.30645	1.1927	-1.32687	0.889378	0.584571	1.11165	1.89758	3.57768	3.41417	3.48767	3.39618
-0.699642	-1.56818	-0.488569	0.69897	-1.18405	0.313523	-0.932698	-0.875969	0.113699	-1.87225	-1.97376	-1.62808	0.976416	2.10957	2.38422	2.52795	0.323609	-0.234086	1.28723	-1.15959	0.913367	0.614321	1.00823	1.44991	3.41543	3.60309	3.37756	2.02956
-0.544339	-1.61256	-0.993081	-0.0238271	-1.31637	0.1937	-0.726932	-0.00051494	0.118113	-1.91171	-1.50602	-1.39418	0.914414	2.66071	1.92792	-0.503315	0.434813	-0.812237	-0.0575519	-0.969186	0.938307	0.911662	0.94185	0.380175	3.33535	3.69897	3.37516	2.9742
-0.54194	-1.01461	-0.88864	0.239052	-1.18409	-0.0793519	-0.7132	0.208213	0.0450294	-1.38865	-1.47327	-2.15338	1.15655	2.85472	1.96229	-0.559719	0.626585	-0.466499	0.0216192	-1.18155	0.922442	1.22637	0.928848	0.486419	3.36031	3.66781	3.27568	3.19816
-0.543157	-0.540918	-1.38597	-0.149348	-1.10841	-0.657246	-1.14397	-0.158751	0.14004	-1.92344	-2.03982	-1.74654	1.18044	2.37324	2.89974	1.86593	0.811836	-0.12824	0.378514	-1.28063	0.86603	1.30009	1.15311	1.0312	3.37986	3.44247	3.1786	3.5712
-0.40547	-0.135183	-1.38732	-0.0288532	-1.07956	-0.390047	-1.00827	0.0276635	-0.551884	-1.73384	-2.30103	-1.82509	1.07253	2.27125	3.15803	1.88438	0.458651	-0.17652	0.382044	-1.44391	0.846232	1.27462	1.205	1.02242	3.03906	3.35484	3.25917	3.56281
-0.504012	0.131878	-0.607155	0.531257	-1.22545	-0.297259	-0.726237	0.167042	-0.578166	-1.55023	-1.84439	-2.07913	1.25174	2.3347	3.24452	1.68616	0.377721	-0.326816	0.929072	-2.30103	0.891905	1.35329	1.33322	1.31343	2.89756	3.25991	3.54123	3.69897
-0.508495	0.498948	-0.481574	0.311268	-1.17281	-0.508197	-1.02851	-0.207704	-0.697641	-1.59442	-2.06548	-1.8213	1.19035	2.50693	3.61186	1.54781	0.266575	-0.680698	0.931252	-2.10939	0.856295	1.43673	1.45076	1.10536	2.82125	2.62572	3.06268	2.9242
-0.503621	0.337124	-0.352255	-0.329737	-1.03799	-0.363057	-1.1266	-0.0615038	-0.689938	-1.63049	-2.23666	-2.23801	1.23142	2.57764	3.34696	2.08184	0.247851	-0.64663	0.839159	-2.27884	0.847677	1.40166	1.41571	1.07686	2.87921	2.79255	2.9019	3.12876
-0.339154	0.0823652	0.445336	0.197843	-1.0199	-0.355525	-1.04607	0.160042	-0.566176	-1.56914	-2.21778	-2.30103	1.16209	2.6994	2.77419	3.08741	0.263283	-0.478993	0.688792	-2.24987	0.824833	1.43875	1.54631	1.62621	2.72264	3.08725	3.02607	3.60361
-0.287166	0.683739	0.473309	0.174464	-1.08976	-0.23144	-0.856117	-0.453557	-0.717638	-1.59572	-1.94118	-1.39588	1.17666	2.97543	1.81405	3.19901	0.34666	-0.113159	0.782898	-1.26029	0.839049	1.59459	1.33624	1.69205	2.71948	2.94637	3.62654	3.41664
-0.385825	0.626829	-0.172187	-0.5605	-1.13092	-0.679195	-0.917998	-0.490506	-0.659631	-1.52935	-2.0948	-1.76283	1.19173	2.7584	1.95133	3.25253	0.355898	0.113388	1.61419	-1.17604	0.858047	1.64713	0.97012	1.39903	2.81044	3.04984	3.64065	3.18533
-0.373296	0.69897	0.535594	-0.912861	-1.24305	-0.507617	-1.19547	-0.984565	-0.746633	-1.24599	-0.927085	-1.86492	1.42866	3.14198	3.13867	3.69897	0.439503	-0.201906	1.43351	-0.228632	0.950758	1.69984	1.75808	1.5525	2.80559	2.73611	3.69897	3.05881
-0.281469	0.69897	0.69897	-1.80999	-1.1929	-0.288676	-1.18713	-1.22557	-0.554461	-1.39477	-0.284956	-0.746749	1.24845	3.5535	3.08021	3.63856	0.327114	-0.381541	0.574183	-0.0822435	0.912185	1.85893	2.04891	1.48553	2.73314	2.99953	3.69855	3.47507
-0.0269678	0.698074	0.69513	-1.75439	-0.532993	-0.336054	-0.895882	-1.20965	-1.19167	-1.29653	-0.551858	-0.595083	1.12203	3.60711	3.68814	3.69897	0.00278357	-0.242082	0.865343	-0.145025	0.921664	1.90909	2.05226	1.58896	3.02935	3.08873	3.69897	3.66724
-0.0517984	0.527219	-0.874506	-0.271463	-0.630263	-0.352332	0.0983772	-1.25862	-1.13063	-1.33682	-2.15248	-0.867327	0.972734	3.58335	3.15146	2.47031	0.0150201	-0.102787	-0.151177	0.410433	0.923373	1.85809	1.09783	1.41875	3.12055	3.18523	3.55045	3.18471
0.00511184	0.360215	-1.07328	-0.688005	-0.610292	-0.409909	-0.432805	-1.29328	-1.01085	-1.53025	-2.22118	-1.21691	0.853904	3.61914	2.91547	2.43683	-0.0335077	-0.25747	0.0785583	0.533341	0.939887	1.87023	1.11653	1.2683	3.23037	3.20067	3.48388	3.24518
-0.232512	-0.0999482	-0.992666	-0.760748	-0.863365	-0.581324	-1.24654	-1.32003	-1.32196	-2.21479	-2.17671	-1.24005	0.787631	3.26291	3.04112	2.41251	0.157052	0.0530554	2.0825	0.62729	0.918489	1.56221	1.00686	1.26619	3.33432	3.08749	3.55535	3.37899
-0.127021	-0.0408365	-0.619192	-0.781291	-0.814747	-0.62154	-1.23964	-1.39209	-1.38247	-2.23369	-1.19998	-1.59207	1.1082	3.08091	2.3669	2.98347	0.531121	-0.321881	0.622464	0.00649599	1.02263	1.55569	1.19752	1.54585	3.53905	2.94226	3.1507	3.0906
-0.0114174	0.113322	-0.386439	-2.07356	-0.725842	-0.561557	-1.2191	-1.21171	-1.11045	-1.8092	-0.817999	-2.10407	1.1478	3.36122	2.20697	3.19366	0.737188	-0.267722	1.10103	0.26352	0.996641	1.74297	1.12995	1.21443	3.51416	3.15871	3.34373	3.66058
0.186691	0.28873	-0.371606	-2.30155	-0.652615	-0.559168	-1.03411	-0.954161	-1.07875	-1.73814	-1.12535	-1.75456	1.32632	3.07488	1.90992	3.34351	0.697277	-0.198285	0.976551	-0.129672	1.11235	1.64115	1.12432	1.14501	3.49843	3.01055	3.69897	3.69897
-0.0541259	0.439552	-0.033074	-2.23411	-0.536052	-0.746853	-1.15399	-0.552044	-1.06933	-1.82224	-1.50699	-1.82726	1.40209	2.64463	1.91267	3.18079	0.400163	-0.114734	0.845277	-0.335008	1.06153	1.42899	1.2661	0.89772	3.42704	2.46687	3.52903	3.59436
0.044673	0.282844	0.287943	-2.07038	-0.0898085	-0.632717	-0.997493	-0.666472	-1.154	-1.8197	-0.976501	-1.97732	1.52069	2.82276	1.54839	3.13661	0.536368	0.248427	0.639617	0.0335966	1.01409	1.36982	1.29786	0.936946	3.37021	2.6291	3.66192	3.56183
-0.156625	0.504978	0.169821	-2.06858	-0.512635	-0.736501	-0.954528	-0.848667	-1.12863	-1.88355	-1.00178	-2.07059	1.37821	3.30884	1.55123	3.29416	0.523915	0.176829	0.619837	-0.00210403	1.04255	1.75905	1.2484	1.1227	3.57542	2.94575	3.66794	3.65644
0.135295	0.69897	0.262741	-2.20971	-0.0337381	-0.609685	-0.940244	-0.936839	-1.4819	-1.70364	-0.768887	-2.09106	0.463942	3.53142	2.09465	2.97545	-0.299976	0.123554	0.465383	-0.033625	0.824922	1.75446	1.42996	1.03006	3.38561	2.59752	3.4758	3.69897
0.135835	0.489062	0.654265	-1.85372	-0.0375904	-0.487245	-1.26889	-0.818528	-1.67166	-2.04488	-0.539809	-2.15103	0.468845	3.58697	2.28641	3.28418	-0.182344	-0.209506	0.483546	-0.699829	0.82289	1.90796	1.69578	1.11436	3.41757	3.1844	3.28123	3.23057
0.0801212	0.395008	0.287929	-2.60767	-0.00611031	-0.844403	-0.967152	-0.746507	-1.57489	-2.17417	-1.34764	-1.87828	0.999583	3.52361	2.53961	3.69897	-0.367124	-0.480242	0.401941	-1.22636	0.87642	1.89786	1.65014	0.819764	3.10702	2.7933	3.59554	2.54324
0.0439985	-0.126479	0.476301	-2.41605	-0.239009	-0.755367	-0.577194	-0.724921	-1.64738	-1.93346	-1.0183	-1.77878	1.19027	2.67791	2.77689	3.37221	-0.288097	-0.939812	0.469747	-1.13081	0.911673	1.72125	1.64411	0.737231	2.93103	3.61669	3.69897	2.52782
0.064282	-0.079597	0.0204773	-1.81127	0.134671	-0.42463	-0.698707	-1.20593	-1.59434	-1.97448	-1.39195	-1.03897	1.13488	2.78199	3.13551	2.40145	-0.390445	-1.23216	0.539111	-0.332502	0.785209	1.65395	1.60079	0.858829	2.84752	3.60556	3.54123	2.72413
-0.038363	-0.0815985	-0.840556	-2.46285	0.0216027	-0.458684	-0.86153	-0.0371379	-1.91618	-1.78322	-1.69613	-2.16418	1.29075	2.75001	3.00793	1.82575	-0.284776	-1.1884	1.06384	-1.21828	0.847752	1.61748	1.17302	0.077426	2.93962	3.48472	3.49535	3.31465
-0.0676206	-0.495285	-1.2696	-2.60678	0.0723087	-0.339759	-0.718085	-0.541441	-1.91199	-2.28512	-1.57882	-2.30103	1.39059	2.79368	2.89417	2.25021	-0.156354	-1.07565	1.06254	-0.146183	0.843999	1.39369	1.00517	0.106034	2.93912	3.31704	3.69632	2.61689
-0.125434	-0.560904	-0.474973	-2.77452	0.283288	-0.306998	-0.85079	-0.494857	-1.8632	-2.17002	-1.22339	-2.0901	1.24458	2.57672	2.5294	2.32217	-0.0372955	-0.890914	1.22307	-0.158175	0.733691	1.28605	1.1611	0.0813905	2.96099	3.37038	3.69897	2.7084
-0.068738	-0.498531	0.271284	-2.74398	0.34742	-0.402008	-1.45471	-0.547292	-1.86499	-2.06759	-1.34986	-2.30103	1.29385	2.72182	3.03433	2.33308	0.0428078	-0.788218	1.52977	-0.271835	0.731817	1.36137	1.6244	0.165182	2.96769	3.32417	3.49445	2.7932
-0.184637	-0.366673	0.174025	-2.92007	0.32477	-0.265611	-1.53303	-0.673427	-1.83005	-2.00549	-1.26473	-2.29646	1.19125	2.97517	3.17616	2.44723	0.190575	-0.687886	1.69094	-0.34707	0.67593	1.45586	1.61247	0.104607	2.99503	3.38918	3.48369	2.46957
-0.155286	-0.449983	0.246077	-2.25134	0.301772	-0.543614	-0.89059	-0.554713	-1.79153	-2.1691	0.159116	-2.01427	1.12186	2.56946	3.19806	3.69897	0.205058	-0.0528207	-0.114744	-0.661297	0.684782	1.41781	1.8495	0.88272	3.09192	3.67534	3.28933	2.93847
-0.151257	-0.686481	-0.182833	-2.50157	0.357394	-0.254517	-1.34487	-0.698953	-2.30103	-2.22619	0.336656	-2.12549	1.38876	2.62839	3.24154	3.34458	0.2232	-0.33008	-0.320737	-0.812984	0.856685	1.29929	1.95814	0.72675	3.37161	3.69897	3.21539	2.82084
-0.411583	-0.688176	-0.39008	-2.60484	-0.0884509	-0.305896	-0.795891	-0.571731	-1.77602	-2.15946	1.07436	-2.27578	1.38761	2.41725	2.61499	3.12169	0.103882	-0.0604348	-0.664602	-1.03867	0.967234	1.15765	1.63646	0.631974	3.67299	3.52917	3.69377	3.01634
0.152224	-0.567796	-1.92484	-2.27994	0.0443281	-0.184345	-1.10291	-0.482142	-1.83443	-2.22365	1.42367	-2.30103	1.13996	2.37186	2.83192	2.93899	0.269305	-0.249989	-1.11859	-1.06155	1.04874	1.20376	1.30325	0.688161	3.69897	3.64825	3.29137	3.21414
0.1639	0.098159	-1.86173	-1.25917	-0.0154628	0.169342	-1.14757	-0.386138	-1.44187	-2.00779	1.45149	-2.28822	1.1715	2.724	2.45386	2.45725	0.194567	-0.843727	-1.0775	-0.754712	1.01144	1.46708	1.18277	0.752449	3.5398	3.62636	3.15814	3.07182
0.0105332	0.0337252	-1.73596	-1.77533	-0.0564308	-0.128371	-0.985484	-0.568157	-1.46666	-2.28145	1.4014	-1.95136	1.01299	2.72859	2.17448	2.14308	-0.420092	-0.970596	-0.966106	-0.968224	0.933776	1.48035	1.11818	0.710557	3.26673	3.38803	3.4916	3.43711
0.0785764	-0.0217565	-2.08627	-1.86712	0.043763	-0.112362	-1.08872	-0.596447	-1.66724	-2.2075	1.36537	-2.12741	0.927475	2.65554	2.37025	2.10692	-0.492791	-1.07388	-0.931822	-0.995735	0.88221	1.41385	1.17594	0.674108	3.21985	3.29249	3.69897	3.39858
0.325271	-0.0694004	-2.02446	-2.07403	0.297515	0.24194	-1.17516	-0.525291	-1.42452	-2.11642	1.30096	-2.24638	0.749237	2.63113	2.43553	2.23547	-0.364166	-1.17091	-0.680124	-0.955159	0.831388	1.24293	1.22571	0.579773	3.17452	3.23705	3.69897	3.3638
0.42896	-0.274833	-0.38707	-2.07179	0.230804	0.279302	-0.900938	-0.560483	-1.4181	-2.07584	-0.978546	-2.30103	0.570525	2.4841	2.12603	2.23189	-0.264877	-1.16879	-0.259652	-0.772924	0.788747	1.10795	1.1693	0.599594	3.09186	3.22605	2.89772	3.37363
0.445501	-0.219759	-0.192374	-2.19873	0.240022	0.409424	-0.779633	-0.429338	-1.47882	-2.18095	-0.871588	-2.30069	0.458414	2.76716	2.11743	2.27828	-0.335133	-1.00085	-0.15509	-0.615041	0.811011	1.16895	1.14643	0.414838	3.21272	3.21151	2.85977	3.17544
0.334548	-0.254315	-0.333565	-3.26729	0.189367	0.69897	-0.772147	-0.351562	-1.63748	-2.2937	-1.02024	-2.30103	0.550783	2.74878	2.17552	1.19684	-0.176631	-0.803169	-0.282815	0.0723602	0.778308	1.14856	1.10043	-0.355626	3.21533	3.37428	2.75474	3.31963
0.343785	-0.163512	-0.263212	-2.1417	0.236555	0.69897	-0.99291	0.293038	-1.59654	-2.2386	-0.786796	-1.82014	0.598668	2.65658	1.73791	0.459721	-0.128577	-0.810454	-0.172513	0.0629541	0.752363	1.17376	1.03369	-0.219137	3.14657	3.43919	2.65623	3.56059
0.177482	-0.0555618	-0.40153	-1.9457	0.0815669	0.69897	-1.18137	-0.389126	-1.64065	-2.21506	-1.41611	-1.88968	0.602768	2.74464	1.71358	0.138928	-0.19819	-0.85777	-0.00080898	-0.755082	0.798734	1.25184	0.877706	0.132769	3.29849	3.46586	2.19598	3.69748
0.168842	0.332953	-1.91459	-2.03643	0.238144	0.235241	-1.11574	-0.542928	-1.72046	-2.30103	-1.6687	-1.72135	0.547564	3.24115	2.22241	0.992597	-0.104494	-0.690229	-0.455972	-1.09396	0.786608	1.72158	0.701469	0.110431	3.43104	3.69897	2.58048	2.96151
0.369806	-0.199963	-2.12272	-3.07218	0.441986	0.399424	-1.19025	-0.983192	-1.77446	-2.28665	-1.52879	-1.26276	0.514432	2.87846	2.26833	1.35132	-0.756895	-0.978286	-0.0996443	-0.548458	0.941323	1.22014	0.593062	-0.23242	3.63934	3.18118	2.47317	2.09916
0.493489	-0.297115	-1.98935	-3.08412	-0.172204	0.515794	0.0009284	-0.660139	-1.65116	-2.24456	-2.24651	-1.05097	0.172156	2.83925	1.9766	0.0977604	-0.942197	-0.869734	-0.713759	-0.984125	0.85584	1.23505	0.376624	-0.59557	3.05485	3.441	3.41814	2.50178
0.0454325	-0.407687	-1.96902	-3.21731	-0.512423	0.595297	-0.00245592	-0.695865	-1.59617	-2.18292	-2.15951	-0.929744	-0.127877	3.03261	2.46715	0.200314	-0.330599	-0.783541	-0.784006	-0.592437	0.630044	1.26055	0.617189	-0.74674	2.99115	3.58926	3.61254	2.23071
0.67681	-0.298922	-0.954165	-3.95933	-0.383254	0.562653	-0.0461215	-0.870323	-1.79966	-2.17665	-1.72344	-0.534	0.463945	2.97247	2.51256	0.887402	-0.545379	-0.667285	-0.502792	-0.851919	0.941266	1.26665	0.956279	-0.830014	2.83613	3.50515	3.51965	1.85128
0.657525	-0.136451	-0.969821	-3.9979	-0.421912	0.389659	0.00197156	-0.722994	-1.65306	-2.17038	-1.92675	-0.495928	0.731711	3.04304	2.67067	0.833739	-0.201624	-0.389072	-0.451261	-0.880652	0.986997	1.32904	1.03452	-0.980456	2.88335	3.42266	3.6977	1.79588
0.69897	-0.104802	-1.26063	-4.62645	-0.369455	0.69897	-0.245152	-0.279092	-1.447	-2.21181	-1.77088	-0.597207	0.134219	2.84538	2.45201	1.69199	-0.446433	-0.581266	-0.405907	-1.25996	0.734421	1.31492	0.953882	-0.923108	2.52995	3.69897	3.69897	2.27058
0.356129	-0.10306	-1.40099	-0.79	-0.300417	0.69897	-0.690941	-0.950154	-1.33795	-2.27258	-2.23618	-2.18766	0.116641	3.01907	1.59877	3.38152	-0.29041	-0.690736	-0.0690316	-0.172874	0.648793	1.36732	0.786254	1.26528	2.75685	3.69897	3.69897	2.45042
0.440755	-0.046891	-1.20848	-0.832131	-0.41278	0.683247	-0.247829	-1.00065	-1.43827	-2.30103	-2.10006	-2.20846	0.115847	2.97092	1.6946	3.33857	-0.137977	-0.776291	-0.033971	-0.282644	0.744323	1.33535	0.621924	1.32823	2.93789	3.50522	3.52222	2.62162
0.288406	0.0640385	-1.45673	-0.962016	-0.128089	0.464003	-0.381444	-0.737758	-1.36988	-2.22347	-1.64746	-1.93986	-0.0192197	2.94226	2.17475	2.82671	-0.235861	-0.759965	-0.0801477	-0.445391	0.664137	1.43528	0.716441	1.01995	3.10963	3.60761	3.37709	2.68215
0.114558	0.441665	-1.04981	-2.89276	-0.237081	0.342896	0.213927	-0.776252	-1.64532	-2.00055	-1.72841	-0.988096	-0.0837877	2.44446	2.20175	2.86053	-0.392817	-0.337139	-1.01409	-1.07792	0.55544	1.30849	0.802157	0.521065	2.88423	3.3432	3.69897	2.7408
-0.0258283	0.409274	-2.06266	-2.11492	-0.252582	-0.0754602	0.231457	-0.138743	-1.70591	-1.78204	-1.90562	-2.08527	0.08743	2.34726	1.07356	2.04911	-0.377226	-0.769983	-0.94099	-1.29559	0.551578	1.38143	-0.0338137	0.452029	2.88448	3.15367	3.30176	3.69897
-0.324272	0.530262	-2.59832	-0.1999	0.0862103	-0.343809	0.104542	-0.63988	-2.24089	-1.70068	-1.96893	-1.70197	0.506256	2.32732	0.812324	0.629987	0.0462493	-0.830881	-1.18895	-1.90805	0.620973	1.4907	-0.205295	0.88248	3.42285	3.10097	3.42947	2.96218
-0.298701	0.69897	-2.72455	-0.534891	0.442499	-0.38455	0.156034	-0.404661	-2.27833	-1.73047	-1.77621	-1.83685	0.62147	2.41065	0.707234	-0.0484216	0.176346	-0.496201	-1.14289	-1.80319	0.56089	1.47105	-0.252002	0.215426	3.39878	2.83851	3.53452	2.45172
-0.38569	0.573944	-2.44145	-0.469132	0.69897	-0.483405	0.680197	-0.615052	-2.12168	-1.63831	-1.61396	-1.73463	0.541115	2.36288	0.506628	1.38757	0.210586	-0.611203	-1.47947	-1.2727	0.53258	1.4444	-0.332454	0.958349	3.64584	2.75594	3.56727	3.36984
-0.451049	0.316601	-2.29445	-0.979001	0.408153	-0.430529	0.506215	-0.82046	-1.68615	-2.05625	-1.58811	-1.77738	1.07388	2.67125	0.411473	1.46628	0.160051	-1.08002	-1.41661	-0.339806	0.642307	1.46944	-0.323016	0.697104	3.30133	2.77673	3.38622	2.97591
-0.419742	0.226066	-1.95277	0.559661	0.350684	-0.812708	0.412034	-0.864025	-1.77043	-1.6338	-1.38582	-2.18927	0.967465	3.27105	0.37579	2.33766	0.0796334	-0.570815	-1.83952	0.913952	0.653204	1.70832	-0.204456	1.36854	3.40349	2.61169	3.27545	3.30595
-0.59443	0.437261	-1.84807	0.0920958	0.373179	-0.450493	0.443581	-0.487344	-1.87449	-1.82064	-1.68958	-2.27144	0.927995	3.03579	0.238633	1.90216	0.0175508	-0.207218	-1.81873	0.480903	0.541633	1.5108	-0.29059	1.01895	3.22629	2.61103	3.0217	3.34545
0.0372352	0.587783	-1.50146	-2.47312	0.142186	-0.431866	0.0785438	-1.15277	-2.27497	-2.0515	-0.69464	-0.812809	0.777186	3.40418	-1.34991	2.13926	-0.319095	-0.405204	-1.62011	-0.374129	0.763056	1.62817	-0.549489	0.712923	3.17141	2.3952	1.97925	3.29472
0.234674	0.69897	-2.04175	-2.17182	-0.208919	-0.323438	0.636744	-0.653485	-1.90752	-2.14985	-1.14063	-0.688155	1.04718	3.69897	-1.05167	1.68834	-0.0708484	-0.418019	-2.17248	-1.28339	1.07269	1.75773	-0.947064	0.445567	3.51167	2.46977	2.0072	3.09248
0.240237	0.428765	-1.8716	0.192096	0.264173	-0.751894	-0.0833376	0.116302	-1.66958	-2.05295	-1.19518	-1.75081	1.27629	3.60007	-0.404545	3.50517	0.144004	-0.463262	-2.2785	-1.47452	0.969607	1.70046	-0.549848	1.65513	3.32658	2.1822	2.06406	3.69227
0.0567791	0.439901	-1.76802	0.660739	-0.0245457	-0.736452	-0.263098	-1.14744	-1.5563	-1.88473	-1.15921	-0.762363	1.46792	3.46272	-0.265462	3.34024	0.27637	-0.0957769	-1.72562	-0.571012	1.07933	1.7089	-0.375605	2.29202	3.51536	2.51843	2.21228	3.61934
0.114197	0.69897	-1.96014	0.522536	0.166122	-0.565366	-0.163953	-0.847693	-1.73505	-1.68802	-1.33255	-1.10425	1.40218	3.54874	-0.175473	3.31364	0.117218	0.226561	-2.04775	-0.929859	1.11142	1.85627	-0.41421	2.12575	3.65505	2.98636	2.36803	3.69897
-0.159932	0.442749	-2.22377	0.534667	0.251607	-0.571796	-0.197793	-0.929176	-1.82294	-1.72937	-0.396004	-1.10466	1.31714	3.69897	-0.771482	3.56059	0.309558	0.489475	-1.35807	-0.819691	0.859704	1.84718	-0.622661	2.25166	3.40898	3.22644	2.2341	3.69886
-0.160433	0.69897	-2.28949	0.298248	0.202565	-0.833964	-0.633629	-1.14938	-1.79822	-2.08407	0.0173631	-1.75713	1.69812	3.57017	-0.585513	2.48407	0.59216	0.0116339	-1.40906	0.0452212	0.990155	2.01837	-0.424446	1.2964	3.53548	3.04266	2.25822	2.13663
-0.162773	0.494269	-3.02593	0.191769	0.0684456	-1.08758	-0.524369	-1.27725	-1.67536	-1.89224	0.269476	-1.91379	1.71466	3.53294	-0.0964873	1.94112	0.671687	-0.178368	-1.45274	-0.0215004	1.05202	2.11616	-0.812702	1.31759	3.64093	3.19081	1.86306	2.62808
-0.244597	0.121077	-2.91668	0.226275	0.530201	-0.840192	-0.441578	-1.14248	-1.73649	-1.93275	0.312031	-1.66623	1.70945	3.64387	-0.16033	1.77548	0.367192	-0.412949	-1.40828	0.124436	0.956786	1.97498	-0.786729	1.04461	3.5692	3.2157	1.96949	2.21352
-0.133764	-0.0181642	-2.43441	0.57763	0.493238	-0.746744	-0.75623	-0.976233	-1.66474	-2.06346	-0.0245438	-2.17668	1.81341	3.69897	0.500477	1.60633	0.319755	-0.446439	-1.62657	0.223122	0.951471	1.88052	-0.0170887	1.01307	3.30959	3.09415	2.62387	2.26425
-0.0992157	0.0956783	-2.64687	-0.0421405	0.216607	-0.519306	-0.61485	-0.7937	-1.77746	-1.85584	-0.16728	-2.30103	1.77045	3.62219	0.594875	1.66434	0.221362	-0.268727	-1.98953	-0.0731561	0.946656	1.68859	0.0138354	1.25551	3.10364	2.81345	2.83414	3.69897
-0.0625383	-0.80856	-2.74929	0.00823385	0.129532	-0.288006	-0.314616	-1.04132	-1.7859	-1.8647	-0.194966	-1.84337	1.71618	3.65824	0.620754	1.17266	0.344781	-0.569359	-1.85898	0.218147	0.923185	1.6231	-0.12783	1.05394	3.04414	3.65144	3.18733	3.24798
0.0332267	-1.09351	-2.97036	-0.112698	0.206707	-0.459876	-0.592638	-0.943602	-1.87058	-2.03851	-0.271871	-1.60443	1.56634	3.68003	0.503676	1.37989	0.457889	-0.843042	-1.6559	-0.0349668	0.894416	1.49961	-0.10115	1.12146	3.09792	3.26029	3.2486	3.40065
-0.0978905	-0.186886	-2.44043	-0.417311	0.236313	0.170042	-0.484337	-0.850365	-1.8114	-2.22621	-0.3812	-2.30103	1.54753	3.00109	0.83924	1.86346	0.437137	-1.5871	-1.40859	-0.243553	0.868614	1.30258	0.13396	1.07729	3.20961	3.05768	3.35099	3.18408
0.0269702	0.0303689	-2.76357	-0.565655	0.314282	0.0082722	-0.370779	-0.848995	-1.84315	-2.30103	-0.639734	-2.30103	1.60852	2.75699	1.09479	2.17464	0.413663	-1.55217	-1.15905	-0.0528791	0.862128	1.33398	0.0999326	1.17536	3.04565	3.02764	3.59288	3.40476
0.22651	0.0119086	-2.76447	-0.104858	0.294788	-0.0969795	-0.316982	-0.988501	-1.94678	-2.2435	-1.32676	-2.30103	1.43077	2.76803	0.712563	1.88858	0.559746	-1.53645	-1.13005	0.311457	0.891239	1.33615	-0.136887	1.13584	3.1764	2.91248	3.35984	3.10018
0.13761	-0.0213608	-3.42218	-0.256135	0.223727	-0.167851	-0.282807	-1.16192	-1.92271	-2.20351	-0.2005	-1.18481	1.51897	2.72114	0.981452	2.35145	0.548064	-1.4166	-0.735905	0.0825556	0.857879	1.35156	-0.311611	1.5407	3.04756	2.94421	3.3451	3.58908
0.23973	-0.11724	-3.52038	-0.172729	0.158067	-0.336779	-0.334983	-1.34447	-2.28984	-2.12985	-1.42078	-1.327	1.76764	2.73164	1.10015	2.21422	0.505401	-1.39936	-0.685699	-0.0828985	0.906238	1.42959	-0.44946	1.63848	2.75559	3.08161	2.97959	3.55
0.21023	-0.0957866	-3.67307	0.0860536	0.271723	-0.434163	-0.261219	-1.2832	-2.23621	-2.23424	-1.52044	-1.66507	1.73537	2.75576	1.35876	1.80787	0.363046	-1.43943	-0.719677	-0.195245	0.951092	1.49798	-0.493812	1.62191	2.93789	3.11701	2.86331	3.69897
0.228688	0.0261163	-3.74504	0.299575	0.247615	-0.475649	-0.0212139	-1.04297	-2.24686	-2.16121	-0.849627	-1.5249	1.71989	2.69385	1.39489	2.3105	0.406528	-1.31709	-0.693337	-0.552828	0.934275	1.57431	-0.495773	1.74886	2.85271	3.25777	3.18003	3.6166
0.237516	0.69897	-4.35824	0.301306	0.388689	-0.459151	-0.907469	-0.470369	-2.23495	-1.5428	-1.28514	-2.2293	1.69632	2.81233	1.46043	2.90313	0.537575	-0.871985	-0.400919	-0.709551	0.861816	1.70783	-0.409001	1.46625	2.78621	2.94229	2.98301	3.05435
0.176881	0.691791	-3.69581	0.447704	0.374136	-0.575352	-0.816352	-0.419522	-2.29887	-1.70909	-1.09164	-2.0854	1.69132	2.58121	1.69339	2.99297	0.545454	-0.817012	-0.381572	-0.698692	0.859049	1.66207	-0.110338	1.52293	2.8397	2.94157	2.9692	3.08978
0.157759	0.69897	-3.50178	0.480365	0.463759	-0.500585	-0.787703	-1.25628	-2.24814	-1.70636	-1.08482	-1.47434	1.82049	2.87223	1.68565	1.22434	0.511506	-0.603972	-0.393498	-0.415817	0.880778	1.73297	-0.0846139	1.09069	2.87907	2.98434	2.89772	2.11939
0.153681	0.315042	-4.25321	0.581183	0.388866	-0.341637	-0.570338	-1.19905	-2.16979	-1.64762	-1.0045	-0.586927	1.95447	2.81531	1.28028	2.14788	0.457106	-1.1033	-0.55879	-0.388713	0.921676	1.42667	-0.666611	1.68381	2.80034	2.56107	2.72197	3.01967
0.147206	0.424826	-4.23377	-1.21144	0.381173	-0.575778	-0.242336	-1.19638	-2.1038	-1.30651	-1.03286	-1.71376	1.96997	2.85104	1.46966	1.22968	0.588453	-0.848575	-0.721077	0.127769	0.940044	1.57167	-0.722852	0.846246	2.85896	2.624	2.73716	3.51375
0.132727	0.00686806	-4.2604	-0.423852	0.47672	-0.2864	-0.373893	-1.19136	-2.21492	-2.03117	-0.917789	-2.26813	1.94974	2.98462	1.51336	2.93113	0.633669	0.0717568	-0.649504	0.00133557	0.928369	1.5738	-0.668814	1.49667	2.94031	3.5937	2.71219	2.96261
0.0838035	0.0315296	-4.32221	-0.0573571	0.476807	-0.250269	-0.598346	-1.13942	-2.28992	-1.92158	-0.934689	-2.18102	2.0415	2.95242	1.43549	3.13087	0.439347	0.139791	-0.4571	0.327733	0.996357	1.53935	-0.589351	1.43357	3.04758	3.58864	2.8415	2.47986
0.0290021	0.461574	-4.08722	-0.727335	0.555218	0.105929	-0.661032	-0.95336	-2.30103	-1.98954	-1.00846	-2.19799	2.09474	2.91092	1.39012	3.69897	0.495032	-0.0818538	-0.909181	-0.410628	0.954154	1.53761	-0.510524	1.41483	2.97767	3.41811	2.63787	2.43393
0.0945026	-0.011561	-3.69474	-1.01129	0.392843	0.0313155	-0.399742	-0.923196	-2.30103	-2.05953	-0.97853	-2.17122	2.08403	2.84611	1.3615	3.69897	0.542275	0.28324	-1.35899	-0.466115	0.986814	1.30102	-0.521135	1.34465	2.98238	3.34343	2.45299	2.54099
0.12257	-0.079158	-3.88444	-0.716697	0.330426	-0.142235	0.110812	-0.615785	-2.15528	-2.21218	-1.4684	-0.468745	1.87969	3.16689	1.13878	3.26817	0.540408	0.158269	-1.20344	-1.43143	0.987137	1.48278	-0.795126	1.55616	3.04907	3.40705	2.88368	3.37231
0.0515461	-0.305827	-3.72233	-0.624686	0.358108	-0.455188	0.134034	-0.614097	-2.14153	-2.29366	-1.53661	-0.358818	1.87122	3.24904	1.0912	3.61628	0.279587	0.178099	-1.35549	-1.43318	0.979664	1.5135	-0.848934	1.80765	3.11105	3.36049	2.63155	3.69897
-0.0414528	-0.0280408	-3.47211	-1.85435	0.321642	0.541318	0.1201	-0.604815	-2.26397	-2.21196	-1.70748	1.51442	1.78976	3.15985	0.926598	2.61492	0.485987	-0.352292	-1.56609	-2.14138	0.942971	1.45842	-0.822628	1.24632	3.14037	3.69897	2.48622	3.59111
0.237214	0.260036	-3.60412	-1.65244	0.585	0.496924	0.30266	-0.692894	-2.24567	-2.22739	-1.43533	-0.603897	1.75153	3.23532	0.857215	1.00568	0.20937	-0.262959	-1.90445	-1.2736	1.04421	1.58593	-0.857642	0.533968	3.30133	3.67187	2.56273	3.45184
0.295158	0.143842	-3.90086	-1.75006	0.444976	0.622495	0.672345	-0.613774	-2.25723	-2.30103	-1.22145	-0.813445	1.78631	2.99562	1.19513	0.863203	0.644832	-0.154774	-2.05649	-1.3516	1.12225	1.41904	-0.941878	0.401052	3.45786	3.69897	2.54013	3.38837
0.200287	0.208334	-4.05384	-1.99715	0.55179	0.69897	0.677909	-0.839567	-2.2117	-2.30103	-1.32396	-1.48187	1.86933	3.00778	1.27582	2.26203	0.735112	-0.040494	-2.00165	-0.760926	1.09366	1.39665	-1.09752	0.660402	3.53309	3.62111	2.22786	2.92259
0.161101	-0.0884807	-4.16258	-2.80539	0.400367	0.428378	0.69897	-0.32248	-2.28372	-2.2805	-1.53604	-1.67492	1.74307	2.48961	1.61919	1.76886	0.602639	0.841818	-2.30103	-0.0188884	1.10358	1.11032	-1.08821	0.126628	3.61448	3.69897	1.96519	3.69897
0.28902	-0.308418	-4.64293	-2.91402	0.543207	0.351655	0.60549	-0.37383	-2.19496	-1.92346	-2.30103	-1.64	1.56893	2.21514	1.96664	1.79864	0.361645	0.65665	-1.48339	-0.0627992	1.03283	0.977751	-1.32143	0.108623	3.43349	3.69897	2.04043	3.64773
0.343401	-0.297635	-4.49154	-2.52523	0.524442	0.0782175	0.554627	-0.112249	-2.1008	-2.08874	-2.10404	-1.86362	1.51553	1.92926	2.21359	2.00748	0.429043	0.874821	-1.42406	-0.337868	1.02813	0.855291	-1.11151	0.143776	3.40245	3.56745	1.89877	3.43134
0.390665	0.199656	-4.41281	-2.96031	0.396191	-0.600983	0.56671	-0.35444	-1.97973	-1.97525	-2.04282	-1.42441	1.5805	2.61799	1.93545	2.72301	0.44758	0.969105	-1.12104	-1.31733	1.09358	1.45451	-0.956673	0.438825	3.42319	3.69897	2.69701	3.42255
0.514125	0.201241	-4.35108	-3.26945	0.433816	-0.70453	0.416487	-0.154944	-2.10045	-1.70191	-2.07764	-1.51552	1.65404	2.87329	1.80324	3.2564	0.501067	1.16473	-0.732655	-1.369	1.22138	1.45711	-1.0052	0.505146	3.62971	3.50932	2.6305	3.69897
0.492899	0.165627	-4.25856	-2.31207	0.51068	-0.728219	0.309194	-0.228898	-2.04773	-1.75945	-1.8196	-1.86938	1.80263	2.84252	1.47241	3.23242	0.395215	1.17958	-0.8042	-1.3089	1.25054	1.43141	-1.09562	0.762946	3.6491	3.47804	2.53663	3.46646
0.418257	0.219144	-4.33463	-2.73259	0.469675	-0.98683	0.16627	-0.397164	-2.11773	-1.72521	-1.80561	-2.02429	1.63427	2.9568	1.4347	3.69897	0.135896	0.868436	-0.806241	-1.04921	1.2173	1.53594	-1.14759	0.885791	3.69897	3.16746	2.42629	3.64187
-0.085495	-0.288301	-4.4909	-2.74814	0.69897	-0.772787	0.464148	-0.467042	-2.20398	-1.4429	-1.86799	-2.01492	1.5146	3.44367	1.53119	3.69571	0.0488922	0.442108	-0.698705	-1.10457	0.941082	1.5604	-1.18392	0.931195	3.55685	3.14739	2.69842	3.67873
-0.160912	0.188318	-4.68675	-2.8756	0.674299	-0.983556	0.461706	-0.872526	-2.30103	-1.34401	-1.70764	-2.16101	1.5767	3.09343	1.93253	2.83148	0.206572	1.79285	-0.526139	-0.782263	0.81566	1.5228	-0.989014	0.780432	3.15066	3.69897	2.95296	3.63185
-0.114102	0.137591	-4.62227	-3.22086	0.612621	-0.780436	0.50357	-0.185074	-2.26275	-1.2777	-1.56769	-1.80747	1.52037	3.27774	1.81099	1.82379	0.0648135	1.2946	-0.421868	-0.138978	0.819747	1.58862	-0.938306	-0.0633305	3.15488	3.56678	3.1295	3.69897
0.340363	0.268365	-4.28639	-3.28148	0.188583	-0.975297	0.434371	-0.190106	-1.791	-1.21646	-2.08107	-1.8032	1.37036	3.29473	1.9317	1.79945	0.205705	1.30207	-0.721093	-0.0301961	0.949534	1.72826	-0.867571	-0.122062	3.05516	3.69897	2.76428	3.63263
0.240819	0.332238	-4.69161	-3.90575	0.101816	-1.10208	0.261898	-0.0332666	-1.88989	-1.74354	-1.62732	-1.9255	1.37893	3.54465	2.25519	1.49693	0.251456	1.08224	-0.138766	-0.567334	0.985734	1.89737	-0.772651	-0.64961	3.24619	3.60404	3.065	3.17713
-0.0766078	0.310353	-4.50287	-3.87284	-0.037769	-1.04446	0.340567	0.0369521	-1.63559	-1.85521	-1.93315	-2.14223	1.67308	3.5643	2.27349	1.41586	-0.346509	0.975811	-0.119903	-0.660135	1.08921	1.93424	-0.73492	-0.696864	3.22788	3.69255	3.01353	3.18328
-0.124972	0.591737	-4.31448	-3.97239	-0.0224561	-1.11599	-0.11376	0.095417	-1.63385	-1.86835	-1.98216	-2.14832	1.69951	3.69897	2.24913	1.46836	-0.359193	1.01766	0.393965	-0.674739	1.07708	2.08939	-0.537291	-0.751975	3.20714	3.69897	3.11073	3.14217
-0.0840369	0.643857	-4.63386	-4.01125	-0.0701506	-0.825211	-0.331019	0.137221	-1.74685	-1.52118	-1.6956	-2.30103	1.59805	3.36617	2.52027	1.48158	-0.256417	0.699598	0.656592	-0.585645	1.05735	1.98424	-0.464448	-0.820302	3.22918	3.69897	3.28774	3.05648
-0.0990536	0.69897	-4.5326	-3.69736	-0.14102	-0.858412	-0.398296	-0.122063	-1.61877	-1.48742	-1.47727	-2.17389	1.64547	3.46323	2.75927	1.15225	-0.268877	0.575242	0.934857	-0.411961	1.04129	2.07569	-0.428413	-0.807617	3.12759	3.69897	3.15839	2.77229
-0.314103	0.529036	-4.96945	-3.58383	0.0108298	-0.659869	0.437912	-0.232492	-1.45936	-1.32568	-1.3917	-2.26339	1.76812	3.18876	2.55346	1.37066	-0.473517	0.0837677	0.29538	-0.479514	1.01394	1.96173	-0.757642	-0.594502	3.17338	3.66111	3.3625	2.85427
-0.682039	0.454955	-5.30103	-3.35768	0.223628	-0.100659	0.342805	-0.541062	-2.30103	-2.19437	-1.46189	-2.30103	1.92049	3.16178	2.57631	1.47238	-0.518361	0.252775	-0.502218	-0.183814	1.02483	1.73201	-0.685526	-0.499097	3.54852	3.69897	3.55649	2.4266
-0.716353	0.410323	-5.18776	-1.92036	0.243435	-0.061756	0.41743	-0.546718	-2.30103	-2.30103	-1.36042	-1.80714	1.84304	3.11019	2.6816	1.21295	-0.653127	0.0866516	-0.515589	-0.184934	1.01318	1.58605	-0.576987	0.225457	3.61494	3.36363	3.69897	3.21841
-0.542244	0.204695	-5.1828	0.201209	0.511482	-0.525605	0.421398	-1.23352	-2.15778	-2.30103	-1.60635	-2.30103	1.558	3.03745	2.69016	0.859293	-0.837074	0.29124	-0.430373	-0.511964	0.978981	1.49672	-0.564551	1.19095	3.66056	3.00837	3.69897	3.07699
-0.533889	0.240542	-5.26844	-0.668049	0.622321	-0.0840111	0.532509	-0.814209	-2.19217	-2.09485	-1.59002	-1.77098	1.61713	3.02998	2.61761	0.506604	-0.894769	0.0908468	-0.483035	-1.14612	0.970066	1.43128	-0.657595	0.840259	3.66644	3.0738	3.69897	3.69897
-0.549799	0.126317	-5.30103	0.0240586	0.546878	-0.314893	0.432678	-0.539096	-2.13205	-2.23638	-1.68431	-1.31072	1.58399	3.05115	2.51489	0.457528	-0.951667	-0.013536	-0.408536	-1.01987	0.97193	1.5551	-0.684485	0.92432	3.63646	3.30869	3.69897	3.68963
-0.449874	-0.021437	-5.30103	-0.107509	0.685999	-0.459348	0.497329	-0.774146	-2.04613	-1.68956	-1.53723	-1.21462	1.37079	2.81646	2.59597	0.262487	-1.05363	0.224631	-0.642393	-0.893676	0.81664	1.43872	-0.675064	0.952182	3.41345	3.32509	3.64522	3.69897
-0.461591	0.165158	-5.28546	0.276441	0.27882	-0.569867	0.443125	-0.881739	-1.85032	-1.42412	-1.80611	-1.50232	1.37645	3.26343	2.65732	1.0518	-0.935879	0.259706	-0.624015	-0.601213	0.92499	1.67182	-0.649039	1.16185	3.51647	3.29766	3.6615	3.29414
-0.403263	0.209121	-4.33786	0.69897	0.238941	-0.537009	0.443557	-0.206706	-1.79287	-1.52669	-1.71552	-2.06394	1.39609	3.20091	2.2953	0.799809	-0.842652	0.193074	-0.791989	-0.294104	0.946824	1.79601	-0.489998	1.0021	3.47043	3.68493	3.43303	3.60752
-0.434151	0.483562	-4.17014	0.614226	0.336896	-0.501965	0.621899	-0.280768	-1.91993	-1.47004	-1.59194	-2.30103	1.38231	3.04271	2.23157	1.18435	-1.02084	0.219935	-0.848875	0.266352	0.888683	1.76268	-0.478986	1.0381	3.38545	3.51084	3.46467	3.6204
-0.716898	0.285278	-4.06913	0.274179	0.596057	-0.191303	0.680508	-0.216279	-2.06861	-1.85389	-1.41386	-2.28988	1.78965	3.06622	1.95302	1.97602	-0.775669	0.462229	-0.764979	-0.940785	0.931888	1.56165	-0.565042	1.17218	3.52255	3.53811	3.45086	3.5138
-0.409728	0.587517	-4.25101	-0.451288	0.69897	0.0419687	0.69897	-0.11701	-2.24893	-2.07164	-1.73865	-2.25784	1.79231	2.53055	2.05236	1.4841	-0.443433	0.361516	-0.504811	-0.528412	1.01054	1.40184	-0.597981	0.760976	3.6628	3.37531	3.54737	3.61935
-0.45122	0.559248	-4.27862	-0.541965	0.69897	0.0970837	0.69897	0.0190664	-2.30103	-1.91659	-1.71814	-2.23668	1.83424	3.09415	2.03815	1.55408	-0.4273	0.559146	-0.561507	-0.503979	0.990473	1.63643	-0.58115	0.678874	3.53664	3.69897	3.61056	3.57984
-0.469586	0.618097	-4.32287	0.0003473	0.69897	0.170191	0.69897	-0.669359	-2.11465	-2.06412	-1.44621	-1.68187	1.58078	2.62065	2.09631	0.7797	-0.495283	0.675787	-0.114295	-1.07258	0.930454	1.46694	-0.622248	0.916839	3.69897	3.69897	3.58243	3.27986
-0.321854	0.672091	-4.41387	-0.174017	0.69897	0.198035	0.550964	-0.861429	-2.10396	-2.19465	-1.41227	-1.66323	1.51754	2.59162	2.33378	1.1361	-0.435898	0.890632	-0.0518796	-0.307855	0.955668	1.41013	-0.569172	1.04477	3.69897	3.69897	3.49299	3.46604
-1.23207	0.60603	-4.56275	-0.563731	0.334623	-0.00255726	0.441522	-0.0650675	-2.30103	-2.1508	-1.45594	-2.30103	1.36139	3.56435	2.34247	0.910045	-0.539289	0.895956	-0.223179	-0.761209	0.675815	1.74065	-0.513183	0.550593	3.68006	3.58658	3.60098	3.56238
-1.27247	0.513404	-4.53959	-0.585903	0.232363	-0.0136498	0.499469	-0.00512131	-2.28853	-2.14615	-1.49942	-2.30103	1.46458	3.57303	2.3256	0.940119	-0.445093	0.867175	-0.349488	-0.806286	0.707284	1.74318	-0.54047	0.501281	3.63244	3.69897	3.59566	3.48258
-0.658967	0.661767	-4.48523	-0.598486	-0.585304	-0.0998952	0.00775204	-0.890857	-1.57827	-2.21344	-1.23635	-2.13942	2.58383	3.49613	2.35408	0.0818512	-0.123843	0.712958	-0.410492	-1.31987	1.44737	1.74593	-0.40094	0.325594	3.68293	3.49049	3.38436	2.14256
-0.588923	0.69897	-4.3062	-0.857467	-0.648851	-0.25205	-0.315356	-0.918829	-1.82513	-2.30103	-1.451	-2.21139	2.28889	3.47414	2.66228	0.144197	-0.155242	0.974931	-0.787314	-0.957476	1.32856	1.70626	-0.0361626	0.132349	3.46804	3.35901	3.44252	1.8533
0.0427605	0.215408	-4.54447	-0.958303	-0.138757	-0.608941	-0.333975	-1.07102	-1.40642	-2.28527	-1.84078	-2.20957	2.86073	3.66905	2.82105	0.195972	-0.386922	0.0941181	-1.032	-0.825577	1.52587	1.92489	-0.0109495	0.166904	3.16032	3.43989	3.55039	1.80698
0.166214	0.482904	-4.51032	-1.35092	-0.143576	-0.554824	-0.220878	-0.263487	-1.42914	-1.67746	-1.81345	-1.80167	2.93151	3.4861	2.65758	1.05666	-0.331763	0.270984	-0.97426	-1.43699	1.49938	1.93648	-0.123097	0.33331	2.86746	3.54329	3.53068	3.21209
0.499159	0.69897	-4.72607	-3.14144	-0.180396	-0.805194	-0.273757	0.520484	-1.53617	-1.79268	-1.90932	-2.28886	2.96136	3.37033	2.57531	1.02453	-0.262628	0.193314	-0.978372	-1.87394	1.6964	2.10164	-0.300781	-0.65073	3.09574	3.65279	3.28034	2.85696
0.583198	0.674688	-4.83814	-3.94981	-0.331985	-0.548625	-0.362961	0.269083	-1.71557	-1.56598	-1.81676	-1.55341	3.19181	3.47451	2.52688	1.54523	-0.0172658	0.278763	-0.939019	-1.85055	1.72073	1.93896	-0.304305	-0.981245	2.91279	3.37804	3.328	1.87954
0.537346	0.567607	-4.3865	-3.80943	-0.532393	-0.566656	-0.467479	0.0351134	-1.4192	-1.68921	-1.9827	-1.49565	3.1674	3.19697	2.06802	1.63196	-0.309318	0.557323	-1.06586	-1.62502	1.76317	1.82409	-0.282538	-0.749853	2.75995	3.61843	3.2375	2.19351
0.516886	0.520442	-4.08984	-5.0219	-0.380555	-0.582419	-0.256305	0.399736	-1.54172	-1.85556	-2.0195	-1.62051	3.18622	3.57087	2.08069	2.98815	-0.320267	0.355114	-0.971884	-2.26894	1.72398	1.87935	-0.240095	-0.700384	2.76422	3.27536	3.28872	2.25046
0.033114	0.489311	-4.38474	-5.30103	-0.563893	-0.518395	-0.147932	0.337064	-1.7424	-1.91204	-1.9421	-1.38448	3.36006	3.69897	1.62936	2.97467	0.313399	0.360372	-0.624027	-2.0716	1.67535	1.91194	-0.464358	-0.89913	3.13606	3.37731	3.60041	1.97802
-0.164813	0.394457	-4.21311	-4.15105	-0.356997	-0.400548	-0.0555282	-0.460777	-1.8946	-1.97368	-1.79158	-0.461318	3.565	3.57179	1.34355	0.96978	0.179948	0.351048	-0.197292	-1.03231	1.64725	1.76378	-0.557107	-1.1334	3.13479	3.24199	3.68384	1.77283
-0.0160189	0.691918	-4.30788	-5.16909	-0.689313	-0.627734	-0.0438585	-0.400442	-2.30103	-1.81004	-1.78476	-1.87493	3.15941	3.56208	1.51002	2.35634	0.0158918	0.00039069	-0.257888	0.676449	1.61094	1.91517	-0.513616	-1.7895	2.91864	2.98108	3.69897	1.24132
0.333232	0.69897	-4.18612	-4.91415	-0.425704	-0.613813	-0.0159847	-0.333257	-1.69405	-1.71989	-1.92922	-1.85138	2.832	3.69897	1.52413	2.48678	-0.136574	0.141396	-0.405337	0.612817	1.40814	1.93266	-0.557801	-1.62049	2.41532	2.96541	3.47121	1.14956
0.241071	0.69897	-4.19127	-4.88511	-0.461351	-0.609275	-0.0999717	-0.191615	-1.48959	-1.87702	-1.72492	-1.99904	2.59099	3.34444	1.77506	2.48896	0.229848	0.169542	-0.226782	1.15259	1.27731	1.7969	-0.494172	-1.80557	2.51577	2.92824	3.338	1.06466
0.147754	0.600645	-4.22373	-4.52446	-0.482109	-0.515971	0.120126	-0.31926	-1.48274	-1.54996	-1.85159	-2.30103	2.63762	3.23503	1.97052	2.15555	0.185528	0.227738	-0.114979	0.880938	1.28035	1.8516	-0.454542	-0.93652	2.5212	3.43594	3.5387	2.70421
0.148683	0.389779	-4.3846	-4.60904	-0.645365	-0.297777	0.0920044	-0.106307	-1.5687	-1.31562	-1.56432	-2.12862	2.44487	2.60485	2.18152	2.22919	0.222248	0.589951	0.0511101	0.902477	1.28474	1.50438	-0.479169	-0.920609	2.65269	3.69897	3.48276	2.99726
0.185001	0.312243	-4.41542	-4.69026	-0.722879	-0.40954	0.279681	0.0949495	-1.77247	-1.51558	-1.60945	-2.13709	3.15127	2.56777	1.98779	1.83064	0.20067	0.792752	-0.0627921	0.319909	1.59636	1.44475	-0.571911	-0.848373	2.78465	3.66807	3.58333	3.52901
0.232877	0.459379	-4.38313	-4.67128	-0.650235	-0.344269	0.426742	0.21478	-1.73664	-1.68501	-1.65349	-1.7845	2.99687	2.56141	2.09534	2.21499	0.187292	0.636597	-0.089255	-0.057421	1.53888	1.47102	-0.535464	-0.782166	2.77909	3.54991	3.69835	3.31035
0.230835	0.413414	-4.54955	-4.78695	-0.614313	-0.187503	0.399308	0.287744	-1.593	-1.87393	-1.19759	-2.05217	3.22184	2.60722	2.1381	2.26994	0.0964199	0.61795	0.122841	-0.0445634	1.63046	1.43637	-0.590136	-0.874825	2.75828	3.55582	3.68296	3.2436
0.384934	0.488133	-4.75882	-3.239	-0.712734	-0.272261	0.570078	-1.16396	-1.96004	-1.72062	-1.15609	-0.537633	3.32277	2.73498	2.1281	3.36194	0.16229	0.803303	0.143002	-0.417998	1.67476	1.50567	-0.713991	0.918307	2.60185	3.62287	3.69897	3.4094
0.69897	0.69897	-4.68842	-3.40041	-0.677615	-0.349179	0.50967	-1.02822	-1.84478	-1.79381	-1.23457	-0.907697	3.47244	2.4509	2.21018	3.53159	0.102293	0.655359	0.304096	-0.732429	1.84072	1.57166	-0.662515	0.946197	2.66491	3.69683	3.69897	3.61178
0.69897	0.610189	-4.8163	-2.33693	-0.585491	-0.199976	0.268269	-0.942703	-1.75628	-1.99391	-1.49816	-1.59605	3.47229	2.30582	2.43447	3.31806	0.177888	0.998893	-0.0221703	-0.208917	1.81214	1.34586	-0.511736	0.875286	2.69906	3.6111	3.69897	2.88741
0.69897	0.599848	-5.15511	-3.07176	-0.516436	-0.225691	0.69897	-0.421538	-2.00623	-2.20913	-2.26204	-2.02615	3.52723	2.32275	2.49346	3.69897	0.160511	0.910686	-0.397608	0.614359	1.79623	1.40795	-0.91246	0.559211	2.59161	3.69897	3.2163	3.55936
0.69897	0.591585	-5.14029	-3.13619	-0.903156	-0.308212	0.478129	-0.48768	-2.30103	-2.30103	-2.03509	-2.25905	3.58239	2.36044	2.60427	3.50913	0.150686	0.881072	-0.384687	0.806936	2.07582	1.43523	-0.724792	0.495517	3.11036	3.69897	3.42464	3.68039
0.335721	0.283541	-4.98429	-3.06777	-0.2833	-0.629226	0.54553	-0.324591	-2.01834	-2.30103	-1.97229	-2.28799	3.69897	3.37565	2.63603	1.9355	-0.168798	0.65128	-0.431443	-0.374504	1.88462	1.54257	-0.712232	-0.158355	3.11454	2.8888	3.323	2.89107
0.376049	0.348628	-5.15076	-2.68108	-0.224534	-0.479496	0.572017	-0.523435	-1.94077	-1.81975	-1.99167	-2.1699	3.69897	3.31531	2.85271	1.37573	-0.247755	1.00798	-0.585217	0.278388	1.91419	1.6974	-0.722652	-0.277527	3.17346	3.69897	3.24427	2.64547
0.421902	0.434114	-5.14153	-2.46464	-0.198996	-1.5027	0.610983	-0.213819	-1.94174	-1.69434	-2.01836	-2.11339	3.69897	3.30377	2.85233	1.2693	-0.192389	1.39518	-0.586739	-0.216685	1.92349	1.78921	-0.707773	-0.195382	3.16063	3.31036	3.29828	2.93891
0.446894	0.144988	-4.69868	-2.30524	-0.41375	-1.53777	0.562952	-0.204459	-2.19889	-1.62126	-1.79829	-2.11274	3.69897	3.24215	2.6552	1.45225	-0.181622	1.2973	-0.704521	-0.487018	1.96786	1.66899	-0.450619	-0.0296973	3.12714	3.187	3.65438	3.05259
0.69897	0.0735754	-4.82371	-2.42703	-0.676453	-1.45243	0.404177	-0.243667	-2.1687	-1.23317	-2.30103	-2.30103	3.43937	2.84668	3.45876	1.92703	-0.10864	1.63111	-0.404158	-0.873485	1.9714	1.43344	-0.344198	0.132849	2.96103	3.30443	3.17354	3.11559
0.132285	0.157366	-5.11677	-2.45449	-1.02046	-1.5124	-0.18715	-0.895008	-2.30103	-1.08304	-1.9934	-1.42655	3.24132	2.88403	3.66585	2.04971	0.376661	1.52542	-0.242593	-0.451062	1.92426	1.52503	-0.316057	0.5741	3.59769	3.33529	2.74577	3.39194
-0.669373	-0.225651	-5.05497	-2.4631	-0.414872	-0.845059	-0.39038	-0.594585	-2.22812	-2.03415	-1.5893	-1.64433	2.38297	3.07736	3.34901	2.15644	-0.17671	2.06065	0.0382624	-0.221812	1.29755	1.28173	-0.452356	0.44964	3.54551	3.68814	2.49555	3.45929
-0.708578	-0.371792	-4.78246	-2.73792	-0.206448	-0.832166	0.407131	-0.320937	-2.30103	-1.86145	-1.99396	-2.25489	2.39695	3.12151	2.8711	1.57976	-0.394414	1.92867	-0.632786	-0.499783	1.2766	1.28397	-0.59003	-0.131019	3.5579	3.69897	2.99787	2.93936
-0.737919	0.581979	-4.74196	-3.10754	-0.286793	-0.558838	-0.377298	-0.0458028	-2.30103	-2.10552	-2.0988	-2.15633	2.52799	3.26964	3.28391	1.99172	-0.202408	1.56832	-1.00098	-0.839016	1.28211	1.63727	-0.347262	-0.110208	3.48843	3.59431	2.24211	3.34268
-0.255383	0.69897	-4.8285	-3.21353	-0.403105	-0.356589	-0.462026	0.226721	-1.99834	-2.00903	-2.10199	-2.04043	2.51663	3.34667	3.32555	1.96544	-0.617076	1.35995	-1.1148	-0.773423	1.58052	1.68724	-0.334954	-0.217156	3.69897	3.59604	2.19089	3.50415
-0.0378571	0.301154	-4.87264	-3.37949	-0.00177467	-1.13391	-0.515638	-0.47141	-1.65761	-2.10253	-2.16883	-2.30103	2.65919	3.20789	3.34676	1.63675	-1.0162	1.52214	-1.03884	-0.0673928	1.54019	1.56517	-0.325724	-0.140126	3.37677	3.31302	2.20481	3.45685
0.0812357	0.0425086	-4.74124	-2.38772	0.0916564	-1.24226	-0.461863	-0.653457	-1.67435	-2.24048	-2.27683	-2.08843	2.66404	3.13883	3.47688	2.5405	-0.834325	1.39122	-1.16822	-1.12963	1.61058	1.43029	-0.214169	0.531751	3.5683	3.02545	2.30883	2.90256
0.0588434	-0.158332	-4.80379	-2.85863	0.0181802	-1.35952	-0.32441	-0.19955	-1.73631	-2.02601	-2.29432	-2.00483	2.5619	3.1479	3.65601	3.11236	-0.796842	1.23579	-1.15899	-1.02377	1.5671	1.4436	-0.25368	0.552172	3.51848	3.0247	2.2471	3.64942
-0.0502661	-0.65653	-5.30103	-2.95035	0.69897	-1.33387	-0.560124	-0.128953	-2.27882	-2.05307	-1.88145	-1.94349	2.71721	3.1368	3.52309	3.27038	-0.962335	1.15143	-0.922632	-0.821555	1.3989	1.23731	-0.237283	0.512796	3.40007	2.87342	2.66421	3.60788
0.162059	-0.595418	-4.93219	-3.21174	0.69897	-1.26408	-0.57436	-0.469722	-2.00295	-2.09062	-1.9974	-2.0291	2.95982	3.12659	3.2801	3.14819	-1.06508	1.44974	-0.96379	-1.04904	1.52043	1.11746	-0.230586	0.594679	3.28092	2.78569	2.53462	3.69897
0.133826	-0.721075	-4.8013	-4.31964	0.69897	-1.3382	-0.571847	-0.396533	-2.07482	-1.9821	-2.13815	-1.64627	2.91664	3.04058	3.1873	3.02812	-1.30256	1.14842	-1.0857	-1.1802	1.52554	1.36973	-0.384816	-0.182863	3.3767	3.40968	2.03753	2.63984
0.153153	-0.970377	-4.83641	-4.72129	0.516243	-1.23811	-0.640905	-0.442738	-2.30103	-1.90804	-2.13035	-2.30103	2.99747	3.19345	3.19193	3.39274	-0.912439	1.26642	-1.10526	-0.576954	1.63611	1.36298	-0.358115	0.0209535	3.52006	3.67842	2.03508	3.42255
0.396532	-1.04198	-4.86746	-4.49992	0.423533	-1.26134	-0.673515	-0.304839	-2.30103	-1.87025	-1.96845	-1.94997	3.17268	3.2246	3.30633	3.27506	-0.779999	1.2784	-1.19936	-0.698102	1.68191	1.33696	-0.241739	0.0391126	3.26516	3.63815	2.17261	3.58013
0.352582	-1.00935	-5.1622	-5.28152	0.301475	-1.49791	-0.592013	-0.0742363	-2.30103	-1.74059	-2.21348	-2.1464	2.92511	3.11739	3.69897	3.69205	-0.622559	1.3428	-0.668182	-0.538646	1.72675	1.38014	-0.260435	-0.285622	3.64698	3.67829	2.27258	3.35512
0.366455	-1.19083	-3.79893	-5.28466	0.469275	-0.898377	0.08257	0.0510946	-2.24222	-1.66428	-1.593	-2.29387	2.87923	2.96721	1.74369	3.66376	-0.568567	1.08376	-1.16965	-0.601303	1.62945	1.0866	-0.63446	-0.401379	3.43683	3.47828	2.59059	3.20395
0.321795	-1.22466	-3.31634	-5.12855	0.604176	-0.891317	0.0678071	0.393979	-2.30103	-1.59407	-1.8056	-2.02402	2.84327	2.75429	2.45092	3.16502	-0.668204	1.29428	-1.10805	0.665727	1.59207	0.912274	0.0826849	-0.662173	3.4364	3.33461	3.43641	3.60526
0.22049	-1.2741	-3.20967	-4.90912	0.499533	-0.83397	-0.00586813	-0.021032	-2.30103	-1.95297	-1.82314	-1.92339	2.88682	2.50746	2.38292	3.11745	-0.709569	1.13286	-0.979871	0.784106	1.58341	0.825206	0.153708	-0.520148	3.45405	3.31031	3.57155	3.45706
0.235693	-1.19412	-3.03488	-4.88837	0.42956	-0.662211	0.428362	-0.150415	-2.22825	-1.99944	-1.82363	-1.93484	2.72674	2.46855	0.992295	3.351	-0.800744	1.02908	0.480544	0.910788	1.56732	0.791967	-0.628818	-0.403184	3.4426	3.25531	3.22861	3.45182
-0.0591126	-1.19731	-3.04482	-4.50801	0.69897	-0.569486	0.342421	0.308869	-2.1672	-2.11275	-1.70305	-2.19212	2.81765	2.34551	0.951955	2.15692	-1.1579	0.974979	0.624894	3.18496	1.47497	0.739982	-0.688534	-1.23299	3.55446	3.26835	3.133	3.4247
-0.246601	-0.78678	-3.07151	-4.68053	0.675494	-0.781302	0.216369	0.0199425	-2.02658	-2.18628	-1.68979	-1.24016	2.78415	2.44537	0.927665	1.73093	-1.08779	1.04949	0.627755	1.32124	1.35574	0.948037	-0.653943	-1.04028	3.32285	3.24231	3.17041	3.56594
-0.1895	-0.568976	-3.00827	-5.22437	0.66244	-0.860231	-0.04868	0.0715138	-2.20527	-2.15608	-1.47057	-1.86362	2.82646	2.61738	0.693521	2.32615	-0.987766	1.33083	0.479995	2.86788	1.33865	1.18059	-0.661277	-1.35458	3.26404	3.69897	2.96455	3.48773
-0.337758	-0.538467	-3.44112	-5.03977	0.421652	-0.986636	-0.262307	0.0266436	-2.11915	-2.08587	-1.89675	-1.85934	2.99134	2.63735	0.807722	2.08272	-0.522828	1.44615	0.593195	2.63055	1.40976	1.18404	-0.766159	-1.26211	3.35659	3.63761	2.93562	3.69897
-0.143432	-0.991451	-3.39242	-3.68193	0.374301	-0.576489	-0.661012	-0.283964	-2.1413	-2.06185	-1.69472	-1.50073	2.99209	1.73943	1.01848	1.6565	-0.435943	0.0899157	0.00593087	0.426404	1.52469	0.905212	-0.459741	-0.304752	3.51912	3.56711	2.74758	3.69897
-0.173099	-0.999492	-3.67189	-3.80523	0.333431	-0.66068	-0.37275	-0.832851	-2.06178	-1.50726	-1.43533	-1.84936	2.9893	2.07215	0.798222	1.81951	-0.479918	-0.249824	0.44697	0.388414	1.52146	1.11913	-0.960602	-0.18845	3.52428	3.61139	2.55614	3.26756
-0.227686	-0.911704	-3.16134	-3.02604	0.454824	-0.661388	-0.331328	-0.406738	-2.30103	-1.44472	-1.60913	-2.04283	2.84674	2.05907	1.12263	2.41255	-0.51007	-0.0935028	0.077684	-0.243824	1.48199	1.07925	-0.683568	0.231312	3.69678	3.46738	2.25179	3.42891
0.373785	-1.08674	-3.09034	-3.01901	0.333592	-0.887871	0.080475	-0.40498	-2.03832	-2.30103	-1.46062	-2.03082	2.59977	3.25919	0.676658	2.39342	-0.253543	0.851648	-0.387726	-0.24741	1.46842	1.27436	-0.946872	0.213348	3.25577	3.47323	2.15674	3.37314
0.448719	-0.485063	-3.22685	-3.0607	0.277316	-0.519867	-0.0769395	-0.724785	-1.71663	-1.94525	-1.11492	-1.86629	2.52868	3.69897	0.360552	2.36067	-0.606153	0.891896	-0.666325	-0.228593	1.53401	1.42829	-0.89582	0.309081	3.29244	3.24309	2.42701	3.26415
0.439461	-0.537467	-3.29483	-2.93064	0.274991	-0.841107	-0.281874	-0.713851	-1.72238	-2.0705	-1.00956	-2.06279	2.57107	3.60503	0.465472	2.61675	-0.528264	0.948452	-0.881907	-0.447207	1.55483	1.40027	-0.73924	0.508167	3.37702	3.06597	2.5426	3.41938
0.443484	-0.504015	-3.14216	-3.17983	0.130125	-1.18279	0.238789	-1.11199	-1.71011	-2.29055	-1.25019	-2.05063	2.60699	3.38394	0.560136	2.68035	-0.609832	0.78179	-0.998076	-0.535701	1.6047	1.46582	-0.77324	0.738674	3.31622	2.98607	2.78453	3.62953
0.613819	0.34418	-2.82029	-3.44443	0.246031	-0.391171	0.140118	-0.417107	-1.9614	-1.89251	-1.73295	-1.98456	2.40697	2.07676	1.00899	1.83175	-0.587686	0.407924	-0.713544	-0.468184	1.45084	1.2216	-0.327029	-0.107732	3.00256	3.1973	3.23147	3.39449
0.560035	0.69897	-2.91482	-4.22322	0.334872	-1.19777	-0.0913686	-0.31539	-1.91959	-1.9497	-1.61132	-1.50053	2.33123	2.47463	0.822465	2.26074	-0.602701	0.784166	-0.774187	-0.636467	1.38698	1.80753	-0.440072	-0.406177	3.02746	3.69897	2.90676	2.9598
0.513086	0.395735	-2.77067	-4.26049	0.43043	-1.15808	-0.0532256	-0.167225	-1.7381	-2.22683	-1.67523	-1.87588	2.42096	2.41182	0.381889	2.42283	-0.784119	1.22221	-1.08413	-0.574345	1.42894	1.55298	-0.639685	-0.40856	3.07129	3.69897	2.57434	3.08897
0.350328	0.336165	-2.29018	-4.66609	0.214187	-1.00268	-0.124901	-0.0813747	-1.74843	-2.00929	-1.43111	-1.84952	2.39375	2.43803	1.13125	1.93501	-0.741181	1.04714	-1.78133	-0.181552	1.39153	1.5397	0.0766404	-0.770321	3.07691	3.69897	3.24343	3.25635
0.457179	0.378739	-1.8903	-4.70177	0.218409	-1.09327	-0.308037	-0.233079	-1.76499	-2.24842	-1.154	-1.87228	2.49876	2.1846	0.739656	1.93814	-0.786004	1.13862	-1.55499	-0.213503	1.46451	1.47469	0.0927382	-0.684563	3.0716	3.69897	3.03534	3.2998
0.372603	0.116395	-1.81185	-4.58688	-0.215096	-1.12246	-0.385433	-0.553861	-1.84836	-2.01932	-1.15088	-1.69194	2.21973	2.1511	0.912866	2.23198	-0.856043	1.2472	-1.35062	-0.582939	1.47522	1.34188	0.106578	-0.479286	3.12537	3.65845	2.74354	2.84495
0.438928	-0.217987	-2.11756	-4.27478	-0.358105	-1.05432	-0.731729	-0.380387	-1.80894	-1.89696	-1.18259	-1.86088	2.27179	2.30719	0.840045	2.05366	-0.931109	1.99391	-1.09576	0.344467	1.46615	1.06797	0.0555847	-0.531851	2.82293	3.60629	2.52924	3.15164
0.167208	-0.419909	-0.73944	-4.52124	-0.594205	-0.90349	-0.929489	-0.519798	-1.52949	-1.91409	-1.60841	-1.60303	3.41818	2.2623	1.82446	2.18281	-0.312632	1.90572	-0.437681	0.494553	1.67145	1.00927	0.675871	-0.509974	2.58879	3.69897	1.95358	3.2515
0.558933	-0.427443	0.416532	-4.64305	-0.624424	-1.05408	-1.14388	-0.263522	-1.68802	-1.87218	-0.613999	-1.4824	3.02653	2.17966	1.26087	1.79531	-0.150119	1.77646	-0.320041	0.252836	1.66436	1.00842	0.92297	-0.731523	2.60792	3.61767	1.75151	3.38214
0.677193	-0.942631	0.364812	-4.11616	-0.639552	-0.713099	-1.09627	-0.906557	-1.58503	-1.86367	-0.28861	-0.995154	3.15755	2.29588	1.7884	1.3801	-0.3604	1.68246	-0.559949	-0.605139	1.79948	0.778428	1.1587	-0.156067	2.66291	3.49676	1.91848	3.53351
0.578787	0.0870179	0.351734	-3.89029	-0.683367	-1.20248	-1.17436	-0.614819	-1.51826	-1.90581	-0.249296	-0.931436	3.1589	2.12942	1.84219	1.16091	-0.29165	2.1614	-0.565642	-0.815209	1.74631	1.1193	1.21895	-0.309464	2.57549	3.62376	1.93044	3.45379
0.5549	-0.451256	0.58025	-3.71204	-0.448955	-1.24735	-1.06485	-1.01772	-1.73237	-1.24943	0.0473567	-1.21675	3.07375	2.4611	2.1467	1.47023	-0.207909	1.33479	-0.994455	-0.283907	1.61306	1.14918	1.45613	0.0634122	2.53301	3.32142	2.05981	3.60102
0.69897	0.518571	-0.681392	-3.44124	-0.542082	-1.49552	-0.872642	-0.921525	-1.9153	-0.652996	0.82787	-1.43242	3.17908	2.96453	1.79561	1.53586	-0.215287	1.70101	-1.38931	-0.448833	1.64375	1.74578	1.08247	0.177909	2.29721	3.69897	2.67796	3.69897
0.69897	0.648044	-0.417053	-3.16326	-0.285457	-1.36649	-0.835885	-0.875656	-2.14349	-0.823587	1.37657	-1.41607	3.48268	3.05157	1.9999	1.44384	-0.429597	1.44065	-1.55146	-0.599286	1.80314	1.82627	1.41461	0.206934	2.59559	3.63026	3.19384	3.60168
0.623937	0.643245	-0.0321643	-2.93874	-0.296023	-1.48488	-0.916777	-1.0046	-1.93891	-0.386801	1.33167	-0.900865	3.4254	2.93026	1.61927	1.33347	-0.41012	0.824685	-1.41534	-0.588496	1.704	2.00753	1.32562	0.34787	2.38334	3.60713	2.78304	3.65411
0.627659	0.69897	0.0557948	-2.7058	-0.150841	-1.02826	-0.942783	-1.22723	-2.17522	-0.282013	1.26652	-0.8146	3.68479	3.21267	1.56993	1.65438	-0.300193	0.61501	-1.51919	-0.341672	1.71	1.97594	1.36131	0.558527	2.33052	3.49441	2.77526	3.45433
0.69897	0.677579	-0.144032	-2.82774	-0.249976	-0.834584	-0.718592	-1.22105	-2.0142	-0.57205	0.921149	-0.824888	3.52395	3.35644	1.81472	1.54366	-0.298102	0.725778	-0.974809	-0.351448	1.70912	1.99522	1.44759	0.491989	2.30761	3.69897	3.69897	3.48866
0.69897	-0.211814	0.411269	-2.97095	-0.234831	-0.852015	-0.914742	-1.29137	-2.06862	-1.08316	-0.624686	-1.17326	3.57977	3.69897	2.63515	1.19353	-0.406482	1.25476	-1.05139	-0.333833	1.77094	1.65079	1.55888	0.0312751	2.40091	3.61918	2.37245	2.50221
0.560996	-0.340164	0.69897	-3.15544	-0.408197	-0.984791	-0.89318	-1.25163	-1.96377	-1.32649	-1.17414	-1.27061	3.31393	3.34745	2.65406	1.5653	-0.784421	1.28943	-0.653943	-0.349445	1.70648	1.49395	1.6966	0.114157	2.39205	3.52427	2.71645	2.64207
0.486555	-0.273604	0.69897	-2.67953	-0.343548	-0.181204	-0.85542	-1.0407	-2.01476	-2.25694	-1.19859	-2.1481	3.41962	3.61951	2.69994	1.58202	-0.561616	1.10428	-0.685846	-0.404842	1.64732	1.41947	1.66097	0.11402	2.3123	3.48111	2.59709	2.51225
0.590689	-0.132901	0.089619	-2.57094	-0.364549	-0.0203692	-0.468221	-0.868134	-2.22977	-2.29825	-0.991144	-2.09736	3.46286	3.5548	2.62181	1.68365	-0.348747	1.00672	-1.59729	-0.356449	1.61316	1.50736	1.58928	0.0773933	2.11904	3.69897	3.41412	2.4884
0.60917	-0.791322	-0.0252365	-2.53135	-0.393458	0.00566518	0.00164286	-0.826156	-2.19673	-2.11898	-1.64119	-2.16442	3.46525	3.04961	2.0275	0.901677	-0.398165	0.677055	-1.94114	-0.38574	1.66228	1.05452	1.17848	-0.165242	2.17634	3.35169	3.44272	2.51843
0.574813	-0.819567	0.617567	-1.85638	-0.712752	0.0760868	-0.377766	-0.0868784	-2.30103	-2.25039	-1.4322	-2.30103	3.42535	3.22276	3.13225	1.00401	-0.379686	-0.241373	-1.41618	-0.199978	1.68656	1.27537	1.84768	-0.0532388	2.08305	3.54113	3.39275	3.0889
0.566858	-0.953068	0.312179	-2.26238	-0.745491	0.0690054	-1.00249	-0.130145	-1.78689	-2.12144	-0.00488759	-1.96941	3.50739	3.12954	2.62563	1.43781	0.0264066	-0.0230927	-0.72784	-0.888848	1.74368	1.19934	1.80282	0.0246252	2.36278	3.55655	3.21527	3.22354
0.693819	-1.27191	0.3733	-2.70357	-0.638709	-0.313922	-1.1556	-0.878066	-1.77158	-2.25358	0.105098	-1.42756	3.68122	2.76698	2.30351	2.014	0.0517389	0.149416	-0.595719	-0.574234	1.7962	1.00003	1.56286	0.265806	2.30401	3.39205	2.50964	2.69873
0.69897	-0.732962	0.69897	-2.86672	-0.263122	-0.151904	-0.926359	0.0830007	-2.01065	-2.30103	-0.813066	-1.70503	3.5687	3.20069	2.0152	0.0359778	0.276073	0.680523	-1.26519	-0.800747	1.73102	1.22999	1.56747	-0.549341	2.62548	3.59084	2.66256	3.26105
0.69897	-0.724603	0.69897	-2.85779	-0.361802	0.08503	-0.753977	0.0670522	-1.91615	-1.88888	-0.747798	-1.5119	3.69897	3.19794	2.29184	0.314628	0.378645	0.656181	-1.48634	-0.882652	1.88124	1.19867	1.58491	-0.448093	2.93396	3.59106	2.61178	3.42096
0.696033	-0.730562	0.690042	-2.85465	-0.437121	-0.220315	-0.930917	0.29436	-1.75544	-1.9516	-0.941608	-1.33159	3.67189	3.2247	2.74355	-0.0580709	0.477895	0.792642	-1.25654	-1.33008	1.88985	1.22743	1.6708	-0.46854	3.00027	3.51569	2.22397	3.62941
0.606325	-0.747968	0.69897	-2.1543	-0.477848	-0.688428	-0.861922	-0.0890295	-1.6695	-1.7816	-1.6547	-2.30103	3.30234	2.75564	2.43846	-0.255741	0.191473	1.62736	-1.1056	-2.23865	1.82029	1.01909	1.4631	-0.279058	3.02442	3.55985	2.13023	3.12122
0.663328	-0.541849	0.69897	-2.73085	-0.464651	-0.658799	-0.812085	-0.887033	-1.72903	-1.76714	-2.13545	-1.9847	3.46145	2.68207	1.63425	0.175254	0.198729	1.56477	-1.08215	-1.46581	1.89226	1.06135	1.05566	-0.408713	3.03922	3.51057	1.80858	1.99586
0.617973	-0.37136	0.642429	-2.87624	-0.548157	-0.633181	-0.590141	-0.531613	-1.83102	-1.78602	-2.10344	-1.47437	3.65101	2.75585	0.819817	-0.00300658	0.0176551	1.52489	-1.44715	-1.43306	2.03992	1.20768	1.04595	-0.696109	3.21905	3.69897	2.8936	2.21884
-0.90903	-1.06074	0.413243	-2.67693	-0.219745	-1.1652	-0.280146	-0.438689	-1.82499	-1.91538	-2.03956	-1.57713	3.65596	2.67254	0.766397	0.0641771	-0.563934	1.89598	-1.32169	-1.58018	1.6616	0.938744	0.839977	-0.638809	3.61087	3.56279	3.03399	2.21221
-1.02265	-1.21514	0.634115	-2.6994	-0.512915	-1.16799	0.0093659	-0.400447	-2.0432	-1.76974	-2.02143	-1.17493	3.66696	2.96519	0.839268	0.36774	-0.742319	1.42582	-0.497501	-1.962	1.66375	1.11583	0.966319	-0.32142	3.41246	3.61247	3.55238	2.60615
-1.23983	-0.720607	0.395948	-3.85006	-0.549049	-1.24367	-0.51493	0.0138143	-2.1465	-1.42663	-1.75839	-1.14499	3.6787	2.32918	1.22976	0.87659	-0.824198	1.74821	-0.364262	0.164992	1.48383	1.02862	1.05898	-1.09289	3.03717	3.65954	3.17494	2.73978
-0.94918	-0.672345	0.676177	-3.72664	-0.0106472	-1.23864	-0.0478913	0.193495	-2.19781	-1.82267	-2.06576	-1.2147	3.69897	1.95439	0.892742	0.714081	-1.21096	1.54076	-1.15287	0.432182	1.2845	0.728479	1.07732	-1.28939	2.49815	2.95805	3.69897	2.5852
-1.18982	-0.771867	0.158824	-4.54587	0.240946	-1.19207	0.352536	-0.506134	-2.25912	-1.70372	-2.30103	-0.604209	3.60052	1.99082	0.988105	1.60727	-1.22811	1.57914	-1.4729	-1.1779	1.10071	0.763953	0.792223	-0.652756	2.47868	3.17016	3.69897	2.7269
-0.99497	-1.05121	-0.0685635	-3.05715	0.218879	-1.27238	0.0716169	-0.457951	-2.25437	-1.57268	-1.89549	-0.830817	3.57916	1.82437	0.333842	-0.169479	-1.5265	1.54524	-1.72329	-0.723575	1.1995	0.702279	0.610642	-0.621706	2.5552	3.34809	3.47037	2.77772
-0.909407	-0.498839	-0.0376515	-3.52065	0.286088	-0.905131	0.190992	0.0946423	-2.16203	-1.26683	-1.50129	-1.48778	3.69897	2.4508	-0.597147	0.528667	-1.52677	0.87261	-1.1013	-1.06762	1.26625	1.06661	0.335582	-1.06615	2.55433	3.05882	3.00436	2.53955
-0.949872	-0.913121	-0.181328	-3.52219	0.228749	-1.0002	-0.0129942	0.69897	-2.30103	-1.47643	-1.44624	-0.721052	3.69897	2.32508	-0.346833	0.331079	-1.52868	0.504793	-1.27396	-0.681198	1.27419	0.949944	0.423392	-1.42246	2.53664	2.85681	3.19039	2.29328
-0.819223	-0.438399	0.458603	-3.88316	0.340198	-0.972475	0.237398	0.0105671	-2.30103	-0.82019	-2.28603	-1.39469	3.69897	2.12759	0.129384	2.18798	-1.52901	1.24803	-1.6193	-1.76248	1.28218	1.07264	0.772564	-0.235523	2.50622	3.55483	3.67067	3.08701
-0.604089	-0.13412	-0.393274	-4.03779	0.275859	-1.39989	-0.158013	0.102187	-2.18548	-1.61057	-2.0294	-1.29112	3.64636	1.76517	1.80508	2.27487	-1.50106	0.86911	-1.38583	-1.85672	1.29595	1.33734	0.987757	-0.214076	2.38154	3.67083	3.5264	3.26104
-0.47733	0.227313	-0.525932	-4.8422	0.333062	-0.898205	-0.654307	0.402387	-2.30103	-1.05129	-1.76988	-1.75497	3.62892	2.20784	1.8493	2.67886	-1.53419	0.483134	-1.32832	-1.81911	1.29062	1.54262	1.18772	-0.728312	2.25982	3.69897	3.46157	2.52955
-0.275654	0.394457	0.0734617	-4.72558	0.37179	-1.03072	-0.220461	0.565071	-2.30103	-1.07518	-1.75482	-1.89154	3.5684	2.12281	1.67096	3.25951	-1.45171	0.468276	-1.30325	-1.46862	1.46442	1.57765	1.19748	-0.256395	2.74444	3.57795	3.69897	3.5399
-0.0517494	0.252564	0.490464	-4.7525	-0.402549	-0.707224	0.0239846	-0.407381	-2.17589	-0.887931	-1.64737	-1.92091	2.7348	2.30633	1.28466	2.67161	-1.49052	0.492568	-1.70711	-0.903191	1.61795	1.5147	1.07752	-0.74291	3.21492	3.69897	3.52217	1.98048
-0.00849084	0.414408	0.466604	-2.83045	-0.378748	-1.35287	0.344893	-0.422355	-2.11455	-0.908534	-2.05187	-1.96869	2.77988	2.5153	1.73321	3.3819	-0.829876	0.394742	-1.65909	-1.11682	1.56924	1.84165	1.13937	0.613703	3.1095	3.51026	3.69897	3.15997
0.191219	0.170813	0.578932	-1.43957	-0.387554	-0.97406	-0.136447	0.277586	-2.10797	-1.46565	-1.91999	-2.06994	2.85598	2.56029	1.54981	0.787091	-0.820853	0.37592	-1.35062	-0.892617	1.65429	1.67881	1.27524	0.155691	3.06571	3.65528	3.67582	3.69897
0.54424	0.268503	0.258752	-0.806575	-0.484746	-0.945487	-0.212557	-0.554449	-1.82991	-1.32807	-2.27704	-1.83312	2.86383	2.46265	2.31575	0.289533	-0.649781	0.396914	-1.01763	-0.575424	1.78199	1.65521	1.29097	0.593933	3.07522	3.63084	3.21112	3.66665
0.120251	0.562785	0.147151	-1.70201	-0.153722	-0.514445	-0.219269	-0.419124	-1.8612	-1.19	-2.00839	-1.02619	2.59985	2.76861	2.32289	0.608119	-0.978476	0.543533	-1.1003	-1.62278	1.42619	1.69507	1.26081	0.145687	2.84529	3.6797	3.23729	3.0067
0.454055	0.0852156	0.194387	-0.778255	-0.259628	-0.544543	-0.276794	-0.619854	-1.83685	-1.21238	-2.06876	-2.05856	2.65562	3.0388	2.16768	-0.252344	-1.30462	0.482994	-1.06062	-1.41179	1.43847	1.61966	1.19295	0.318207	2.33174	3.61646	3.02577	2.84065
0.537613	-0.266388	0.020701	-1.13655	-0.579094	-0.803313	-0.197254	-0.984431	-1.56588	-1.40738	-2.07684	-2.27793	2.58246	3.02084	2.03252	0.282522	-1.52867	0.783345	-1.27596	-0.962112	1.60125	1.43584	1.06938	0.550875	2.50402	3.37587	3.09133	3.20544
0.69897	-0.891712	0.674833	-1.05661	-0.582397	-0.781499	0.0420673	-0.537665	-1.38931	-1.68698	-2.30103	-2.29543	2.43691	2.86385	3.57526	-0.337356	-1.70106	1.05882	-2.08513	-1.72336	1.57626	1.13071	1.77071	0.360198	2.39162	3.47702	2.95209	3.36164
0.0372232	-1.01385	-0.338199	-0.829498	-0.339521	-0.855983	0.351267	-0.644095	-1.82226	-1.35164	-1.79522	-2.25234	2.8345	2.89017	3.22462	-0.527143	0.0344038	1.17519	-2.30101	-1.60491	1.65762	1.16163	1.48045	0.300141	3.64039	3.69897	3.69897	2.85273
0.0263821	0.669553	0.513188	-1.17953	-0.263181	-1.16336	-0.1916	-0.536197	-1.90812	-0.61351	-1.40263	-0.486785	2.85596	2.97899	3.12138	1.45159	0.179761	1.18227	-0.814753	-1.48542	1.64639	1.84238	1.69578	0.755634	3.69846	3.69897	3.42677	3.35705
0.0368085	0.69897	0.333973	-0.305225	-0.268431	-1.04082	-0.364747	-0.732244	-1.87845	-0.930602	-1.2601	-0.715224	2.75644	3.12928	3.16313	1.34943	0.181824	1.40581	-1.20778	-1.14034	1.60848	1.81197	1.8409	1.03393	3.69897	3.69897	3.69897	3.23966
0.00649171	0.69897	0.098789	-1.1902	0.16651	-1.23863	-0.339135	-0.693659	-2.1446	-0.833564	-1.23512	-0.866707	2.67612	3.28679	3.47915	0.793716	0.253379	1.44427	-1.34362	-1.34518	1.34264	1.89254	1.86426	0.379286	3.2516	3.65342	3.69897	2.64221
-0.397772	0.435707	-0.0275218	-0.78553	0.027639	-1.25015	-0.144419	-0.872736	-2.30103	-0.943301	-1.77954	-0.931076	3.43691	3.40629	3.62125	1.28853	0.0583919	1.59821	-1.79809	-1.04766	1.58296	1.78215	1.73357	0.757854	3.51821	3.58692	3.42874	2.72865
-0.463431	-0.0785711	-0.0549812	-1.14907	0.0738649	-1.26649	-0.227287	-0.885816	-2.2024	-0.075438	-1.8536	-1.05099	3.43682	3.37155	3.32181	0.280719	-0.025236	1.06393	-1.82645	-1.36446	1.60491	1.72354	1.61323	0.0493964	3.56811	3.51024	3.23406	1.66365
-0.131622	-0.142059	-0.674488	-1.23612	0.281992	-1.41925	-0.599543	-0.921648	-1.87916	0.770744	-1.11471	-0.245972	3.2569	3.10029	3.32671	-0.330577	-0.373044	0.833896	-1.28417	-1.12581	1.61276	1.73115	1.44814	0.158803	3.44986	3.50568	2.93142	2.42073
-0.234397	-0.366827	-0.80098	-1.31843	0.247885	-1.35677	-0.899047	-0.84635	-2.08554	1.15916	-1.31681	-0.6829	3.26135	2.86504	3.66419	-0.28095	-0.343418	0.745839	-0.309096	-1.02119	1.55236	1.6467	1.57556	0.165307	3.42871	3.69897	2.99652	2.64871
-0.260459	-0.515512	-0.626285	-3.28813	0.612664	-1.47165	-0.705355	-0.65549	-2.08753	1.00143	-1.31961	-1.23876	3.35122	2.59914	3.6855	1.055	-0.227931	0.5753	-0.428648	-0.936059	1.506	1.48917	1.56488	-0.0953818	3.43674	3.34809	2.97458	3.46249
0.0601386	-0.324803	-0.670712	-0.787642	0.69897	-1.48965	-0.94435	0.00879599	-2.29777	1.13746	-1.13886	-1.67039	3.22409	2.43272	3.52422	1.0834	-0.18621	0.64878	0.0806121	-1.78195	1.63858	1.45687	1.63036	0.49383	3.62737	3.29154	3.31759	3.24906
0.200048	0.10162	-0.597955	-2.08387	0.532682	-0.963958	-0.952472	-0.260062	-2.30103	1.20815	-1.06824	-1.93021	3.15362	3.14032	3.40161	0.775618	-0.258537	-0.0846535	0.516687	-1.3806	1.66701	1.98153	1.404	-0.0183571	3.63288	3.6911	2.98643	3.19912
-0.0338996	0.454363	-0.761655	-2.33991	0.69897	-1.21544	-0.652401	-0.268775	-2.15903	1.48973	-1.2372	-2.00167	2.77558	2.90995	3.69897	0.939547	0.109525	0.251543	0.404478	-1.37281	1.39318	1.99684	1.47582	-0.0906473	3.57504	3.5852	3.36743	3.11147
-0.114326	0.387463	-0.637863	-2.43098	0.69897	-1.18443	-0.688117	-0.455569	-1.96225	1.68643	-1.14865	-1.98638	2.65225	3.0096	3.69897	0.506317	0.276613	0.307977	0.546599	-1.39089	1.26093	1.95167	1.49674	-0.118123	3.48661	3.50811	3.35204	3.18948
-0.00645003	0.596386	-1.55334	-3.51057	0.69897	-1.37649	-0.544898	-0.216302	-2.00871	1.57675	-0.670023	-1.56355	2.40033	3.08269	3.69059	2.13748	0.402265	0.407991	-0.0624515	-0.846453	1.29418	2.13091	1.37015	0.00383951	3.68547	3.62878	3.67567	3.65633
-0.128476	0.679619	-1.66928	-3.48529	0.673677	-1.34768	-0.582332	-0.195551	-1.9065	1.39465	-0.5123	-1.66875	2.44496	3.00932	3.6181	2.10464	0.439462	0.664873	-0.0122417	-0.790252	1.25084	2.0479	1.31287	-0.0136825	3.64186	3.65786	3.69897	3.69806
-0.130256	0.69897	-1.69463	-3.51697	0.659785	-1.31695	-0.602569	-0.283842	-1.76712	1.30376	-0.527222	-1.71592	2.80875	3.06172	3.52197	2.04586	0.84545	0.62541	-0.0262041	-0.773784	1.32681	2.08785	1.23549	0.0002388	3.69897	3.69897	3.54086	3.69897
-0.124173	0.69897	-1.83442	-3.24097	0.611567	-1.22787	-0.575671	-0.395243	-1.77596	0.202322	-0.677686	-1.64014	2.60674	3.50526	3.45245	1.83379	0.974836	-0.049292	0.0471853	-1.00468	1.23328	2.14695	1.17498	0.0856865	3.60184	2.91945	3.63757	3.63978
-0.145443	0.62408	-1.89401	-2.30252	0.692575	-1.09579	-1.08065	-0.950732	-1.7246	0.238876	-0.761853	-1.73665	2.65201	3.57973	3.69897	1.58601	1.02445	-0.0900104	-0.21289	-0.708369	1.24572	2.13645	1.50055	0.482676	3.69897	3.035	3.61498	3.25827
-0.151445	-0.0482226	-1.58012	-2.33383	0.64809	-0.75212	-1.25211	-0.726011	-1.68855	0.115044	-0.751196	-1.84949	2.71955	3.36764	3.50564	1.51839	0.940792	-0.194991	0.138445	-0.678139	1.22808	1.80249	1.57642	0.342527	3.52886	3.27934	3.69897	3.32404
-0.0621427	0.135104	-1.80503	-3.0147	0.598724	-0.90722	-1.03504	-0.454452	-1.79257	0.0565237	-0.593039	-1.97083	2.67567	3.18171	3.69897	1.66596	0.887119	-0.256468	0.00329247	-1.23681	1.27569	1.85707	1.49912	-0.0625192	3.54105	3.22522	3.69897	2.9616
0.047991	0.0356618	-1.60665	-0.482804	0.508291	-1.12772	-0.876704	-0.698219	-1.9343	0.414953	-0.472508	-2.14667	2.54737	3.00985	3.69897	0.572248	0.83525	-0.198847	0.02275	-1.21312	1.3162	1.80688	1.45268	0.637274	3.69897	3.08749	3.58766	3.03047
-0.166282	-0.168124	-1.3315	-0.821691	0.383323	-0.924698	-1.35526	-0.114954	-2.11826	0.601171	-0.382588	-1.93164	2.16474	2.87246	3.64013	0.320431	0.808781	-0.139727	0.894332	-1.69239	1.13095	1.67037	1.4893	0.350957	3.6314	3.308	3.58721	3.38768
-0.40593	-0.139205	-1.428	-0.642854	0.678858	-0.784587	-1.08969	-0.408928	-1.75864	1.02966	-0.269357	-2.30103	2.25316	3.06986	3.27253	2.22878	0.904793	-0.627395	0.705959	-2.23446	1.00716	1.86789	1.22568	1.29676	3.66236	3.57426	3.40885	3.35817
-0.432304	-0.347775	-1.71073	-0.685307	0.485782	-0.624415	-0.931054	-0.18969	-1.79437	1.20932	-0.361942	-2.0659	2.036	2.58253	3.24097	2.32008	1.16383	-0.877532	0.664047	-2.09741	0.970974	1.63734	1.13616	1.26812	3.69897	3.65586	3.61839	3.69565
-0.38235	-1.15839	-1.44898	-1.55038	0.56886	-0.935647	-1.22732	0.421805	-2.04944	1.30664	-0.391075	-2.21436	2.01007	1.76224	2.31191	1.8048	1.00243	-0.723214	0.897945	-2.30103	0.97011	1.14736	0.950472	0.401425	3.69897	3.47418	3.57746	3.26304
-0.414213	-1.08792	-1.18798	-1.77975	0.410344	-0.819567	-1.29281	-0.17805	-2.22845	1.25217	-0.586647	-2.14704	2.17744	1.72598	1.94502	0.651635	0.965235	-0.705243	0.662885	-0.0895672	0.955681	1.09175	0.917355	-0.0409204	3.49995	3.44622	3.27326	3.15948
0.0339944	-1.35038	-0.502037	-2.48864	-0.330851	-0.8015	-1.24999	-1.11316	-2.13832	1.29889	-0.940687	-2.21206	2.60183	1.86124	2.16437	1.51038	1.18091	-1.19467	0.497313	0.477548	1.38087	1.13555	1.19726	-0.0445003	3.55259	3.55666	3.10589	2.30862
-0.111482	-1.45171	-0.539922	-2.09728	-0.381318	-0.697414	-1.22126	-0.920888	-1.87123	1.22911	-0.801321	-1.65114	2.61827	1.9376	2.24247	1.13057	1.04667	-1.00837	0.495729	0.0086172	1.33591	1.07118	1.21114	-0.0590156	3.50496	3.60854	3.14427	2.16273
0.306845	-1.2923	-0.754428	-1.89627	-0.763463	-0.753745	-1.48662	-0.924063	-1.7161	1.48525	-1.42166	-1.66985	2.79831	2.1063	3.1549	1.66263	0.931389	-0.794977	0.245063	-0.17734	1.57926	1.20439	1.62909	0.456251	3.37348	3.63964	3.1312	2.89243
0.0945061	-1.20472	-0.417832	-2.00474	-0.890938	-0.980813	-1.10309	-0.712543	-1.60665	1.78464	-1.41494	-1.82091	2.99487	2.7971	3.51957	1.3065	0.70781	-0.696098	0.715632	-0.28998	1.55001	1.51221	1.6249	0.00375341	3.08299	3.49263	3.3343	2.27744
-0.307967	-1.65399	-0.480445	-1.91143	-0.917933	-0.849523	-1.09156	-0.838096	-1.28533	1.7552	-1.52496	-2.13677	3.64021	2.68596	3.47114	1.57085	0.517526	-1.36447	0.807301	0.0434802	1.68312	1.3355	1.56373	0.279363	3.08354	3.4494	3.35657	2.71306
0.066516	-1.78941	-0.439968	-1.72074	-0.598455	-1.04431	-1.01562	-0.996169	-1.28506	1.88152	-1.79214	-2.11686	3.44657	3.05089	3.37094	1.76231	0.456159	-1.17625	0.573527	0.200268	1.88787	1.55642	1.46828	0.348061	3.69897	3.69897	3.02	2.39727
0.409233	-1.92553	-0.404213	-0.982679	-0.879074	-1.01542	-0.885326	-0.263286	-1.53905	1.33349	-1.87628	-1.50897	3.09906	2.36491	3.42524	1.59491	1.61912	-0.956815	0.602785	-2.1567	1.62301	1.21456	1.46334	0.899893	3.37763	3.67935	3.10519	3.41866
0.199953	-1.60251	-2.03321	-0.350364	-0.959457	-0.65108	-1.16029	-0.912254	-1.22911	1.09415	-2.17434	-1.10251	2.9987	2.35813	3.32504	2.31168	1.74101	-1.06178	0.20291	-0.773689	1.62045	1.16079	1.29369	1.34646	3.69897	3.64161	3.69897	3.13996
0.203022	-0.826199	-2.2069	-0.18101	-1.01486	-0.7597	-0.606484	-1.16227	-1.19931	0.104204	-1.70776	-0.786304	3.0584	2.44539	3.20587	3.63661	1.80849	-0.296207	-0.420245	-0.425777	1.62505	1.30833	1.03531	1.86335	3.69897	3.44322	3.6603	2.87902
0.0785656	-0.569272	-2.05488	-0.363367	-0.901585	-0.691549	-0.847785	-0.70178	-1.17126	-0.463736	-2.16556	-2.30103	3.13102	1.73419	2.54406	3.62956	1.63008	-0.624697	-0.0955771	-1.9752	1.62347	1.18216	0.929855	1.99999	3.69897	3.49598	3.63852	3.37474
0.0397907	-0.434295	-1.90386	-0.779696	-0.882692	-0.781063	-0.66037	-0.611861	-1.21255	-0.412233	-2.27256	-2.08718	3.22752	1.65375	3.69897	3.31013	1.52898	-0.707553	-1.00631	-2.14515	1.61433	1.20065	1.31598	1.68113	3.58133	3.34158	3.4727	3.23802
-0.026259	-0.139909	-2.09144	-1.87683	-0.862231	-0.883728	-0.418081	0.0188793	-1.27265	-0.648451	-2.11771	-2.15996	3.23089	1.58313	3.69897	3.23211	1.39662	-0.60302	-1.15203	-1.19506	1.60928	1.23634	1.00803	0.839888	3.53308	3.14574	3.04965	3.69897
0.169854	0.238565	-2.12449	-1.48307	-0.977502	-0.667107	-0.389479	-0.558126	-1.32219	-0.670848	-2.19611	-2.30103	3.12379	1.71427	3.455	3.24614	1.17985	-0.57228	-1.21505	-0.179684	1.73347	1.21668	0.776861	1.01876	3.63853	2.8183	2.63547	3.20265
0.336994	-0.168617	-2.98733	-4.38686	-0.819223	-0.571303	-0.619624	-0.922796	-1.48522	-1.13583	-1.43341	-1.46242	3.28669	1.98189	3.45158	1.77969	1.22724	-0.510766	-1.51636	0.990131	1.77562	1.15166	0.706322	-0.752643	3.55522	2.92189	2.81471	2.76492
0.542701	-0.203036	-2.56704	-4.72333	-0.849314	-1.18304	-0.90005	-1.01516	-1.48766	-1.32561	-1.83595	-1.48617	3.60044	2.02396	3.35004	2.00485	0.987182	0.326371	-1.22925	0.861647	1.94245	0.988182	0.711379	-0.72415	3.3837	2.21052	2.13428	2.73891
0.541892	-0.401568	-2.45729	-4.42836	-0.917516	-1.27111	-0.876645	-0.686139	-1.47007	-1.3792	-1.72859	-1.61054	3.63909	1.76775	3.45889	2.02765	0.991128	0.00808041	-1.21161	0.809381	1.9882	0.850737	0.665539	-0.65079	3.41	1.88727	1.80273	2.94605
0.625717	-2.16978	-2.01591	-4.28097	-1.00511	-1.1772	-1.08535	-0.652135	-1.40984	-1.54787	-1.36769	-1.54094	3.69171	2.29123	3.53574	2.13896	0.975811	-0.082338	-1.02176	0.817501	2.06458	0.593898	0.8171	-0.607975	3.43867	2.47042	1.41138	2.86073
0.524756	-2.02694	-2.70341	-4.08184	-0.997096	-0.771767	-0.830684	-1.20236	-1.76857	-1.84449	-1.30323	-1.69203	3.65107	2.29646	2.79895	1.66634	1.00794	-0.00323098	-1.01379	1.1991	2.08049	0.484835	0.464592	-0.513998	3.69897	2.52628	2.25537	3.00016
0.61503	-1.6329	-1.88388	-4.16764	-1.00771	-0.00222493	-0.739833	-1.04925	-1.77261	-1.93824	-1.49388	-1.35173	3.69897	2.49414	2.12111	1.96419	0.777355	-0.581121	-0.404647	1.6455	2.11975	0.70992	0.480504	-0.57965	3.50799	3.21693	2.52535	3.19118
0.69897	-1.57731	-2.09778	-4.93586	-0.739028	0.0322843	-1.02153	-0.505671	-1.65582	-2.25656	-1.39854	-1.86339	3.61618	2.55762	2.20071	2.64763	0.849236	-0.270069	-0.283926	1.60895	2.0463	0.69071	0.501456	-0.992559	3.51164	3.16686	2.36308	2.81493
0.420695	-1.73267	-1.98592	-4.78451	0.0282295	0.0277654	-1.36155	-0.775413	-2.30103	-2.23087	-1.14794	-2.05909	3.08753	2.47283	2.04364	2.86507	0.327888	-0.392252	-0.245197	1.16646	1.68473	0.661493	0.7362	-0.491322	3.40292	3.24277	2.64833	3.07525
0.2455	-1.89972	-1.90387	-5.29539	-0.121209	0.176164	-1.32227	-0.6059	-2.24539	-2.27964	-1.16048	-1.60348	3.1133	2.02233	2.20362	2.81595	0.0350493	-0.781585	-0.305926	2.06045	1.49911	0.468182	0.848448	-0.835225	2.84045	3.34051	2.77	3.58546
-0.100476	-1.90125	-2.35302	-5.30103	-0.616253	0.129284	-0.896785	-0.464497	-1.79272	-2.2019	-1.05098	-0.885626	2.86039	2.32668	2.40531	2.09902	0.143898	-0.469643	-0.511442	2.92674	1.59208	0.58851	0.650868	-1.81305	3.39915	3.44354	2.95363	2.35864
0.289212	-1.95666	-2.5144	-5.09835	-0.39196	0.146274	-0.463755	-1.05547	-1.63453	-2.11537	-2.30103	-0.878014	3.34383	2.41948	1.95667	2.30161	0.399527	-0.652608	-1.09407	2.87884	1.78813	0.692515	0.263885	-1.81241	3.36779	3.65581	2.95285	1.68073
0.396761	-1.91348	-2.46422	-5.2509	-0.418653	0.203025	0.00337435	-0.527162	-1.34057	-2.23376	-1.97734	-1.82901	3.25131	2.2708	1.80408	2.48378	0.139479	-0.657583	-1.06738	1.86123	1.89621	0.593899	0.10326	-1.45234	3.5513	3.56235	3.18586	2.41777
0.354786	-1.82657	-2.52661	-5.17783	-0.505474	0.27818	0.00920011	-0.375913	-1.49738	-2.16973	-2.0079	-2.09562	3.17215	2.20355	2.01964	2.78258	0.115687	-0.508879	-1.07993	0.743027	1.86065	0.572241	0.171987	-0.853754	3.51145	3.57844	3.29706	2.77919
0.346251	-1.79767	-2.58507	-5.13734	-0.505688	0.108342	-0.0409801	-0.513208	-1.5782	-2.25061	-2.0788	-2.04193	3.19711	1.95991	1.9482	2.74096	0.245661	-0.487597	-0.876178	0.654759	1.84883	0.479002	0.119569	-0.772203	3.53526	3.3285	3.20514	2.77951
0.0811348	-1.48186	-2.11963	-4.99766	0.233519	0.0925943	-0.194234	-0.00637863	-1.82289	-2.16829	-2.30103	-2.15901	2.88274	2.01427	2.14334	2.40384	0.0686385	-0.571744	-0.913733	1.89996	1.54278	0.518717	0.435555	-1.30995	3.51325	3.02854	3.27636	2.91844
0.0449864	-1.41421	-1.48074	0.334637	0.272621	-0.0327427	-0.109273	-0.777068	-1.80037	-1.99582	-1.99004	1.44457	2.90697	2.19401	1.83343	3.20196	0.213154	-0.786233	-0.664693	-1.67197	1.54673	0.691954	0.464156	2.11988	3.62717	3.13809	3.19342	3.45962
0.304236	-1.20102	-1.64199	-1.54951	0.430186	-0.0972793	-0.307793	-0.282492	-1.8137	-1.81071	-1.90241	-1.74632	2.79657	2.42583	1.50106	0.19701	0.292074	-0.825824	-0.714094	-1.09544	1.56995	0.847806	0.356282	0.0690758	3.69897	3.08199	3.05483	3.18657
0.538506	-1.09727	-2.35861	-1.82472	0.505713	0.0725624	-0.402486	-0.375339	-1.73739	-1.86212	-2.23378	-1.54084	2.95538	2.38984	2.14922	-0.243517	0.076957	-0.496816	0.174025	-1.9932	1.65419	0.876798	0.202229	-0.171826	3.50084	3.36535	2.87537	2.74522
0.606473	-1.03825	-2.24895	-1.00178	0.468208	0.21554	-0.5001	-0.624937	-1.6763	-1.91164	-1.90879	-1.33696	2.89877	2.42783	2.14551	-0.181981	0.0133892	-0.416548	0.140483	-1.19033	1.67319	0.855736	0.270534	-0.0236032	3.49788	3.31805	2.83562	2.04397
0.573977	-1.00071	-2.2656	-0.880167	0.350543	0.335797	-0.451399	-0.649676	-1.61232	-1.76215	-1.88194	-1.23609	2.80728	2.11938	2.19011	-0.0727077	0.0316589	-0.793153	0.156598	-1.32522	1.59587	0.843828	0.3126	0.164974	3.30891	3.61331	3.01229	2.37669
0.372369	-1.19807	-2.51575	-2.76521	0.409833	0.123626	-0.881289	0.0798503	-2.01936	-1.78294	-1.51022	-1.80531	2.55336	2.08321	2.63028	2.19684	0.413033	-1.02574	-0.431506	-1.66372	1.36628	0.84771	0.552643	0.290266	3.33643	3.60227	2.67245	3.69897
0.379325	-1.35741	-2.6163	-3.04963	0.439361	0.42175	-0.633183	-0.311003	-1.77203	-1.64716	-1.31641	-2.20002	2.61347	1.45667	2.40142	2.17201	0.442925	-1.16829	0.222469	-1.1038	1.4574	0.526279	0.30527	0.106775	3.50628	3.67393	2.94054	3.31267
0.69897	-1.33537	-2.18573	-3.29628	0.365462	0.348406	-0.728205	-0.661271	-1.87154	-1.57456	-1.62796	-1.92142	3.22596	1.37161	2.21695	2.54353	0.84426	-1.38689	0.165387	-0.371744	1.77723	0.546691	0.454221	0.33263	3.67312	3.69897	2.96361	3.45162
0.597222	-1.37972	-1.77542	-3.33567	0.288786	0.514245	-0.811083	-0.802204	-1.66153	-1.77346	-1.92079	-2.30103	3.32425	1.4956	2.61348	2.54993	0.949957	-1.15191	-0.0758143	-0.519743	1.78238	0.523423	0.793352	0.294321	3.69897	3.69897	2.93583	3.10973
0.487266	-1.24102	-1.74074	-3.77338	0.35362	0.473811	-0.804992	-0.999705	-1.83873	-1.82744	-1.80358	-2.30103	3.18621	1.5618	2.51186	2.97603	1.10872	-1.04614	-0.102038	-0.660038	1.63655	0.520601	0.796009	0.471279	3.65643	3.48008	3.00764	3.29697
0.256595	-2.11969	-2.20174	-4.12606	0.482449	0.11917	-0.340884	-0.957405	-2.06895	-1.77786	-2.23938	-2.30103	3.063	0.960298	3.30559	3.13935	1.20446	-0.793601	-0.581131	-0.730872	1.47444	0.126492	0.785483	0.341976	3.60211	3.54625	3.0766	3.16106
0.209287	-2.13543	-2.02435	-3.98071	0.420677	0.103112	-0.424577	-0.891648	-2.07432	-1.9283	-2.26498	-2.26266	3.1308	1.02704	3.49103	3.41795	1.18129	-0.865383	-0.573842	0.100057	1.50888	0.193784	0.977968	0.330525	3.66933	3.6301	3.18907	3.09203
0.0583539	-2.39009	-2.1821	-3.89284	0.581687	0.286793	-0.436168	-0.880675	-2.30103	-1.71553	-1.98174	-2.0288	2.99112	0.957245	3.69897	3.37661	1.1065	-0.897049	-0.719581	-0.0123614	1.41239	-0.0918255	0.938022	0.367194	3.69786	3.31813	2.96491	3.10869
0.0746263	-2.1861	-2.52347	-3.86685	0.62587	0.212704	-0.697031	-0.890985	-2.30103	-1.74563	-1.86919	-2.19356	3.00461	1.01769	3.60545	2.89158	0.993913	-0.755208	-0.77974	0.352659	1.39844	-0.0144159	0.829458	0.169877	3.58212	3.22865	2.68094	3.18312
0.0722242	-2.20789	-2.25758	-3.82254	0.684555	0.0511023	0.147414	-0.594085	-2.30103	-1.73859	-2.00798	-2.28124	2.99639	0.79305	2.82377	3.09506	1.10318	-1.0581	-1.39618	-0.258155	1.36475	0.131686	0.642914	0.217171	3.51074	3.65802	3.69897	3.2358
0.313399	-2.39017	-1.44997	-4.07192	0.615604	0.167852	-0.340571	-0.749678	-2.27663	-2.13014	-2.22174	-2.2325	2.75324	1.12811	2.35933	3.20303	1.17556	-1.18533	-0.333578	-0.228823	1.40969	0.101572	0.750401	0.31743	3.63369	3.55119	3.27342	3.45321
0.309338	-2.71908	-1.30087	-4.39364	0.637527	0.12931	-0.300163	-0.368504	-2.27564	-1.90054	-2.19959	-2.21997	2.80048	0.765502	2.40889	3.30787	0.905663	-1.15883	-0.850889	-0.750102	1.4827	-0.168084	0.71951	0.0893575	3.69897	3.45313	2.88208	3.47373
0.407088	-2.39888	-0.976641	-5.19175	0.57766	0.442864	-0.223952	-0.879841	-2.30103	-2.04917	-1.53324	-1.98502	2.87938	0.61073	1.5343	3.13744	0.938628	-1.56222	-1.06459	-0.525696	1.52044	-0.0846735	0.618849	0.0244241	3.65246	3.69897	3.15861	3.52927
0.34566	-2.0315	-1.73797	-4.9896	0.651669	0.69897	0.178329	-0.557363	-2.30103	-1.30464	-1.56614	-1.95666	2.86039	0.309915	1.81316	3.16344	0.822012	-2.28173	-1.57273	-0.772823	1.46971	-0.275876	0.431769	-0.0906992	3.56686	3.15444	3.57818	3.42003
0.442296	-2.10467	-0.694986	-4.71509	0.628244	0.69897	-0.455951	-0.320257	-1.97156	-1.3743	-1.5933	-2.0826	2.70006	0.319019	2.1087	3.04517	0.521181	-2.17282	-0.801582	-1.01338	1.51865	-0.303396	1.01669	-0.210587	3.69897	3.16391	3.26639	3.22267
0.533341	-2.19225	-0.828393	-4.74122	0.528617	0.504437	-0.433376	-0.349483	-1.79648	-1.15684	-1.27105	-2.03325	2.48799	0.538078	2.1535	3.6935	0.308001	-1.99326	-0.561771	-0.845558	1.50708	-0.225719	0.978452	-0.0773653	3.58665	3.19258	3.32359	2.93615
0.51418	-1.99817	-1.12781	-4.72138	0.516361	0.505706	-0.529504	0.632342	-1.7746	-1.31763	-1.20102	-2.21789	2.43802	0.219967	2.29401	2.52695	0.362586	-1.85041	-0.319641	-0.36346	1.48494	-0.258904	0.960339	-0.777349	3.60558	3.11605	3.33416	3.32642
0.570261	-1.80084	-1.31407	-4.47405	0.483104	0.53766	-0.500489	0.369002	-1.76012	-1.56421	-0.868888	-2.30103	2.44326	0.58846	2.07218	1.80178	0.305818	-2.30103	-0.618964	0.0288517	1.52395	-0.126366	0.802694	-0.839108	3.69897	3.04667	3.20669	3.55735
0.69897	-2.21126	-1.8655	-4.33515	0.536462	0.414669	-0.602072	0.524301	-1.75614	-1.79928	-1.88442	-2.25294	2.47922	0.272628	1.92411	1.8639	0.236656	-2.30103	-0.884147	0.131381	1.58839	-0.284154	0.705747	-0.797531	3.69897	3.13886	3.49582	3.62256
0.69897	-1.82371	-1.93035	-4.33444	0.386734	0.445484	-0.541968	0.548634	-1.77984	-1.96666	-2.22368	-2.27355	2.43352	0.602312	2.12805	1.85109	0.339394	-2.14473	-0.913832	0.159305	1.57299	-0.134571	0.714129	-0.834975	3.69897	2.98055	3.45479	3.53837
0.57036	-1.54756	-2.08489	-4.30989	0.127017	0.348758	-0.450955	0.442422	-1.90803	-2.30103	-2.27164	-2.19261	2.70755	0.70135	2.41629	2.14617	0.587827	-1.90654	-0.595048	-0.127919	1.62999	0.178145	0.537127	-0.907248	3.64348	3.4845	2.98679	2.90644
0.54196	-1.46626	-2.17462	-4.9799	0.195388	0.286088	-0.446849	-0.143768	-1.86484	-2.24482	-2.29377	-1.82632	2.60062	0.614809	2.24323	3.07936	0.640759	-1.80738	-0.503505	0.942768	1.55032	0.178015	0.44581	-0.499684	3.58869	3.40134	2.99307	3.56827
0.602292	-1.55482	-3.33261	-4.89622	0.090251	0.330931	-0.366788	-0.535903	-2.2798	-2.29439	-1.48622	-2.30103	2.63106	0.381458	1.6681	3.00427	0.631108	-2.15847	0.0457688	1.1671	1.61016	0.0657104	-0.0687181	-0.35359	3.69897	3.38557	3.5139	3.69897
0.642701	-1.11289	-3.4642	-4.61916	0.0858184	0.360915	-0.24843	-0.517947	-2.25268	-2.04918	-2.11246	-2.21296	2.57239	0.126079	1.10324	2.79143	0.690068	-2.04027	0.126664	1.23972	1.62695	0.224354	-0.480228	-0.400436	3.69897	3.5437	3.23595	3.54869
0.691492	-1.43222	-3.13202	-4.65369	0.158775	0.206067	0.51094	-0.394361	-2.04805	-2.08717	-2.19819	-2.19654	2.52187	0.00815714	0.62014	2.75271	0.749352	-1.83334	0.460358	1.21474	1.60766	0.191797	-0.674201	-0.456188	3.69897	3.69897	3.49539	3.6146
0.69897	-1.49321	-2.54829	-4.80827	0.0992904	0.204993	0.345236	0.438066	-2.00365	-2.09967	-1.78375	-2.06383	2.8081	-0.0289502	0.496546	2.60758	1.15422	-1.93143	-0.0831893	1.21286	1.53251	0.152729	-0.621677	-0.818016	3.35706	3.66516	2.83774	3.69897
0.677742	-1.04278	-2.34129	-5.05219	0.171276	0.0955111	0.34373	0.61177	-2.12679	-1.8599	-1.82544	-1.97833	2.95692	-0.0597705	0.723195	2.67684	0.910656	-2.22071	-0.131802	0.888424	1.60516	0.304066	-0.166577	-1.02717	3.33912	3.58667	3.69897	3.24678
0.472887	-1.4398	-2.52009	-3.52335	0.356437	0.502684	0.622005	-1.11046	-1.99933	-1.87212	-1.75329	-1.471	3.01133	0.11574	0.500338	1.79466	1.1043	-2.1203	0.490621	0.151057	1.56774	0.122344	-0.565299	0.102262	3.5953	3.68458	3.29554	3.27998
0.440186	-1.54077	-1.29995	-3.96309	0.404533	0.593006	-0.033717	-0.648807	-2.01721	-1.80879	-1.00877	-1.85342	3.04718	0.0930608	0.627699	1.62709	1.03651	-1.90256	-0.509233	0.361012	1.61427	0.0643344	0.294572	-0.240596	3.6874	3.69897	3.60067	3.69897
0.30548	-1.86541	-1.47643	-3.55929	0.333764	0.69897	-0.127018	-0.471524	-2.09665	-1.90602	-1.08218	-1.84291	3.03971	0.151259	0.411357	1.40358	1.15492	-2.06746	-0.614962	0.563699	1.5618	-0.0597077	0.240332	-0.470679	3.69897	3.69897	3.61331	3.19529
0.343997	-1.25665	-2.06649	-3.92798	0.384278	0.69897	0.335652	-0.72508	-2.16602	-1.44459	-2.13528	-1.8618	2.95613	-0.0675886	0.0401314	1.40502	1.06254	-2.18577	-0.797991	0.62277	1.53219	-0.0360191	-0.143683	-0.417289	3.69063	3.26944	3.67693	3.43577
0.515242	-1.42395	-2.09685	-3.75945	0.533719	0.560054	-0.272508	-0.399781	-1.84124	-1.70834	-2.00189	-1.88927	3.12664	-0.0436313	0.0728269	1.84792	1.18482	-1.91099	-0.502834	0.391722	1.62021	-0.0791449	-0.0188866	-0.336099	3.65638	3.21512	3.52967	3.35786
0.434289	-1.63003	-2.11627	-3.87147	0.69897	0.18944	-0.277023	-0.434099	-2.17415	-1.12544	-1.68988	-1.94044	3.28747	-0.342333	0.25185	1.69052	0.970391	-1.83757	-0.777411	0.303142	1.67022	-0.0689044	0.0621682	-0.404091	3.69897	3.29228	3.65662	3.37032
0.639201	-1.66523	-2.28658	-3.71869	0.69897	0.409355	0.0789315	-0.505967	-2.23566	-0.652362	-1.08833	-2.05957	3.39247	-0.997907	0.212313	1.29108	0.741641	-2.03479	-0.840526	0.183902	1.73228	-0.456258	-0.126593	-0.30848	3.58674	2.58382	3.67329	3.67243
0.494235	-2.32678	-1.97802	-3.36477	0.69897	0.371996	0.320543	-0.110743	-2.26073	-0.214974	-1.18813	-2.15527	3.50935	-0.660032	0.263442	1.41057	0.803921	-1.34342	-0.826123	0.858924	1.70896	-0.629028	-0.0790829	-0.522184	3.50982	2.74475	3.68631	3.40646
0.590961	-2.30985	-3.69884	-3.47877	0.555978	0.407598	-0.454888	-0.362873	-2.24179	-0.215413	-1.42534	-2.30103	3.4274	-0.651195	1.2118	1.32977	0.86545	-1.58158	-1.42924	1.18293	1.71855	-0.594898	-0.620269	-0.594017	3.5027	2.82282	2.28778	3.33305
0.588033	-1.98109	-3.7199	-3.68628	0.586121	0.230597	-0.688712	-0.215376	-2.12321	-0.69374	-1.50617	-1.87094	3.51421	-0.485556	1.3062	1.12844	0.979937	-1.32609	-1.13645	0.82413	1.73488	-0.556432	-0.55747	-0.608506	3.48007	2.42925	2.14154	3.57931
0.653987	-1.72151	-3.16455	-3.52516	0.521933	0.183981	-1.01	-0.66616	-1.94408	-0.623341	-1.11874	-1.71299	3.49323	-0.824653	1.88205	1.92696	0.835163	-1.34507	-0.287589	1.94967	1.74704	-0.558204	-0.0769359	-0.400833	3.45857	2.2068	2.07087	3.60998
0.534252	-1.83095	-3.53793	-4.08255	-0.42603	0.230824	-0.41594	-0.195471	-2.26207	-0.748002	-1.60897	-2.13374	3.62448	-1.02116	0.87203	1.87072	0.012542	-1.67711	-1.30459	0.980311	1.97618	-0.82102	-0.844015	-0.567908	3.22857	1.75045	2.01301	3.63666
0.485863	-1.98824	-3.20177	-4.50001	-0.397474	0.556435	-0.479336	0.510838	-2.27463	-1.15655	-1.57911	-2.30103	3.6851	-1.07018	0.960176	1.91762	-0.0152257	-2.13295	-1.26666	-0.275667	1.99063	-0.937335	-0.841291	-0.845345	3.27555	1.89591	1.4284	3.5359
0.614911	-1.7785	-3.2042	-4.15294	-0.584554	0.379275	-0.528714	0.269385	-1.54632	-1.39516	-1.29872	-2.0416	3.37649	-0.674566	0.817783	2.02448	0.396679	-2.06803	-1.25671	-0.553429	1.90992	-0.651952	-0.879732	-0.556498	3.26693	2.14885	1.36141	3.56693
0.69897	-1.92172	-3.13858	-4.36263	-0.677392	-0.065882	-0.553517	0.0974482	-1.90069	-1.3988	-1.26525	-1.83696	3.31728	-0.267438	0.843631	2.30475	0.477014	-2.0611	-1.22659	-0.560075	1.94929	-0.608786	-0.747205	-0.44285	3.35723	1.8814	1.56348	3.58145
0.69897	-1.89005	-2.90407	-3.23886	-0.63066	-0.182546	-0.668378	-0.731827	-1.87759	-1.42758	-1.13071	-1.21039	3.19459	-0.0312976	0.397065	2.2218	0.613247	-2.00122	-1.18287	-1.15516	1.90742	-0.473312	-0.712476	0.249247	3.45228	1.92668	1.66041	3.02004
0.69897	-1.8726	-2.77949	-3.47972	-0.661593	-0.0669346	-0.748756	-0.320615	-1.94157	-1.38401	-1.48513	-1.54349	3.16633	-0.222651	0.316777	2.52957	0.519566	-2.08111	-1.04499	-1.1423	1.91774	-0.470898	-0.636792	0.238013	3.46465	2.14732	1.7627	3.69897
0.584104	-2.05372	-3.01755	-3.35858	-0.440017	0.69897	-0.5933	-1.0612	-1.70564	-1.58186	-1.42481	-1.8501	3.14612	-0.939268	0.487602	2.67905	0.673426	-1.78184	-0.684819	-0.484097	1.84715	-1.21271	-0.801096	0.643322	3.60601	1.51885	1.75731	3.62825
0.61807	-1.90887	-2.88138	-3.39016	-0.379897	0.585965	-0.603525	-0.922607	-1.82243	-1.59773	-1.51261	-1.89938	3.57617	-0.91037	0.536913	2.59321	0.190287	-1.99183	-0.702235	-0.453946	1.81042	-1.07317	-0.713957	0.539885	2.78849	1.55074	1.77986	3.67172
0.532664	-1.87742	-3.1818	-3.21135	-0.673097	0.0450451	-0.416015	-0.430204	-1.92171	-1.71123	-1.51885	-1.91334	3.35826	-0.735643	0.643325	2.48025	0.121806	-2.22233	-0.695182	-0.241611	1.90888	-0.945969	-0.797198	0.262788	3.16555	1.32743	2.02998	3.59462
0.69897	-1.90155	-2.77146	-3.62166	-0.652467	-0.00216906	-0.55149	-0.82388	-1.80805	-1.36639	-1.22083	-2.30103	3.24138	-0.653571	0.496681	2.717	-0.00489637	-1.82378	-0.69093	-0.172695	1.96866	-1.11238	-0.676746	0.213018	3.20781	0.933111	1.82269	3.07615
0.115091	-1.96307	-3.07059	-3.79813	-0.431758	0.136591	-0.695718	-0.595493	-1.13791	-1.24342	-0.912474	-2.26521	2.98547	-0.934353	0.0381272	2.75634	0.508258	-2.04326	-1.00446	-0.351891	1.69855	-1.16477	-0.558891	0.273353	3.66	1.08829	2.48846	3.69897
0.106629	-1.97512	-3.14538	-3.38596	-0.263379	0.134735	-0.879706	-0.316409	-1.26779	-0.67261	-0.835406	-2.28261	2.70917	-0.710465	0.177308	2.93538	0.490459	-1.8454	-1.03227	-0.322008	1.566	-0.802582	-0.491027	0.32841	3.6477	1.77673	2.39338	3.69897
0.0497373	-1.92008	-3.47282	-3.58788	-0.198127	-0.527845	-0.352231	-0.00605042	-1.29831	-0.686207	-1.18563	-2.16667	2.54136	-0.652957	0.581064	3.23622	0.399004	-1.30126	-0.479501	-0.925853	1.50425	-0.37274	-1.0864	0.226659	3.69897	2.168	1.84274	3.60343
0.141939	-2.07518	-3.54307	-4.47759	-0.26781	-0.228611	-0.558695	-0.561705	-1.2901	-0.194858	-0.409206	-1.66916	2.56184	-0.724968	0.587166	2.56589	0.387692	-1.45906	-1.03711	-0.693998	1.54174	-0.547248	-0.939208	-0.582035	3.68022	2.18564	1.70503	2.03172
0.2801	-2.48052	-4.23473	-5.30103	-0.491464	0.0897603	-0.637448	0.055256	-1.51594	-0.434928	-0.39488	-0.896994	2.37839	-0.525176	1.31097	2.59039	0.764782	-2.00015	-1.00693	-2.09984	1.51522	-0.962896	-0.853196	-0.668326	3.69162	1.8197	1.84179	2.65153
0.687791	-2.93249	-4.40311	-3.95595	-0.677477	-0.280019	0.0596505	0.478061	-2.30103	0.312139	-1.92297	-2.24705	2.36174	-0.102926	2.53349	1.59289	0.709197	-1.85649	0.583515	-0.595317	1.64015	-0.809915	-0.625464	-0.694105	3.53246	1.91819	2.99477	3.54775
0.561354	-3.0424	-4.08644	-3.56538	-0.117757	-0.543667	-0.150986	0.547181	-2.06527	0.401597	-1.19241	-2.20294	2.96047	-0.107192	2.36967	1.79543	0.704365	-1.54427	0.314861	-1.12332	1.59296	-0.76452	-0.317387	-0.554877	3.24026	1.88283	3.26033	3.14705
0.471327	-2.71203	-4.05719	-3.94879	-0.196308	-0.488427	-0.4658	0.645657	-2.16918	-0.0192914	-1.14055	-1.37053	3.03975	0.661903	2.51347	0.913405	0.890728	-1.74946	0.221654	-2.30103	1.48457	-0.169812	0.00053385	-1.06746	2.94708	2.59972	3.60459	2.54476
0.402241	-2.69649	-3.23575	-3.66836	-0.117765	-0.524708	-1.25763	0.479333	-2.19491	-0.156842	-0.903973	-1.9267	3.17856	0.615834	2.55147	1.43214	0.981419	-1.84075	0.27339	-2.26589	1.48462	-0.0900991	0.669189	-0.884177	2.9348	2.8067	3.69897	2.06889
0.211902	-2.48523	-2.84911	-3.82569	-0.564986	-0.513377	-1.05519	-0.0942084	-2.10993	-0.0575827	-0.958623	-1.78006	3.20156	0.886894	3.15059	2.01954	0.798124	-1.58943	0.605499	-1.06113	1.55082	0.1761	0.632817	-0.516233	3.01057	3.19292	3.14544	2.7112
0.0513957	-2.57904	-2.8094	-3.59376	-0.413454	-0.581574	-0.82832	-0.363856	-1.90548	-0.119746	-1.13657	-1.71501	3.4729	0.933203	3.54576	1.41883	0.967239	-1.74839	0.377976	-1.0467	1.61795	0.232462	0.774351	-0.348995	3.29835	3.2965	3.22993	3.19353
0.307186	-2.62541	-2.82341	-3.34458	-0.726802	-0.692038	-0.75548	-0.833221	-1.85004	-0.316887	-1.09335	-1.18794	2.89351	0.482028	3.34167	1.50139	0.894582	-1.40863	0.196966	-0.474263	1.62188	0.118053	0.691483	0.165722	3.37841	3.3824	3.17496	3.69897
0.397516	-2.46738	-2.89291	-3.47476	-0.831818	-0.47708	-0.697994	-0.547308	-1.76134	-0.0807467	-0.994155	-1.39891	2.92088	0.552699	3.3916	1.90228	0.929508	-1.71677	0.155342	-0.838051	1.6862	0.110637	0.622854	-0.121073	3.44317	3.34236	3.01044	2.95197
0.390979	-2.71774	-2.04692	-3.59749	-1.08608	-0.566931	-1.28912	-0.520724	-1.90135	-0.386302	-1.38232	-1.47326	3.06401	1.08636	3.69897	1.95366	0.870544	-1.45207	0.513492	-0.760686	1.70762	0.130228	1.08633	-0.232194	3.13049	3.11258	2.75186	2.7577
0.522262	-2.6305	-1.99027	-3.58422	-0.996406	0.284415	-1.02101	-0.556995	-1.91239	-0.521677	-1.29737	-1.66004	3.37122	0.694457	3.61945	2.09901	0.948325	-1.10655	0.41132	-0.796524	1.81466	-0.202431	1.07929	-0.11679	3.12777	3.41088	3.02247	2.88877
0.599723	-2.69224	-2.11532	-3.76579	-1.49939	-0.0969681	-0.963627	-0.753073	-1.78613	-0.934588	-1.34941	-1.79421	3.36589	0.959824	3.56647	1.66756	1.40908	-1.24649	0.377206	-0.971909	1.89105	0.00776911	1.06699	-0.107816	3.23719	3.46296	3.20655	3.21458
0.669471	-2.55381	-2.11839	-3.61111	-1.5342	0.0347127	-0.875802	-0.475007	-1.67043	-1.05026	-1.08164	-2.11617	3.46347	1.06604	3.69897	1.89238	1.49075	-1.23653	0.549663	-0.840673	1.94289	0.00700911	0.974398	-0.221225	3.28327	3.37008	3.04231	3.03013
0.533904	-2.4518	-1.9661	-3.38556	-1.57289	0.0517119	-1.1187	-0.566675	-1.66543	-1.03025	-1.18185	-2.0965	3.45966	0.913812	3.37163	2.93836	1.45384	-1.33425	0.526141	-0.651103	1.91756	0.0499812	0.984874	0.254367	3.28584	3.50823	2.92865	2.97988
0.391535	-2.57378	-1.00557	-4.00523	-1.46983	-0.330226	-0.828835	-0.491815	-1.75155	-0.861647	-2.30103	-2.25922	3.38912	0.926252	3.00887	3.09351	1.36378	-0.970182	-0.127685	-0.677617	1.83593	-0.0762996	0.949749	0.108423	3.27274	2.8816	2.16732	3.14691
0.363401	-2.97049	-1.0255	-4.01775	-1.49836	-0.123628	-0.824274	-0.284769	-1.61769	-0.410387	-2.09842	-1.92842	3.28301	1.17206	3.45009	2.39205	1.33869	-0.962928	-0.52	-0.540208	1.78945	-0.138862	1.27023	-0.10381	3.21984	3.07178	2.5445	3.62704
0.158899	-2.87027	-0.817169	-4.16512	-1.56889	-0.246053	-0.758297	-0.0157099	-1.49853	-0.366281	-2.30103	-2.24078	3.22228	1.17666	3.46628	3.44645	1.28053	-0.567712	-0.312329	-1.35633	1.72219	-0.0263758	1.17638	0.0476097	3.16289	3.27055	2.22555	3.27194
-0.0639057	-3.56955	-0.91456	-3.53297	-1.55123	-0.312355	-0.688475	-0.395634	-1.42863	-0.43242	-2.15353	-1.56169	2.92592	0.941333	3.43564	1.87336	1.22422	-0.749758	-0.411234	-1.26089	1.61512	-0.31399	1.20356	0.0399334	3.3414	3.31535	2.48222	3.69897
-0.0884057	-3.24038	-0.166076	-3.20102	-1.55155	-0.345071	-0.552975	-0.110184	-1.35056	-0.32246	-2.12461	-1.92523	2.83829	1.02772	3.60553	1.96379	1.37657	-0.700719	-0.253755	-0.782914	1.51466	-0.142964	1.47802	-0.0470551	3.2708	3.3417	2.61305	3.53919
-0.198612	-3.20344	-0.369065	-2.68602	-1.32828	-0.546106	-0.600846	0.55974	-1.42478	-0.871413	-1.4057	-2.29405	2.8856	1.04998	3.5795	0.906505	1.31292	-0.846484	-1.01561	-1.58682	1.48285	-0.302595	1.62876	-0.423873	3.35361	2.55725	3.02282	3.31695
-0.413535	-3.63617	-0.474744	-2.8592	-1.35958	-0.465364	-0.587351	-0.00302495	-1.52621	-0.563387	-1.42623	-2.23474	2.81417	1.25627	3.46573	0.197311	1.43486	-0.975867	-0.975954	-0.989467	1.36564	-0.205477	1.52178	-0.3673	3.33077	3.164	2.95366	3.60389
-0.0528875	-4.0719	-1.51075	-2.95468	-1.22944	-0.454293	-0.411052	-0.079134	-0.905882	-1.12572	-1.55467	-2.25252	2.80718	1.23168	3.62391	0.327228	1.63489	-0.150325	-1.63573	-0.827289	1.42878	-0.487401	1.18748	-0.370648	3.35678	3.16201	2.91125	3.58084
0.012639	-4.23785	-1.76212	-3.16057	-1.23023	-0.578929	-0.541608	-0.200978	-1.11558	-1.17755	-1.55629	-1.77055	2.66841	1.25924	2.86459	0.519133	1.77309	-0.0954927	-1.39426	-0.679225	1.33358	-0.556399	0.907937	-0.654607	3.25995	3.03837	2.9588	2.85639
0.00288713	-3.83281	-2.84252	-3.7893	-1.37612	-0.867011	-0.449031	-0.313333	-1.07513	-1.48746	-1.1974	-2.23162	2.75163	1.58597	2.49065	1.11195	1.67766	-0.24838	-1.11401	-0.730499	1.44083	-0.154788	0.416467	-0.821357	3.38843	2.99288	3.15232	2.60023
0.235079	-3.78478	-3.13419	-3.01222	-1.53521	-0.575156	-0.782413	-0.746657	-1.2898	-1.1422	-0.476589	-1.63931	2.92937	1.62592	2.77003	1.40009	1.63087	-0.326292	-1.41766	-0.244449	1.57664	-0.174616	0.417282	-0.331264	3.25138	3.10852	2.43762	2.2413
0.164142	-3.97998	-2.66013	-3.20221	-1.41829	-0.520713	-0.83524	-0.624424	-1.45952	-1.13708	-0.611931	-2.27689	2.84191	1.82357	2.9273	1.69392	1.6645	-0.47346	-1.20732	-0.493453	1.48674	-0.180399	0.666117	-0.128032	3.19554	3.08697	2.57386	2.87348
0.145352	-4.23676	-2.82067	-3.206	-1.36182	-0.384745	-0.626143	-0.650489	-1.17848	-1.17266	-1.24277	-2.27026	2.86344	1.31647	2.84673	1.48017	1.62926	-0.606011	-0.896617	-0.433888	1.47916	-0.62743	0.549206	-0.221737	3.19702	2.80766	2.94887	2.80397
0.0757695	-3.96269	-2.50486	-3.20987	-1.33026	-0.400544	-0.821815	-0.517874	-1.3096	-0.701156	-0.834661	-2.30103	2.89636	1.54126	2.70086	1.55048	1.65619	-1.42959	-0.833099	-0.296832	1.38198	-0.398559	0.715559	-0.290346	3.00206	2.67403	2.98425	2.78793
-0.0241989	-3.95103	-2.0842	-2.4548	-1.24452	-0.0211738	-0.152363	-0.31469	-1.33356	-0.993076	-2.01721	-2.08893	3.04754	1.5258	1.99813	1.21638	1.71032	-1.36902	-1.38113	0.0253509	1.39016	-0.671633	0.540244	-0.22869	3.00401	2.38257	3.69824	2.85219
0.0883558	-4.19295	-2.12901	-2.45592	-1.25864	-0.15913	-0.110268	-0.292146	-1.3523	-1.05037	-2.09924	-2.13288	3.03809	1.50795	1.98252	1.21751	1.65309	-1.03215	-1.22433	0.0512645	1.44316	-0.604677	0.478898	-0.194957	3.05516	2.73502	3.64901	2.97717
-0.0830589	-4.11216	-2.20764	-3.65373	-1.29995	-0.112819	-0.123195	0.0175884	-1.50578	-1.20394	-1.85874	-2.13043	3.15712	1.55163	2.02399	1.73422	1.81719	-0.971815	-1.22446	-0.178798	1.40174	-0.631254	0.487787	-0.594922	3.06909	2.6024	3.69897	2.96179
-0.140348	-3.83799	-2.39569	-4.09881	-1.34914	0.0753718	-0.337589	-0.220419	-1.61766	-1.16666	-1.46909	-2.1932	3.2002	1.77174	1.56119	1.57709	1.70296	-1.16065	-1.64715	-0.0347348	1.44235	-0.559133	0.351696	-0.818511	3.06258	2.39686	3.51661	2.75566
-0.239412	-4.05278	-0.307476	-3.82349	-1.26747	-0.238826	-0.488643	-0.14998	-1.50109	-1.48525	-1.8442	-1.78885	3.37599	1.65949	0.364652	3.08239	1.88869	-0.815823	-1.65892	0.153162	1.40591	-0.532867	0.50406	0.0841793	3.04672	2.63966	2.67175	3.62203
-0.413875	-4.00869	-0.556051	-3.98018	-1.31634	-0.0824052	-0.465852	-0.0682574	-1.67074	-1.59291	-1.20271	-1.86283	3.43878	1.46952	0.240864	3.03052	1.78759	-0.828762	-1.70954	0.214062	1.39384	-0.554935	0.448788	-0.0412336	3.01659	2.86516	2.83905	3.60902
-0.485685	-3.62789	-0.126792	-4.02007	-1.34444	0.226389	-0.686531	-0.236824	-2.04037	-1.59557	-1.52179	-1.9061	3.6415	1.07588	0.883644	3.00914	1.44609	-1.35544	-0.791395	0.184541	1.40268	-0.791376	0.721856	-0.0845548	2.71464	2.53279	2.6206	3.32075
-0.577028	-3.51973	-0.401504	-3.97734	-1.35823	0.18495	-0.374134	-0.349324	-1.61061	-1.51928	-1.86745	-1.83613	3.46365	1.00661	1.32164	3.03177	1.58056	-1.47768	-1.05729	0.109585	1.23468	-0.805741	0.707597	-0.00132662	2.52811	2.36714	2.83852	3.3125
-0.435201	-3.4082	-1.3517	-4.18289	-1.38328	0.131503	-0.902125	-0.278593	-1.67339	-1.87701	-1.75479	-2.30103	3.48998	0.705326	1.61866	3.69144	1.60281	-1.64691	-0.854288	0.248461	1.29901	-0.83437	0.694582	0.0942579	2.60898	2.42017	2.77696	3.29066
-0.504563	-3.63301	-0.278692	-4.16133	-1.56945	0.285364	-0.469008	-0.266046	-1.75461	-1.73271	-1.95566	-2.26239	3.42611	0.821493	1.77266	3.62237	1.66425	-2.04219	0.273402	0.218212	1.31242	-0.788925	0.862816	0.0933306	2.65351	2.73535	3.08682	3.34776
-0.471648	-3.62589	-0.6687	-4.3098	-1.50734	0.625997	0.246875	-0.584117	-1.8719	-1.34916	-1.93929	-1.61109	3.58505	1.04101	1.11617	2.31262	1.65262	-1.94827	-0.24514	-0.947479	1.34792	-0.950096	0.518897	-0.117818	2.60243	2.34836	3.64972	3.38532
-0.500373	-4.05082	-0.565311	-3.69816	-1.59101	0.695413	0.237499	-0.527671	-1.99176	-1.42651	-1.69854	-1.54632	3.66361	1.29718	1.10159	2.44365	1.64065	-2.17031	-0.26855	-1.31851	1.38706	-1.22746	0.586321	0.101348	2.63423	1.81292	3.69897	3.16243
-0.367275	-4.11254	0.69897	-1.57392	-1.21446	0.585096	-0.0387963	-0.292385	-2.07117	-1.71763	-2.05594	-2.30103	3.39983	1.42909	0.975769	1.42192	1.6446	-2.19426	-1.40133	-1.28019	1.31306	-1.05444	1.07346	0.335299	2.79307	2.13144	3.58573	3.19006
-0.375658	-4.11467	0.593076	-0.492218	-1.17667	0.69897	-0.0737404	-0.97843	-1.98716	-1.91648	-1.95488	-2.30103	3.63871	1.46159	1.17939	2.35507	1.64923	-2.22764	-1.25484	-0.153721	1.38037	-1.02219	1.05277	1.43507	2.76832	2.31391	3.41195	3.69897
-0.297517	-4.20083	0.688783	-0.476574	-1.06401	0.69897	-0.0765954	-0.914046	-1.87699	-1.72715	-1.74152	-1.37152	3.69897	1.39977	1.15618	1.75836	1.70575	-2.28892	-1.21331	-0.0527521	1.39919	-1.01605	1.03753	1.15942	2.81398	2.43047	3.28944	3.54407
-0.252571	-4.29682	0.609604	0.300828	-0.914934	0.490672	-0.987804	-1.20689	-1.88768	-1.68017	-1.36728	-1.20993	3.69897	1.39836	2.03545	1.06134	1.77011	-2.30103	-0.137933	-0.33341	1.42651	-0.997808	1.43587	1.45084	2.93102	2.424	2.74946	3.69897
-0.216163	-4.39268	0.485023	0.294272	-0.899619	0.264768	-1.00516	-0.476873	-1.87203	-2.13881	-1.21719	-2.02999	3.69897	1.92321	2.09467	1.40597	1.69308	-2.10312	-0.359386	-0.18962	1.42765	-0.86985	1.52922	0.93801	2.81449	2.18739	2.96759	3.05712
-0.239431	-4.39698	0.563925	0.238234	-0.957279	0.487818	-1.04145	-0.546832	-1.81566	-2.28091	-0.383883	-2.10201	3.69897	2.31391	2.67206	0.76205	1.6115	-1.45879	0.173157	-1.09039	1.43052	-1.02437	1.60987	0.937286	2.78614	1.75969	2.77443	3.3397
-0.328249	-4.52965	0.572184	0.330706	-1.07027	0.40051	-1.22271	-0.421686	-1.89669	-2.25724	-0.508519	-1.94374	3.69897	2.37402	2.49588	0.692479	1.77839	-1.42896	0.0142853	-1.10658	1.53815	-1.0755	1.59634	0.871224	3.27435	1.67522	2.52506	3.24341
-0.329477	-4.23252	0.586768	0.0189833	-1.06313	0.39827	-1.3836	-0.48565	-1.96243	-1.94398	-0.907574	-1.92854	3.64623	1.85536	2.33358	0.83925	1.88297	-1.84526	0.296077	-1.42044	1.46514	-1.04593	1.49737	0.803631	3.11099	1.7888	2.36514	3.07804
-0.309341	-4.04071	0.69897	-2.18695	-0.975502	0.565201	-1.1368	-0.0157518	-1.98133	-1.60816	-1.05095	-2.22567	3.69897	1.76803	2.15355	0.359731	1.83992	-1.40279	0.712155	-1.50949	1.4795	-0.81327	1.4587	-0.276337	3.17643	2.41168	3.03951	3.10114
-0.301377	-4.38602	0.647399	-1.77262	-1.03669	0.558715	-1.07632	-0.409991	-2.00848	-2.14232	-1.41058	-2.30103	3.69897	1.77613	2.33253	1.81513	1.85368	-1.03922	0.553907	0.716598	1.51971	-0.829694	1.50445	0.328455	3.25265	2.85206	2.98602	3.49065
-0.170623	-4.41062	-1.07817	-1.9277	-0.93088	0.382109	-0.655123	-0.61148	-2.08555	-1.79633	-0.946841	-2.30103	3.61338	1.61654	2.15281	1.94234	1.99092	-0.818728	-0.565263	0.806857	1.51242	-0.962366	1.05207	0.4538	3.27662	2.60468	3.45085	3.69897
-0.370655	-4.57548	-1.16374	-1.93917	-0.925143	0.64997	-0.556038	-0.619169	-2.24714	-1.68536	-0.905651	-2.18685	3.49361	1.69169	1.9492	1.96951	2.01795	-0.59469	-0.135692	0.773394	1.42079	-1.11445	0.933945	0.448275	3.31794	2.59048	3.69897	3.63271
-0.387112	-4.40038	-1.42541	-2.31369	-0.824767	0.371858	-0.260098	-0.879535	-2.26824	-1.33773	-0.96695	-1.92736	3.59767	1.97395	1.98901	2.15301	2.06299	-0.436845	-0.690087	0.874613	1.40984	-0.588091	0.778654	0.390165	3.28311	3.14419	3.67402	3.41157
-0.446977	-4.51291	-2.15607	-1.38284	-0.852098	0.250857	-0.628457	-0.901931	-2.23417	-1.25737	-0.5888	-2.00492	3.57612	1.80503	1.6633	2.68164	2.09608	-0.493522	-1.03066	1.50231	1.34856	-0.554911	0.456299	0.809812	3.211	3.42246	3.12441	3.69897
-0.029735	-4.14648	-2.0334	-2.41821	-0.757767	0.36012	-0.57217	-1.42385	-2.11717	-1.98128	-0.365349	-2.08948	2.96358	1.66941	1.86245	2.88079	1.71924	-0.292933	-0.940793	1.79818	1.49335	-0.721926	0.57976	0.634263	3.68101	2.9177	3.25427	3.69897
-0.0478403	-4.55996	-2.00121	-4.82076	-0.747513	0.16958	-0.656651	-1.29215	-2.07328	-1.85366	0.0868152	-1.90631	2.88099	2.30453	2.71169	3.6434	1.73223	-0.0807111	-0.612783	0.0217556	1.4518	-0.651035	0.979187	0.382482	3.64013	2.80221	3.53188	3.21435
-0.125221	-4.36615	-2.79831	-3.98687	-0.81273	-0.131246	-0.622144	-0.934372	-2.06126	-1.67847	-0.16389	-1.53421	2.97952	2.13955	2.95069	3.03891	1.75302	-0.0567722	-0.87825	-0.730641	1.47971	-0.509518	0.806727	0.0518545	3.69897	2.87166	3.58088	2.16672
-0.0645784	-4.24176	-3.42023	-4.52488	-0.955978	-0.477858	-1.14686	-0.628437	-1.99878	-1.60768	0.281049	-2.26509	2.91619	2.00953	3.23205	2.96941	1.75581	0.69801	-0.401732	-0.325965	1.5144	-0.474209	0.620334	-0.426266	3.69897	3.06955	2.68052	2.137
-0.235059	-4.46476	-3.74229	-3.74643	-0.680611	-0.193812	-1.09561	-0.667632	-1.90849	-1.13648	0.307164	-1.76397	3.13705	1.83088	3.50401	1.70984	1.81465	0.400483	-0.560333	-0.30077	1.47334	-0.873313	0.590987	-0.501894	3.69897	2.55956	2.64162	2.35142
-0.144616	-4.46697	0.299904	-3.91449	-0.478143	-0.213765	-0.453476	-0.417695	-1.93432	-1.00747	-1.47239	-1.68857	3.41276	1.85887	3.56394	2.05884	1.80557	0.562691	-0.526132	-0.398149	1.55861	-0.839546	1.77231	-0.452649	3.69897	2.70408	3.14771	2.62247
0.125537	-4.09334	0.52361	-3.69549	-0.487879	-0.704714	-0.759301	-0.407089	-2.06051	-0.677124	-1.33839	-1.87237	3.3996	1.65557	3.43995	2.08307	1.55683	0.398815	-0.549378	-0.514712	1.69115	-0.41908	1.96652	-0.309	3.69897	2.992	3.17421	2.77572
0.357849	-4.14371	0.448822	-3.29176	-0.514905	-0.913149	-0.693369	-0.370044	-2.127	-0.733519	-1.53341	-2.05133	3.51822	1.70822	3.6745	1.87375	1.59705	0.272496	-0.703368	-0.851447	1.81237	-0.322587	1.94601	-0.20757	3.69897	2.94609	3.00804	2.89127
0.660027	-4.52405	0.303473	-2.66378	-0.38879	-0.759463	-0.664839	-0.759693	-2.10626	-0.512405	-1.39294	-1.6628	3.41841	1.64828	3.69897	1.95502	1.56561	0.26495	-0.507955	-0.859128	1.83742	-0.512707	1.88223	0.348149	3.69897	3.06097	3.02611	3.10781
0.632533	-4.35489	0.471252	-2.27392	-0.341617	-0.532095	-0.601178	-0.643934	-2.12824	-0.38396	-1.51707	-1.87008	3.14281	1.81088	3.69897	1.59463	1.48467	0.44007	-0.561885	-0.544461	1.68301	-0.451396	1.86213	0.289709	3.46668	3.20949	2.85378	3.20008
0.69897	-4.42435	0.283326	-1.81237	-0.347097	-0.255056	-0.642484	-0.86333	-2.10669	-0.401251	-1.56206	-2.02934	3.01249	2.02169	3.13608	1.14181	1.42419	0.323885	-0.863689	-0.574386	1.66243	-0.458412	1.70771	0.151955	3.48418	3.25503	3.01566	2.34757
0.477406	-4.21855	0.336872	-1.81648	-0.469681	0.379802	-0.594778	-0.893534	-2.30103	-0.969854	-1.60173	-2.16088	3.43315	2.24085	3.0867	1.14868	1.46543	-0.0855008	-0.656481	-0.543374	1.73248	-0.330888	1.73508	0.236771	3.45001	3.4577	3.22667	2.57464
0.389508	-4.2185	0.509823	-2.12703	-0.830346	0.393133	-0.695428	-1.00037	-2.08674	-0.916082	-1.83163	-1.84073	3.24646	2.21539	3.13745	0.998211	1.61071	-0.0346167	-0.612863	-0.695654	1.67857	-0.408125	1.76633	-0.127061	3.46207	3.34668	2.97714	1.6947
0.367777	-4.17563	0.69897	-2.46772	-0.874376	0.243472	-0.334326	-0.654705	-2.1829	-0.892414	-2.30103	-2.15067	3.29603	2.22065	3.10571	0.649322	1.63615	-0.0696899	-0.354303	-0.623259	1.65462	-0.304586	1.82851	-0.687002	3.36585	3.40507	3.61931	1.41393
0.45722	-4.22995	0.529631	-3.31161	-0.989721	0.208847	-0.185322	-0.529331	-2.30103	-0.753669	-2.18989	-1.53885	3.20334	2.51069	3.388	0.346447	1.52621	0.182734	-0.088063	-0.326994	1.69552	-0.159496	1.74939	-1.4192	3.30386	3.69897	3.50691	1.18198
0.187439	-4.69449	0.508608	-3.2266	-1.19902	0.592236	-0.075639	-0.51976	-2.2527	-1.00577	-2.12265	-1.63426	3.36744	2.48814	3.29509	0.554992	1.53089	0.20403	0.0323205	-0.271996	1.67919	-0.520684	1.67033	-1.3352	3.28199	3.42794	3.5891	1.11829
0.155473	-4.69137	0.579287	-3.32088	-1.44591	0.178177	-0.0191026	-0.725655	-2.27445	-1.14929	-2.11137	-1.54269	3.13957	2.4327	3.49351	0.480761	1.34927	0.339624	-0.437763	0.106572	1.56618	-0.516618	1.82634	-1.68097	2.95636	3.31793	3.69897	0.669924
0.173017	-5.21216	0.382926	-4.13198	-1.40082	0.664617	-0.382263	0.292628	-2.0664	-1.51254	-2.29141	-2.21211	3.15592	2.41826	3.56257	1.50852	1.42173	-0.00384353	-0.344794	0.463139	1.57027	-0.93115	1.9044	-1.05045	3.00438	3.02357	3.60981	3.01083
-0.601118	-5.13689	0.335057	-5.22448	-1.49304	0.69897	-0.0542774	-0.10727	-2.1657	-1.75183	-2.30103	-1.53453	3.14239	2.56488	3.68959	2.46937	1.22556	-0.550259	-1.37795	0.394623	1.35574	-0.52746	1.81408	-1.19042	2.92198	3.69897	3.55631	2.45406
-0.493404	-4.71529	0.681768	-5.09301	-1.3671	0.422777	-0.0258518	-0.0900473	-2.18097	-1.90518	-2.18071	-1.56667	3.1195	2.38506	3.43139	2.38247	1.41393	-0.673691	-1.93571	0.339749	1.29277	-0.366509	1.96067	-1.46597	2.86556	3.63367	3.66211	1.79026
-0.495968	-4.3681	0.69897	-4.66744	-1.47975	0.69897	-0.0278953	-0.111711	-2.1242	-1.61185	-2.28098	-1.14316	3.02237	2.10775	3.33933	1.72411	1.32614	-0.288071	-2.18911	-0.0333276	1.28887	-0.481982	1.98291	-1.37693	2.8525	3.4884	3.63344	2.00577
-0.822871	-4.27829	0.318126	-4.97386	-1.25493	0.573155	0.304721	0.079145	-2.10658	-1.19168	-2.06642	-1.85423	3.17896	2.47909	2.986	2.41502	1.27224	-0.576151	-1.66119	-0.368399	1.1906	-0.298939	1.51298	-1.03419	2.84972	3.40141	3.69897	2.58022
-0.61463	-4.41934	0.61101	-4.43965	-1.33894	-0.0872605	0.197755	-0.248131	-2.00341	-1.93731	-1.93512	-2.16645	3.1285	2.54262	3.05366	1.93909	1.61281	-0.841258	-1.43625	-0.874278	1.10745	-0.111467	1.60906	-0.850168	2.58176	3.44142	3.5712	2.50718
-0.565845	-4.43808	0.69897	-4.27306	-1.30092	-0.0732543	0.11388	-0.392652	-1.97271	-1.91763	-2.17887	-1.75172	3.05129	2.59516	2.6532	1.60498	1.53682	-0.703934	-1.34638	-0.711883	1.11677	-0.169485	1.55379	-0.768961	2.63749	3.22055	3.60155	2.64791
-0.737283	-4.49706	0.199278	-4.08342	-1.33474	-0.532151	0.256253	-0.259142	-2.04729	-1.79094	-1.9833	-1.75459	3.14962	1.89842	3.45386	1.06484	1.59325	-1.19455	-1.17444	-0.403694	1.09466	-0.250065	1.63057	-0.920681	2.6587	3.25612	3.69897	2.8002
-0.716262	-4.13049	0.195183	-4.02996	-1.39898	-0.425145	0.167598	0.0141339	-2.02904	-2.06262	-1.83803	-1.63957	3.27916	1.97667	3.44043	1.01697	1.57666	-1.01656	-1.45541	-0.333605	1.12429	-0.202315	1.62237	-1.00509	2.54956	3.09085	3.61881	2.8989
-0.700079	-4.31708	0.227658	-2.93787	-1.19847	0.158905	0.108994	0.186518	-1.79684	-1.72763	-1.95496	-2.01807	3.25988	2.04251	3.08494	0.533335	1.5281	-0.0607839	-1.20383	0.25443	1.16002	-0.395802	1.51531	-0.681025	2.69001	3.43965	3.53823	3.10599
-0.525121	-4.92246	0.195587	-2.78581	-1.24607	0.276269	0.154074	-0.606869	-1.83006	-1.38073	-2.08093	-1.77004	3.36157	2.22011	3.06945	1.22393	1.43331	0.173661	-1.0623	-0.0141991	1.30694	-0.527478	1.46124	-0.0634983	2.79099	3.69897	3.54535	3.23174
-0.475925	-4.86452	0.531877	-2.50556	-1.32512	0.413736	-0.225056	-0.756379	-1.85427	-1.44926	-1.58756	-2.0284	3.23354	2.33996	3.10692	2.12265	1.30883	-0.148989	-0.681017	-0.0510044	1.2846	-0.513727	1.78479	0.21099	2.71165	3.52973	3.69897	2.65284
-0.754029	-4.95455	0.571396	-2.44507	-1.39625	0.69897	-0.143376	-0.586645	-1.97354	-1.20934	-1.67384	-1.8795	3.39533	2.46043	3.15599	1.94323	1.20994	-0.214499	-0.83129	0.184444	1.41326	-0.583736	1.78026	0.12668	3.06134	3.52152	3.68748	2.89088
-0.941217	-4.97948	0.226806	-2.08661	-1.25967	0.65589	-0.484834	-1.08619	-1.87667	-1.15228	-0.754009	-1.02478	3.06314	2.45077	2.93453	1.22928	1.33731	-0.192729	-0.871462	-0.299143	1.33888	-0.558277	1.7015	0.244077	3.56102	3.61693	3.45308	2.51679
-1.05647	-4.93848	0.641448	-1.86819	-1.28139	0.4715	-0.589548	-1.06028	-1.99952	-1.58203	-0.76014	-0.889703	3.01818	2.2928	2.92888	0.884547	1.21964	-0.0679541	-0.80528	-0.503458	1.35662	-0.526677	1.86362	0.308567	3.65541	3.69583	3.39047	2.74636
-1.30554	-5.1763	0.608587	-1.69087	-0.975983	0.652093	-0.676717	-0.749482	-1.70486	-1.76132	-0.633345	-1.14646	2.6616	2.35868	2.98617	1.27292	1.03471	0.126914	-0.768299	-1.23462	0.997362	-0.723325	1.96415	0.389113	3.31241	3.5454	3.59187	2.7126
-1.27041	-5.23335	0.69897	-1.17892	-0.847513	0.58627	-0.738048	-0.887596	-1.55735	-1.98806	-0.630521	-0.992525	2.70017	2.76036	2.96603	0.866677	1.26224	-0.53326	-0.51772	-1.06748	0.927082	-0.638266	1.99045	0.548211	3.24734	3.25625	3.58207	2.87182
-1.35104	-4.91267	0.482154	0.289344	-0.869589	0.55049	-1.08449	-0.132805	-1.71809	-1.75676	-0.770933	-2.19749	2.37319	2.72691	3.37056	1.71744	1.27612	-0.587026	-0.30513	-1.1858	0.802469	-0.449695	2.18044	1.10927	3.23878	3.3901	3.55497	3.58628
-0.592577	-4.60635	0.573583	0.243802	-0.833913	0.69897	-0.854639	-0.473784	-2.0883	-1.79244	-1.73517	-1.75831	2.48929	2.46653	3.3766	2.17566	1.09221	-0.707979	-0.857789	-1.12453	1.21578	-0.422266	2.13048	1.30223	3.52576	3.47531	3.48046	3.22774
-0.53921	-4.86439	-0.0066427	0.486785	-0.926696	0.38541	-0.853385	-0.926968	-1.83922	-1.82231	-1.78914	-1.22648	2.33095	2.30493	3.16605	3.45678	1.44964	-0.560783	-0.647802	-0.826939	1.10399	-0.416403	1.86991	1.94753	3.43774	3.69897	3.57141	2.89137
-0.821803	-5.02506	0.467722	0.480228	-1.00796	0.132855	-1.05779	-1.04243	-2.13374	-2.06381	-0.965215	-1.20442	2.2958	2.47178	2.90877	3.04266	0.867647	-0.304248	-0.41807	-0.386688	1.16148	-0.443232	1.54827	1.92783	3.51883	3.53247	2.04752	3.25752
-0.908424	-5.28535	0.328355	-0.327783	-0.840322	0.0948937	-1.24075	-1.22049	-2.15697	-1.73702	-0.825522	-0.891077	2.01536	2.89366	2.76581	3.06764	0.479153	-0.788877	-0.436689	-0.521498	1.13362	-0.458872	1.53547	1.53746	3.69897	3.13675	2.00898	2.45194
-0.916268	-5.08012	0.48789	0.481222	-0.835692	0.166451	-0.833928	-0.518587	-2.26135	-1.96468	-1.38008	-1.8146	2.10569	2.98107	3.16685	3.52735	0.514715	-0.579569	-0.780347	-0.228938	1.15345	-0.513026	1.62655	1.90589	3.69572	2.86672	2.21841	3.6344
-0.816044	-4.9986	0.380723	-0.526436	-0.907701	0.252394	-1.12574	-0.45453	-2.07857	-1.95185	-1.78323	-1.9543	2.0435	3.18287	2.54277	2.5142	0.333802	-0.939011	-0.0412474	-0.783093	1.19242	-0.357876	1.38389	1.13301	3.61388	2.96415	2.16953	3.27096
-0.873901	-4.79866	0.257868	-0.420906	-0.701433	0.69897	-1.06555	-0.481173	-1.37786	-2.26702	-1.80458	-1.91988	1.96272	3.41757	2.33527	2.56426	0.0145373	-0.353522	0.0978228	-0.890438	0.988206	-0.322682	1.28979	1.21647	3.11337	3.10207	2.39841	3.30556
-0.833011	-5.25467	0.304307	-0.200112	-0.727258	-0.27155	-1.17835	-0.496881	-1.39081	-1.85086	-1.7634	-2.12545	1.95657	3.28066	1.73769	2.4298	0.0175634	0.0293432	0.0172045	-0.865769	1.00795	-0.438017	1.16221	1.23144	3.10258	2.69471	2.35252	3.25538
-0.829002	-4.72272	0.260639	0.130414	-0.659346	-0.513173	-0.914235	-0.313736	-1.59527	-1.52622	-1.97719	-1.54172	1.96288	3.12567	1.03259	0.921551	-0.131991	0.744558	0.204801	-2.19091	0.934802	-0.418727	0.844088	0.867631	2.85349	2.56757	2.57786	2.75172
-1.00889	-4.75367	0.373162	-1.19571	-0.909587	0.129845	-1.02104	-0.0546929	-1.66419	-2.17126	-1.68222	-2.13724	2.12444	2.53095	0.97673	-0.081392	0.150379	0.776156	0.183179	-2.04627	0.945204	-0.930939	0.882563	0.0116085	2.8518	2.46728	2.4718	2.96298
-1.33997	-4.6252	0.215347	-2.30794	-1.21324	0.0501593	-0.630786	-0.78849	-2.00385	-2.10601	-1.79356	-1.21316	2.81237	2.58325	2.28815	1.99856	0.355461	0.763543	-0.119841	-0.602787	1.2106	-0.822236	1.47486	0.645048	3.16799	2.44322	3.51385	3.61012
-1.51767	-4.60611	0.666869	-4.51013	-1.08679	0.00589231	-0.278987	-0.583631	-2.23049	-2.05542	-2.30103	-0.86902	3.15852	2.6623	1.67843	1.82038	0.321147	0.860733	-0.395564	-0.0525021	1.24121	-0.832278	1.35096	-0.415854	3.17887	2.35219	3.65396	3.45724
-1.56226	-4.71867	0.259787	-4.57065	-0.862405	0.393924	-0.384199	-0.572305	-2.2265	-2.1245	-2.27421	-0.996199	3.02242	2.8961	1.54725	1.92981	0.366486	0.488554	-0.401413	-0.176851	1.13379	-0.713622	1.15323	-0.356963	3.28179	2.59367	3.47577	3.55209
-1.2159	-4.38652	0.223086	-4.75619	-0.781076	0.200519	-0.46969	-0.296628	-2.14644	-2.30103	-2.2078	-1.0781	3.06954	2.61697	1.45356	1.76972	0.675298	0.413437	-0.219699	-0.159217	1.32144	-0.466992	1.17551	-0.721674	3.69897	2.98177	3.59519	3.30529
-1.26032	-4.39489	0.129158	-4.09639	-0.664962	0.369169	-0.525011	0.312385	-2.16619	-2.23191	-2.25849	-1.39545	3.20436	2.61666	1.61793	1.63173	0.725094	0.386634	0.231956	0.0608791	1.31089	-0.583067	1.14031	-0.746032	3.66604	2.80078	3.57189	3.45307
-1.0106	-4.61328	-0.0542238	-4.10555	-0.90128	0.0101345	-1.1167	0.473429	-2.21278	-2.17224	-1.86202	-1.48507	3.26159	2.62416	1.19593	1.38268	1.00906	0.0439239	0.173361	0.362669	1.30337	-0.592672	1.05676	-1.14193	3.33028	2.56869	3.1079	2.94981
-0.701512	-5.18941	-0.31528	-3.92579	-0.868799	0.120646	-0.606867	-0.534437	-2.30103	-2.00433	-2.16309	-1.83115	3.074	3.24235	1.73569	1.05776	0.955414	-1.33919	-0.557945	-0.74806	1.35863	-0.171415	1.08789	-1.18381	3.40003	3.46153	3.34567	1.61439
-0.390049	-5.05177	-1.20972	-3.96684	-0.566659	0.15121	-0.768158	-0.55056	-1.99442	-1.9811	-2.2498	-1.47526	3.46211	2.88932	1.45213	1.07451	0.769574	-1.63907	-1.05407	-0.401848	1.65934	-0.374659	0.728646	-1.07897	3.69897	3.12747	3.09796	1.88104
-0.541442	-4.94699	-0.831892	-3.7677	-0.506096	0.216087	-1.03731	-0.293112	-1.95634	-2.12028	-2.30103	-1.7658	3.54437	2.90813	2.15891	1.39111	0.844496	-1.54854	-0.676296	-0.437759	1.53327	-0.419082	1.16785	-0.991873	3.46516	2.99124	3.02504	1.90193
-0.506776	-5.15922	-0.809425	-3.86868	-0.434367	-0.0025957	-0.496226	-0.341182	-1.90367	-2.02094	-2.28807	-1.81238	3.69897	2.80754	2.25113	1.27857	0.822935	-1.49078	-0.813145	-0.357036	1.55945	-0.53432	0.944656	-1.05443	3.3607	2.80443	2.97737	1.97775
-0.546015	-5.16235	-0.704827	-3.96878	-0.592296	-0.014689	-0.441577	-0.12779	-1.96411	-2.07481	-1.74844	-2.30103	3.47691	2.79748	1.86345	1.7226	1.02019	-1.5572	-1.12672	0.0340707	1.33965	-0.550637	1.06068	-0.885022	3.00503	2.73438	3.61382	2.44865
-0.634943	-4.96876	-0.626849	-3.70506	-0.926395	-0.480185	-0.298324	-0.514943	-2.18179	-2.17961	-2.09493	-1.79368	3.67354	3.3746	1.76795	1.37351	0.923681	-0.881987	-1.0722	-0.706092	1.54904	-0.307313	0.983845	-0.281745	3.19595	2.1529	3.63915	3.40347
-0.385874	-4.78797	-0.629574	-4.20547	-1.25484	-0.442316	-0.221769	-0.222306	-2.27389	-2.30103	-2.22359	-1.66542	2.84732	3.34132	1.7025	1.94638	0.872856	-0.803984	-0.988506	-0.754098	1.33567	-0.216988	0.917824	-0.320336	2.88349	2.34026	3.6284	3.68155
-0.406434	-4.92133	-0.512425	-4.27429	-1.16537	-0.581745	0.0454286	-0.106168	-2.25371	-2.0349	-2.24101	-1.75966	2.9933	3.21526	1.75564	2.07156	0.830848	-1.23879	-1.26584	-0.655358	1.41088	-0.354106	0.784326	-0.395846	3.00831	1.9837	3.33586	3.5666
0.227915	-4.92365	-0.437982	-4.20384	-0.88151	-0.599429	0.0167744	0.33184	-2.16825	-2.24283	-2.05248	-1.60224	2.60058	3.15921	1.79789	2.0715	0.425277	-1.06434	-1.14223	0.562987	1.51207	-0.301367	0.923944	-0.653264	3.03783	2.22057	3.62052	3.65645
0.342279	-5.18307	-0.068412	-3.96718	-0.886351	-0.474116	-0.0678546	0.359904	-2.30103	-2.30103	-1.63584	-2.12827	2.84948	3.19978	1.2289	2.018	0.857796	-1.17985	-1.4385	0.0405865	1.58163	-0.391606	0.833095	-0.565517	3.18023	2.30342	3.3155	3.5394
0.365486	-5.20967	-1.11479	-3.88637	-0.895373	-0.632735	-0.41726	0.287661	-2.27121	-2.30103	-2.16347	-2.07263	2.8305	3.46582	1.99238	2.36921	0.752168	-0.948365	-0.467609	-0.0832371	1.62355	-0.179042	0.874235	-0.366077	3.20285	2.52733	3.54441	3.57445
0.369885	-5.05274	-0.474309	-3.75843	-0.698391	-0.614095	-0.160676	-0.0608498	-2.12196	-2.16908	-2.05424	-2.13604	2.8759	3.69897	2.1791	2.29114	0.910032	-0.696299	-0.0307514	-0.786299	1.58298	-0.121899	1.02423	-0.240657	3.24258	2.29741	3.61138	3.33887
0.459516	-5.26742	-0.608333	-3.84837	-0.716579	-0.882063	-0.0641583	-0.16034	-1.8977	-2.30103	-2.2089	-1.64494	2.78765	3.69897	2.43685	1.99349	1.16587	-0.742077	0.0143651	-0.520341	1.56012	-0.16528	1.02386	-0.305606	3.33623	2.12474	3.64864	3.39797
0.540421	-4.78681	-0.454208	-3.98938	-0.24123	-0.0580982	0.205824	-0.137435	-1.80235	-1.57106	-2.30103	-1.52791	2.62295	2.13839	2.61493	1.60057	1.33299	-1.03864	-0.447948	-0.34368	1.3568	-0.901886	1.04995	-0.568821	3.08452	2.12707	3.53163	3.23901
0.592433	-4.90844	-0.513486	-3.90426	-0.125527	-0.228804	0.138341	-0.508582	-1.66637	-1.68928	-2.18246	-1.65146	2.61389	1.96044	2.67558	0.99974	1.35444	-0.991464	-0.388139	-0.109964	1.37899	-0.965115	1.06852	-0.600202	3.16871	2.23201	3.54	3.18454
0.446626	-4.06267	-0.335273	-3.53993	-0.236929	0.337994	-0.128218	-0.214443	-1.65857	-1.46579	-2.29024	-1.7329	2.54627	1.49225	2.63221	1.86004	1.18724	-1.23081	-0.70624	-0.440764	1.35236	-0.775037	1.20356	-0.398805	3.24341	2.67646	3.40008	2.9012
0.499163	-3.73834	-0.24865	-3.39094	-0.360383	0.204644	-0.139676	-0.709344	-1.70348	-1.44006	-2.20033	-1.65624	2.51948	1.60939	2.9162	2.15738	1.10767	-1.17648	-0.621086	-0.799076	1.3906	-0.568633	1.2633	-0.0549107	3.16781	2.61827	3.21725	2.55588
0.353066	-3.76343	-0.50212	-3.62084	-0.0660776	0.371365	-0.255846	-0.713501	-1.55495	-1.52642	-2.05345	-1.60833	2.46752	1.33694	3.03033	2.06962	1.02875	-1.01862	-0.761515	-0.894786	1.30532	-0.724723	1.24815	-0.16868	3.25613	2.66109	3.1243	2.51194
0.359725	-3.40683	0.0488379	-3.36911	-0.0745456	0.0848836	-0.318116	-0.528846	-1.51218	-1.67953	-1.54498	-2.10526	2.43329	1.68595	2.8748	2.6371	0.869984	-1.20113	-0.843581	-0.25013	1.30574	-0.196984	1.45733	0.100674	3.23371	3.11117	3.24871	2.96707
0.4031	-3.22206	0.270012	-4.44684	-0.0727606	0.265422	-0.146038	-0.900237	-1.5305	-1.78596	-1.37989	-2.04879	2.38476	1.60921	2.68325	2.9749	0.967296	-1.22426	-0.884143	-0.239229	1.24656	-0.134718	1.46733	-0.00514856	3.04501	3.30939	3.43666	2.88344
0.527437	-3.09796	-0.0436457	-4.44857	-0.150592	0.248312	-0.32957	-1.07779	-1.43431	-2.16544	-1.07116	-2.04127	2.26418	2.02972	2.82758	3.10547	0.802068	-1.01293	-1.52972	-0.248559	1.23803	0.113649	1.54536	0.178027	2.91132	3.53524	3.49563	3.00166
0.555392	-3.24773	0.0947959	-3.80134	-0.13748	0.324227	-0.564579	-0.38617	-1.49178	-1.88429	-1.04804	-2.30103	2.17521	2.15293	2.77529	3.02164	0.81548	-0.583253	-0.52038	-0.214102	1.24482	0.00529637	1.59808	0.0194528	2.99259	3.39151	3.45703	3.02909
0.575034	-3.33996	0.191258	-3.71622	-0.0389331	0.380958	-0.475771	-0.584201	-1.5556	-1.8065	-1.26375	-2.03288	2.25098	2.02818	2.82519	2.9772	0.906836	-0.443212	-0.454496	0.491384	1.24353	-0.107032	1.68122	0.184859	2.98394	3.36948	3.69897	3.50433
0.56346	-3.24434	0.518373	-3.94146	-0.07249	0.411318	-0.440369	-0.983548	-1.53396	-1.56115	-1.08229	-2.0624	2.16024	1.75716	2.51953	2.98429	0.781298	-0.262396	-0.576502	0.742748	1.22673	-0.260088	1.63389	0.239562	2.96297	3.13704	3.56439	3.52815
0.498743	-3.25096	0.617491	-4.03439	-0.0819492	0.575994	-0.394857	-1.11808	-1.58356	-1.59348	-1.03469	-2.04221	2.13528	1.82369	2.30173	2.87937	0.538936	-0.0545491	-0.585471	0.756409	1.1988	-0.314091	1.60926	0.24734	2.86555	3.08977	3.64056	3.58934
0.475501	-3.05725	0.555804	-4.76497	-0.0509463	0.253139	-0.709393	-0.305362	-1.63493	-1.77401	-1.15171	-1.80209	1.99298	0.751894	2.89985	2.99385	0.625826	0.697332	-0.0684338	-0.245245	1.14885	-0.63589	1.65429	-0.218709	2.96353	3.21072	3.00154	3.4735
0.376632	-2.85872	0.591247	-5.26611	-0.12333	0.69897	-0.733512	-0.304186	-1.73828	-2.08718	-1.37444	-1.08858	1.93332	0.985388	2.72752	2.70172	0.660804	0.908414	-0.490769	0.259439	1.13478	-0.537154	1.6178	-0.579965	3.04096	3.37406	2.81311	3.42519
0.257263	-2.80463	0.523984	-4.93151	-0.264684	0.53915	-0.811311	-0.383494	-1.98622	-2.06073	-1.48241	-1.19731	2.00977	0.83596	2.65641	2.45558	0.727853	0.97229	-0.352204	0.691329	1.1143	-0.580128	1.58048	-0.541492	3.02463	3.25202	2.78004	3.61612
0.504272	-2.97201	0.273295	-4.89567	-1.11543	0.219566	-0.758177	-0.505445	-1.9827	-1.79274	-1.5737	-1.42807	1.92636	0.587572	2.65134	2.43716	0.678612	0.664103	-0.630754	0.665677	1.52173	-0.557559	1.38975	-0.553211	3.44431	3.40252	2.44086	3.39378
0.450752	-2.95309	0.273136	-5.30103	-1.25166	-0.216866	-0.78342	0.229062	-2.05446	-1.64377	-1.0876	-1.82629	1.83487	0.590679	2.27858	2.85797	0.650098	0.44274	0.365136	0.956804	1.47123	-0.549562	1.32055	-0.948597	3.28388	2.98282	3.09217	3.35528
0.426832	-3.1139	0.0987648	-5.28765	-1.37891	-0.0563561	-0.774986	0.160532	-2.0178	-2.17568	-2.30103	-1.85188	1.81445	0.463052	2.12334	2.90173	0.464501	0.390691	0.339648	0.683932	1.54749	-0.618867	1.41096	-0.787482	3.29916	3.13907	3.69897	3.50454
0.307635	-3.39106	0.0195732	-4.85987	-1.37676	-0.214329	-0.653453	0.150038	-2.12325	-1.9959	-2.14588	-1.99353	1.85854	0.711846	2.1205	2.73495	0.461488	0.619657	0.361443	0.390326	1.52069	-0.752005	1.30294	-0.733674	3.29527	2.92856	3.61464	3.18951
0.298663	-3.36257	-0.45136	-4.62399	-1.37078	-0.11048	-0.630986	0.255955	-2.30103	-1.30179	-1.96263	-1.94146	2.09992	1.08987	1.61461	2.54663	0.332562	0.19467	-0.266451	0.325224	1.68676	-0.480079	1.05846	-0.750731	3.4741	3.06053	3.54302	3.18589
0.69897	-3.69826	-0.428047	-5.08259	-1.38689	-0.307347	-0.797754	-0.143515	-2.30103	-1.44588	-1.74677	-1.92731	2.0993	0.937905	1.74391	2.72632	0.608159	0.133494	0.222415	0.268227	1.7885	-0.721621	0.988072	-0.807789	3.58441	2.74599	3.19657	2.84761
0.567052	-3.80682	-0.128405	-5.30103	-1.12226	-0.368163	-0.764694	-0.290659	-2.17881	-1.45239	-1.70128	-2.30103	2.46365	0.94861	1.83461	2.90288	0.899351	0.284085	0.289876	-0.0370202	1.73839	-0.832739	1.04622	-0.641045	3.66547	2.62235	3.06926	3.05917
0.429112	-3.1853	-0.340049	-4.95593	-1.31081	0.164139	-0.855015	0.160436	-2.30103	-1.74021	-2.26585	-1.99548	2.50252	0.962062	1.77401	3.14539	1.11587	-0.155442	0.445838	-0.107883	1.72427	-0.792983	0.988969	-0.595664	3.69897	2.32345	3.16905	3.06612
0.40276	-3.32202	0.676184	-5.30103	-1.17936	-0.0607244	-1.17662	0.2851	-2.30103	-1.82971	-0.902843	-1.52845	2.4438	0.711476	1.81755	3.01632	1.14938	-0.0408727	0.931877	0.496546	1.65712	-0.91635	1.30381	-0.693766	3.69897	2.27123	3.07876	3.63629
0.354391	-3.22764	0.69897	-4.59922	-1.0199	0.0207589	-1.14737	-0.591062	-2.30103	-1.52228	-0.953236	-1.49975	2.40689	0.754229	1.78209	2.41933	1.13408	-0.150652	0.875701	1.73497	1.59566	-0.954298	1.33025	-0.582945	3.69897	2.06577	3.15066	3.69897
0.329754	-2.85172	0.508709	-3.22397	-1.09723	0.0910194	-1.17738	-0.606004	-2.14804	-1.66622	-1.00019	-2.26712	2.14504	0.835886	1.86362	2.02803	0.969408	-0.694051	0.767367	0.817185	1.55781	-0.396646	1.32637	0.0279527	3.6955	2.8791	3.11852	3.69897
0.400914	-2.64279	0.468365	-2.43505	-1.1673	0.11917	-0.843054	-0.208078	-2.17178	-1.61898	-1.33727	-2.01935	2.08451	0.88496	1.94654	1.40408	1.12396	-0.900803	0.614143	0.893213	1.53412	-0.164671	1.29656	-0.14326	3.69897	3.27637	3.26693	3.44135
0.1851	-2.98326	0.116186	-2.33939	-1.33663	0.333834	-0.957751	-0.236071	-2.184	-1.66389	-1.25053	-1.85689	2.12462	1.20888	1.9714	1.32364	1.33967	-0.840511	0.67392	1.02364	1.4141	-0.322645	1.2772	-0.0975658	3.54377	3.07414	3.43018	3.56132
-0.0812585	-2.87248	-0.141461	-2.38508	-1.24063	0.218656	0.0023648	-0.867401	-2.03592	-1.31245	-1.61966	-1.5681	2.04597	1.2681	3.06558	1.52837	1.94347	-1.48896	-0.525107	0.704992	1.16727	-0.309205	1.42985	0.198822	3.54439	2.75216	3.6152	3.37909
-0.116988	-2.92736	0.146866	-3.36401	-1.35418	0.124041	-0.461327	-0.913167	-2.00781	-1.22035	-1.99774	-1.93614	2.05236	1.3021	3.1171	2.65812	1.82835	-1.38452	-0.852846	1.20172	1.17657	-0.262072	1.59702	0.22054	3.47658	2.80758	3.12843	3.69897
-0.185057	-2.97786	0.236091	-2.63696	-1.22117	0.0550456	-1.20125	-0.49905	-1.87624	-1.27108	-1.63434	-1.92477	2.35135	1.41594	0.953866	1.57759	1.88706	-1.35224	-0.630018	0.414993	1.27425	-0.241635	0.87656	0.0750832	3.67147	2.77074	1.92128	3.53453
-0.0889415	-2.1833	0.385801	-1.67991	-1.24675	0.119998	-1.27939	-1.1573	-1.73617	-1.28071	-1.41251	-1.99956	2.06863	1.21622	1.20965	2.66163	1.94062	-1.61214	-0.415593	0.412284	1.18822	0.110798	1.09039	0.851947	3.60285	3.21988	2.15273	2.87876
-0.444745	-2.54819	0.591272	-1.64095	-0.91556	0.177352	-1.43795	-0.972622	-1.84183	-1.46581	-0.892156	-2.28086	2.36365	1.10042	2.20197	2.44977	1.99269	-2.21366	0.173131	-0.0431307	1.14585	0.016766	1.17464	0.787712	3.69897	3.42626	1.32524	2.87231
-0.836308	-2.555	0.69897	-1.65917	-0.781233	0.246762	-1.2075	-0.911212	-1.65599	-1.28141	-1.00708	-2.16156	2.34403	1.27812	1.92378	2.21583	1.7267	-2.17096	-0.0684521	-0.0137282	0.968628	0.0440966	1.20971	0.698482	3.48844	3.38372	1.76729	2.95477
-0.937463	-2.18366	0.520704	-1.89734	-0.721189	-0.0447718	-0.971173	-0.901246	-1.70757	-1.19042	-0.952643	-2.00928	2.3457	1.13595	1.73389	2.40511	1.59904	-1.84558	-0.372355	-0.479569	0.929615	0.193317	1.37443	0.857269	3.52794	3.31775	2.83873	3.325
-1.03268	-2.17252	0.328545	-2.05729	-0.554527	-0.178042	-1.129	-0.40918	-1.81687	-1.25718	-0.677097	-1.96373	2.3196	1.16793	1.83283	2.27824	1.51381	-1.68172	-0.531351	-1.30713	0.878474	0.177626	1.47587	0.580553	3.45841	3.10661	2.92722	3.33013
-0.717018	-1.83932	0.612225	-1.47265	-1.08942	-1.02853	-1.1734	-0.876054	-2.13259	-0.583757	-0.576448	-1.08002	1.52955	0.971122	2.1412	0.927462	1.30211	-1.01692	-0.24956	-0.9786	0.886004	0.253445	1.71317	0.389786	3.60651	2.13814	3.12954	2.68818
-0.730314	-1.73715	0.520394	-0.646769	-1.20043	-0.768525	-1.0725	-0.519596	-2.06869	-0.637544	-0.794955	-1.63919	1.52803	1.09372	1.7738	0.389042	1.47276	-1.08686	-0.38246	-1.15532	0.899901	0.215484	1.54917	0.507992	3.63661	2.12071	3.18182	3.18283
-0.571143	-1.40371	0.655267	-0.214625	-1.28515	-0.718074	-0.82571	-0.52595	-2.11675	-1.01452	-0.818468	-2.03984	1.61173	1.25485	1.73584	0.865249	1.5754	-0.92142	-0.822256	-1.09999	0.976708	0.328229	1.4921	0.7201	3.68394	2.09858	3.11355	3.0916
-0.565302	-1.18601	0.69897	-2.96584	-1.31337	-0.804535	-0.731488	-0.470391	-2.04941	-1.2258	-0.716507	-2.27621	1.71676	1.6067	1.62983	1.79641	1.40056	-1.00609	-0.783196	-0.112233	1.06447	0.489892	1.43365	-0.165236	3.69897	1.86914	3.14635	2.76982
-0.480579	-1.19125	0.305609	-1.43588	-1.23556	-0.741947	-0.740473	-1.16939	-2.04269	-1.23507	-0.73795	-1.80311	1.79821	1.79052	1.25095	1.67869	1.37063	-1.17239	-0.954481	1.14645	1.10738	0.539925	1.17908	0.392574	3.69897	1.87409	3.06792	2.8559
-0.455833	-0.468766	0.364027	-2.4223	-1.10404	-0.866985	-0.764065	-0.63487	-2.04692	-2.17358	-0.728642	-1.78477	1.97358	1.56371	1.20764	1.65532	1.35189	-0.804837	-0.978067	0.957633	1.14145	0.681491	1.20208	0.086253	3.69897	1.80448	3.07275	3.45066
-0.435941	-0.436833	-0.981603	-1.98273	-0.990065	-1.14922	-0.252952	-0.348691	-2.06949	-1.3163	-0.963239	-1.96528	1.97041	1.51949	0.958087	1.84956	1.44592	-0.770231	0.055642	0.0119678	1.10755	0.612201	0.544073	0.371194	3.68251	1.15794	3.69504	3.50847
0.0525747	-0.45887	-0.617846	-2.09204	-0.996315	-1.20362	-0.526647	-0.253231	-2.05233	-1.41224	-0.773356	-1.88336	1.93127	1.4903	1.07783	1.7065	1.99493	-0.776953	-0.0274824	-0.207815	1.1039	0.669969	0.719476	0.264598	3.47109	1.33367	3.39196	3.49242
0.110078	0.365754	-1.18612	-1.75344	-1.16047	-1.02464	-0.593606	-0.136911	-1.83554	-0.577757	-1.8359	-2.11453	1.97978	1.41468	1.26581	1.74514	2.1039	-0.437497	-0.0631079	0.117646	1.15613	0.906489	0.661254	0.334657	3.51329	1.60493	3.56308	3.60551
-0.0158802	0.69897	-1.07333	-2.17469	-1.24157	-1.22282	-1.2282	0.00747466	-1.93531	-0.217539	-1.65351	-2.13662	2.00694	1.79161	1.25799	2.17862	2.09888	-0.412536	0.0422801	-0.700911	1.16785	1.18304	0.881428	0.350823	3.58127	1.43648	3.30216	3.6661
0.111145	0.691163	-0.591057	-2.31785	-1.21063	-1.37182	-1.2031	-0.132168	-1.66842	-0.441684	-1.76088	-2.25218	2.33735	1.74702	1.65171	2.25155	2.15812	-0.4223	-0.114998	-0.900571	1.32085	1.32976	1.18316	0.388329	3.63613	1.74218	3.3041	3.64913
0.143499	0.505736	-0.631912	-2.31306	-1.12871	-1.23675	-1.12313	0.121494	-1.53475	-0.318342	-1.72578	-2.23901	2.20923	1.74474	2.02851	2.3313	2.34025	-0.417356	0.0733077	-0.851774	1.27732	1.27296	1.06339	0.291473	3.67	1.97215	2.83166	3.5872
0.231085	0.412	-0.874786	-2.40141	-0.931729	-0.896357	-1.36363	-0.0630246	-1.56446	-0.0186844	-2.00238	-2.30103	2.16734	1.84639	2.41434	2.1885	2.40433	-0.890685	0.0625669	-0.722224	1.25308	1.28031	1.10024	0.282298	3.66606	2.22084	2.45418	3.57426
0.219228	-0.00336445	-1.03504	-0.902257	-0.93928	-1.21729	-0.741305	-0.352224	-1.52927	0.868604	-2.28981	-2.15797	2.07993	2.13318	2.68028	1.25948	2.29965	-0.726265	0.375795	-1.00692	1.22933	1.41227	0.949871	0.606739	3.68346	2.26153	2.94349	3.41597
0.275753	-0.267445	-0.898009	-1.01498	-0.958722	-0.900406	-0.549385	-0.21914	-1.96778	0.981763	-2.30103	-2.12943	1.79555	2.01291	2.67186	0.995864	2.29869	-1.0854	0.402731	-1.16731	1.14167	1.25422	0.871699	0.334311	3.62875	2.4811	2.83329	3.0877
0.661742	-0.31611	-0.954513	-1.29039	-0.979332	-0.91527	-0.533304	-0.679509	-1.47996	0.986366	-2.24792	-2.03407	1.59535	1.93423	2.72069	0.412812	2.09279	-1.1555	0.411229	-0.904688	1.18645	1.30857	0.869704	0.512376	3.53977	2.76742	2.87417	3.65246
0.571571	-0.318441	-0.157234	-1.4094	-0.777965	-0.699981	-0.990434	-0.748199	-1.43615	0.906169	-2.28247	-2.30103	1.97508	1.83457	2.62886	0.553399	1.88208	-1.66528	0.0589344	-0.919673	1.30132	1.15266	1.31507	0.477249	3.50993	2.52217	2.68405	3.50858
0.61382	-0.246147	0.220806	-1.27025	-0.903664	-0.559294	-0.852599	-0.446661	-1.49943	1.06612	-1.90895	-2.12583	1.88857	1.7651	2.93776	1.22029	2.11993	-2.21875	0.360851	-0.84494	1.25812	1.20566	1.37793	0.597537	3.56919	2.70856	2.57184	3.69897
0.541624	-0.377445	0.155894	0.281299	-1.09095	-0.859957	-1.0707	-0.61102	-1.2915	1.50645	-1.78471	-1.30406	2.05752	1.77599	2.83018	1.19416	2.25966	-1.66174	0.467629	-1.16612	1.32098	1.23524	1.38179	1.10229	3.56603	2.56831	2.55629	3.24908
0.326606	-0.440348	-0.461131	0.1733	-1.09383	-0.84721	-0.466972	-0.660843	-1.23535	1.36601	-1.35947	-1.3437	1.97528	1.82412	2.61475	1.02625	2.11387	-1.55989	-0.0907302	-1.20277	1.24543	1.18436	1.33185	1.08332	3.636	2.482	3.67221	3.35721
0.450971	-0.225975	-0.594116	-0.195753	-1.2788	-0.86307	-0.576418	-0.611435	-1.33203	1.56908	-1.23972	-1.89817	1.92285	1.59185	3.10821	2.81015	2.02628	-1.36343	-0.539458	-1.14413	1.29819	1.17698	1.54009	1.41508	3.54053	2.46891	3.63388	3.12396
0.69897	-0.118263	-0.630035	0.276292	-1.4302	-1.04543	-0.540846	-0.771897	-1.38024	1.26145	-1.0424	-1.58886	2.14369	1.41917	3.12954	3.09795	2.0205	-1.38305	-0.753743	-1.12824	1.47348	1.24865	1.47161	1.67848	3.51479	2.56889	3.39321	2.82968
0.621144	-0.111726	-0.878017	-1.55675	-1.24492	-0.920074	-0.55614	-0.44208	-1.11875	1.20958	-0.905822	-1.99322	2.11874	1.63807	3.00007	1.13308	1.8735	-1.45349	-0.952523	-1.06773	1.48053	1.48594	1.37265	0.188993	3.69142	3.35831	3.38859	2.75722
0.690175	-0.154224	-0.565305	-1.50241	-1.17913	-0.732969	-0.506058	-0.472998	-1.05488	0.94418	-1.02664	-2.06739	2.46054	1.7893	3.43591	0.898344	1.71202	-1.61396	-0.923669	-0.918214	1.62718	1.54598	1.63372	0.15979	3.60453	3.69897	3.53044	2.79897
0.677696	-0.590772	-0.418469	-1.60354	-1.28377	-0.505762	-0.498733	-0.506266	-1.10852	0.463134	-0.985538	-1.88172	2.4822	1.87869	3.33603	1.03815	1.70318	-1.38097	-0.811921	-0.846152	1.60881	1.23611	1.68943	0.285616	3.50901	3.47906	3.69897	3.1416
0.69897	-0.588013	-0.340237	-1.60897	-1.52255	-0.666098	-0.652381	-0.456785	-1.17291	0.320995	-1.11099	-1.83294	2.55634	1.77764	3.19237	1.04448	1.74268	-1.46705	-1.1581	-0.770633	1.62571	1.27124	1.75199	0.297647	3.39088	3.49666	3.65499	3.24673
0.408786	0.0675395	-0.557743	-2.02792	-1.24457	-0.54882	-0.684405	-0.278169	-0.912826	0.339646	-1.13784	-2.02466	2.16667	2.24008	3.20387	1.28295	1.8096	-1.6252	-1.06157	-0.759366	1.45563	1.66431	1.69392	0.123963	3.69897	3.69897	3.65549	3.24465
0.167985	0.250642	-0.692373	-2.28637	-1.30716	-0.37886	-0.684093	-0.416741	-0.76148	-0.00324629	-0.906897	-2.09516	2.10495	2.2577	3.41181	1.29913	1.85216	-1.7001	-1.20246	-0.80084	1.30852	1.62541	1.74871	0.227393	3.53396	3.59314	3.69897	3.59769
0.0157662	0.399783	-0.424885	-2.22002	-1.21603	-0.257753	-0.335977	-0.137099	-0.720945	-0.167747	-0.201311	-2.11545	2.30587	2.07345	3.48572	1.03951	1.75134	-1.92071	-1.68074	-0.677276	1.27237	1.53796	1.7479	0.0321391	3.43609	3.49579	3.69897	3.53667
0.00264978	0.075682	-1.2831	-2.22011	-1.08662	-0.858707	-0.616235	-0.164062	-0.726628	-0.396883	1.73738	-2.20261	2.30135	2.16962	2.74699	1.01863	1.85952	-1.44178	-1.95388	-0.724465	1.26047	1.45943	1.35108	0.00296046	3.55443	2.73551	3.2715	3.43061
-0.0317838	0.653898	-1.2521	-2.27374	-1.34574	-0.690436	-0.685636	-0.127653	-0.624561	-0.121512	1.58223	-2.30103	2.20338	2.75413	3.5337	1.09443	1.84555	-1.63253	-1.8584	-0.697522	1.26718	1.66691	1.77063	0.00271453	3.53773	2.30437	3.69897	3.51693
-0.0954695	0.565492	-2.67879	-2.15142	-1.22075	-0.735208	-0.620852	-0.324605	-0.737694	-0.399619	1.20395	-2.30103	2.24344	2.58889	2.60399	1.37933	1.68329	-1.73828	-1.61973	-0.624375	1.24356	1.69029	0.878036	0.0784568	3.49805	2.57732	3.64914	3.12434
-0.195729	0.524706	-2.63161	-1.98166	-1.20723	-0.861413	-0.857952	-0.190762	-0.746323	-0.515995	1.00564	-2.27532	2.22841	2.68789	1.64844	1.75537	1.62847	-1.00211	-1.28659	-0.954767	1.25884	1.64036	0.540581	0.196671	3.59117	2.41609	3.28547	3.09204
-0.285253	0.409409	-2.38062	-1.87529	-1.07839	-0.76783	-1.02571	-0.358148	-0.937757	-0.764575	0.616975	-2.04526	2.10109	2.54731	2.13525	1.55457	1.60117	-1.01999	-0.538096	-0.954638	1.19263	1.57857	0.646419	0.208699	3.69897	2.63763	2.92282	2.93644
-0.44054	0.340736	-2.39672	-1.82491	-1.25959	-0.767792	-0.995266	-0.492021	-1.05404	-0.859539	0.347107	-2.02386	2.39697	2.50708	2.27646	1.61323	1.23475	-1.14586	-0.467307	-1.05639	1.27847	1.52852	0.702534	0.257858	3.44819	2.57881	3.08243	2.72305
-0.466532	0.445344	-2.01066	-1.73816	-1.16556	-0.655268	-0.744134	-0.535706	-1.13231	-1.1206	0.565602	-2.10244	2.54382	2.47285	1.60721	1.6823	1.34913	-1.05518	-0.505953	-0.914838	1.25937	1.55013	0.689885	0.306067	3.42579	2.75287	3.66735	2.68204
-0.351684	0.69897	-1.27718	-1.24198	-1.17397	-0.689889	-0.722045	0.0203737	-0.971185	-1.00073	0.226071	-1.86418	2.43764	2.51696	1.00919	1.5058	1.34229	-0.874935	-1.63364	-0.777406	1.28216	1.64223	0.698752	0.475203	3.44762	2.73422	3.16297	3.67333
-0.146965	0.615509	-1.42441	-3.4315	-1.24708	-0.688664	-0.753282	-0.192879	-1.10231	-1.02807	-0.537241	-1.661	2.35793	2.68916	0.680444	1.37283	1.49028	-0.570067	-0.868596	-0.892994	1.16626	1.63725	0.477898	-0.363794	3.08106	2.70266	3.24043	3.27537
-0.16669	0.661473	-1.4592	-2.83128	-1.2151	-0.649314	-0.706492	0.276685	-1.01913	-1.04724	-0.564498	-1.56919	2.50802	2.64359	0.695568	0.462552	1.44188	-0.538401	-0.932494	-1.09797	1.27226	1.67166	0.436027	-0.378928	3.2231	2.89549	3.18576	3.69897
0.111424	0.679276	-1.38903	-0.67288	-1.22656	-0.763541	-0.651596	-0.654422	-1.2273	-1.13281	-0.555409	-2.2981	2.69228	2.60359	0.664791	1.41548	1.23865	-0.577305	-0.937662	-0.0198675	1.47843	1.67133	0.458423	0.861867	3.26635	2.76602	3.28054	3.58812
0.265205	0.499504	-1.93317	-0.845168	-1.21982	-0.719074	-0.206557	-0.802819	-1.34782	-1.12581	-1.60024	-2.26079	2.88252	2.70539	1.31794	1.40963	1.30419	-0.606902	-0.339062	0.00803352	1.57373	1.71301	0.152408	0.897528	3.2535	3.03018	3.11487	3.67483
0.241145	0.396267	-2.00437	-1.23398	-1.00151	-0.712586	-0.960213	-0.475365	-0.970864	-0.860354	-1.37333	-2.02229	3.10661	2.5605	2.05279	-0.1547	1.42294	-0.690102	-0.824204	-1.17455	1.73203	1.59469	0.761551	0.395805	3.69897	2.85489	3.11855	3.69897
0.530547	0.0536123	-1.58862	-1.39407	-1.54182	-0.737668	-0.470905	-0.635526	-0.700384	-0.946384	-1.57073	-1.98411	3.05546	2.54478	2.70797	-0.221175	1.61469	-0.561915	-0.543658	-1.04495	1.87475	1.4719	0.958139	0.400336	3.69897	2.89049	3.41439	3.69897
0.38168	0.0417715	-1.56035	-1.9355	-1.51003	-0.805347	-0.413291	-0.772774	-0.701872	-0.863517	-1.56565	-1.7844	3.06847	2.71471	2.6915	-0.175309	1.45619	-0.627066	-0.401821	-1.3769	1.85849	1.5635	0.908214	0.227465	3.69897	2.90474	3.39783	3.52343
0.650629	-0.0574572	-1.7114	-1.23227	-1.2542	-0.625741	-0.503736	0.293687	-0.611144	-1.14242	-1.73747	-2.30103	2.98862	2.21465	2.63971	0.489427	1.37174	-0.877755	-0.724981	-1.46765	1.85543	1.4725	0.958635	0.0400958	3.62621	3.39966	3.563	3.26761
0.494252	-0.0772828	-2.12349	-1.58966	-1.21635	-0.431252	-0.411282	0.252214	-0.501979	-1.03445	-1.88784	-2.26103	2.86141	2.70143	2.51756	0.539832	1.13947	-1.6266	-0.62886	-1.4324	1.79032	1.66202	0.768435	-0.0131781	3.59326	3.62585	3.67293	3.40723
0.460914	-0.283352	-2.26629	-3.12553	-1.2304	-0.0679166	0.0201831	-0.214039	-0.492878	-1.32079	-1.83884	-1.83337	3.04476	2.77605	2.31239	0.50866	0.68287	-1.35666	-0.420907	0.0796479	1.97762	1.4857	0.434384	-0.426955	3.63519	3.66362	3.58641	3.525
0.69897	-0.364763	-2.58823	-2.83154	-1.37339	-0.0447463	0.108842	-0.0488884	-0.311231	-1.29834	-1.93969	-1.96893	2.87117	2.83335	2.20179	0.657551	0.677097	-1.44825	-0.428571	-0.496262	2.01888	1.42025	0.293314	-0.595986	3.5448	3.53393	3.69897	2.79354
0.69897	-0.260179	-2.89827	-2.45599	-1.28016	0.231526	0.247237	0.493158	-0.399531	-1.2704	-2.06438	-1.44882	2.93189	2.81721	2.36541	-0.264932	0.694591	-1.6459	-0.823402	-0.620261	2.0557	1.34407	0.166794	-0.485132	3.69897	3.4227	3.58568	3.38509
0.66861	-0.196371	-2.85972	-2.44026	-0.914709	0.232887	0.258271	0.601324	-0.268098	-1.21071	-2.0023	-1.7092	3.27537	2.80361	2.30949	-0.0536519	0.72042	-1.73387	-0.733613	-0.618331	1.99686	1.35511	0.138025	-0.620357	3.53042	3.39044	3.56044	3.08224
0.617026	-0.56164	-2.76507	-2.95015	-0.738747	-0.404894	0.115421	0.55876	-0.289778	-0.717299	-1.92398	-1.91368	3.18495	2.60965	2.21686	0.38833	0.800791	-1.81664	-0.815519	-0.881276	1.90788	1.25144	0.22451	-0.758665	3.57197	2.86455	3.61349	3.11814
0.622544	-0.131488	-2.88265	-3.22091	-0.587516	-0.234174	-0.14983	-0.308925	-0.464784	-1.12194	-1.62002	-1.4268	3.43115	2.2193	2.70099	0.650923	0.829423	-1.707	-1.16974	-0.883011	2.00539	1.18964	0.38379	-0.292117	3.69897	2.93179	3.33269	3.65586
0.622599	-0.202211	-3.02141	-2.77683	-0.690924	-0.375111	-0.235747	0.0756418	-0.56891	-1.27025	-1.77437	-1.69969	3.66833	2.08345	2.89889	0.547287	0.837839	-1.5568	-1.58825	-1.15004	2.08352	1.19354	0.499302	-0.287904	3.69897	3.0262	3.44459	3.68764
0.58433	-0.134489	-2.40811	-2.41442	-0.735222	-0.288159	0.114744	-0.337879	-0.520835	-1.31735	-2.03864	-1.85304	3.69034	2.21545	3.34976	-0.0670754	0.875236	-1.83687	-1.67786	-1.18146	2.07247	1.27993	0.774896	-0.0822414	3.62987	3.15299	3.62682	3.64277
0.69897	-0.00319335	-2.68184	-2.19008	-0.769538	-0.0944194	-0.121326	-0.571906	-0.504271	-1.34054	-1.7249	-1.7177	3.41398	1.98703	3.69382	0.768739	0.71318	-1.75014	-1.03274	-0.604838	2.03121	1.33289	0.764072	0.08809	3.59251	3.64474	3.34846	3.30065
0.69897	-0.191975	-3.03413	-2.5996	-0.766768	0.178174	-0.158641	-0.44642	-0.565687	-1.64249	-2.15021	-2.10518	3.68896	2.13037	3.60857	2.07811	0.786797	-1.93849	-1.20306	-0.494207	2.12601	1.13984	0.749479	0.206637	3.61488	3.39171	3.6778	3.12087
0.69897	-0.0948812	-3.01924	-2.74385	-0.693976	0.168182	-0.620292	-0.427909	-0.462691	-1.50662	-1.96182	-2.1931	3.66032	2.14468	2.78749	2.07894	0.801981	-1.96656	-0.701274	-0.307162	2.06239	1.12381	0.615345	0.00952313	3.53701	3.19787	3.54866	2.76904
0.69897	0.416459	-2.77286	-2.68706	-0.691935	-0.00099176	-0.976591	-0.672265	-0.675316	-1.42561	-2.24819	-2.07121	3.46207	2.14565	2.68533	1.91611	0.847931	-2.09324	-0.58266	-0.499061	1.99505	1.48113	0.825468	-0.031483	3.56274	3.58911	3.56189	2.30114
0.522704	0.269686	-2.51711	-2.81521	-0.524627	-0.333277	-0.930262	-1.39032	-0.637921	-1.00236	-2.19928	-0.626496	3.53962	2.13752	2.63181	1.48847	0.938209	-1.80772	-0.760821	-0.30988	1.92836	1.59294	0.856771	-0.0669067	3.6239	3.69897	3.46667	1.49629
0.674674	0.270185	-3.64158	-2.48905	-0.667168	-0.19159	0.126102	-1.09142	-0.762763	-0.611375	-1.86399	-1.11526	3.48233	2.22578	1.86604	1.86	0.968083	-1.58147	-0.321738	-0.190516	1.97499	1.52523	-0.382015	0.594557	3.54201	3.58525	3.18616	3.44971
0.69897	0.361189	-3.55536	-2.49867	-0.606758	0.0696385	0.147429	-1.27661	-0.627121	-0.838785	-1.72874	-1.49154	3.37207	2.50659	1.85066	2.06569	0.955224	-1.15092	-0.300561	-0.00137498	1.94666	1.54778	-0.398436	0.57487	3.63459	3.60426	3.08889	3.00764
0.69897	0.340579	-4.04548	-2.21511	-0.565417	0.00107572	0.242504	-0.941563	-0.620379	-1.0352	-2.30103	-1.53511	3.40122	2.55431	1.40044	2.16296	0.971025	-1.05097	-0.612418	-0.321899	1.96271	1.56659	-0.791634	0.572359	3.62837	3.59883	3.10445	2.9865
0.69897	0.477338	-3.88615	-2.2652	-0.535625	-0.332881	0.0851228	-0.988768	-0.610113	-1.38559	-2.26938	-1.45378	3.4331	3.14087	1.22368	2.23599	1.05516	-1.2994	-0.796431	-0.442061	1.93371	1.86658	-0.742127	0.577234	3.62384	3.4108	3.01321	2.84175
0.605195	0.608647	-2.57967	-1.58583	-0.600513	-0.394316	-0.17318	-0.646701	-0.451177	-1.40815	-2.30103	-2.09124	3.42721	3.15681	1.56492	2.64849	1.08344	-1.28434	0.264331	0.285665	1.91584	1.91197	-0.225508	0.661745	3.60981	3.2902	2.78395	2.90132
0.508987	0.363245	-2.56102	-2.01641	-0.464819	-0.741375	-0.249351	-0.696182	-0.626613	-0.363682	-2.30103	-2.21965	3.48339	3.00422	1.55649	2.95322	0.955921	-0.939128	0.221576	0.447654	1.91593	1.85359	-0.100093	0.598319	3.65496	3.13165	2.9819	2.87864
0.587241	0.447711	-2.5503	-2.21717	-0.374301	-1.05686	-0.109983	-1.11763	-0.455114	-0.127535	-2.2358	-2.02732	3.47889	2.61739	1.61128	2.47164	0.827292	-0.613474	0.272716	0.554145	1.88779	1.80481	-0.13231	0.29913	3.53618	2.97111	3.01126	2.14111
0.546281	0.362418	-1.80476	-5.04748	-0.415331	-1.07234	-0.27855	-0.226871	-0.241469	0.212928	-1.73998	-2.22262	3.48985	2.30769	1.37408	2.80734	0.794194	-0.494287	0.0595937	2.18849	1.8966	1.57868	0.206715	-1.14641	3.50301	2.65827	3.15443	2.9691
0.638106	0.69897	-1.67914	-5.15444	-0.423549	-1.19902	-0.450429	-0.146243	-0.310451	-0.0248652	-1.48281	-2.30103	3.49925	2.20595	1.55695	2.85316	0.791836	-0.786963	0.435545	2.41707	1.92409	1.67474	0.408835	-1.24532	3.45925	2.43298	3.47522	2.92691
0.555354	0.69897	-1.17286	-5.18079	-0.569888	-1.21724	-0.106254	0.0700526	-0.275618	0.02282	-2.08793	-2.30103	3.51788	2.31886	1.66498	2.63819	0.846291	-0.847531	0.403579	2.96942	1.96685	1.72598	0.560296	-1.4941	3.63837	2.41465	3.69897	2.88419
0.69897	0.554977	-1.17564	-4.76111	-0.611492	-1.04109	-0.209685	-0.260378	-0.564417	-0.097106	-1.93819	-2.30103	3.64136	2.25413	1.52705	2.63513	1.01054	-1.05863	0.663432	3.3359	2.03232	1.62427	0.513151	-1.01998	3.60044	2.50202	3.69897	3.63927
0.612882	0.538404	-1.18821	-5.30103	-0.949087	-0.863476	-0.590368	-1.36574	-0.717344	-0.379469	-1.74488	-2.05804	3.60181	1.94384	1.57176	2.82818	1.01426	-1.06146	0.476627	1.39209	2.07404	1.49606	0.623406	-0.409517	3.64331	2.71068	3.46047	3.34345
0.459005	0.605742	-1.0032	-5.00134	-0.810543	-0.750144	-0.913658	-0.740487	-0.606758	-1.18987	-1.7112	-2.08659	3.28237	3.1124	1.77815	2.63239	0.798063	-1.50135	0.931051	2.50017	1.88883	1.82354	0.637743	-0.821685	3.56567	2.5309	3.10607	3.67011
0.3768	0.69897	-1.21697	-4.78044	-1.00088	-0.80336	-0.466838	0.475647	-0.715134	-0.906778	-2.28544	-1.67938	3.58227	2.68838	1.40621	2.43268	0.898507	-1.3482	0.887901	1.8871	1.97259	1.64289	0.498367	-0.959489	3.51421	2.26365	3.68651	3.69897
0.230004	0.69897	-1.26672	-4.60253	-0.869319	-0.856149	-0.21854	-1.21339	-0.871827	-0.805966	-1.87021	-1.76494	3.69897	2.30366	1.13341	3.58741	0.907339	-1.3183	1.08264	1.55307	1.89233	1.50776	0.281386	0.050604	3.40449	2.16703	3.66342	3.48405
-0.133265	0.66606	-1.36715	-4.51154	-0.782132	-0.900433	-0.245183	-0.606227	-1.12618	-0.976229	-2.13837	-1.62718	3.59692	2.14191	1.15596	2.71851	1.1916	-1.25211	0.987643	0.334916	1.67613	1.42398	0.288634	-0.0765845	3.4457	2.06327	3.67552	3.69897
-0.097946	0.546931	0.249355	-4.86745	-1.09994	-0.732932	-1.27469	0.549247	-1.3727	-0.937114	-2.06899	-1.6703	3.06644	2.35514	0.873805	2.21586	1.37586	-1.28861	-0.423141	3.53492	1.50236	1.49684	1.24389	-1.35613	3.34519	2.42036	3.08903	3.53161
-0.323026	0.683837	0.365338	-2.23897	-1.32467	-0.629054	-1.24483	-0.928258	-1.38839	-0.80016	-2.30103	-1.83298	3.00796	2.57207	0.974063	1.85157	1.61041	-1.54467	-0.382213	0.79322	1.4013	1.64977	1.24335	0.297925	3.26927	2.61907	2.95843	3.22338
-0.0122984	0.608505	0.286214	-2.22424	-1.31102	-0.789596	-0.974961	-0.88046	-1.17888	-0.482609	-1.98786	-2.00134	2.87876	2.22098	1.04443	1.98073	1.63481	-1.40256	-0.538691	0.74802	1.4641	1.39627	1.14129	0.367935	3.31591	2.02716	3.00177	3.30738
-0.213757	0.69897	0.421164	-2.46585	-1.06159	-0.876583	-0.862159	-0.325926	-1.25875	-1.39307	-2.04699	-1.98332	3.21804	2.51233	1.13961	1.38349	1.85002	-1.31269	-0.548759	1.09498	1.48254	1.45437	1.1148	-0.117485	3.52019	1.77635	2.86062	3.53316
-0.193632	0.69897	-0.0489113	-4.40993	-0.800519	-0.741463	-0.596392	0.192991	-1.31209	-1.3615	-2.30103	-1.28109	3.40755	2.33839	1.16363	1.48054	1.66666	-1.3318	-0.220131	1.79886	1.51858	1.4152	0.706429	-1.10624	3.40855	2.03848	2.57387	3.69897
-0.410613	0.69897	0.149188	-4.7719	-0.577704	-0.666799	-0.491485	0.390188	-1.28688	-1.67595	-1.9634	-2.18175	3.35347	1.99044	0.876501	2.43191	1.60299	-1.38898	-0.811415	1.51047	1.40474	1.2141	0.726545	-1.46192	3.4483	1.87503	2.63464	2.23888
-0.442689	0.589769	0.211171	-4.86714	-0.430639	-0.858694	-0.478808	-0.0007311	-1.31008	-1.87792	-2.01035	-1.58844	3.39579	1.92254	0.866881	1.99759	1.61612	-1.49303	-0.761507	1.12661	1.39983	1.15711	0.753008	-1.34242	3.50179	1.56624	2.68759	2.69556
-0.414293	0.413045	0.296768	-4.72099	-0.353288	-0.878368	-0.321711	-0.191406	-1.29446	-2.16233	-2.21679	-1.62252	3.50258	1.75995	0.933597	2.16843	1.49809	-1.1605	-0.426757	1.45062	1.42897	1.04233	0.77481	-1.11821	3.42693	1.67249	2.89377	2.94311
-0.432699	0.156049	0.550048	-4.76553	-0.411495	-0.815587	-0.220556	0.125537	-1.17716	-2.17344	-1.79033	-1.56404	3.4847	2.29787	0.737672	2.04148	1.61584	-1.01469	-0.364349	1.85512	1.3815	1.09541	0.925836	-1.20571	3.32095	1.67738	3.36018	3.24695
-0.473926	0.59561	-0.275783	-3.87399	-0.278798	-0.295258	-0.187899	-0.766238	-1.08205	-2.30103	-0.95843	-1.48004	3.46204	1.11355	0.949309	1.41369	1.57657	-1.08001	-0.322789	2.60703	1.37685	0.92173	0.781382	-1.78147	3.37579	2.51103	3.63684	1.44796
-0.480402	0.519337	-0.620803	-3.98561	-0.200318	-0.384092	-0.208931	-1.03469	-1.11042	-2.30103	-0.755431	-1.90755	3.47281	1.07651	0.51141	1.36148	1.61356	-0.782548	-0.982616	1.73712	1.3834	0.908585	0.577392	-1.69091	3.44314	2.55275	3.53293	1.41421
-0.506393	0.623504	-1.02463	-4.31501	-0.397273	-0.143228	-0.378146	-0.99117	-1.17975	-2.03144	-0.435792	-1.78483	3.44997	1.03653	0.920315	3.37148	1.54561	-0.891029	-1.24929	1.66977	1.42994	0.908916	0.675966	-0.00650822	3.54544	2.72863	3.68737	3.58705
-0.602722	0.637395	-0.582382	-4.93398	-0.51262	-0.0781066	-0.555523	-0.202863	-1.33376	-1.90206	-0.687006	-2.07864	3.47554	1.11913	0.431661	2.6416	1.64499	-0.880183	-1.44871	0.37804	1.38595	0.982632	0.762541	-0.650969	3.50311	2.91843	3.61251	3.21089
-0.583824	0.380841	-0.529935	-4.8393	-0.459659	0.36209	-0.118616	-0.0225544	-1.29873	-2.05842	-1.14075	-2.28263	3.34805	0.873374	0.393477	2.6393	1.60337	-1.32264	-1.24201	0.246545	1.36008	0.859974	0.536694	-0.661645	3.54872	3.41267	3.49641	3.24187
-0.450815	0.26602	-0.632637	-4.83101	-0.493509	0.351725	-0.690034	-0.129493	-1.19381	-1.98689	-1.59913	-2.30103	3.30257	0.768182	0.978446	2.81212	1.78438	-1.29258	-1.38203	0.286825	1.36114	0.763974	0.935352	-0.524739	3.4706	3.28135	3.58412	3.30761
-0.431977	0.506712	-0.614235	-4.58385	-0.595455	0.371572	-0.701621	-1.2422	-1.27146	-1.94531	-1.43154	-1.91078	3.37934	1.05272	0.707062	3.45917	1.77409	-1.54294	-1.18561	1.82375	1.37111	0.955939	0.795658	-0.0594242	3.43608	3.36946	3.38398	3.48927
-0.544844	0.466642	0.00254186	-4.15713	-0.665699	-0.00753795	-0.8841	-0.455524	-1.42855	-2.30103	-1.19518	-2.30103	3.34731	0.986834	0.572044	1.47381	1.85247	-1.4627	-1.05453	-0.00678693	1.39384	0.950568	1.12715	-0.407817	3.56264	3.15302	3.63002	3.67409
-0.640952	0.482499	-0.0750439	-3.84621	-0.55581	-0.0183938	-1.05057	-0.751428	-1.75623	-2.30103	-1.19772	-1.99585	3.41073	0.916861	0.870267	1.53406	1.79082	-1.38862	-0.949659	-0.0739108	1.30077	0.868552	1.23214	-0.204075	3.44302	2.92562	3.52985	3.42012
-0.638767	0.261406	-0.0240079	-3.25936	-0.568723	-0.416658	-0.807282	-0.869097	-1.75802	-1.71042	-1.26695	-2.30103	3.50846	0.482183	0.751947	2.13433	1.85783	-1.6386	-0.476212	0.639763	1.34656	0.757422	1.01207	0.0979649	3.42421	2.70824	3.40963	3.35292
-0.629243	0.212614	0.0593665	-5.18965	-0.624666	-0.555223	-0.719952	-0.939744	-1.65665	-1.81024	-1.7917	-1.46524	3.49049	0.239212	0.797837	2.38926	2.02152	-1.57544	-0.797482	0.742935	1.2919	0.728109	0.996432	-0.70872	3.34037	2.6948	3.31594	2.85745
-0.682237	0.589323	0.0556191	-5.22857	-0.635213	-0.558941	-0.141058	-0.921355	-1.72848	-2.14194	-1.99279	-1.44515	3.54491	0.739454	1.81211	2.2031	2.03955	-1.66563	-0.696154	1.06996	1.27871	1.10684	1.12189	-0.801929	3.3489	3.03077	3.55532	3.15199
-0.674585	0.0928574	0.696829	-4.98567	-0.466079	0.020879	-0.343358	-1.10367	-1.76198	-1.88006	-2.06445	-0.918235	3.57349	0.732306	0.826607	2.33051	1.87588	-0.898693	-0.145634	0.919792	1.27413	0.903825	1.10584	-0.548524	3.29233	3.69897	3.62487	3.05117
-0.653489	0.52067	0.69897	-4.28611	-0.446002	-0.0550142	-0.229641	0.0432168	-1.95546	-1.33526	-2.03566	-2.23599	3.5959	0.705936	0.738961	1.85835	1.90439	-0.527953	-0.153274	1.26317	1.31022	0.925724	1.06511	-0.935958	3.36823	3.34733	3.68528	3.29092
-0.587019	0.555423	0.568466	-4.59631	-0.4341	0.205567	-0.226694	-0.616901	-2.10603	-1.72817	-2.30103	-1.75091	3.5119	0.884591	1.16423	1.97177	1.63121	-0.655445	0.151137	1.39552	1.38928	0.989654	1.05047	-1.22778	3.50367	3.5424	3.57993	2.40247
-0.474565	0.434977	0.308549	-4.70656	-0.498388	-0.382119	-0.00132967	-0.666859	-2.30103	-1.74826	-2.0388	-1.63582	3.58208	1.2925	2.02324	2.03241	1.16181	-0.213046	-0.669907	1.37599	1.41538	1.12561	1.20459	-1.25358	3.15825	3.26132	3.55633	2.3347
-0.111096	0.69897	0.458661	-4.52659	-0.230362	-0.486712	0.0395212	-0.0246937	-2.30103	-2.08842	-2.2486	-1.9077	3.59364	1.23304	2.04508	2.35189	1.22231	-0.462406	-0.755552	1.76626	1.48639	1.37682	1.20754	-0.870323	3.13849	3.62747	3.37801	3.48264
-0.223616	0.587512	0.446877	-4.67666	-0.0943644	-0.0788241	-0.0126551	0.0800237	-2.23611	-2.23319	-2.30103	-2.18735	3.6715	0.895462	2.11413	2.29249	1.30746	-1.14907	-0.731696	1.93732	1.47994	1.1542	1.22067	-1.01651	3.28784	3.69897	3.33456	3.4807
-0.223369	0.69897	0.13686	-4.86464	-0.195027	-0.0834834	-0.0960921	0.221977	-2.30103	-2.2733	-2.1637	-2.22279	3.60487	1.15154	1.87395	2.20645	1.22992	-1.46146	-0.929415	1.83486	1.55606	1.19997	1.16411	-1.13363	3.41076	3.40133	3.58071	3.52483
-0.218768	0.69897	-1.05984	-3.52147	-0.300743	0.202281	0.313817	-1.0025	-2.22458	-2.05318	-2.11812	-2.06667	3.43408	0.716423	2.14694	2.09646	1.39759	-1.51166	-1.30854	1.35923	1.50017	0.989136	0.68778	-0.17909	3.43337	3.46812	3.48647	3.28713
-0.436375	0.438447	-0.252377	-3.95025	-0.199041	0.57158	-0.712411	-0.850424	-2.06066	-2.11448	-0.976649	-2.14943	3.5367	0.43231	1.15746	2.11059	1.85938	-1.8298	-0.995339	1.81007	1.46423	0.776947	1.11893	-0.417143	3.69897	3.56987	3.62958	3.56729
-0.346595	0.129368	-0.161408	-3.73269	0.0626083	0.523723	-0.704642	-0.899433	-2.13404	-2.18092	-1.34836	-2.02048	3.66097	0.307699	1.00848	2.10936	1.51381	-1.96455	-1.07478	1.82308	1.49139	0.561206	1.03823	-0.319655	3.61759	3.27959	3.4331	3.58291
-0.463385	0.354149	-0.00684781	-4.5171	0.0822431	0.644868	-0.723775	-1.07706	-2.04757	-2.13012	-1.47139	-1.55175	3.69546	0.365935	0.828386	2.87452	1.42663	-2.00754	-0.94121	1.39265	1.51465	0.629092	0.97266	-0.152332	3.69897	3.34759	3.23146	3.54747
-0.496005	-0.23507	-0.0970316	-4.06283	0.146289	0.368032	-0.953684	-0.757511	-2.1288	-2.16038	-1.66937	-1.78845	3.6698	0.814263	1.12612	2.58099	1.18995	-1.69314	-0.63159	1.53149	1.5218	0.688402	1.2275	-0.231848	3.69897	3.53785	3.58525	3.63427
-0.496015	-0.0922539	-0.00737182	-4.24446	0.321497	-0.222115	-0.256264	-1.09404	-1.9599	-2.16716	-2.21007	-1.94041	3.69897	0.905815	1.05005	2.10973	1.19357	-1.85477	-0.830061	1.59565	1.51474	0.978038	0.965823	-0.35788	3.69897	3.62206	3.69897	3.61592
-0.541232	0.140731	-0.0317959	-4.55726	0.103164	-0.0919924	-0.271559	-0.777221	-2.10995	-2.14505	-2.12252	-2.05752	3.35785	0.730727	1.06842	2.72897	1.06428	-1.68166	-1.01032	0.967771	1.34983	0.987574	0.969547	-0.178895	3.48007	3.675	3.69897	3.665
-0.776985	0.126213	-0.797651	-4.60689	0.43002	0.0526901	-0.35451	-0.586561	-2.27144	-2.02874	-1.76501	-2.0751	3.32866	0.362985	0.723167	2.90693	0.971824	-1.55472	-1.38595	0.696162	1.19045	0.750592	0.392095	-0.131712	3.38285	3.4337	2.82695	3.69897
-0.680012	0.0526632	-0.430166	-5.30103	0.528454	0.134155	-0.740471	-0.877571	-2.20728	-1.7724	-1.99993	-1.73298	3.30492	0.0580576	-0.0171984	2.76284	0.996711	-1.71597	-0.994035	2.31233	1.20201	0.696647	0.44147	-1.34726	3.37787	3.61482	2.59492	2.45095
-0.706297	-0.0161478	-0.673601	-5.23897	0.47195	0.232645	-0.973067	-1.1196	-2.30103	-1.90628	-2.16183	-1.93271	3.21636	0.12235	0.201209	3.01482	0.8618	-1.89854	-1.20145	1.39338	1.13674	0.638998	0.295136	-0.649498	3.28566	3.58863	1.90599	2.77653
-0.791105	0.0989481	-0.746936	-4.88186	0.551649	0.158962	-1.08789	0.659585	-2.30103	-1.52794	-2.25709	-1.50847	3.36756	-0.479979	0.30582	2.25309	0.696855	-0.994266	-0.663122	0.519304	1.20263	0.418189	0.511961	-0.923094	3.32225	3.01913	2.52275	3.63016
-0.757188	-0.0869633	-0.938261	-4.74962	-0.122806	0.140395	-0.807976	0.69897	-2.19699	-1.31061	-2.29285	-1.28993	3.06253	-0.255994	0.182994	2.25059	0.665339	-1.18488	-0.766791	0.3313	1.19024	0.415551	0.291895	-0.875522	3.25707	3.09945	2.52713	3.56033
-0.832036	-0.0112743	-0.999388	-4.32585	-0.0972614	0.16275	-0.631029	0.441571	-2.09413	-1.53938	-2.30103	-0.983134	3.14316	-0.362635	0.0371196	1.25947	0.519796	-1.1587	-1.04583	0.223415	1.20181	0.382172	0.184825	-1.05857	3.16632	2.98898	2.53194	3.40795
-0.989738	-0.215607	-0.817891	-1.24705	0.169016	0.178637	-0.534232	-0.503335	-2.07093	-2.05385	-2.27291	-1.59292	3.34451	-0.596867	0.0436216	-0.109214	0.629692	-1.19902	-1.50967	-0.493472	1.11791	0.410122	0.205878	-0.15456	3.10578	3.34423	2.4916	2.1458
-0.966026	0.282672	-0.886873	0.310339	-0.0236037	0.335394	-0.130816	-0.513057	-2.17769	-2.13702	-2.07983	-0.587366	3.40862	-0.572092	0.20486	-0.339354	0.775929	-1.40878	-1.67405	-1.58336	1.14262	0.537062	0.295892	0.622634	3.08879	3.3316	3.231	2.74686
-0.853435	0.23218	-1.07265	0.424736	0.121182	0.239872	-0.199458	-0.171941	-2.18029	-2.24643	-2.1752	-1.41402	3.59904	-0.499448	0.0795972	-0.309061	0.706424	-1.47557	-1.55457	-2.16092	1.17274	0.62484	0.296316	0.84243	2.90773	3.54466	3.40373	3.68074
-0.921293	0.382026	-1.21568	-2.45562	0.0583577	0.406494	-0.163237	-0.35416	-2.0976	-2.25687	-1.65693	-1.50745	3.61898	-0.278438	1.04159	1.23258	0.55469	-1.29717	-1.49663	-0.578033	1.19964	0.638667	0.404303	0.104173	2.94563	3.48994	3.2693	3.55234
-0.878854	0.0788264	-1.93336	-1.60791	0.033902	0.0485117	-0.27509	-0.763012	-1.9889	-2.30103	-2.13665	-1.95956	3.69897	0.0975419	1.28155	0.91621	0.369025	-1.37986	-1.38061	-0.356323	1.23679	0.682753	0.152227	0.384586	2.83982	3.44527	2.89419	3.24735
-0.830305	0.36798	-2.04388	-1.72587	0.166605	0.156976	0.459207	-0.879219	-2.03722	-2.28246	-1.82867	-1.4807	3.69897	0.299045	0.524296	0.581892	0.391746	-1.69874	-1.5571	-0.0154484	1.22817	0.818	-0.0947704	0.269816	2.80073	3.56039	3.66727	3.20364
-0.864069	0.452522	-1.37623	-2.18206	0.155561	0.493754	0.451734	-0.692128	-2.21055	-2.12212	-1.85869	-2.01066	3.69897	0.118496	0.259068	1.0513	0.396985	-1.9442	-1.33633	0.0192825	1.25121	0.770152	0.0758242	-0.161825	2.91539	3.69897	3.59131	2.38289
-0.712239	0.475161	-1.3539	-3.85523	0.295648	0.439835	0.69897	-0.504393	-2.21462	-1.54271	-2.12466	-2.03696	3.58407	0.546668	0.302779	1.93956	0.250786	-1.58096	-1.86439	1.37177	1.34167	0.84951	0.0597527	-0.508039	3.11701	3.60884	3.69897	3.42803
-0.733291	0.350481	-1.59697	-2.88907	0.215167	0.452703	0.576582	0.689298	-2.30103	-1.66565	-2.10439	-1.8961	3.58254	0.604179	-0.10939	0.432793	0.267503	-1.5441	-1.9898	0.152985	1.36361	0.810315	-0.114352	-0.571595	3.16813	3.58242	3.48163	3.68754
-0.707128	0.340777	-2.61708	-3.24335	0.264539	0.493164	0.221594	0.29395	-2.30103	-1.57483	-1.64787	-1.52988	3.60549	0.592905	0.544689	0.720526	0.360554	-1.57174	-1.3968	0.262608	1.33428	0.832991	-0.294684	-0.62277	3.13792	3.67161	3.49217	3.55983
-0.759943	0.395124	-2.90834	-3.358	0.214301	0.661111	0.27804	0.0148648	-2.11853	-1.41894	-1.55935	-1.24616	3.69897	0.654276	1.04249	0.797879	0.343999	-1.72582	-1.59672	0.296821	1.36554	0.819946	-0.37122	-0.84564	3.12301	3.69587	3.21313	2.87923
-0.706706	0.28208	-3.1077	-4.21154	0.145529	0.67987	0.206516	-0.183818	-2.24643	-1.74725	-1.63715	-1.3301	3.69897	0.839756	0.613796	1.63386	0.368019	-1.34851	-1.92352	0.358287	1.39897	0.779553	-0.606987	-0.935977	3.16157	3.53003	2.89772	2.72149
-0.623543	0.462971	-2.94512	-4.57655	0.429402	0.516641	0.39347	-0.486237	-2.26452	-1.52212	-1.76571	-2.15333	3.69897	1.24193	0.734579	3.27519	0.279176	-1.30014	-2.11611	0.68174	1.4067	1.04142	-0.572621	-0.221178	3.24945	3.69897	2.82036	3.17399
-0.615822	0.223421	-3.00369	-4.42751	0.695375	-0.0824541	0.617818	-0.674378	-2.10908	-1.62774	-2.30103	-2.18348	3.38255	1.71323	0.951919	3.68757	0.0795394	-1.19997	-2.21329	1.27715	1.25163	1.21216	-0.607282	0.0158458	3.12291	3.4393	2.84365	3.48833
-1.02961	-0.274396	-3.39412	-4.72586	0.307162	-0.295585	0.573099	-0.864352	-2.19814	-1.8157	-2.24293	-2.08298	3.35513	1.43902	0.940923	3.50338	0.557313	-1.28461	-2.01539	1.18932	1.25484	0.997681	-0.676808	-0.0545693	3.56714	3.28456	3.11529	3.47773
-0.920012	-0.113942	-3.34717	-4.57798	0.271849	-0.568713	0.444321	-0.949717	-2.06875	-1.68503	-2.2462	-2.22631	3.25391	1.38856	0.682118	3.42937	0.399324	-1.65961	-1.41601	1.38891	1.27552	1.19801	-0.734661	-0.0354773	3.57965	3.38064	3.19552	3.53204
-1.07852	-0.0560111	-2.82469	-4.55077	0.253294	-0.495048	-0.0592689	-1.01775	-2.02624	-1.59623	-2.28999	-2.30103	3.23056	1.15592	1.73363	3.39913	0.609278	-1.56633	-1.07249	1.4625	1.16437	1.09667	-0.0262133	-0.0301011	3.44839	3.34594	3.20781	3.52415
-0.523454	0.0318768	-3.07945	-3.74606	-0.0391455	-0.431735	0.0288233	-0.427829	-1.79502	-1.77561	-2.30103	-1.99909	3.33229	0.878036	1.62471	1.47421	0.663751	-1.48051	-0.911155	1.2082	1.39674	1.02884	-0.334777	-0.549668	3.37374	3.41157	2.78601	3.56085
-0.517645	-0.0509952	-3.18063	-3.70521	-0.160943	-0.0702828	-0.0140336	-0.579343	-1.78034	-1.82059	-2.16765	-2.02707	3.47241	1.59311	1.91124	1.57982	1.08764	-1.34928	-0.952577	1.19888	1.42683	1.17373	-0.218901	-0.520952	3.48499	3.69897	2.88558	3.34683
-0.497883	-0.00778062	-3.32401	-3.25718	-0.198887	0.124693	0.121616	-0.010519	-1.97179	-1.79526	-2.0956	-1.97134	3.52848	1.75761	1.44937	1.77394	1.53016	-1.35602	-1.01917	1.0425	1.40735	1.16195	-0.713979	-0.372195	3.50362	3.62364	2.25654	3.61137
-0.40529	0.119005	-4.66689	0.166646	0.171255	0.111525	0.616631	-0.645646	-1.95411	-1.73467	-2.05472	-1.89078	3.50293	1.77545	2.7638	0.924881	1.5897	-1.37761	-2.30103	-1.03484	1.44198	1.20933	-0.599704	1.12407	3.69897	3.60919	2.62377	3.69897
-0.189139	0.258735	-4.79484	-0.543127	0.476156	0.284645	0.185876	-0.514181	-2.24813	-1.66499	-1.98947	-2.30103	3.67471	1.67326	3.06453	0.483442	1.30494	-1.35222	-2.23485	-0.782524	1.52776	1.19314	-0.376407	0.652682	3.57914	3.69897	2.64281	3.52436
-0.347739	0.494725	-5.30103	-1.37544	0.415461	0.259926	0.343972	-0.564924	-2.30103	-1.74919	-1.32147	-1.85678	3.61818	1.5857	2.9274	0.796068	1.39454	-1.55421	-2.11239	-0.219645	1.4882	1.22912	-0.888166	0.283776	3.64701	3.62949	2.01524	3.1198
-0.164533	0.514107	-5.23406	-3.18798	0.559491	0.287452	0.357416	-1.01692	-2.30103	-1.77474	-1.61801	-2.01043	3.34653	1.52723	2.58152	1.15769	1.63433	-1.54975	-1.78679	0.671423	1.38701	1.20774	-1.16808	-0.747581	3.59719	3.6529	1.74432	1.76232
-0.30578	0.559078	-4.60799	-3.14188	0.434804	0.345193	0.612853	-0.875992	-2.30103	-2.10612	-1.88385	-2.12462	3.49879	1.68899	2.54539	1.07275	1.94162	-1.70062	-2.04612	-0.36016	1.34588	1.29098	-0.800629	-0.596483	3.58883	3.69897	2.27647	1.77629
-0.422898	0.565446	-4.55125	-3.45542	0.497122	0.256585	-0.344166	-1.03063	-2.23694	-2.19114	-0.532781	-1.6826	3.64575	2.02234	1.44152	1.2618	1.94809	-1.61578	-0.608499	-0.174335	1.33723	1.41547	-1.24115	-0.46306	3.5718	3.69897	1.72277	2.08297
-0.466655	0.600083	-4.27175	-3.51249	0.42697	0.0812969	-0.412554	-1.16771	-2.24841	-1.93401	-0.298069	-1.68675	3.66982	1.8624	1.17659	1.33048	2.11965	-1.64595	-0.865753	-0.066539	1.33417	1.37916	-1.09006	-0.454745	3.54981	3.5296	1.79231	1.95218
-0.490186	0.607319	-4.29175	-3.28487	0.569947	-0.0588873	-0.323058	-1.19411	-2.2177	-2.07104	-0.361897	-1.8791	3.51319	1.33331	1.16308	1.40666	1.93688	-1.62986	-0.993581	0.0405984	1.2817	1.3034	-1.16093	-0.420756	3.6113	3.66628	1.76069	1.75786
-0.357094	0.540588	-4.20144	-3.1749	0.509932	0.37148	-0.35199	-1.21951	-2.08646	-2.26201	-0.530243	-1.77569	3.50456	1.45278	1.1414	1.47041	1.84388	-1.34915	-0.90722	-0.0208611	1.31976	1.17688	-1.15078	-0.299253	3.5053	3.69897	1.72812	1.82161
-0.365954	0.516789	-4.50281	-2.83228	0.486068	-0.010669	-0.791314	-0.322177	-2.01883	-2.2999	-0.248598	-2.18346	3.51231	1.48474	1.73598	0.926348	2.00448	-1.84803	-1.17781	-0.307781	1.33648	1.26132	-0.894251	-0.620858	3.6272	3.5524	1.1817	2.28446
-0.59376	0.0231413	-4.87584	-3.12994	0.307926	0.293996	-0.705062	-0.200121	-1.78234	-1.91492	-0.540252	-2.25188	3.62698	1.49523	2.11241	1.01708	1.94388	-2.30103	-0.666226	-0.0859521	1.30186	0.869023	-1.05015	-1.03652	3.56494	3.0825	1.2568	1.73116
-0.626086	0.0768916	-5.30103	-2.63512	0.361386	0.271079	-0.871694	-0.192603	-1.74773	-2.08692	-0.437348	-2.30103	3.64228	1.50647	2.09911	1.63805	2.0125	-1.96699	-0.488654	-0.231716	1.30511	0.928376	-1.18615	-0.179032	3.57177	3.23106	1.29738	2.90617
-0.63278	-0.0467657	-4.77841	-1.10319	0.317541	0.266062	-0.21139	-0.669101	-1.71244	-2.13413	-1.81508	-1.99679	3.63111	1.51042	2.40995	1.14325	1.88747	-2.0365	1.1134	-1.07651	1.35844	0.862507	-1.70785	0.579889	3.69091	3.12892	1.14731	3.11374
-0.58125	-0.187555	-5.19217	-1.38295	0.481101	0.430344	-0.699513	-0.596619	-1.72045	-2.16432	-1.93373	-1.88609	3.55207	1.4077	2.69335	1.35529	1.7897	-2.29079	1.39119	-1.2368	1.29853	0.770989	-1.50987	0.716059	3.62173	3.24117	1.6135	3.68593
-0.569097	-0.174677	-5.00575	-1.42995	0.423603	0.452542	-0.622331	-0.886314	-1.71372	-2.30103	-2.02107	-1.28212	3.60324	1.54464	2.76269	-0.0692027	1.67576	-2.30103	0.789655	-0.665275	1.32595	0.778979	-1.17415	0.418631	3.54508	3.19154	1.59899	3.44111
-0.637895	-0.254059	-4.79623	-0.621598	0.246035	0.31546	-0.936922	-0.287727	-1.67051	-2.30103	-2.13073	-2.15197	3.54847	1.87116	2.55053	1.12953	1.7568	-2.11788	1.12774	-1.24159	1.2914	1.043	-0.943999	0.739768	3.5562	3.56534	2.02401	3.69897
-0.586471	-0.344137	-4.64904	-0.799429	0.301425	0.406412	-0.152778	-0.648699	-1.47744	-2.22956	-2.30103	-1.81429	3.44412	1.91334	2.15324	0.918466	1.77521	-2.12716	0.913593	-1.09085	1.28356	0.97893	-0.909072	0.602985	3.58999	3.54046	2.89028	3.08276
-0.539391	-0.253919	-4.62243	-0.907462	0.20218	0.355605	-0.133589	-0.103713	-1.4644	-2.08608	-2.30103	-1.60867	3.23859	2.06109	2.22801	1.32517	1.70114	-2.19853	0.942782	-1.47913	1.28972	1.04618	-0.86955	0.654604	3.69897	3.38722	2.9479	3.69897
-0.417993	-0.746584	-4.5786	-0.652951	0.136873	0.0507547	-0.031766	-0.100904	-1.52277	-1.81903	-2.15693	-1.85536	3.24073	2.53394	2.1108	0.896162	1.85309	-2.1648	0.770857	-1.29306	1.31179	1.11879	-0.866378	0.592965	3.67612	3.34558	3.0119	3.68017
-0.344219	-0.900054	-4.7671	-1.21452	0.11179	0.134674	0.0721984	-0.636858	-1.569	-1.87628	-2.06102	-2.13618	3.22448	2.35293	2.03208	0.563104	1.82286	-1.42606	0.326492	-1.25905	1.2925	0.840903	-0.753245	0.13679	3.59801	2.98327	3.42757	2.34744
-0.432961	-0.669207	-4.46196	-1.20838	0.146971	0.179925	0.0883984	-0.583847	-1.61205	-2.11566	-1.9263	-2.30103	3.18049	2.21781	2.07483	0.587726	1.65433	-1.46486	0.074608	-1.17956	1.28558	1.06822	-0.55536	0.115414	3.57287	3.63382	3.47484	2.38778
-0.518973	-1.11086	-5.11906	-1.40425	0.0663073	0.133459	0.614346	-0.270732	-1.72357	-2.06718	-1.71298	-1.75558	3.07309	2.60116	2.73881	-0.00797918	1.54075	-1.47193	0.486392	-1.11574	1.27257	1.07723	-0.837457	0.0293351	3.69897	3.66609	3.30927	3.00351
-0.667968	-0.821443	-5.04042	-0.841454	0.0445045	0.36295	0.466528	-0.214019	-1.68796	-2.30103	-1.09899	-2.03826	3.02627	2.71191	2.08907	0.151955	1.5145	-1.05486	0.305332	-0.865893	1.22843	1.15151	-1.10541	0.261558	3.69897	3.69897	3.07768	3.1449
-0.587934	-0.60412	-5.16428	0.532488	0.0242147	0.54567	0.69897	-0.3018	-1.67882	-2.12992	-1.24817	-2.13533	3.05849	2.76904	2.08086	1.15151	1.55649	-0.983803	0.438045	0.181909	1.25763	1.17382	-1.16996	0.999154	3.67394	3.6768	3.28164	3.54551
-0.633564	-0.379642	-4.7606	0.69897	-0.0415886	0.554449	-0.0585219	-0.399006	-1.67268	-2.16293	-1.49439	-2.15635	2.92912	3.39874	2.19247	0.671003	1.50318	-1.00979	0.342269	-0.211495	1.19777	1.45676	-0.737611	1.04577	3.69626	3.69897	3.13667	3.5847
-0.642441	-0.492953	-5.28209	0.436077	-0.0641855	0.344296	0.509432	-0.337865	-1.81153	-2.09677	-0.722301	-2.30103	2.84305	3.29025	2.41506	0.396527	1.62515	-1.05347	0.66835	-0.528918	1.13859	1.45433	-0.883422	0.918499	3.64904	3.69897	3.69897	3.60943
-0.691094	-0.350322	-4.92823	-0.0575549	-0.192585	0.0569925	0.327578	-0.543148	-1.63326	-2.13957	-0.510911	-2.19487	3.02812	3.04751	1.94485	-0.16195	1.70724	-0.806458	0.663659	-0.7092	1.11527	1.47771	-0.8825	0.606717	3.43031	3.62676	3.69897	3.09197
-0.786881	-0.378539	-4.4842	-0.00662815	-0.195938	0.0766404	-1.15447	-0.525822	-1.56993	-2.1681	-1.26737	-1.99588	3.00611	3.01302	2.31478	1.98878	1.70745	-0.760523	1.12996	-0.458654	1.08524	1.44594	-0.396477	1.25214	3.40323	3.63039	3.02691	3.6214
-0.848434	-0.0276615	-4.18604	-0.208608	-0.249724	0.293031	-1.28733	-0.193313	-1.72158	-2.10345	-1.23129	-2.30103	2.99001	2.43544	2.74325	0.987933	1.82939	-0.850159	1.1774	-0.785159	1.07712	1.16806	-0.026644	0.781337	3.54592	3.20628	3.21631	3.69897
-0.873632	0.255769	-4.45249	-0.112553	-0.248602	0.0610263	-1.2765	-0.190338	-1.77168	-2.28207	0.152756	-2.1742	2.65026	2.70528	3.31073	1.13854	1.8114	-1.1292	0.701569	-0.773276	0.969983	1.33563	0.251563	0.784474	3.49329	2.95874	3.28382	3.49304
-0.917355	0.123162	-3.70392	0.0720439	-0.0381429	-0.231014	-1.05699	-0.470538	-1.88298	-1.98853	-0.796285	-2.23797	2.75809	2.3703	3.08225	1.19799	1.95202	-0.97939	0.866473	-1.27132	0.958331	1.33274	0.339298	1.00812	3.56702	3.06716	3.43216	3.43953
-1.10767	-0.0197939	-3.68503	-0.40807	0.0288802	-0.172104	-1.11919	-0.255131	-1.74311	-2.30103	-1.05804	-1.47107	2.64473	1.9746	3.45471	1.15319	2.19929	-1.48881	1.26736	-1.49338	0.87281	1.19005	0.40814	0.825416	3.69897	3.18497	3.51191	3.62231
-1.06422	-0.00142683	-3.90436	-0.229356	-0.0866806	-0.598109	-0.891232	-0.163424	-1.76084	-2.26582	-0.361144	-1.81938	2.5277	1.7039	3.62949	3.63756	2.02548	-1.49492	0.366425	-1.36002	0.868148	1.24577	0.622917	1.56459	3.69292	3.12424	3.69897	3.45394
-1.16301	0.421099	-3.93649	-1.28635	-0.182776	-0.412074	-0.36602	-0.773624	-1.77295	-2.16391	-0.55956	-2.25927	2.47327	2.07667	3.52794	3.43857	2.19095	-1.89704	-0.718389	-0.941396	0.786938	1.3879	0.515638	1.50265	3.65304	2.89916	3.69616	3.69897
-1.09108	0.422682	-3.72287	-1.1943	-0.169492	-0.262476	-0.45917	-0.733611	-1.58711	-2.23102	-0.489977	-2.30103	2.61417	2.0685	3.60906	3.56815	2.29494	-2.15942	-0.657096	-1.06741	0.849769	1.39098	0.65347	1.54305	3.69897	2.99091	3.69897	3.62657
-1.11815	0.623768	-3.81622	-1.21631	-0.354423	-0.13639	-0.600638	-0.694823	-1.6706	-2.13588	-0.251824	-2.23328	2.65893	2.07406	3.52471	3.67632	2.16116	-2.12014	-0.568323	-0.758028	0.916393	1.32276	0.592539	1.54644	3.65797	2.81065	3.48397	3.69897
-0.848064	0.246604	-3.84726	-2.86476	-0.653721	-0.0212162	-0.942167	-0.747484	-1.71045	-1.77589	-0.140419	-1.94975	2.72944	1.48429	3.69861	3.51881	2.10153	-1.86975	-0.741772	-0.338956	1.06477	1.02507	0.738933	0.534588	3.64553	3.064	3.22188	2.45382
-0.678839	0.69897	-3.68315	-2.88205	-0.67024	-0.268803	-0.952671	-0.871078	-1.63249	-1.32837	-0.220464	-2.10135	2.77983	1.1589	3.69897	3.1454	2.05205	-2.08838	-0.571995	-0.801222	1.10507	1.29674	0.854686	0.615001	3.51868	3.35879	3.47341	2.77469
-0.592776	0.69897	-3.24444	-3.18773	-0.697223	-0.192015	-1.08646	-0.894687	-1.51497	-1.03853	-0.739642	-2.07555	2.75025	0.945146	3.3001	3.23577	1.69894	-2.1417	-0.586244	-0.833117	1.19626	1.156	0.879582	0.620438	3.62813	3.21499	3.34148	2.95229
-0.632393	0.69897	-3.16896	-2.41837	-0.790573	-0.131588	-0.891384	-0.7553	-1.63075	-1.32194	-0.840809	-1.9825	2.70025	1.13737	3.38525	3.01483	1.76587	-1.93902	-0.859982	-0.0320703	1.1852	1.19512	0.970208	0.599841	3.59018	3.28506	3.66537	2.84335
-0.688653	0.461685	-3.3025	-3.05444	-0.908375	0.224717	-0.879258	-1.08331	-1.56738	-1.15083	-1.22507	-1.69824	2.57934	1.92081	3.51444	3.67924	1.75173	-1.78962	-0.793549	0.555078	1.0886	1.36551	0.942714	0.641294	3.41059	3.67051	3.6616	2.82502
-0.774848	0.262648	-3.56636	-0.854176	-0.689904	0.0391285	-0.876887	-0.135392	-1.78733	-0.946714	-0.834308	-1.62254	2.68949	1.97914	3.67747	1.94053	1.68732	-1.42293	-0.831332	-1.29758	1.09898	1.31619	0.882407	0.857226	3.48871	3.45554	3.54131	3.69897
-0.521043	0.324328	-3.52143	-3.72921	-0.523695	0.0328483	-0.848315	-0.435424	-1.73266	-0.876799	-0.819969	-2.01804	2.57726	1.88569	3.68698	1.77998	1.65794	-1.51353	-0.816633	0.826726	1.09798	1.33429	0.878303	-0.480165	3.48896	3.5601	3.49855	3.22023
-0.640056	0.69897	-3.26564	-4.09057	-0.10711	0.137167	-1.12161	0.321422	-1.8251	-1.77412	-0.56765	-1.68729	2.65744	1.43421	3.69897	1.98995	1.39691	-2.06517	-0.792996	0.391018	1.07376	1.25144	1.09373	-0.639458	3.52347	3.49283	3.45561	3.53706
-0.689441	0.529793	-3.84811	-3.83152	0.0251706	0.122383	-0.649004	-1.24579	-1.92315	-1.7585	0.0821496	-2.21364	2.77365	1.2172	3.01189	1.71126	1.41064	-2.00983	-1.27933	0.390914	1.09776	1.18096	0.50164	-0.0100268	3.57477	3.62961	3.46471	3.33927
-1.02696	0.251563	-3.14329	-3.94055	-0.271431	0.0685383	-1.02884	-0.986447	-1.79053	-1.90387	0.388362	-1.7441	2.55236	1.01743	2.82694	1.88776	1.67754	-1.7295	-0.683443	0.669029	0.961382	1.02492	0.69729	-0.0624661	3.69897	3.6376	3.10976	3.68377
-1.03167	0.612806	-2.77087	-3.97558	-0.101639	0.155597	-1.01893	-0.85536	-1.87421	-2.30103	-0.120087	-1.9068	2.65617	1.518	2.35576	1.85648	1.52979	-2.20284	-0.66971	0.513018	0.987829	1.051	0.507339	-0.100808	3.69897	2.88329	2.67533	3.69897
-0.953407	-0.401894	-2.81025	-3.89384	0.11227	0.267484	-0.987159	-0.627128	-1.92627	-2.02337	-0.0335189	-1.80293	2.69782	2.22291	3.17904	1.75338	1.40553	-2.10052	-0.903163	-0.163744	1.00258	0.950909	0.767209	-0.225826	3.69897	3.04337	2.59401	3.33754
-1.06777	-0.47971	-2.92779	-3.70434	0.311728	-0.0593545	-0.757039	-0.968289	-1.93157	-2.30103	-0.708403	-1.86118	2.76793	2.16328	3.11464	1.73136	1.52886	-2.30103	-0.683258	-0.604962	0.933968	1.08472	0.855781	0.0599495	3.60269	3.13863	3.59327	3.34329
-0.849333	-0.344547	-2.96097	-2.65946	0.266989	0.172816	-0.707279	-0.687812	-1.86438	-2.1403	-0.828192	-2.30103	2.77211	2.79531	3.21264	1.76071	1.80027	-2.26418	-0.59902	-0.753876	1.00008	1.31843	0.868555	0.221837	3.69897	3.41593	3.65439	3.11536
-0.835945	0.203163	-2.62249	-2.37699	0.340682	0.0462571	-0.788436	0.0819159	-1.75856	-2.30103	-0.899795	-2.22772	2.8025	2.90464	3.02739	1.24631	1.80389	-2.09067	-0.503462	-0.723171	0.997055	1.6373	0.962011	-0.202211	3.64391	3.62079	3.69897	3.14811
-0.676604	0.335915	-2.49562	-2.28056	0.410516	0.466844	-0.689264	0.0653743	-1.92241	-2.30103	-1.47687	-2.22533	2.64241	3.00895	3.01345	1.22876	1.71946	-2.2579	-0.924271	-0.745858	0.997596	1.5602	0.795237	-0.200626	3.69897	3.52372	3.12126	3.0234
-0.689912	0.662798	-2.40344	-2.01644	0.294841	-0.0464002	-0.604378	0.155521	-1.97347	-2.1882	-1.51052	-1.78399	2.7723	3.41553	3.44943	0.411712	1.86283	-2.00212	-0.278428	-1.37846	1.03255	1.72819	0.813247	-0.232364	3.66136	2.78289	2.95457	3.17089
-0.685429	0.666871	-2.7308	-2.41282	0.115108	0.122655	-0.972744	-0.067229	-2.01939	-2.29302	-1.17862	-1.55643	2.79351	3.65894	3.65511	0.200476	1.80013	-1.99029	0.125319	-1.34829	1.07589	1.88336	0.799074	-0.192629	3.62346	3.19473	2.74181	3.5415
-0.790094	0.69897	-3.07388	-2.43713	-0.0578833	0.502506	-0.832671	-0.269039	-1.96779	-2.2365	-1.26364	-1.89668	2.96725	3.69897	3.65748	0.46909	1.98511	-2.12319	0.161425	-1.00046	1.06664	1.83066	0.607239	-0.131517	3.60008	3.29159	2.71611	3.44233
-0.671349	0.69897	-2.78835	-2.6079	0.0208376	0.679477	-1.02534	-0.0366023	-1.99126	-2.16619	-1.71118	-1.89544	2.92166	3.63485	3.08476	0.256778	2.11658	-1.93919	0.340309	-1.0777	1.00806	1.78622	0.526625	-0.344255	3.41123	3.34934	2.64808	3.35226
-0.63725	0.653527	-2.76009	-2.08679	0.0566076	0.668204	-0.624971	0.00453632	-1.94819	-2.19845	-2.01072	-2.12706	2.95376	3.65601	3.3821	1.02379	2.14101	-2.05223	0.469614	-0.68013	1.04235	1.79607	0.500865	-0.0419605	3.48778	3.40429	2.86233	3.38099
-0.656621	0.564312	-2.52414	0.69897	-0.116432	0.0904908	-0.438111	-0.807374	-2.01888	-2.19707	-1.97852	-1.93476	2.82134	3.69241	3.42916	-0.00580959	2.14832	-2.21445	0.726248	-0.996557	0.993917	1.83822	0.646346	0.591911	3.35986	3.08848	3.39213	1.8504
-0.753231	-0.195402	-2.8656	-0.456328	-0.133167	0.130173	-0.559453	-0.820868	-1.98235	-2.30103	-2.19927	-2.26787	2.77127	3.52992	3.50728	0.326264	2.16932	-1.83403	0.846229	-0.0394398	0.943796	1.50002	0.675561	0.222711	3.41123	3.04012	3.69897	2.00227
-0.951655	-0.315399	-2.81961	-0.561015	-0.169825	0.227537	-0.529604	-0.903208	-2.13819	-2.29741	-2.30103	-1.94503	2.76791	3.61436	3.69897	0.388563	2.17147	-1.83968	0.500845	-0.576648	0.895272	1.49648	0.741308	0.245473	3.45324	3.17516	3.44772	1.85347
-1.00248	-0.146529	-3.03246	-0.602335	-0.216354	0.392039	-0.408699	-0.261161	-1.99845	-2.1924	-2.1637	-1.592	2.68157	3.42159	3.65979	0.416031	2.12569	-1.78527	0.506303	-1.17083	0.808953	1.4884	0.629865	0.435612	3.32302	3.32507	3.5007	3.22378
-1.14398	-0.148419	-3.02794	-0.538772	-0.465787	0.234069	0.215936	-0.0776244	-1.95523	-2.30103	-2.30103	-2.26829	2.69038	2.93609	3.38081	0.633959	2.23127	-1.60163	-0.166388	-0.332763	0.769608	1.49039	0.469432	0.54125	3.2454	3.65969	3.66567	3.67691
-1.07862	-0.585	-1.90168	-1.04081	-0.573804	0.181392	-0.298474	-0.555991	-1.88548	-1.63002	-1.85508	-2.16289	2.8161	2.73508	1.48703	0.889662	2.34215	-2.16827	1.11564	-1.05172	0.832058	1.23235	0.189437	0.653647	3.21244	3.42463	3.69897	3.69897
-1.07972	-0.60047	-2.06893	-0.936734	-0.617567	0.107132	-0.347493	-0.371999	-1.86831	-1.47661	-1.87721	-1.6501	2.80511	2.94926	1.53131	0.697686	2.3424	-2.00475	0.90369	-1.41814	0.815637	1.31668	0.195537	0.585995	3.15798	3.47592	3.67363	3.69897
-0.994948	-0.624102	-2.46711	-1.27991	-0.59582	0.289471	0.315733	-1.13095	-1.90758	-1.47616	-2.10388	-1.84233	2.78343	2.96258	1.41972	0.473624	2.38398	-1.94822	-0.00790045	-0.729477	0.866024	1.28253	-0.16202	0.706866	3.26787	3.57503	3.35544	3.49604
-1.01748	-0.302412	-3.2468	-1.15468	-0.817825	-0.0840601	-0.147457	-0.891821	-1.89613	-1.50369	-2.30103	-2.27313	2.74595	3.17673	1.96879	0.680647	2.43581	-1.96133	-0.630697	-0.910367	0.89608	1.42345	-0.259034	0.60004	3.3441	2.98293	2.66442	3.28891
-0.926414	-0.292852	-2.777	-0.975145	-0.936153	-0.178417	-0.637071	-0.763533	-1.95508	-1.57172	-2.24811	-2.30103	2.76593	3.23941	2.08187	0.552838	2.40603	-1.83737	-0.393087	-0.825126	0.903529	1.48355	0.0999188	0.511838	3.27984	3.00956	2.51966	3.15631
-0.934092	0.211977	-2.47244	0.651883	-0.886822	-0.145855	-0.521083	-0.62995	-2.17433	-1.44305	-2.30103	-2.16393	2.87912	3.07709	1.76065	0.885239	2.19859	-1.22627	-0.0809313	-1.32095	0.973101	1.70545	-0.0340813	1.03966	3.30461	3.46623	2.4284	2.91132
-0.922276	0.421477	-2.21835	0.5453	-0.945276	-0.0996383	-0.00784517	-0.814758	-2.30103	-1.3124	-2.30103	-1.81988	2.92102	3.07341	1.36116	0.742073	2.1364	-0.919731	-0.366949	-0.863965	0.994216	1.80761	0.0312307	1.0301	3.21308	3.63383	3.25076	2.90602
-0.89087	0.318844	-1.99018	0.566503	-1.09276	-0.30121	-0.0084873	-0.572832	-2.27083	-1.18665	-2.14702	-1.66464	2.9636	3.16418	1.27415	0.970612	2.30008	-1.10858	-0.512698	-1.25796	0.970126	1.89924	0.0614186	1.04265	3.11569	3.65846	3.19311	3.0152
-0.979502	0.43283	-2.6629	0.364209	-1.22027	-0.284838	0.218399	-0.91348	-2.22595	-1.1891	-2.14608	-1.82175	2.96803	3.48529	2.104	1.18699	2.34005	-1.34335	-0.669942	-1.12577	0.995622	2.03101	0.0825772	0.913209	3.25021	3.64898	3.32975	2.03757
-1.02561	0.27147	-3.00169	0.643958	-1.29291	-0.176047	-0.0501028	-0.901225	-2.10333	-1.72849	-2.1674	-1.43446	2.86824	3.52706	1.20459	0.866023	1.56418	-1.85947	-0.534916	-0.664715	1.25297	1.81592	-0.38956	1.12406	3.69897	3.19743	2.94763	2.90463
-1.07446	0.277806	-2.71797	0.488166	-1.56963	-0.120161	0.0959988	-0.746832	-1.67763	-1.78255	-2.18457	-1.41363	2.69224	3.40867	1.13683	0.567811	1.4766	-1.91072	-0.94564	-0.775167	1.22053	1.74589	-0.34019	1.07065	3.55111	3.1299	2.9511	3.33803
-1.11823	0.0538733	-2.76377	-0.253728	-1.51161	-0.0156712	0.140203	-0.908833	-1.68085	-1.91161	-2.30103	-2.07847	2.76731	3.65679	1.06552	-0.432115	1.62853	-1.77672	-1.08421	-1.62388	1.20355	1.62399	-0.385832	0.875879	3.63434	2.8696	2.9343	3.57594
-1.18228	-0.109087	-2.64781	-1.11171	-1.52281	-0.0737445	0.321675	-0.16755	-1.73954	-1.55867	-2.30103	-2.243	2.87718	3.52904	1.12208	1.72859	1.51364	-1.94302	-0.948477	0.38657	1.2297	1.72749	-0.345795	0.503308	3.59423	3.42486	3.07719	3.51386
-1.17413	-0.295816	-2.93326	-0.277889	-1.10752	-0.0752629	0.14123	-0.278724	-1.73873	-1.62322	-2.05691	-2.30103	2.76613	3.40406	1.3665	0.388772	1.57126	-1.73901	-1.05034	-0.735832	1.08772	1.5543	-0.321966	0.640174	3.56532	3.18735	3.05792	3.56049
-1.10544	-0.402468	-3.35645	0.624054	-1.03375	-0.174761	0.200506	-0.139984	-1.7764	-1.79989	-2.23609	-2.23526	2.68998	3.24672	1.79171	-0.340739	1.6528	-1.92575	-0.631507	-1.09566	1.02244	1.51663	-0.188485	0.770067	3.43177	3.25112	3.60112	3.32895
-0.984456	-0.651294	-3.42413	-0.853829	-1.01088	-0.431385	-0.223414	0.39106	-1.75917	-1.52917	-1.93714	-1.96669	2.58705	3.18425	1.0826	-0.144504	1.61121	-1.12634	-0.604277	-1.18256	1.02423	1.43971	-0.252863	0.225477	3.41508	3.07834	3.62838	3.63134
-0.718283	-0.643238	-2.871	-2.36039	-1.19159	-0.496768	0.165114	-0.534321	-1.5318	-1.07941	-1.66679	-1.51057	2.2305	3.38462	2.49728	1.00618	1.93707	-1.49439	-0.0243426	-1.02523	1.06589	1.57362	0.238528	0.154932	3.668	3.13367	3.69897	3.4726
-0.782379	-0.576502	-2.87548	-2.22998	-1.23944	-0.550225	-0.170167	-0.282806	-1.53824	-1.38077	-1.52088	-1.29784	2.28685	3.5111	2.38665	0.846061	2.1437	-1.06447	-0.846411	-1.43643	1.02317	1.4505	0.340595	0.139892	3.69897	2.55744	3.55584	3.6881
-0.690412	-0.467051	-2.63923	-1.97721	-1.10845	-0.435886	-0.442036	0.69897	-1.38045	-1.40264	-1.86979	-2.21462	2.16428	3.57255	2.58658	0.638782	2.18759	-1.00295	-0.832074	-2.16877	0.977537	1.46914	0.530169	-0.191037	3.66297	2.58019	3.31578	3.39879
-0.871701	-1.00084	-2.41659	-2.87327	-1.02266	-0.973896	-0.520567	-0.331512	-1.84948	-1.8759	-1.89101	-1.78878	2.12065	3.60938	2.45792	1.0952	2.01703	-0.0404025	-1.02978	-2.25126	0.819212	1.60676	0.563584	0.102276	3.37397	3.29578	3.15918	3.28198
-0.934301	-0.68817	-2.41918	-0.775573	-1.06291	-0.983748	-0.435964	0.00496159	-1.73057	-1.18887	-2.0742	-2.05064	2.04584	3.46524	3.48496	1.6736	2.0872	0.0295136	-1.42935	-1.88321	0.799152	1.63801	0.794434	0.806334	3.41153	3.22096	2.85887	3.51402
-0.876465	-0.590552	-3.04489	-2.01934	-1.37285	-0.577423	0.163084	-0.904029	-1.85496	-1.18605	-2.28217	-1.84149	2.14782	3.69897	3.68335	1.4405	1.96635	0.534605	-1.88489	0.175129	0.910964	1.50541	0.602138	0.329695	3.39703	3.26974	3.3512	3.06955
-0.840643	-0.81615	-3.03772	-1.99765	-1.32112	-0.640821	0.336822	-1.15381	-1.86235	-1.01414	-1.50826	-1.35042	2.19266	3.69897	3.06781	1.42138	2.00584	0.418134	-2.13852	0.357331	0.908114	1.4878	0.481228	0.23542	3.39544	3.32009	3.60993	2.53512
-0.906992	-0.827888	-3.45121	-2.85276	-1.36128	-0.765928	-0.0719695	0.576436	-1.93045	-0.962147	-0.992773	-1.57169	2.10675	3.69897	3.69897	0.974309	1.87858	0.557463	-2.30103	-2.00843	0.876801	1.5063	0.785407	-0.4664	3.35372	3.3511	3.65148	3.04441
-0.776927	-0.809523	-3.29798	-2.16327	-1.27844	-0.580828	-0.294503	-1.16602	-1.80935	-0.508407	-1.18751	-0.819952	1.95057	3.42783	3.5208	1.34892	1.82365	0.383812	-1.42412	0.109285	0.771313	1.51543	0.714551	0.48454	3.0933	3.69897	3.67861	3.30635
-0.745234	-1.21811	-2.93877	-2.19546	-1.3727	-0.588061	-0.423281	-1.16648	-1.77637	-0.478888	-1.1036	-0.77475	1.95156	3.59122	3.32872	1.81135	1.6475	0.280653	-1.52717	0.0442692	0.79931	1.45947	0.627767	0.604716	2.95705	3.69897	2.94424	3.21124
-0.607498	-1.38593	-2.51853	-2.66873	-1.24818	-0.547038	-0.136534	-0.933112	-1.65695	-0.511487	-1.8934	-2.07697	2.0727	3.5858	3.30584	3.65136	1.82221	0.0450842	-0.834471	0.187337	0.782301	1.36897	0.735773	1.02618	2.82453	3.46254	3.52024	3.60555
-0.631042	-1.78244	-4.01961	-2.65685	-1.2476	-0.671514	-0.56173	-0.915016	-1.72442	-0.544429	-2.00828	-2.18723	2.04971	3.49023	2.73717	3.69897	1.90396	-0.0252056	-1.36271	0.0587827	0.753755	1.24395	0.135651	1.0811	2.80086	3.41583	3.13487	3.67425
-0.590018	-1.68728	-4.26993	-2.50138	-1.16748	-0.654301	-0.435688	-1.00348	-1.59264	-0.663552	-1.79695	-1.86467	1.90722	3.33567	2.87693	3.68421	1.87069	0.0379123	-1.24091	-0.472038	0.720585	1.23921	-0.0836729	1.17239	2.90176	3.53134	2.80546	3.40838
-0.711936	-1.38701	-4.39956	-4.37921	-1.1675	-1.0521	-0.24273	-0.917531	-1.85172	-0.100424	-1.89217	-2.21145	1.81066	3.47121	3.11255	3.34966	1.8751	0.433354	-0.878686	-0.0414481	0.64432	1.2909	-0.184212	0.113034	2.81026	3.08532	2.73975	2.82003
-0.530393	-1.80414	-4.51352	-4.71716	-1.29423	-1.44613	-0.274898	-0.804286	-1.84372	0.302872	-1.87427	-1.9957	1.87299	3.60619	3.11608	3.19224	1.83924	0.535213	-0.91687	-0.438492	0.671815	1.28172	-0.176868	0.00893641	2.57136	2.97833	2.8057	3.05375
-0.450777	-1.68069	-4.69349	-4.7898	-1.20269	-1.34835	-0.301982	-0.978104	-1.89959	0.30224	-2.01063	-2.30103	1.97066	3.69897	3.09973	3.4684	1.75545	0.450454	-0.600627	-0.194312	0.732554	1.38216	-0.051587	0.0570305	2.58621	3.09847	3.40202	2.79733
-0.413631	-1.57836	-4.92153	-4.63424	-1.14479	-1.3006	-0.0925102	-0.708951	-2.00936	-0.220086	-2.30103	-2.30103	1.97565	3.65728	3.50848	3.45079	1.89932	0.879531	-0.47142	0.00068131	0.725102	1.3689	-0.0436529	-0.0108186	2.65169	3.45245	3.57069	2.94151
-0.370965	-1.38182	-5.0162	-4.44665	-1.29416	-1.39707	-0.165058	-0.972267	-2.09107	-0.431195	-1.77908	-2.16053	1.97226	3.69897	3.69897	3.69897	1.78699	0.894267	-0.261237	-0.0616484	0.784367	1.55949	-0.015524	0.199687	2.61431	3.69897	3.47142	2.67816
-0.497462	-1.40734	-4.4212	-4.4229	-1.22278	-1.4999	-0.36029	-1.15597	-1.98958	-0.360082	-1.91384	-2.06855	1.83303	3.69897	3.69897	3.60246	1.61193	1.1416	-0.661452	0.0510328	0.743332	1.40383	0.299651	0.290426	2.74152	3.39405	3.46213	2.80951
-0.696374	-1.33975	-4.91857	-4.92922	-1.40236	-1.43298	0.126826	-0.766595	-1.7219	-0.364998	-2.05747	-1.43691	1.88413	3.69897	3.69897	3.65963	1.66627	1.02513	-0.702134	-0.0487776	0.74008	1.43106	-0.0610752	0.0611734	2.83632	3.36461	3.53843	3.10278
-0.663881	-1.30706	-5.23366	-5.07003	-1.24267	-1.24785	0.256167	-0.856401	-1.67823	-0.264858	-2.25282	-1.39225	1.87769	3.61988	3.64258	3.69897	1.46253	0.920625	-0.334609	-0.0544285	0.843499	1.45869	-0.335325	0.0597262	3.03483	3.57648	3.29552	3.05912
-0.846359	-1.64128	-4.65719	-4.99801	-1.45396	-0.997514	0.69897	-0.494793	-1.66984	-0.2702	-2.11913	-1.69089	1.95618	3.35073	3.2751	3.36482	1.65021	0.559726	0.198913	0.398627	0.849241	1.1802	-0.343033	-0.212626	3.13549	3.29685	3.61085	3.3244
-0.8274	-1.63608	-4.48844	-5.30103	-1.37448	-0.985639	0.2202	-0.368728	-1.83692	-0.499057	-2.28326	-1.7311	1.87995	2.49646	3.53274	2.88433	1.62014	0.848859	0.463724	1.33695	0.867396	0.868734	-0.110265	-0.809399	3.27604	3.47211	3.57493	3.3309
-0.778109	-1.64865	-4.81247	-4.89339	-1.19956	-1.19817	0.209536	-0.332977	-1.75785	-0.532448	-2.30103	-1.93531	2.09433	2.35165	3.18638	2.61731	1.50662	0.88522	0.833717	1.9504	0.904064	0.898724	-0.518913	-0.807778	3.21174	3.53686	3.27351	3.6005
-1.1037	-0.859781	-5.13112	-5.19474	-1.16741	-1.07179	0.388687	-0.76676	-1.50983	-0.635637	-1.86937	-1.79126	1.8035	2.10368	3.13533	2.5949	1.49597	0.9284	0.711892	1.53127	0.757706	0.961728	-0.593405	-0.624254	3.36657	3.33356	3.52842	3.68909
-1.10281	-0.810094	-4.80515	-5.17387	-1.18302	-0.908819	0.624089	-0.937508	-1.62468	-0.747812	-1.98769	-1.57698	1.81599	2.1494	2.97948	2.54014	1.52654	0.961366	0.650642	1.46909	0.682211	0.947707	-0.553979	-0.593634	3.12152	3.38889	3.57139	3.57874
-0.851731	-0.568342	-4.77401	-5.00674	-1.1077	-0.942433	0.537517	-0.580059	-1.54693	-0.60925	-2.0694	-1.61599	1.6178	1.87808	2.96156	2.36608	1.77256	0.681232	0.548698	1.2972	0.528706	1.0514	-0.521533	-0.895438	2.86808	3.46754	3.59304	3.10714
-0.741871	-0.543541	-4.79687	-5.30103	-1.02552	-1.13419	0.0433151	-0.585709	-1.44432	-1.13484	-1.76678	-1.73524	1.24724	2.28966	1.84814	2.46638	1.44007	0.598384	2.43724	1.52934	0.622053	1.13382	-1.24741	-1.05624	3.25946	3.00431	3.487	3.08854
-0.70445	-0.888684	-4.98771	-5.22051	-0.974019	-1.25712	-0.0407162	-0.677843	-1.54921	-1.05577	-1.82093	-1.38088	1.23398	1.96815	2.0269	2.62611	1.45574	0.516937	2.4242	0.948419	0.575905	1.06645	-1.22198	-0.688782	3.10113	3.26506	3.51549	3.18593
-0.799998	-0.929633	-4.69186	-5.22996	-0.881474	-1.34035	0.144509	-0.0179817	-1.37357	-1.20853	-1.76491	-1.35906	1.21302	2.02425	2.00726	2.45822	1.37896	0.530283	2.77317	0.40789	0.489095	1.07197	-1.25553	-0.932728	3.00234	3.17533	3.37775	3.17511
-0.687552	-0.766813	-4.38272	-5.22905	-0.991021	-1.43297	-0.101381	-0.0394341	-1.29414	-1.65867	-1.99743	-1.35816	1.23933	2.70337	1.97301	2.43011	1.41023	0.129081	2.37967	0.515931	0.537649	1.43001	-1.04081	-0.925604	2.91965	2.97497	3.31368	3.25
-0.407392	-0.496598	-4.30772	-5.26837	-1.14141	-1.12152	-0.0952293	-0.203465	-1.19486	-1.43757	-1.98906	-1.1411	1.36828	3.38849	1.99674	2.47721	1.44713	0.393824	2.43359	0.970841	0.647287	1.65368	-1.06699	-0.856916	2.75006	3.26768	3.16835	3.50382
-0.395426	-0.468558	-5.30103	-4.65944	-1.2577	-0.900157	-0.250371	-0.136163	-1.30797	-1.92597	-1.74925	-1.23798	1.38089	3.35062	2.8496	1.86812	1.43999	0.584664	2.86015	-0.640521	0.664769	1.37423	-1.2248	-0.846816	2.7113	2.83927	3.09678	2.86803
-0.505967	-0.828332	-5.30103	-4.57963	-1.25445	-1.02658	-0.423514	-1.14069	-1.25087	-1.84961	-1.66082	-0.00233757	1.40851	3.43102	2.81329	2.27986	1.5144	0.631875	2.81057	-0.152909	0.60203	1.40065	-1.16221	0.138723	2.65468	3.09829	3.12863	3.69897
-0.531298	-0.80896	-5.28143	-3.04985	-1.27662	-0.620794	-0.410514	-1.06812	-1.25487	-1.54215	-1.72445	-1.2481	1.41191	3.66908	2.84537	1.89471	1.53799	-0.099993	2.68612	0.151759	0.580194	1.54705	-1.13563	0.208968	2.60506	3.2257	3.09938	3.05432
-0.548983	-0.981374	-5.14722	-2.03064	-1.27593	-0.913573	-0.328688	-0.58968	-1.18331	-1.77075	-1.98015	-1.83318	1.46557	3.36858	2.81868	0.87636	1.44461	-0.0425124	3.02497	-1.0867	0.611017	1.52905	-1.10703	0.00172074	2.60832	3.35142	3.23528	2.68225
-0.604918	-1.79116	-4.72282	-1.64945	-1.18445	-1.2869	0.572949	-0.629189	-1.1246	-1.76025	-2.30103	-1.74012	1.58701	2.93296	2.68117	0.844757	1.28997	0.312067	3.20365	-0.631247	0.628766	1.29237	-0.979121	0.0292701	2.57749	3.69463	3.69897	2.40096
-0.678186	-2.36947	-4.55555	-2.39146	-1.24493	-0.912396	0.355593	-0.927938	-1.00126	-1.93856	-1.63711	-1.30402	1.65951	3.33917	1.83382	0.573354	1.29092	0.0230054	3.37384	-0.274109	0.635162	1.14665	-1.62352	-0.204989	2.55131	3.67889	2.76616	2.34994
-0.690321	-2.17972	-4.47308	-3.26228	-1.17273	-0.607787	0.453699	-0.781756	-1.20543	-1.6885	-1.31619	-1.64094	1.66557	2.74607	1.7397	0.891307	1.19224	-0.0170078	3.60075	-0.669562	0.691497	0.818091	-1.67112	-0.73656	2.74387	3.38833	2.73323	1.69186
-0.629657	-2.19947	-4.23828	-3.55323	-0.951481	-0.902101	-0.0137453	-0.19071	-1.24415	-2.04306	-1.83641	-2.25276	1.75113	3.27224	1.71329	1.77623	1.02396	0.00611504	3.42731	-1.81944	0.729365	1.13446	-1.58291	-0.812657	2.73825	3.5418	2.55844	1.16486
-0.608462	-2.34843	-4.08197	-3.66021	-0.938925	-0.619722	0.55373	-0.0367743	-1.40388	-2.24834	-1.96743	-2.13387	1.8922	3.22769	1.55418	1.77617	0.990467	0.0379521	3.40849	-1.86794	0.748834	1.01394	-1.56824	-0.864985	2.64062	3.68379	2.82408	1.31915
-0.758132	-2.14475	-4.65087	-4.04408	-0.951978	-0.904179	0.0772298	0.650313	-1.37338	-2.10224	-1.37552	-2.072	1.96508	2.72404	1.62395	1.3903	1.03434	-0.0546289	1.42514	-0.947421	0.772594	1.03808	-1.00867	-1.09301	2.7793	3.69897	3.61778	2.70502
-0.466973	-1.76434	-4.62467	-3.82616	-1.12964	-0.0380154	0.062266	0.445017	-1.25582	-1.99787	-1.01379	-1.77704	2.34306	2.93665	1.62344	1.44681	0.921218	-0.900914	1.38329	-1.70797	1.11621	0.915572	-1.02632	-0.885042	2.93464	3.35809	3.51496	2.40352
-0.560822	-1.79102	-4.64688	-3.65037	-0.924048	-0.0243109	0.102142	-0.109616	-1.40644	-1.87386	-0.944985	-1.81385	2.48579	2.99273	1.52059	1.90796	0.753042	-0.994476	1.29841	-2.11512	1.15181	0.951184	-1.04255	-0.454395	3.06684	3.50399	3.59319	2.05922
-0.368423	-2.0578	-4.63025	-2.84085	-0.980884	-0.496143	0.691052	-0.162911	-1.19565	-2.30103	-1.35353	-1.8735	2.46622	3.23464	1.79276	0.0693646	0.865225	-0.849587	1.03188	-2.21257	1.22319	1.17125	-1.03999	-0.798753	3.09841	3.69897	3.57238	2.06202
-0.376608	-1.96831	-4.31028	-2.67566	-1.2062	-0.132036	0.347709	-0.942954	-1.18084	-2.1646	-2.04937	-1.09936	2.4255	3.12893	2.17937	0.573032	0.883385	-0.811277	1.62377	-0.941741	1.21853	0.981261	-0.90749	0.140766	3.00694	3.51413	3.26289	3.42086
-0.790866	-1.70506	-4.1161	-2.5361	-1.06246	-0.109879	0.365776	-0.856461	-1.31428	-2.30103	-2.05291	-1.04501	2.23793	2.70027	1.79631	0.489838	0.569485	-0.96755	2.14149	-0.339246	1.00694	0.987315	-1.06447	0.122104	2.85698	3.69053	3.26416	3.55976
-0.84628	-1.89955	-4.1246	-2.27896	-1.16983	-0.685911	0.292945	-0.538682	-1.41642	-2.28809	-2.18372	-1.53989	2.31225	3.29699	1.81027	1.43018	0.778642	-0.68763	2.34651	-1.33421	1.04708	1.13638	-1.07696	0.0882389	3.01958	3.15026	3.27423	2.61754
-0.830484	-2.09487	-4.06845	-1.15643	-1.24372	-0.29657	0.35612	-0.245148	-1.2978	-1.9746	-2.17355	-1.90829	2.46597	3.69897	1.89517	2.0133	0.688661	-1.19894	2.38823	-1.00377	1.18107	1.06574	-0.996867	0.65714	3.10497	3.07119	3.35935	3.25449
-0.778419	-2.0174	-4.12412	-1.09471	-1.40669	-0.272835	0.52326	-0.0811119	-1.28487	-2.17985	-2.22732	-1.91046	2.31746	3.55836	1.88437	2.17854	0.673981	-1.32616	2.36712	-1.01503	1.20906	0.938166	-1.03517	0.76331	3.13372	2.76162	3.4221	3.60098
-0.600454	-2.32722	-4.21161	-1.2519	-1.22463	-0.212416	0.5954	-0.577033	-1.10376	-2.16925	-2.00257	-1.69606	2.16624	3.48562	1.93455	1.8167	0.559552	-1.35027	2.32098	-0.966488	1.28104	0.726661	-1.09653	0.861173	3.40927	2.58332	3.33039	3.64108
-0.250314	-2.41658	-4.62687	-3.84945	-1.08259	-0.335064	0.650855	-0.612845	-1.05338	-2.15003	-1.85469	-1.82478	1.9182	3.48777	1.97404	2.5434	1.16095	-1.22127	3.19638	-1.07177	1.14976	0.749795	-1.34493	0.189816	3.46653	2.6419	3.46518	3.49551
-0.301316	-2.67672	-4.64894	-4.08402	-1.15313	-0.481842	-0.0700822	-0.254742	-1.30196	-1.6494	-2.10649	-2.30103	1.90701	3.43701	2.51699	2.15682	1.17888	-1.47406	3.25107	-0.289923	1.18249	0.742482	-1.0302	-0.68584	3.53354	2.69878	3.41437	2.37489
-0.438839	-2.86779	-4.58207	-4.73712	-1.08942	-0.429478	-0.0434935	-0.857482	-1.20935	-1.50309	-2.30103	-2.30103	1.97871	3.46253	2.01565	2.90983	1.12691	-1.52606	3.06691	0.114838	1.16797	0.696292	-1.17335	-0.211609	3.60348	2.74235	3.48991	2.89396
-0.523309	-2.75741	-4.60312	-4.53874	-1.13459	-0.637606	-0.169628	-0.515535	-1.17811	-1.56485	-2.24777	-2.2097	1.87232	3.25444	1.99935	2.60034	1.01285	-1.3016	3.11379	0.792309	1.13151	0.736651	-1.20789	-0.68824	3.56246	2.74152	3.4065	2.60309
-0.245121	-2.62764	-4.71036	-4.41002	-1.14524	-0.638189	-0.177875	-0.643055	-1.22228	-1.88483	-2.27017	-1.79971	1.73199	3.3071	2.03356	2.67852	1.03637	-1.13226	3.05757	0.974109	1.22301	0.80297	-1.23744	-0.533278	3.69897	2.83612	3.40967	2.7649
-0.165905	-2.35686	-4.71806	-3.88555	-1.26591	-0.622712	-0.294745	-0.780882	-1.56175	-1.78145	-2.06744	-2.22717	1.58646	3.39905	2.10256	3.31638	1.11499	-0.953466	2.95566	0.0780107	1.17967	0.774429	-1.2644	0.00049915	3.60837	2.40499	3.19549	2.26374
-0.187922	-2.47532	-5.14191	-4.47092	-1.2647	-0.92117	-0.488854	-0.288512	-1.46363	-1.886	-1.94456	-2.04364	1.53712	3.3496	2.79755	3.60498	1.02502	-1.17021	2.81093	-0.377477	1.1841	0.668304	-0.997234	0.0495204	3.64418	1.80474	3.32516	3.29474
0.159603	-2.25227	-5.30103	-4.61899	-1.12087	-0.920381	-0.543549	-0.296544	-1.39687	-1.49107	-1.78548	-2.30103	1.97803	3.63151	2.63605	3.69897	0.833325	-1.03386	2.83272	-0.550968	1.4231	0.7425	-1.13402	0.0184342	3.55925	1.51542	3.33766	3.25626
0.13366	-2.27463	-5.0081	-4.76937	-1.24316	-1.03866	-0.206342	-0.706059	-1.50925	-1.45837	-1.90839	-1.93926	1.85239	3.69897	2.44427	3.06288	0.626663	-1.04231	2.35	-0.358676	1.50895	0.81247	-1.20082	0.0174758	3.69897	1.51623	3.0314	3.44113
0.161626	-2.05798	-5.29647	-3.87229	-0.852228	-1.02053	-1.4094	-0.387875	-0.967817	-1.92784	-2.19587	-2.30103	1.57935	3.306	3.10356	3.56391	0.658985	-0.875633	3.68755	-0.742845	1.30984	0.789792	-1.14998	0.351327	3.69897	1.74924	2.80948	3.43653
0.147568	-2.29599	-5.04894	-3.87372	-0.813126	-0.706854	-1.59047	-0.449261	-1.00386	-1.36392	-2.08158	-2.2573	1.53137	2.70685	2.812	3.41102	0.71521	-1.16853	2.82262	-0.782271	1.26751	0.587934	-1.17798	0.391632	3.69897	2.31499	2.25157	3.6055
0.177095	-2.70467	-5.28293	-3.5103	-0.896367	-0.607482	-1.53158	0.0572247	-1.15525	-1.07943	-2.01621	-2.22519	1.825	2.69216	2.61345	2.91366	0.75679	-1.01078	3.02949	-1.17467	1.31172	0.442624	-1.45431	0.147132	3.49232	2.42737	2.31874	3.643
0.193197	-2.12552	-5.30103	-4.61365	-0.838189	-0.811454	-1.12309	0.69897	-0.714175	-1.18592	-1.62473	-0.725819	2.05553	2.28689	2.65137	1.75007	0.603399	-0.553606	2.39733	-1.01919	1.42814	0.620291	-1.06416	-0.765708	3.50233	2.70597	2.93012	3.69897
0.515919	-2.28102	-5.30103	-4.79374	-1.0078	-0.886585	-1.03758	-0.17066	-1.09414	-1.09984	-1.65466	-1.99019	2.03411	2.56448	2.81593	2.00788	0.536729	-0.465608	2.32825	-1.02792	1.59628	0.735842	-1.09784	-0.74656	3.525	2.87906	2.69152	3.13079
0.499715	-2.38097	-5.25574	-4.84919	-1.11182	-0.889727	-1.26314	-0.398139	-0.737397	-1.42641	-1.46283	-1.99796	2.21316	2.3066	2.75963	2.0755	0.447832	-1.01466	2.18174	-0.693365	1.55059	0.677045	-1.05449	-0.627969	3.07639	2.9093	2.54989	3.18077
0.69897	-2.29567	-5.30103	-5.08869	-1.36712	-0.954579	-1.09527	0.221891	-0.625455	-1.5594	-1.53848	-1.40861	2.25465	2.22323	3.05417	2.77013	0.565962	-1.18461	1.98024	-0.470235	1.71312	0.711052	-0.707418	-0.557839	3.16284	2.86454	3.07447	3.69897
0.500132	-1.82739	-4.85407	-4.92895	-1.34577	0.0507934	-0.839781	0.0703408	-0.769725	-2.01457	-1.68971	-2.30103	2.59434	2.0248	2.5537	2.68151	0.447516	-0.806288	3.69897	-0.768316	1.91024	0.482242	-0.919049	-0.575868	3.54234	3.20311	3.69897	3.42427
0.280556	-1.59927	-5.23146	-4.68966	-1.1026	-0.0988426	-0.606555	-0.283126	-1.02234	-1.73255	-1.97154	-1.95483	2.60153	1.47755	2.94325	2.65438	0.325062	-0.612126	3.03619	-0.677963	1.81967	0.337573	-0.866931	-0.280669	3.66028	2.96266	3.61228	3.53249
0.589059	-1.65684	-5.23785	-3.68811	-0.483625	-0.0579106	-1.06093	-0.274298	-1.20616	-1.93702	-1.82016	-2.27208	2.57595	1.48232	2.8803	2.66883	0.557944	-0.23499	2.6462	-0.791927	1.64235	0.294781	-0.819645	0.0911884	3.46223	3.0348	3.38469	3.54059
0.604179	-1.49126	-4.88595	-3.74148	-0.845759	-0.00540529	-1.16428	-0.122235	-0.925041	-1.90416	-1.44097	-2.30103	2.65245	1.38084	2.68054	2.54527	0.601832	-0.191032	2.98131	-0.789334	1.76952	0.312548	-0.704968	-0.11817	3.54793	3.04834	3.63377	3.33799
0.571369	-1.84764	-5.30103	-3.52761	-0.850393	-0.323336	-0.627996	0.0297327	-0.864301	-1.63275	-1.07492	-2.14104	2.60689	1.81114	2.50697	2.37139	0.718948	-0.41366	1.8258	-0.959698	1.72763	0.328535	-0.889121	-0.123851	3.53301	2.67147	3.44687	3.44544
0.451915	-2.67724	-5.17903	-4.38481	-0.662473	-0.634016	-0.718973	-1.37698	-0.861072	-1.54202	-1.01768	-0.85772	2.86262	2.0118	2.365	2.90705	0.213318	-0.420499	2.02601	0.516247	1.78446	0.146209	-1.07309	0.255774	3.39951	2.39967	3.0965	3.33478
0.202649	-2.49797	-5.01316	-5.07494	-0.67446	-0.493837	-0.467024	-0.471031	-0.732232	-2.0116	-1.18819	-1.792	3.01916	1.98343	2.1188	3.63876	0.369694	-0.49345	2.54142	0.644803	1.72044	0.139029	-1.23224	-0.128837	3.37652	2.39495	3.26514	3.5555
0.169113	-2.7415	-4.83264	-4.65197	-0.461081	-0.174823	-0.605449	-0.70109	-0.918667	-2.28716	-1.27282	-2.17303	3.09776	2.55349	1.9046	3.26296	0.39141	-0.306052	2.47013	0.372194	1.72352	0.21334	-1.20655	-0.14745	3.49572	2.66748	3.23131	2.97641
0.251465	-2.48082	-5.16735	-4.73123	-0.389535	-0.361602	-0.709327	-0.651777	-1.03032	-2.23736	-0.810934	-2.09663	3.15498	2.18877	2.14499	3.28374	0.587646	-0.0266043	2.6524	0.443277	1.77033	0.110384	-1.0951	-0.183931	3.69897	2.43216	3.62062	3.03777
-0.0840823	-2.47086	-5.30103	-4.98844	-0.59317	-0.291886	-0.350122	-0.4229	-1.25703	-2.06434	-0.851135	-1.8203	3.11608	2.38529	2.22384	2.7803	0.466977	0.0746812	2.70636	0.0990623	1.64584	0.183887	-1.22774	-0.392325	3.49837	2.54256	3.5939	3.36771
-0.309127	-2.37927	-5.08784	-4.87421	-0.726851	-0.21405	-0.190873	-0.429003	-1.29977	-2.25006	-1.15245	-1.7783	2.98544	2.5357	2.35435	2.71329	0.760094	0.00388256	2.60483	0.0748895	1.44556	0.289145	-1.05016	-0.389619	3.29723	2.65025	3.63737	3.32231
-0.202931	-2.38506	-3.56302	-5.05227	-0.923797	-0.157371	-0.199659	-0.327165	-1.56357	-2.30103	-1.54093	-1.59226	2.89193	2.51424	1.80913	2.5466	0.858502	0.130495	0.5178	0.109757	1.45429	0.300722	-0.380065	-0.435446	3.23787	2.85985	3.21297	3.69141
-0.163088	-2.45624	-3.84683	-4.9903	-0.777278	-0.326395	-0.815442	-0.734687	-1.52309	-1.90662	-1.99004	-2.05773	2.7475	2.33319	1.78439	2.67596	0.862877	0.0661358	0.553127	-0.0625553	1.35972	0.282824	-0.238875	-0.202505	3.18454	2.84758	3.24416	3.5101
-0.270124	-2.40505	-3.87409	-4.97789	-0.750225	-0.55692	-0.784304	-0.612089	-1.45505	-1.15985	-2.0358	-2.09657	2.83748	2.17443	1.73261	2.55354	1.15983	-0.183392	0.412511	-0.195164	1.3967	0.416537	-0.258534	-0.22842	3.5039	2.95165	3.1971	3.69897
-0.725136	-2.217	-3.85422	-5.2533	-0.978922	-0.695697	-1.14222	-0.851771	-1.76391	-1.16726	-1.93521	-1.13637	2.98107	2.08275	2.61535	2.45901	1.30034	-0.205984	0.34993	0.172796	1.33742	0.345064	0.133967	-0.356689	3.56062	2.46872	2.91359	3.46571
-0.798297	-1.13159	-3.81612	-4.78082	-0.914356	-0.619445	-0.777971	-1.17096	-1.80041	-1.96753	-1.85411	-1.84572	2.92374	2.72111	2.64953	2.18424	1.09148	-0.63235	0.556706	0.0200918	1.27713	1.06768	-0.0501067	-0.102092	3.45505	2.84556	2.93084	3.4698
-0.928656	-1.18632	-3.76135	-4.76685	-0.896268	-0.599131	-0.789294	-0.914192	-1.70347	-1.93916	-1.6425	-2.07286	2.83992	2.6486	2.8725	2.49193	1.06969	-0.745276	0.7153	-0.328988	1.26623	1.0356	0.0699639	-0.237255	3.59575	2.87093	3.09913	3.00711
-0.863641	-0.751546	-3.22422	-5.17593	-0.813626	-0.0310415	-0.833531	0.444234	-1.71464	-1.80659	-1.26065	-1.96625	2.99017	2.69103	2.66449	2.86737	0.981371	-0.453778	0.697811	-0.9629	1.31306	1.04972	0.416827	-0.691903	3.52198	3.08043	3.69897	3.31217
-0.924179	-0.781378	-2.98812	-4.31344	-0.893153	0.185933	-0.936314	0.432256	-1.90693	-2.03028	-1.29945	-2.30103	3.02379	2.85489	2.43335	1.75914	1.0245	-0.481005	0.558635	-2.09969	1.2587	1.02656	0.497371	-0.620713	3.40932	3.12372	3.69897	3.42682
-0.857007	-1.21088	-2.8272	-3.797	-0.81231	0.620835	-0.881444	0.542464	-1.89112	-2.22094	-1.15535	-2.24177	3.01682	3.0744	2.33913	1.72103	0.933055	0.00766671	0.51749	-2.30103	1.21992	0.967558	0.484505	-0.49467	3.22497	3.67557	3.6345	3.14174
-0.299677	-1.60598	-3.13114	-4.05883	-1.00353	0.174662	-0.897625	0.0771462	-1.05871	-2.04507	-1.91778	-2.30103	2.54544	3.11527	2.5084	2.92653	1.4425	-0.0254708	-0.293388	-2.2832	1.34118	0.94509	0.466108	0.221054	3.67999	3.57776	3.23222	3.69897
-0.202195	-1.44907	-3.33195	-4.98301	-1.0833	0.307992	-0.870661	-0.180767	-1.13472	-1.92389	-2.30103	-2.04521	2.64641	3.12817	2.26255	2.39378	1.50178	-0.336934	-0.437981	-0.370716	1.43201	0.927603	0.379425	-0.57845	3.69897	3.38653	3.43631	3.43475
-0.0520705	-1.45445	-2.93719	-5.08387	-1.20699	0.32781	-0.640155	-0.178995	-1.06183	-1.84349	-2.14507	-1.91929	2.68364	3.22343	2.97708	2.3088	1.67732	-0.26346	-0.455544	-0.442856	1.47874	0.957333	0.593072	-0.582987	3.69897	3.38189	3.23962	3.61753
0.0680522	-1.17214	-2.75431	-5.14489	-1.40171	0.516793	-0.567841	-0.00435823	-1.05318	-2.12825	-1.99564	-1.87455	2.66679	3.05902	2.52391	2.57053	1.66055	-0.446187	-0.411209	-0.567161	1.53194	1.01454	0.50541	-0.598874	3.59806	3.55609	3.34889	3.58193
0.10108	-1.31349	-3.0391	-4.4481	-1.50112	0.576031	-1.04368	-0.667869	-1.28547	-2.13711	-1.71385	-2.11218	2.92139	3.21471	2.80651	2.78877	1.59042	-0.502109	-0.421	-0.58011	1.64286	1.03617	0.792801	-0.226388	3.58363	3.6121	3.56237	2.67695
0.288395	-0.814696	-3.19441	-4.46273	-1.51457	0.642982	-0.999132	-0.529047	-1.38817	-1.80393	-2.00277	-2.15842	2.94424	3.36238	2.62555	2.70299	1.66342	-0.325193	-0.497086	-0.677882	1.6885	1.241	0.654017	-0.313115	3.50127	3.69887	3.53627	2.7455
-0.148809	-0.824958	-3.32036	-4.91067	-1.31502	0.584717	-0.144527	-0.23204	-0.977988	-1.81617	-2.11275	-1.69899	2.80817	3.35316	2.28007	2.86515	1.77867	-0.392049	-0.754951	-0.691871	1.43626	1.26684	0.174115	-0.508784	3.52874	3.69897	3.69827	2.89175
-0.0349884	-0.833718	-3.32653	-4.49662	-1.42663	0.581709	-0.551502	-0.444817	-0.721779	-1.83827	-1.95471	-2.09123	2.73371	3.19801	1.75944	2.74673	1.73487	-0.426776	-0.481427	-0.846173	1.49064	1.19785	-0.0549467	-0.604144	3.53502	3.67846	3.06919	1.96898
0.453537	-1.83049	-4.22974	-4.3759	-1.20039	0.69897	-0.535815	-0.288742	-0.543778	-2.27344	-0.97632	-2.17237	2.71854	3.38116	1.98394	2.4416	1.15988	-0.769727	-1.26167	-0.958386	1.61248	0.910386	-0.230423	-0.642023	3.23252	3.69609	3.05681	2.3361
0.489614	-1.77508	-4.26291	-5.101	-1.14087	0.655466	-0.639768	0.0493498	-0.540576	-1.95792	-1.39248	-1.56306	2.73197	3.60118	1.8076	3.2481	1.12491	-0.657682	-1.18021	-1.48679	1.63513	0.988936	-0.363749	-0.434877	3.25511	3.62816	2.80459	2.9221
0.476192	-2.14758	-4.6024	-4.97846	-1.06618	0.623533	-0.763498	-0.381233	-0.562416	-1.96631	-1.35848	-1.23917	2.71594	3.2647	1.83987	2.57776	1.12998	-0.222362	-0.996238	-0.692401	1.57571	0.756819	-0.457471	-0.471861	3.19745	3.69897	2.7581	3.11401
0.440426	-2.26512	-3.96763	-4.74459	-1.13683	0.590464	-0.539556	-0.378122	-0.379477	-2.21062	-0.393257	-1.5773	2.71255	3.35347	1.17967	2.6484	1.15195	-0.282483	-0.707653	-0.178016	1.56284	0.775308	-0.225188	-0.601002	3.18858	3.69897	3.69897	2.61808
0.639333	-2.44206	-3.94931	-4.52833	-1.10362	0.305113	-0.567664	-0.860943	-0.410207	-2.22276	-0.303073	-1.59018	2.71606	3.58466	1.25895	2.92381	1.18241	-0.451608	-0.605503	0.11303	1.60302	0.843372	-0.18614	-0.184612	3.11158	3.61602	3.69897	2.69835
0.69897	-1.88249	-4.11883	-4.51108	-0.992483	0.327394	-0.333301	-1.12447	-0.560135	-2.2019	-0.0887348	-0.636253	2.7644	3.52431	1.39072	2.44075	1.12737	-0.246303	-1.0459	-0.495947	1.6646	0.857209	-0.366597	-0.172339	3.20391	3.21738	3.37578	2.41056
0.69897	-2.23128	-4.08908	-5.04881	-0.85203	0.293469	-0.329421	-0.966966	-0.61827	-2.28723	-0.022964	-0.806775	2.8757	3.58298	1.5595	2.15008	1.27844	-0.140915	-1.20291	0.898331	1.65884	0.739987	-0.216921	-0.511015	3.23972	3.15642	3.58154	3.5372
0.69897	-1.73103	-4.10346	-4.72256	-0.907904	0.344082	-0.691692	-0.851539	-0.648671	-2.05284	-0.0925161	-0.951119	2.87181	2.72976	1.34826	2.16327	1.36834	-0.687355	-0.776203	0.961358	1.72389	0.6472	-0.238824	-0.393352	3.48	3.17402	3.35724	3.69897
0.257066	-1.67381	-3.94008	-5.20653	-1.17699	0.253178	-0.422975	-0.440366	-0.625003	-2.18939	-0.340209	-1.46767	3.47001	2.83129	1.79283	2.34338	1.78714	-0.739929	-1.0363	0.491329	1.81047	0.684813	-0.0470304	-1.31007	3.62315	2.97173	3.62413	2.03329
0.224986	-1.93134	-3.78912	-5.05426	-1.33335	0.454191	-0.553045	-0.695572	-0.315412	-2.11815	-0.166729	-0.875509	3.57297	3.05394	1.71846	1.99881	1.59049	-1.06032	-1.21938	0.898191	1.82736	0.715982	-0.0540491	-0.968733	3.47481	3.29554	3.25644	2.91081
0.147531	-2.10684	-4.29298	-5.06955	-1.36675	-0.468522	-0.342101	-0.677103	-0.281376	-2.00362	-0.28951	-2.12142	3.69897	3.64056	2.1316	3.14245	1.49764	-0.65754	-1.09242	0.968268	1.89255	1.09632	-0.143711	-0.303129	3.52434	3.12528	3.44405	3.54162
0.197727	-2.74393	-4.43592	-4.99315	-1.28109	-0.920117	-0.318229	0.297872	-0.37314	-1.94054	-0.919633	-2.11102	3.69897	3.69897	1.98483	3.01472	1.48668	-0.90947	-0.689727	-0.57365	1.92648	0.931067	-0.252538	-0.470505	3.58912	2.63099	3.61461	3.69897
0.231202	-2.51541	-4.47643	-3.97405	-1.44813	-0.4877	-0.243586	-0.439681	-0.239998	-2.18481	-0.766948	-1.13062	3.69443	3.16602	2.17585	1.22626	1.57522	-1.07497	-0.848639	-1.09566	1.88629	0.781571	-0.196798	-0.628738	3.4204	2.97456	3.69897	2.79539
0.307014	-2.31076	-4.56331	-4.08881	-1.298	-0.382276	-0.339772	-0.547894	-0.443717	-2.30103	-0.873995	-0.733143	3.57711	3.03567	2.09691	0.970984	1.76711	-1.06498	-0.89869	-1.26112	1.84425	0.789486	-0.213676	-0.933805	3.53185	3.08441	3.69897	2.0168
0.227167	-2.14277	-4.59432	-4.48793	-1.30654	-0.469536	-0.409378	-0.512901	-0.468976	-2.23166	-0.910155	-1.14741	3.53226	2.4519	2.05325	1.67717	1.75247	-1.25207	-0.762421	-0.218897	1.77878	0.655005	-0.307278	-0.903914	3.42979	2.96912	3.45429	2.34393
0.141926	-2.17857	-4.80498	-4.44403	-1.38881	-0.258455	-0.344228	-0.300479	-0.513324	-1.87493	-1.68675	-1.37783	3.47295	2.71181	1.87014	1.53365	1.62405	-0.763934	-0.380909	0.036988	1.76596	0.714632	-0.654413	-1.15825	3.44457	3.22488	3.13713	2.26963
0.0941915	-2.07243	-4.58588	-4.05137	-1.40779	-0.258834	-0.476241	-0.319011	-0.485505	-1.92949	-1.66272	-1.40238	3.46084	2.96289	2.02419	1.42913	1.44538	-0.971917	-0.439967	-0.444159	1.82438	0.842875	-0.527151	-0.914142	3.53686	3.23468	2.87992	2.30858
-0.0221233	-1.84684	-4.37226	-4.50991	-1.39212	0.0606261	-0.470939	-0.23883	-0.274303	-2.03253	-1.26942	-1.5008	3.69897	3.09642	1.65855	1.77907	1.32571	-0.959168	-0.0564481	0.322713	1.91154	0.836871	-0.423581	-1.00194	3.64172	3.16527	3.45184	2.64469
-0.0947261	-1.93364	-4.21224	-4.38883	-1.35738	0.552102	-0.774735	-0.145577	-0.176101	-1.90043	-1.11096	-1.63476	3.69897	3.00088	1.44914	1.65869	1.39672	-0.998478	-0.651828	0.565627	1.8929	0.826195	-0.17578	-1.19042	3.69897	3.69897	3.56833	2.46259
-0.0519569	-1.9508	-3.78768	-4.63366	-1.20935	0.638409	-0.888183	-0.0640597	-0.0416497	-2.04685	-0.839676	-1.29933	3.69897	3.01318	1.08313	1.89842	1.35425	-1.06002	-0.810653	0.0905085	1.80769	0.737514	-0.0389821	-0.97501	3.49668	3.58658	3.6395	2.81128
-0.154161	-2.07938	-4.06441	-4.62819	-1.17205	0.458392	-0.668087	-1.10922	-0.189716	-2.16215	-0.481724	-1.69797	3.68786	3.06422	1.25027	1.75475	1.45802	-1.06856	-0.252783	-0.329999	1.78525	0.774418	-0.265351	-0.447484	3.57246	3.57945	3.57944	2.74353
-0.112343	-2.24671	-3.41898	-3.74786	-1.2586	0.137056	-0.290634	-0.648797	-0.227397	-2.09458	-0.684393	-1.26575	3.67121	2.83212	1.26007	1.49823	1.51157	-1.2691	-0.628227	-0.838419	1.79638	0.755665	-0.267984	-0.500353	3.5571	3.63033	3.27246	2.36181
-0.23087	-2.55529	-3.13634	-4.24076	-1.23739	0.152071	-0.860165	-0.779565	-0.166963	-1.98001	-1.35451	-0.873534	3.49682	2.99358	1.50426	2.26926	1.44041	-1.33907	-0.617534	-0.911984	1.72054	0.654465	0.229316	0.0503063	3.64682	3.5111	3.46912	3.44669
-0.0950449	-2.50542	-2.54434	-3.2	-1.12913	0.185021	-0.67661	-0.948813	-0.13831	-1.9884	-0.488111	-2.30103	3.4958	2.41689	1.28001	3.33116	1.45733	-1.27876	-0.48098	-0.198683	1.71519	0.340646	0.332287	0.832384	3.57165	3.16079	3.62513	3.67304
-0.108821	-2.43645	-2.60044	-3.3379	-1.14491	0.0927452	-0.609936	-1.27115	-0.187383	-1.96687	-0.455793	-2.19173	3.52251	2.618	1.34163	3.47544	1.32456	-1.43286	-0.382701	-0.265139	1.72197	0.559662	0.304234	1.00718	3.5027	3.39745	3.65381	3.64261
-0.146171	-2.44028	-2.5373	-4.51272	-1.21468	0.345554	-0.674175	-1.08521	-0.252782	-2.13351	-0.481844	-1.51758	3.37938	2.99413	1.21406	3.33711	1.23477	-1.24072	-0.465726	-0.424476	1.72555	0.6098	0.277219	0.406607	3.57733	3.39956	3.5308	3.39792
-0.0228308	-2.29478	-2.27121	-3.9697	-1.14018	0.618173	-0.648774	-1.10142	-0.0928913	-2.29979	-0.628529	-1.32861	3.32084	3.16481	1.59211	2.97476	1.18335	-1.40652	-0.235412	-0.455319	1.76809	0.718546	0.498509	0.554043	3.63759	3.65157	3.69897	3.59035
0.0951693	-2.1384	-2.31462	-4.07221	-1.1998	0.66546	-0.596512	-1.35685	0.0698234	-2.25559	-0.629907	-0.981682	3.34054	3.19283	1.61087	3.00739	1.16785	-1.41784	-0.124561	0.159059	1.80547	0.734196	0.454201	0.596223	3.59397	3.56567	3.69002	3.69162
0.00411923	-2.17384	-2.25096	-3.58989	-1.26913	0.321975	-0.801115	-1.23627	0.111521	-2.24592	-0.343835	-0.926667	3.44037	2.92759	1.79307	2.95043	1.2787	-0.83229	-0.278691	0.169472	1.83843	0.634477	0.540607	0.642841	3.69343	3.33416	3.33178	3.58377
-0.0912652	-2.05241	-2.55159	-4.07486	-1.36457	0.336844	-1.3571	-0.812412	0.01705	-2.22282	0.271635	-1.30575	3.16094	2.85668	1.50793	1.91596	1.17304	-0.918091	-0.183066	-0.373208	1.76002	0.614523	0.619835	-0.11393	3.68844	3.21989	3.39118	3.31791
-0.179568	-1.91197	-2.84526	-4.06553	-1.36572	0.0340908	-1.0302	-1.15104	0.392839	-2.08949	-0.538973	-1.58763	3.14377	2.74452	1.06034	1.92904	1.10057	-1.00734	-0.72654	-0.430376	1.7465	0.762196	0.295019	-0.117621	3.67675	3.34728	3.44331	2.72168
-0.201684	-1.44167	-2.97875	-4.0144	-1.46974	-0.169201	-0.816272	-0.802593	0.49043	-2.16998	-0.322934	-1.57704	3.13001	2.89811	1.62927	2.1862	1.08432	-1.30529	-0.0240639	-0.450766	1.74114	0.918413	0.149798	-0.0428857	3.6478	2.9035	3.20392	3.18194
-0.228463	-1.54434	-3.0359	-4.04766	-1.53379	-0.10407	-0.876237	-0.99863	0.538199	-2.18753	-0.339617	-0.905071	3.0596	2.73377	1.70811	2.06346	1.03214	-1.03868	-0.0533807	-0.484964	1.76039	0.725464	0.229482	0.130028	3.66545	2.69929	3.32606	3.48671
-0.103661	-1.92507	-3.11737	-4.10921	-1.33681	-0.245461	-0.926623	-1.11118	0.729618	-2.27986	-0.962725	-1.16578	3.1453	2.50125	1.65354	2.11968	0.844833	-1.11631	-0.0936337	-0.440482	1.7951	0.552863	-0.119783	0.0499309	3.58684	2.61815	2.3488	3.0882
-0.195659	-1.73277	-2.55954	-4.35308	-1.39373	-0.137277	-0.974731	-1.18673	0.90464	-2.11585	-1.6993	-1.21252	3.13764	2.39414	1.3511	2.0589	0.91947	-1.08483	-0.313191	-0.382537	1.71864	0.534933	0.0279894	-0.047834	3.48072	2.60743	2.37606	3.03102
-0.141654	-1.75323	-2.57098	-4.79397	-1.29981	-0.068968	-0.815666	-0.471878	0.80882	-2.1844	-1.38245	-1.31027	2.93942	2.37102	1.40802	2.3754	0.675303	-0.996402	-0.327692	-0.689634	1.74706	0.497686	-0.0847976	-0.838866	3.594	2.67617	2.19337	1.95918
-0.0987641	-1.67642	-2.6784	-3.79838	-1.22367	-0.377303	-1.29081	-0.335361	1.12502	-2.19693	-1.48332	-2.06551	2.93379	2.32895	1.54463	1.34799	0.813391	-0.32702	-0.298828	-0.751007	1.72228	0.649744	0.149271	-0.921757	3.65855	2.88944	2.19771	2.0975
-0.194734	-1.31117	-2.4059	-3.9966	-1.19576	-0.392812	-0.567813	-0.0392206	1.16568	-1.80083	-1.88779	-1.47089	2.983	2.33368	1.1687	1.45556	0.818789	-0.150936	-0.716868	-0.91322	1.67952	0.86959	-0.13484	-0.98799	3.60461	3.25149	2.36149	2.27966
-0.406662	-1.21458	-2.47541	-4.37523	-1.48345	-0.398629	-0.554615	-0.344596	1.09692	-1.95721	-2.30103	-1.36722	2.92865	2.5887	1.2248	2.06541	0.895137	-0.585346	-0.402132	-0.0793581	1.62903	1.02169	-0.184807	-0.616125	3.53439	3.16081	2.36171	2.85325
-0.332869	-1.3379	-2.30488	-4.34917	-1.45037	-0.196361	-0.155415	-0.320291	1.12514	-2.02159	-2.01395	-1.52956	2.90229	2.56477	0.674847	2.05926	0.962329	-0.916881	-0.0720756	0.10218	1.62456	0.798562	-0.448545	-0.666897	3.57504	2.80805	2.46499	2.81544
-0.366118	-1.38987	-1.85232	-5.10559	-1.53682	-0.273428	0.465262	-1.02697	1.12762	-1.95808	-1.80448	-1.63649	2.87858	2.62446	0.740788	2.47486	0.877766	-0.779863	-0.0142485	0.482874	1.59075	0.908563	-0.118744	-0.492235	3.39121	3.05392	3.46617	2.92592
-0.627839	-1.17589	-2.0352	-4.23427	-1.33421	-0.0139354	-0.107694	-1.17228	0.90354	-1.89467	-2.16784	-1.6815	2.85142	2.42404	1.53865	1.40155	0.754657	-0.771838	-0.829032	0.893381	1.50773	0.817184	0.172188	-0.411356	3.48365	3.08703	3.09677	3.41055
-0.669249	-0.846621	-2.0689	-3.60918	-1.38705	0.0526208	0.0494545	-0.485444	0.912101	-1.67171	-2.16279	-1.90812	2.86926	2.21188	1.38739	1.85758	0.705984	-0.939877	-0.990044	0.781883	1.53524	0.911383	0.0837283	-0.569233	3.50923	3.22022	3.20284	2.72076
-0.664642	-1.16998	-2.13119	-4.04089	-1.49692	-0.00391408	0.0586082	-0.580262	0.962379	-1.40036	-2.10565	-1.50944	2.80669	1.47151	1.39354	1.00435	0.567392	-1.5734	-0.801423	-0.760948	1.55641	0.653217	0.0498264	-0.915885	3.40201	3.4235	3.17916	2.30045
-0.235176	-1.34531	-2.49051	-3.71254	-1.29142	-0.343306	-0.049328	-0.820313	1.1377	-1.52242	-1.78854	-1.37666	2.7136	1.58316	1.37664	0.813251	0.677198	-1.65993	-0.88309	-0.767884	1.55299	0.782002	0.00569089	-0.647372	3.369	3.51218	3.30054	2.39305
-0.201924	-1.77738	-2.46047	-4.14774	-1.49086	-0.149959	-0.0112939	-0.491271	1.3203	-1.16567	-1.89715	-1.53582	2.45102	1.87775	1.54433	1.58192	0.79721	-1.81498	-0.783291	-0.860615	1.4356	0.722027	-0.00342223	-0.686295	3.15558	3.63658	3.17905	2.49762
-0.295282	-1.61697	-2.61386	-4.13351	-1.36182	-0.140177	-0.348669	-0.435611	1.25549	-1.20399	-1.4424	-1.51674	2.45328	1.93023	1.485	1.48786	0.582686	-1.97394	-0.760713	-0.993765	1.45297	0.792975	0.100133	-0.758703	3.23147	3.61819	3.21937	2.43636
-0.394657	-1.62427	-2.79445	-3.16181	-1.51829	0.119107	-0.891239	0.405792	1.32445	-1.60283	-1.40933	-2.17209	2.71867	1.71363	1.81133	0.317365	0.860828	-1.65222	-0.782306	-0.654397	1.48632	0.614683	0.451963	-1.16737	3.25674	3.69712	3.36709	2.39905
-0.427526	-1.51432	-1.92272	-3.10854	-1.44067	0.0152759	-0.336209	0.0163354	1.27053	-1.45759	-1.40991	-2.16997	2.768	1.51533	1.59864	0.311737	0.944456	-1.63865	-0.44316	-0.488352	1.49583	0.589226	0.436118	-1.06671	3.39779	3.53157	3.50945	2.22838
-0.251788	-1.16669	-1.92993	-1.65016	-1.41368	0.0918533	-0.427017	-0.608252	1.35178	-1.35703	-1.57793	-1.91007	2.82459	1.74258	1.79308	2.26416	0.830777	-1.07338	-0.481081	0.00966756	1.60821	0.744561	0.417078	0.622873	3.45544	3.58805	3.1101	3.11975
-0.521465	-1.02946	-1.89622	-1.63035	-1.42179	0.102386	-0.522319	-0.606804	1.45675	-1.39654	-1.67595	-2.00214	2.8993	1.69597	1.72881	2.23692	0.801383	-1.13126	-0.276453	-0.0129597	1.55636	0.755157	0.417465	0.608643	3.46034	3.52319	3.10589	3.09744
0.0610187	-0.936742	-2.46657	-1.77552	-1.45957	-0.0540964	-0.405432	-0.537923	1.52075	-1.97598	-1.50164	-2.23041	3.09916	1.68287	1.40795	2.10492	0.61512	-0.980767	-0.405885	-0.286366	1.85388	0.753911	0.283294	0.54476	3.38792	3.30484	3.69897	3.20758
-0.224501	-0.850987	-2.4416	-1.43502	-1.41401	0.12948	-0.270827	-0.593187	1.61594	-2.08176	-1.48205	-1.96086	3.01021	1.66572	1.54166	2.05026	0.81123	-0.827438	-0.498885	-0.0901494	1.7527	0.687111	0.242564	0.69796	3.64345	3.26871	3.59405	3.33317
-0.194562	-0.948469	-2.53055	-1.94127	-1.4076	0.205434	0.361138	-0.57385	1.60144	-2.30103	-1.58575	-1.85822	2.99859	1.68681	1.81376	2.46058	0.94082	-0.454017	-0.416779	-0.457186	1.68301	0.63118	0.0806481	0.727219	3.5239	3.28186	3.64325	3.43119
-0.26055	-0.860959	-1.61748	-3.68044	-1.297	0.0785221	0.555035	-0.330179	1.44128	-2.30103	-2.04998	-2.0042	3.09119	1.71617	0.617128	2.72267	0.939751	-0.436666	0.301195	-0.522727	1.69088	0.695618	-0.126856	-0.0182765	3.59586	3.29547	3.41682	3.06737
-0.280809	-0.817991	-2.06432	-3.05973	-1.27801	-0.0645789	0.627207	-0.507729	1.59671	-2.14628	-1.63918	-2.26922	3.2306	1.6972	0.693448	2.93555	0.709073	-0.531092	-0.539449	-0.515467	1.74424	0.74431	-0.178543	0.504637	3.50434	3.22816	3.52474	3.54232
-0.0729203	-0.805919	-2.17166	-3.00593	-1.23334	-0.677528	0.510035	-0.477656	1.49175	-1.77158	-1.79145	-2.06877	2.66564	2.00555	0.526861	2.86493	0.566831	-0.636572	-0.482804	-0.0108315	1.72344	1.1059	-0.301776	0.410511	3.69897	3.28225	3.3108	3.45539
-0.0990264	-1.12523	-2.10756	-3.03292	-1.24468	-0.662547	0.537536	-0.419211	1.46841	-1.05911	-1.87863	-2.01739	2.79244	2.0961	0.411273	2.75598	0.431108	-0.574803	-0.801079	-0.0490314	1.71258	1.04091	-0.347941	0.335382	3.44582	3.33569	3.1793	3.43266
-0.241459	-2.08097	-2.67937	-3.40605	-1.23989	-0.341127	0.117709	-0.558611	1.49697	-1.63935	-1.67859	-2.23524	2.76803	1.90175	0.0624353	2.85929	0.297371	-0.886428	-1.18292	1.23489	1.67902	0.49405	-0.387932	0.0898522	3.40882	3.17953	3.4268	3.61824
-0.0518943	-2.06722	-2.75915	-3.45309	-1.02897	-0.393455	-0.00119987	-0.488748	1.56113	-1.72798	-1.48167	-2.04822	2.92261	1.8616	0.266848	2.95691	0.285368	-0.835463	-1.02045	1.24029	1.79683	0.562823	-0.298916	0.0925768	3.60561	3.35958	3.55128	3.65683
-0.0497993	-3.29718	-2.90998	-4.14676	-0.987728	-0.457358	0.0383459	-1.15082	1.5779	-1.42102	-1.50198	-1.57937	2.94212	1.53022	0.442532	3.37064	0.372098	-0.00862682	-1.16866	0.532414	1.74902	-0.0322705	-0.459463	0.148559	3.55796	3.40158	3.21196	2.67175
-0.0948693	-3.5419	-1.78395	-3.48259	-0.987315	-0.231665	0.367203	-1.09856	1.5045	-1.75964	-2.15127	-1.40262	3.07264	1.51617	-0.271664	2.18882	0.268861	0.067242	-1.52412	-0.378019	1.80884	-0.132228	-0.158018	0.0390967	3.56662	3.61717	3.43488	2.37765
-0.118059	-3.02932	-1.67506	-3.36854	-0.91933	-0.141246	0.396647	-0.7373	1.40144	-2.23078	-2.21116	-2.23933	3.04868	1.38917	0.00997751	3.13507	0.252069	0.0441594	-1.44589	0.373728	1.82109	-0.202114	-0.127058	0.149955	3.69897	3.1276	3.37193	2.61974
0.000716	-2.38463	-1.89251	-3.34289	-0.932081	0.00651311	0.332392	-0.793979	1.40367	-1.67745	-2.30076	-2.17015	3.26718	0.944321	-0.00634998	2.80816	0.0440456	0.520326	-1.35692	0.230686	1.99127	-0.287931	-0.0975125	0.199445	3.69897	2.98631	3.62497	2.89054
0.0758643	-2.6084	-2.20328	-3.05957	-1.01881	0.110553	0.398218	-0.929043	1.19704	-1.64854	-2.2531	-1.68299	3.33793	0.980071	-0.195561	2.44543	0.205421	0.47328	-1.80607	-0.0477981	1.98326	-0.39614	-0.288542	0.446578	3.56066	2.98587	3.49589	3.33721
0.473093	-2.59573	-2.16595	-3.87272	-0.9694	0.0918674	0.393814	-0.718467	1.5674	-1.52681	-2.25037	-2.15239	3.34095	0.769404	-0.135245	3.52379	0.034167	0.321317	-1.81982	-0.70946	2.05211	-0.381505	-0.290219	0.602459	3.28971	3.07775	3.43594	3.69897
0.391473	-2.54549	-2.07304	-3.51667	-1.10137	0.455309	0.0118833	-0.956512	1.55398	-1.73958	-2.26497	-2.30103	3.2544	0.583478	-0.136819	3.51222	0.030292	-0.141332	-1.82043	-0.580152	2.05784	-0.466999	-0.219621	0.806033	3.34672	3.02612	3.22233	3.5982
0.207058	-2.29823	-2.20245	-3.33675	-1.21523	0.387409	0.070603	-0.569949	1.46827	-1.89893	-2.30103	-2.30103	3.12328	0.501058	-0.340498	3.57047	0.180427	-0.0419634	-2.30103	-0.920837	1.91728	-0.315794	-0.330506	0.69659	3.24558	3.24827	3.14856	3.56555
0.337984	-2.14747	-2.15832	-3.09144	-1.16348	0.480556	-0.0780957	-0.41219	1.46714	-1.77745	-2.20917	-1.68514	2.99091	0.648986	0.188749	3.56132	0.27721	0.0105374	-1.73129	-1.31171	1.9054	-0.195792	-0.526929	0.67545	3.34981	3.38341	2.27233	3.33707
0.227182	-1.7864	-1.92256	-4.22637	-1.31251	0.628579	-0.223443	-0.220752	1.58737	-1.53321	-2.14176	-1.96947	2.94861	0.820382	0.134193	3.571	0.16986	-0.370371	-1.2666	-0.684817	1.92536	0.0951345	-0.363594	0.0401235	3.30952	3.69897	2.3607	3.0741
0.542192	-1.76092	-1.56374	-4.65871	-1.06313	0.424307	-0.353479	-0.408411	1.69242	-1.42013	-1.67224	-2.07214	2.90943	0.62386	-0.139634	3.34434	0.265643	-0.0996187	-1.13042	-0.346288	1.98785	0.0735131	-0.316064	-0.322801	3.5558	3.69897	2.08049	2.49156
0.69897	-1.54208	-1.90762	-5.06583	-1.37298	0.450794	-0.284622	-0.547985	1.56924	-1.14329	-1.60721	-1.80819	3.1302	0.783423	0.0305147	2.54949	0.418816	-0.08162	-1.79583	-0.959686	2.22351	0.178012	-0.276234	-0.496433	3.69897	3.6956	2.49173	2.9434
0.655898	-1.59407	-1.87199	-4.64781	-1.37988	0.0016645	-0.286924	-0.31057	1.27352	-1.27395	-1.90389	-1.78894	3.02961	0.194772	0.130675	2.65704	0.607651	-0.665932	-1.84961	-0.55646	2.12331	0.195183	-0.280352	-0.242939	3.69897	3.69897	2.39472	3.5244
0.69897	-2.00494	-1.91511	-4.6039	-1.40232	-0.188179	-0.432094	-0.325084	1.33067	-1.65519	-1.67283	-1.75758	3.08596	0.377397	0.0732893	2.77682	0.69141	-0.701944	-1.90272	-0.50102	2.13388	0.127312	-0.269937	-0.17234	3.69897	3.57855	2.24425	3.56665
0.624662	-2.16769	-2.41826	-4.78897	-1.36712	-0.0648869	-0.260821	-0.478825	1.35622	-1.56884	-0.759466	-2.20931	3.00615	0.391577	0.451992	2.60342	0.613256	-0.867199	-1.08103	-0.547076	2.08256	0.0270232	-0.182351	-0.201048	3.65187	3.53933	3.09168	3.64032
0.540797	-2.04663	-2.40539	-4.79649	-1.50824	0.0972157	-0.993444	-0.469681	1.44226	-1.93119	-0.933521	-2.25903	3.29068	0.286854	0.48767	2.8059	0.699119	-1.12781	-0.319211	-0.684578	2.18325	0.0080932	0.261829	-0.105615	3.69897	3.5539	3.58497	3.68557
0.653976	-1.90114	-2.69957	-5.16992	-1.50808	0.104951	-0.465204	-0.267456	1.41429	-1.86975	-0.28219	-1.79989	3.36061	-0.013312	0.611897	2.89956	0.868519	-0.831679	-0.345018	-0.695859	2.19283	0.0231701	-0.128308	-0.397058	3.69897	3.69897	3.32623	3.43838
0.69897	-1.9422	-3.57848	-5.2277	-1.57636	0.324774	-0.469329	-0.327967	1.4227	-2.03261	-0.535341	-1.91333	3.61062	-0.167538	1.17329	3.43627	0.87714	-0.831971	0.49734	-0.669641	2.25254	-0.0794603	-0.506063	-0.306676	3.54709	3.69861	3.15155	3.10379
0.476666	-2.03385	-3.82948	-5.05891	-1.59132	0.183446	-0.449632	0.0477965	1.41194	-1.97627	-0.651047	-1.9556	3.48802	-0.0556536	1.4864	3.36556	0.983084	-1.00424	0.0934182	-1.40992	2.16317	-0.0409543	-0.419809	-0.367085	3.69897	3.69897	3.15031	3.03655
0.36513	-2.03529	-3.74633	-5.27685	-1.55277	0.332766	0.174569	-0.31383	1.51356	-1.81378	-1.1852	-1.76951	3.56958	-0.0908394	0.74677	3.37033	0.945012	-0.43941	0.286041	-0.55271	2.15667	-0.162459	-1.15589	-0.336195	3.69897	3.57881	2.65596	3.15163
0.312751	-1.98305	-3.64052	-5.26167	-1.60437	0.264081	0.0247811	-0.551671	1.53802	-1.85747	-1.60157	-1.89095	3.68145	-0.151992	0.666068	3.36632	0.972581	-0.305061	0.323275	-0.622836	2.16403	-0.184496	-1.06986	-0.18741	3.65698	3.48181	2.68636	3.23098
0.329796	-2.00958	-4.24827	-5.2193	-1.54505	0.161682	-0.303791	-0.423863	1.53476	-1.98192	-0.504935	-1.96019	3.69897	-0.131301	1.94325	3.18142	0.981694	-0.163423	-0.1439	-0.316217	2.17611	-0.150854	-0.384216	-0.34259	3.69897	3.55745	3.26931	3.18397
0.56049	-1.93102	-4.15676	-4.89971	-1.40933	-0.0615138	-0.393821	-0.451338	1.55023	-1.9778	-0.588084	-2.06465	3.62592	0.106521	1.77445	2.99101	0.908733	-0.391497	-0.142314	-0.331439	2.20917	0.0602936	-0.338679	-0.339103	3.68618	3.69897	3.36248	3.04192
0.53645	-1.8401	-4.56448	-4.99858	-1.45345	-0.285173	-0.208868	-0.421441	1.47246	-1.90939	-0.346017	-2.05327	3.58421	0.198024	2.24723	3.0102	0.962991	-0.885569	0.100119	-0.30775	2.13831	0.174757	-0.322914	-0.386086	3.56582	3.57292	3.69897	3.03623
0.571412	-2.26745	-4.12571	-4.39597	-1.40888	-0.109628	-0.209797	-0.281877	1.27302	-1.06411	-0.344996	-1.0736	3.42867	0.196765	1.4234	1.86557	0.915631	-0.701625	-0.33377	-0.879788	2.09052	-0.0295202	-0.560339	-0.64963	3.53363	3.61385	3.18811	2.82335
0.602562	-2.0147	-4.22173	-5.24059	-1.38059	0.270255	-0.144177	-0.477685	1.31	-1.48038	-0.590128	-1.53747	3.42746	0.181323	1.45285	3.69897	0.883839	-0.641431	-0.536267	-0.836293	2.15561	-0.0331658	-0.47238	-0.0528605	3.69897	3.69897	3.5688	3.26471
0.587311	-2.00044	-4.20893	-4.95002	-1.51337	0.161374	0.0314408	-0.340754	1.09276	-1.31628	-0.62908	-1.83983	3.36016	0.222178	1.12384	3.61439	0.955359	-0.79165	-0.656676	-0.628906	2.05049	0.0240955	-0.74515	-0.187953	3.42001	3.69897	3.32395	2.93618
0.550737	-1.95662	-4.1824	-4.72787	-1.51406	0.338443	-0.067683	-0.450122	1.18845	-1.23029	-0.127027	-2.05339	3.37185	0.288509	1.16043	3.69897	0.874268	-0.852259	-0.868131	-0.407062	2.09676	0.00868106	-0.660964	0.0606525	3.49135	3.69897	3.25009	3.26744
0.611776	-2.10843	-4.00821	-5.2493	-1.51779	-0.458252	-0.111187	-0.664737	1.20406	-1.65258	-0.273601	-2.30103	3.30115	0.960575	1.09891	3.69897	0.909471	-0.957775	-1.22384	-0.547425	2.09196	0.136013	-0.578893	0.0660574	3.51243	2.89942	3.23885	3.48273
0.503412	-2.55347	-4.24478	-4.84992	-1.50813	-0.165378	-0.522653	-0.277244	1.31023	-1.61538	0.338076	-2.13498	3.30822	1.23582	1.1275	3.59516	0.993594	-1.26587	-1.31355	-0.633764	2.00039	-0.1077	-0.555493	-0.182138	3.43942	2.69211	2.8405	2.98488
0.61332	-2.09203	-4.3534	-4.77605	-1.5116	-0.250346	-0.564814	-0.45003	1.35735	-1.64504	0.303913	-2.19932	3.27465	1.11332	1.35857	3.50498	0.823456	-1.82023	-1.18931	-0.609492	2.06418	-0.0107794	-0.640986	-0.0687202	3.41699	2.42416	2.43082	3.1024
0.54363	-2.40572	-4.63378	-3.5123	-1.39657	-0.286601	-0.222934	0.332933	1.21787	-1.75628	-0.405116	-1.34589	3.27395	0.801571	1.47507	3.25606	0.853876	-1.66153	-1.20843	-2.25046	2.0049	-0.37072	-0.899326	0.351354	3.44119	2.01878	2.54827	3.48052
0.534704	-3.06798	-4.51937	-5.09916	-1.37536	-0.0817122	-0.543856	-0.630977	1.20312	-1.70842	-0.441802	-2.28752	3.24005	0.658126	1.62554	3.3895	0.844426	-1.4779	-0.765136	0.230837	1.95752	-0.728567	-0.716262	-0.142166	3.34342	2.16662	2.42628	3.36007
0.580173	-3.09539	-4.63969	-5.07826	-1.38751	-0.0697047	-0.610069	-0.549258	1.32373	-1.6307	-0.377245	-2.15808	3.30141	0.871614	2.02233	3.47208	0.690966	-1.39018	-1.13568	0.202488	2.08139	-0.676245	-0.561243	-0.129719	3.47697	2.12129	2.30169	3.38125
0.69897	-3.06718	-4.43014	-5.19854	-1.35039	-0.182205	-1.05596	-0.624748	1.19732	-1.74117	0.00615358	-1.99664	3.19905	0.981404	2.09585	3.15097	0.539391	-1.58456	-0.601758	0.14763	2.20343	-0.523803	-0.262943	-0.194779	3.69897	2.26788	2.33341	3.50112
0.692532	-3.58188	-4.26458	-5.16741	-1.33824	-0.394266	-1.08746	-0.718069	1.10251	-1.44468	-0.086318	-2.21331	3.31857	1.03586	2.17403	2.96455	0.444474	-1.37764	-0.540463	-0.237851	2.25536	-0.661683	-0.179749	-0.179135	3.67196	2.18449	2.30507	3.44163
0.69897	-3.51891	-4.56284	-5.21597	-1.22021	-0.270876	-0.748174	-0.383926	0.753881	-1.2796	0.375203	-2.13403	3.2176	1.16561	2.32976	2.64532	0.268121	-1.11101	-1.12853	-0.585707	1.9768	-0.621671	-0.0868959	-0.406237	2.91311	2.24216	3.00033	3.59309
0.69897	-3.55365	-4.40765	-5.17644	-1.15819	-0.541415	-0.743102	-0.231181	0.805972	-1.16559	-0.0218528	-2.0135	3.04658	1.65249	1.92891	2.83049	0.240582	-1.15373	-1.33271	-0.650592	1.9164	-0.375944	-0.406587	-0.351809	2.94088	2.05198	2.25204	3.69897
0.69897	-3.47073	-3.4853	-4.96496	-1.17747	-0.441243	-0.827511	-0.39254	0.334218	-1.07078	-0.386326	-2.20841	3.12274	1.63862	1.49078	2.7541	0.0339864	-1.12051	-0.678122	-0.94796	1.99846	-0.341101	-0.259717	-0.268563	2.9098	2.20369	2.33093	3.56959
0.69897	-3.43611	-3.49438	-4.93322	-1.10438	-0.504342	-0.885086	-0.644853	0.0766696	-0.885172	-0.345061	-2.04734	3.41451	1.57273	1.34966	2.73194	-0.022227	-0.561608	-0.523461	-0.591273	2.07406	-0.341929	-0.301495	-0.235857	2.89055	2.31347	2.34086	3.27099
0.215151	-3.08268	-3.43412	-4.95041	-1.15074	-0.927927	-1.01329	-0.588626	0.325766	-0.993915	-0.345098	-2.30103	3.52108	1.79284	0.928871	2.77612	-0.191975	-0.282184	0.072566	-0.928582	2.11486	-0.0615293	-0.613708	-0.400605	3.23954	2.13643	2.03656	2.85944
0.166119	-2.8839	-3.44207	-5.09472	-0.894449	-0.839973	-0.85707	-0.533429	0.180198	-1.1009	-0.334202	-1.97535	3.69897	1.59701	1.04439	2.70632	-0.186779	-0.445071	0.173431	-0.680894	1.9631	-0.0383459	-0.534076	-0.285962	2.92231	2.22241	2.39818	3.48075
-0.0221306	-2.72312	-2.66176	-4.59162	-0.865874	-0.935617	-0.693656	-0.211994	0.116804	-1.05273	-0.648971	-1.50814	3.24408	1.59716	0.506982	2.66536	-0.265251	-0.408558	-0.280979	-0.945774	1.84521	-0.0136861	-0.386889	-0.271822	3.20899	2.02944	2.39143	3.44629
0.0448963	-2.83501	-2.66764	-3.7089	-1.02566	-0.979382	-0.393121	-0.15623	0.478995	-1.13043	-1.0153	-2.03551	3.00519	1.63715	0.179626	2.36956	-0.244993	-0.624333	-0.20188	-1.3982	1.79137	0.00077669	-0.442104	-0.120663	3.04385	2.00763	2.85219	3.18741
-0.306495	-2.78437	-3.05745	-2.89608	-0.777234	-0.892586	-0.562238	0.292198	0.755358	-1.23952	-0.838348	-2.16982	2.94203	1.6107	-0.0478461	1.12839	-0.299919	-0.64434	-0.503821	-1.60395	1.69436	-0.0211678	-0.462	-0.443606	3.38613	2.01465	3.022	2.99777
-0.370053	-2.85145	-3.00963	-2.34872	-0.721384	-0.873297	-0.527719	0.242507	1.06791	-1.07467	-0.986114	-1.53696	3.13578	1.73097	-0.135556	1.21718	-0.435407	-0.611783	-0.581399	-2.18398	1.75791	-0.0234034	-0.519174	-0.0364398	3.39921	1.97549	2.87887	3.12716
-0.584324	-2.76762	-3.05578	-2.05396	-0.473765	-0.853742	0.225046	-0.161369	1.67985	-1.30215	-0.969117	-2.14644	2.05274	1.50172	0.269314	0.663491	-0.638917	-0.534956	-0.540357	-1.47401	1.33157	-0.0529046	-0.518593	-0.298057	3.5139	2.13066	3.51414	2.55012
-0.643802	-3.17574	-3.39897	-2.8735	-0.525928	-0.898693	0.116056	0.69897	1.63022	-1.21558	-1.48715	-1.81344	2.10182	1.43367	0.562449	1.48087	-0.732268	-0.65181	-1.09555	-1.89841	1.32297	-0.184536	-0.953774	-0.282669	3.43295	2.14828	2.51802	3.26396
-0.749095	-3.54315	-3.5421	-0.990044	-0.557683	-0.344939	0.312615	-0.458563	1.44334	-1.38692	-1.69883	-1.93887	2.14644	1.33623	0.515075	-0.0279166	-0.598901	-0.868982	-1.15851	-0.880744	1.30009	-0.454909	-1.06496	0.440437	3.45373	2.47992	2.62942	3.59149
-0.759333	-3.55617	-3.33873	-0.916583	-0.37876	-0.412511	0.197884	-0.698178	1.27059	-1.46422	-1.23675	-2.17768	2.06215	1.48728	0.559117	0.0466005	-0.806186	-0.891469	-0.792078	-1.91189	1.19167	-0.397904	-1.04587	0.717861	3.29527	2.41644	2.32512	3.63298
-0.686949	-3.29241	-3.34906	-1.15818	-0.405803	-0.569768	0.247998	-0.69755	1.27829	-1.14587	-1.20824	-2.30103	2.04121	1.21537	0.669765	0.382556	-0.714605	-1.20001	-0.780948	-2.16606	1.18902	-0.371934	-1.04975	0.750161	3.26484	2.21109	2.25689	3.58541
-0.719294	-3.49918	-3.97606	-0.665379	-0.471914	-0.0644222	0.613987	0.136235	1.27224	-1.43422	-0.613182	-2.02711	2.12292	0.754833	0.766519	0.0138606	-0.803827	-1.33039	-0.473818	-2.21378	1.21875	-0.833721	-1.21027	0.398353	3.18149	2.30656	2.8333	3.69897
-1.14822	-3.55562	-4.79614	-1.09686	-0.983288	-0.387147	0.498822	0.309243	1.89051	-1.68864	-2.02305	-2.12866	2.4291	0.860764	2.2181	0.583684	-0.818131	-1.43066	-1.75792	-1.87561	1.45649	-0.626667	-0.638355	0.163248	3.4683	2.44262	3.36687	3.35196
-1.06223	-3.53024	-5.02339	-1.06243	-0.983063	-0.365873	0.452079	-0.11668	1.91164	-1.90125	-1.98333	-2.30103	2.49212	1.10928	3.55141	0.41667	-0.787951	-1.38412	-2.15852	-0.67242	1.48732	-0.580904	-0.334068	0.366182	3.417	2.36055	2.83449	3.69897
-1.15771	-3.66884	-4.88225	-0.752773	-0.905438	-0.296605	-0.215726	-0.110557	1.86653	-1.87955	-1.84243	-2.03687	2.61691	1.02523	2.74088	1.19459	-0.792043	-1.52736	-0.749253	0.585372	1.50143	-0.708065	-0.79243	0.488706	3.54345	2.31226	2.02123	3.67417
-1.21961	-3.70072	-4.84177	-1.60968	-0.884153	-0.288176	-0.500779	0.00343899	1.70198	-1.77066	-1.80152	-2.11368	2.86561	1.03093	2.59912	0.169278	-0.818911	-1.38301	-0.839985	-0.400157	1.5961	-0.730188	-0.662597	-0.00712055	3.67516	2.3059	2.08758	3.38833
-1.66232	-3.67977	-4.69645	-1.29703	-0.50095	-0.31784	-0.331208	-0.385865	1.61737	-1.70286	-2.23257	-1.58589	2.94763	0.979592	2.59575	0.654239	-0.810103	-1.42155	-0.882119	-1.21361	1.35341	-0.711594	-0.774011	0.202164	3.69897	2.31902	1.92107	2.92872
-1.4901	-3.64017	-4.15024	-2.02583	-0.736359	-0.370696	-0.279752	-0.0462036	1.95324	-1.69915	-2.24332	-1.55068	2.71403	0.865992	3.14644	0.828662	-1.32239	-1.33473	-0.84333	-2.29053	1.35098	-0.728602	-0.202611	-0.124646	3.27487	2.31599	2.37022	2.45443
-2.03655	-3.6712	-3.9467	-3.86907	-0.813886	-0.358966	-0.403174	-0.463664	1.68949	-1.80903	-2.19148	-2.23978	2.97425	0.80528	3.69897	2.19701	-1.18514	-1.33363	-1.33952	1.36412	1.35831	-0.765688	0.149062	-0.493835	3.65663	2.31992	2.32323	3.27738
-1.8821	-3.68549	-3.72038	-3.3693	-1.14436	-0.256624	-0.473063	-1.13786	1.5036	-1.64273	-2.20522	-2.13571	2.80307	0.706182	3.69897	2.78609	-1.13052	-1.21928	-1.27377	1.71866	1.41485	-1.01733	0.235806	0.0985503	3.50212	1.99791	2.27346	3.41355
-1.95198	-3.59687	-3.97954	-3.51893	-1.12848	-0.211783	-0.574585	-0.873664	1.49631	-1.73902	-1.84563	-1.46502	2.73004	0.638272	3.18217	3.18835	-1.0315	-1.28319	-0.89238	-0.731621	1.2578	-1.01955	0.129816	0.630863	3.14485	2.00839	2.64929	3.43251
-1.84083	-3.45996	-4.09241	-2.59297	-1.08969	0.422895	-0.240591	-0.688066	1.50552	-1.29528	-1.8985	-1.47264	2.16591	0.879937	3.23796	1.94681	-0.941221	-1.03922	-1.01084	-0.69907	1.15141	-1.12205	0.0468969	0.42128	3.40019	1.90106	2.93132	3.42273
-1.90202	-2.96392	-3.94702	-2.50642	-0.651769	-0.530078	-0.233772	-0.656477	1.03142	-1.51842	-1.86941	-1.58868	2.32498	0.571878	3.15179	1.69349	-1.12787	-0.604254	-1.27418	-0.69244	1.10732	-0.624152	0.132292	0.418215	3.64013	2.03445	3.12966	3.66646
-1.56979	-2.74725	-3.03227	-2.55943	-0.751857	-0.489317	-0.123091	-0.285193	1.13275	-1.38163	-1.83771	-1.61447	2.26772	0.386852	3.12813	1.36632	-0.950472	-0.756173	-0.832322	-0.517952	1.20333	-0.69195	0.369309	0.112152	3.59932	1.79043	3.09715	3.68253
-0.924931	-3.12466	-2.85316	-2.42624	-0.744986	-0.873661	-0.641317	-0.623153	0.738608	-0.731928	-1.8678	-1.67005	2.12623	0.849747	3.41902	1.74608	-0.504751	-0.634484	-1.25464	-0.288628	1.29949	-0.426489	0.838643	0.426513	3.57526	1.99643	3.23162	3.69819
-0.780091	-3.20401	-3.06867	-2.43284	-0.717702	-0.626514	-0.343153	-0.294632	0.394425	-0.907767	-1.54304	-1.89026	2.14725	0.570935	3.67669	1.43401	-0.192539	-0.951717	-1.18005	-0.173079	1.21218	-0.527781	0.699616	-0.0225819	3.3184	2.31013	3.22762	3.17414
-0.919251	-3.04015	-3.07643	-1.79974	-0.599628	-0.73564	-0.357383	-0.822966	0.277563	-0.859115	-1.63567	-0.930561	2.36591	0.0693721	3.4523	1.16192	-0.357835	-0.900499	-1.10002	-1.12495	1.26912	-0.535426	0.609858	0.283193	3.43698	2.38223	3.18118	2.5007
-0.928	-3.07917	-3.13859	-1.83822	-0.643282	-0.444973	-0.56581	-0.495794	0.117391	-1.2698	-1.55818	-2.1536	2.38967	0.347141	3.43777	1.25256	-0.301692	-0.390358	-0.998327	-1.00867	1.26626	-0.869502	0.70621	0.0366848	3.43262	1.91244	3.26354	2.43015
-0.695449	-3.50982	-2.66097	-2.51749	-0.733898	-0.468655	-0.723019	0.0165487	-0.216948	-0.45638	-1.45917	-1.85152	1.86918	0.574176	3.56643	0.84315	-0.331504	-0.9841	-0.769155	-0.309509	1.21042	-0.943347	0.892014	-0.34393	3.46576	1.70169	3.02376	3.11542
-0.134718	-3.48603	-2.59723	-2.51763	-0.554158	-0.579574	-0.199956	-0.320033	-0.750115	-0.418062	-1.69684	-2.06298	1.80284	0.544382	3.64457	0.512764	-0.436632	-0.98402	-0.989993	-0.536749	1.16305	-0.90681	0.765124	-0.253323	2.91074	1.66054	3.19105	3.13983
-0.120975	-3.73016	-2.16485	-2.50023	-0.617646	-0.720865	-0.0148916	-0.175753	-0.965648	-0.310262	-2.06636	-2.17829	1.94417	0.760753	1.26964	0.886021	-0.447115	-0.936186	-0.44849	-0.428366	1.21834	-0.839582	-0.0249084	-0.1998	2.90338	1.70219	3.09355	3.25456
-0.304668	-4.6834	-1.6852	-2.62372	-0.783499	0.0722278	-0.0276949	-0.126631	-0.991545	-0.565827	-1.97657	-1.94779	2.1353	1.73329	0.951037	1.29635	-0.139345	-1.32318	-1.0796	-0.53584	1.15377	-0.955994	0.169278	-0.0444753	2.69286	2.27648	3.34462	3.57117
-0.165673	-3.59365	-0.634078	-1.56322	-0.993868	-0.333155	-0.208731	-0.90092	-0.977728	-1.19373	-1.97042	-1.79367	1.75421	2.10933	0.341899	1.73856	0.363445	0.509657	-0.504665	-0.872471	0.886695	-0.14736	0.509959	0.488638	2.25685	3.22701	3.55607	2.3401
-0.306316	-3.77621	-0.30145	-0.861565	-1.05309	-0.214429	0.0800706	-0.891526	-1.16403	-1.06218	-1.99844	-1.846	1.80466	2.03697	-0.0852915	1.24252	0.31169	0.452754	-1.10622	-0.84837	0.86744	-0.330991	0.351516	0.947616	2.21592	3.02173	3.13013	3.56356
-0.459945	-4.15353	-0.443634	-0.835329	-1.2646	0.275205	-0.130884	-0.884559	-1.31198	-2.20552	-1.75508	-1.77706	1.8145	2.10095	0.410926	1.22659	-0.125585	0.662696	-0.986581	-0.828282	0.902178	-0.479697	0.424699	0.899929	1.92713	3.42806	3.08555	3.43249
-1.84768	-4.09492	-0.619313	-1.89935	-0.905836	0.198283	-0.140842	-0.180056	-1.39831	-1.90113	-1.91537	-1.67141	2.24815	2.19952	0.6317	0.183466	-0.351982	0.872179	-1.76022	-0.559853	0.75701	-0.524523	0.446256	-0.18747	2.74401	3.15847	3.08688	2.97043
-1.82226	-4.20776	-1.51318	-0.942612	-1.15805	0.140191	-0.557914	-0.603661	-1.72046	-1.97554	-1.29317	-2.14344	2.26958	2.33388	0.955846	0.163305	-0.15944	0.8172	-1.68032	-1.1131	0.742585	-0.48256	0.249081	0.559703	2.49819	3.19219	2.44765	3.63753
-2.03774	-4.38855	-1.55856	-0.974072	-1.12741	0.021991	-0.328242	-0.233243	-1.70051	-2.02136	-1.0585	-1.33262	2.23629	2.33446	0.668743	-0.702885	-0.172759	0.619974	-1.88723	-1.72901	0.712596	-0.519389	0.196336	0.00858314	2.6961	3.1013	2.88285	2.63216
-2.1536	-4.35724	-1.68422	0.544731	-1.06132	-0.0379173	-0.336647	-0.0212408	-1.67832	-1.9473	-1.18657	-1.84767	2.28903	2.19886	0.654801	1.28886	-0.21486	0.636401	-1.83164	-2.29742	0.643013	-0.558204	0.120995	1.28449	2.59144	3.10961	2.81916	3.69897
-1.59062	-4.39731	-1.02921	0.525452	-0.717249	0.214804	-0.404384	-0.142516	-1.67514	-2.16104	-1.3727	-1.71141	2.14026	2.31447	0.325889	1.38297	0.142912	0.612581	-0.914617	-2.23608	0.647534	-0.434934	0.411323	1.32549	2.69552	3.47642	3.37152	3.56835
-1.46343	-4.18361	-0.833153	0.113161	-0.0465119	0.0256826	-0.603231	-0.288716	-1.6459	-2.2841	-1.8488	-2.30103	2.3349	2.54361	-0.0521395	0.195415	0.0483758	0.473502	-1.22534	-2.2131	0.669042	-0.244072	0.471672	0.887582	2.8823	3.37982	3.25901	3.61197
-1.21629	-4.08898	-0.410256	-0.248411	0.324204	-0.178419	-0.360362	-0.512041	-1.42344	-2.06817	-1.98258	-1.0909	2.46107	2.44252	0.551752	-0.852574	-0.12084	0.553498	-1.21609	-1.83155	0.771629	-0.227331	0.751062	0.332234	2.92646	3.33032	3.65494	2.54261
-1.14525	-4.10426	-1.37469	-0.447477	0.303975	-0.0143526	-0.285282	0.00694927	-1.48573	-1.78063	-1.994	-1.78754	2.3865	2.30049	-0.657814	-0.906505	-0.188878	0.559639	-1.64076	-1.17704	0.753097	-0.201513	-0.0498606	0.0285347	2.88171	3.6543	2.79672	2.40986
-1.18975	-4.43767	0.0777929	-2.09174	0.314718	-0.579149	-0.282154	0.544035	-1.51897	-1.59438	-1.6492	-1.52138	2.24296	2.82594	0.00541219	-0.438414	-0.178386	0.553383	-1.70042	-1.75748	0.655321	0.0444261	0.736006	-0.456119	2.8074	3.69897	3.45394	3.12066
-1.2224	-4.12641	-0.220033	-2.08209	0.246085	-0.309415	-0.153873	0.522299	-1.59156	-1.19555	-1.58204	-1.26086	2.13691	2.3525	0.00111471	-0.590043	-0.199294	0.253137	-1.77713	-1.97046	0.629991	-0.135094	0.660252	-0.706719	2.82843	3.4202	3.6855	2.48796
-1.09164	-4.15051	-0.336444	-2.67391	0.0653519	-0.240023	-0.287638	0.69897	-1.48457	-1.1832	-0.778432	-1.42509	2.17245	2.37081	1.10906	-0.0455206	-0.371389	0.270369	-1.93661	-1.43366	0.76392	-0.0865194	1.00524	-1.01844	2.82646	3.6349	3.6911	2.44939
-1.16882	-3.39364	-0.421961	-1.90951	0.0792211	-1.09507	-0.433267	0.196359	-1.34846	-1.06913	-0.890604	-1.37356	2.26157	2.34204	1.06872	-0.127005	-0.28299	0.358344	-1.4955	-1.17166	0.731178	0.444121	0.954793	-0.143992	2.75475	3.61179	3.67958	3.48433
-1.04474	-2.80482	-0.402647	-3.20117	0.0887808	-0.874525	-0.347083	-0.167994	-1.31118	-1.04125	-0.914256	-1.27154	2.18176	3.3468	1.05475	0.899781	-0.33774	0.602923	-1.52171	-0.0844192	0.746172	0.727194	0.900226	-0.418351	2.73483	3.29361	3.61938	3.41723
-0.973847	-2.84775	-0.500604	-3.96893	0.00211852	-0.78189	-0.31116	-0.868224	-1.31994	-0.991259	-0.870845	-1.57563	2.06944	3.52371	1.26677	1.53695	-0.475704	0.449833	-1.6254	0.465867	0.767781	0.738837	0.94293	-0.638786	2.71815	3.16008	3.64583	2.50909
-0.828876	-2.78026	-0.953731	-3.69718	0.0672011	-0.730882	-0.393447	-0.347162	-1.42687	-1.06157	-0.587462	-2.11222	2.05568	3.62477	1.85447	2.07846	-0.439567	0.429426	-1.82635	-0.327325	0.792478	0.811936	1.0791	-0.233687	2.75858	3.25485	3.68454	3.1888
-1.48426	-2.75221	-1.11528	-3.56511	-0.0668373	-0.83002	-0.404032	-0.457152	-1.64229	-1.10437	-0.638979	-2.0669	2.37648	3.42441	1.16536	1.87906	-0.00746062	0.256273	-1.54322	-0.312997	0.83155	0.784836	0.690151	-0.226334	3.27329	3.09864	3.46804	3.08305
-1.55735	-2.82623	-1.00357	-3.5489	-0.10115	-0.541445	-0.645425	-1.11378	-1.68214	-1.0016	-0.617808	-2.00955	2.41216	3.652	1.05079	1.51102	-0.109853	0.058164	-1.41746	-0.503501	0.884037	0.734973	0.841712	-0.132083	3.4644	2.96434	3.58907	2.6262
-1.48076	-2.60356	-1.00982	-3.22846	0.0153304	-0.886685	-0.638607	-0.775327	-1.65179	-1.24899	-0.496389	-1.74058	2.37874	3.19316	0.956341	2.05459	-0.344308	0.272897	-1.38755	-0.181715	0.865202	0.698533	0.798423	0.0806734	3.33361	2.89067	3.56978	2.9963
-1.81404	-2.49295	-0.294356	-2.54643	0.0579284	-0.596823	-0.659479	-0.248121	-2.22729	-1.75699	-0.850495	-1.67441	2.66443	3.37362	1.1296	1.19129	-0.28995	0.672501	-1.1653	0.556875	0.744927	0.607971	0.928086	-0.205847	3.01567	2.91781	3.11486	3.29973
-1.61952	-2.53607	-0.350733	-2.85829	0.118774	-1.05601	-0.636943	-1.09991	-2.16672	-1.60108	-0.72246	-1.11795	2.41139	3.38876	1.24344	2.08675	-0.439894	0.837501	-1.39286	-0.793422	0.796551	0.75119	0.964521	0.227473	3.2676	3.05554	3.1193	2.148
-1.98657	-1.95587	-0.340826	-2.10488	0.195789	-1.00806	-0.366146	-1.07873	-2.30103	-1.02303	-0.676746	-1.61358	2.09827	3.5182	1.29088	1.97221	-0.421571	0.734509	-1.2427	-0.546986	0.54766	0.970093	1.00851	0.475814	3.25411	2.96489	3.69897	2.43494
-1.54035	-1.31605	-0.729699	-2.31809	-0.805666	-1.20234	-0.549842	-0.915474	-2.12916	-1.48087	-0.978496	-1.99922	1.678	3.06522	0.639721	2.09492	-0.0964808	0.102413	-0.282384	0.328761	0.877752	1.10655	0.613247	0.585268	3.58803	2.44442	3.40893	3.59133
-1.35675	-1.35924	-1.00163	-2.38175	-0.459709	-1.34737	-0.717131	-1.24815	-2.17552	-1.69729	-1.10374	-2.13536	1.40166	3.37246	0.640841	2.03009	-0.0921578	0.0306523	-0.858299	0.494811	0.729339	1.26366	0.422674	0.119915	3.54486	2.42963	2.73394	1.98683
-1.31522	-1.40433	-0.95301	-3.17511	0.604411	-1.37653	-0.705573	-0.901827	-1.77126	-1.8178	-1.00547	-1.89034	1.56388	3.37171	0.561394	2.97529	-1.18771	-0.116794	-0.9049	0.829351	0.711853	1.32986	0.433586	0.45276	3.64789	2.55611	2.78286	3.57677
-1.28815	-1.27346	-1.19512	-3.67235	0.649406	-0.95548	-0.761889	0.471888	-1.83553	-2.01038	-0.871233	-1.97195	1.25145	3.19073	0.857432	1.72896	-0.993119	-0.0915477	-1.25401	-0.616445	0.550039	1.13764	0.441813	-0.699359	3.4794	2.56257	2.6014	3.05704
-1.5269	-1.4426	-0.970166	-3.44716	0.428915	-0.883867	-0.733004	0.312222	-1.96086	-2.30103	-0.686981	-1.87072	1.11666	3.01674	1.32933	1.08394	-1.12143	-0.160823	-1.14445	-2.16105	0.529681	0.907998	0.686537	-0.348261	3.66365	2.26999	2.73144	3.60194
-1.56544	-0.994961	-1.0153	-3.37672	0.508711	-0.734274	-0.637793	0.337481	-2.06472	-2.239	-0.719208	-2.02742	1.15202	3.00529	1.37711	1.0346	-0.931911	-0.250557	-1.34925	-1.96768	0.52099	0.981362	0.686998	-0.753568	3.69897	2.17622	2.83423	2.53453
-1.53696	-0.98137	-0.611249	-3.39575	0.498655	-0.788055	-0.812381	0.381046	-2.05963	-2.27851	-0.754979	-2.22161	1.2265	3.04324	1.15929	1.39134	-1.027	-0.250798	-1.12783	-2.00187	0.562645	0.991512	0.815903	-0.323518	3.69897	2.08502	2.80174	3.49262
-1.6843	-1.05223	-0.619084	-3.6421	0.520977	-0.645529	-0.918926	-0.429848	-1.9506	-2.15523	-0.631962	-1.90024	1.35039	2.99634	1.3502	1.77267	-1.07086	-0.213659	-0.797258	-0.390451	0.521615	0.880116	0.864423	-0.239125	3.69075	2.02699	2.70099	3.2571
-1.56815	-1.4023	-0.652723	-3.52411	0.5434	-0.87196	-0.902403	-0.155959	-1.98836	-2.30103	-0.764027	-1.89225	1.29713	2.9412	1.52997	2.02238	-1.06674	-0.289419	-0.58517	-0.491907	0.551036	0.946111	0.914299	-0.33107	3.67724	2.35841	2.82715	2.99847
-1.5254	-0.844555	0.310937	-4.19216	0.653542	-0.778894	-0.657666	-0.492372	-2.09423	-2.25338	-1.25622	-2.16586	1.25438	3.42429	1.71275	2.51635	-1.23247	-0.198896	-1.35788	-0.242155	0.534879	1.07957	1.20069	-0.120507	3.69897	1.84137	2.68925	3.35837
-2.37288	-1.03107	-0.487497	-4.18622	0.327992	-0.745493	-0.699022	-0.851765	-1.87507	-1.49062	-0.857429	-2.14199	1.02615	2.95954	0.322761	1.82026	-0.915985	-0.205649	-1.4872	-0.308	0.0798756	1.01742	0.527607	-0.075912	3.24822	2.34567	2.62027	3.64115
-2.45577	-0.663134	-1.09137	-4.23079	-0.0519604	-0.482998	-0.739385	-0.679787	-1.70046	-2.30103	-1.59687	-2.17098	0.994997	3.46041	0.573159	1.89673	-0.932256	-0.292184	-1.38831	-0.171215	0.191549	1.31062	0.414915	-0.172779	3.44868	2.64617	2.72537	3.63013
-2.49492	-0.576905	-1.17807	-4.37071	0.467426	-0.499485	-0.964827	-0.893126	-1.96652	-2.30103	-0.994983	-1.74397	0.648149	3.4845	0.656181	2.10709	-1.62376	-0.0278004	-1.26022	0.104415	0.0122676	1.26717	0.287504	-0.191788	3.61961	2.47606	1.95224	3.29939
-2.48826	-0.387619	-0.908439	-4.18106	0.591027	-0.384289	-1.0189	-0.661779	-1.36503	-2.17155	-0.792086	-1.70408	0.622344	3.49504	0.298622	1.92405	-1.50904	-0.0777194	-0.884929	0.355314	-0.156493	1.33634	0.0536392	-0.403624	3.2325	2.58315	1.26844	3.17704
-2.28901	-0.507575	-0.75086	-4.44854	0.512228	-0.397184	-0.976373	-0.849673	-1.20906	-2.12369	-0.417616	-1.80938	0.485189	3.40575	-0.271461	1.82686	-1.44278	0.0306038	-1.30277	0.132372	-0.11548	1.24477	0.0967641	-0.447769	3.22453	2.5823	1.54561	3.04885
-2.06718	-0.303971	-0.828537	-5.30103	0.648075	-0.381891	-0.98632	-0.522818	-1.28325	-1.94901	-0.512924	-1.24247	0.320748	3.69897	-0.491411	2.45217	-2.15936	-0.260482	-1.25306	-0.849078	-0.170941	1.48804	0.110957	-0.401366	3.04582	2.66769	1.77731	3.58171
-2.12948	-0.462438	-1.5792	-4.63114	0.395856	-0.546351	-0.525028	0.353991	-1.22016	-1.67806	-0.957771	-2.1719	0.193242	3.67896	0.369841	3.65685	-1.89938	-0.336554	-1.18756	-1.85554	-0.0936025	1.53585	0.203903	-0.0114464	3.25508	2.77123	3.09227	3.40007
-2.02225	-0.629602	-2.04797	-5.18857	0.555006	-0.774934	0.0176134	0.289676	-1.2462	-1.35645	-1.23084	-2.30103	0.182081	3.49255	0.395568	3.33797	-1.86907	-1.08307	-0.648049	-0.992312	-0.166713	1.598	-0.128177	-0.558897	3.06402	2.81454	3.2926	3.1396
-1.95164	-0.884986	-1.92536	-5.09375	0.586917	-0.250981	-0.317298	-0.962534	-1.78128	-1.56399	-1.23148	-0.720568	0.482047	3.47585	0.49175	2.13809	-2.30103	-1.18991	-0.276956	-0.00755872	-0.0482221	1.27045	0.0888162	-0.947968	3.06863	2.7014	3.45724	1.84716
-2.00751	-1.20522	-1.80391	-4.53987	0.564171	-0.409368	-0.122704	-1.02037	-1.69943	-1.54197	-1.10248	-1.26238	0.422665	3.58577	0.462068	2.19697	-2.30103	-1.34303	0.173247	0.743597	-0.0405503	1.32632	0.0615656	-0.66134	3.18941	2.91731	3.62642	2.41083
-2.29083	-1.53989	-2.95335	-4.56502	0.606605	-0.168137	-0.393211	-1.03148	-1.78776	-1.59292	-0.833795	-1.37443	0.178583	3.28526	1.01256	2.31544	-2.12508	-1.60929	-0.594183	0.79439	-0.325811	1.01628	-0.115409	-0.650917	2.91625	2.8424	3.33315	2.37544
-2.30776	-1.78945	-3.09616	-4.07909	0.55591	-0.306225	-0.217747	-0.177912	-1.69995	-1.54322	-0.866605	-1.9967	0.124172	3.19689	1.14993	1.64377	-2.17592	-1.5358	-0.63824	0.938857	-0.316541	0.973367	-0.195904	-0.986022	3.03051	2.94439	3.3277	2.80102
-2.16511	-1.80696	-3.01533	-4.2755	0.594013	-0.311851	-0.605685	-0.0641135	-1.65122	-1.61305	-1.28485	-2.03258	0.292147	2.97547	0.878368	2.0105	-1.82065	-1.3152	-0.80156	0.992449	-0.207579	0.936054	-0.0299071	-0.87825	2.99486	3.08255	3.47634	3.037
-1.50223	-2.15575	-3.22756	-3.79841	0.341945	-0.120633	-0.80672	0.561414	-2.30103	-1.09551	-1.49025	-1.51493	0.268929	2.91771	0.642795	1.24012	-2.061	-1.42078	-1.02213	0.791053	0.174208	0.802034	-0.102759	-0.875753	3.27105	3.26616	3.36606	3.59736
-1.60532	-3.05885	-3.33075	-4.62184	0.353017	-0.667535	-0.610646	0.609271	-2.30103	-0.296432	-1.18633	-2.069	0.483925	2.59194	1.12459	1.84603	-2.1326	-1.73395	-1.00268	1.17498	0.127131	0.312558	-0.0374787	-1.09774	3.13276	2.16537	3.51642	3.65741
-1.62054	-3.21299	-3.50819	-5.06263	0.509791	-0.791755	-0.701356	0.482831	-2.30103	-0.555496	-1.43842	-1.91543	0.322494	2.51859	1.15505	2.76515	-2.15472	-1.5545	-0.939363	0.937771	-0.0421807	0.297075	-0.0247226	-0.816218	2.82169	2.27216	3.61166	3.69897
-1.18091	-3.06081	-2.21971	-5.19676	0.669591	-0.59581	0.294777	0.0527747	-2.27005	-1.05648	-1.05679	-2.01752	0.241922	3.15523	-0.00873626	2.79568	-2.18168	-1.35131	-1.7602	0.912677	0.163889	0.509219	-0.379087	-0.72037	3.21311	2.48051	3.12875	3.69897
-1.22992	-3.03427	-1.80447	-4.75238	0.614796	-0.766065	-0.228668	0.100391	-2.20442	-1.1059	-0.782711	-1.96998	0.283674	3.11257	1.64096	2.15383	-2.1812	-1.4382	-1.33682	1.26563	0.252173	0.680078	0.554517	-0.933179	3.35978	2.78411	3.64038	3.54427
-1.20013	-2.62934	-1.12364	-5.19936	0.329302	-0.274217	-0.292808	0.2535	-2.05879	-0.637141	-0.858362	-1.61231	0.251619	2.81792	1.78541	2.41075	-1.8781	-0.703289	-1.44041	0.288437	0.258333	0.616482	0.812104	-1.01987	3.2881	3.22363	3.48161	3.19062
-1.43652	-2.73443	-2.43913	-5.13673	0.343387	-0.357111	-0.464343	-0.158025	-2.10833	-0.443676	-2.07506	-1.45485	0.186728	2.55735	0.681956	2.69329	-1.97535	-0.7138	-1.34284	0.127526	0.30606	0.524279	-0.0412708	-0.656822	3.65042	3.22506	3.15522	3.24558
-1.33516	-2.76116	-2.54046	-5.24356	0.257047	-0.446966	-0.489305	-0.435596	-2.08147	-0.701715	-2.26736	-1.15701	0.0494778	2.54918	0.658036	2.90981	-2.2416	-0.507103	-1.2436	0.419837	0.275332	0.46509	-0.24653	-0.458742	3.57067	3.01843	2.6691	3.43714
-1.25485	-2.72409	-2.6441	-5.17295	0.196549	-0.179852	0.117334	-0.100076	-1.62189	-1.00002	-2.00932	-1.40038	0.0870143	2.33019	0.989634	2.19562	-2.14761	-0.975954	-1.05914	-0.221913	0.396973	0.356502	-0.365646	-0.743431	3.69897	3.10076	2.90811	3.52762
-1.41165	-2.48512	-2.37578	-5.29855	0.252923	-0.090313	-0.540629	-0.116966	-2.02182	-1.51615	-0.922705	-1.27234	-0.0166516	2.45752	1.15064	2.2254	-2.30103	-0.92037	-1.21064	-0.492334	0.289714	0.517875	0.248157	-0.820236	3.64963	3.33504	3.36843	3.32693
-1.76279	-2.21386	-3.22197	-5.04476	0.69897	-0.182124	-0.591865	0.225203	-1.79036	-2.16206	-1.4418	-1.29361	0.257825	1.98488	1.18402	2.54435	-2.01206	-1.47111	-1.32045	-2.00837	0.131323	0.561638	-0.323891	-0.508119	3.69897	3.56997	2.46973	3.20029
-1.94489	-2.24919	-3.00989	-4.92845	0.587911	-0.313135	-0.163803	-0.158586	-1.74736	-1.51301	-1.90521	-1.56953	0.080576	1.95065	1.22218	2.76902	-2.19556	-1.29185	-1.60044	-1.69107	0.0415664	0.584998	-0.277784	-0.335101	3.69897	3.55502	2.93975	3.09357
-1.70051	-1.93657	-3.71755	-5.00872	0.576839	-0.523677	0.252938	-0.120565	-2.01701	-1.42494	-1.56884	-1.42329	0.0940517	1.94865	2.10741	2.94242	-1.92767	-1.40484	-0.909188	-0.971055	0.00417515	0.762286	-0.161385	-0.358887	3.28615	3.46035	3.69897	3.46302
-1.73582	-2.323	-3.76065	-5.12305	0.69897	-0.20019	0.424179	-0.139826	-1.92016	-1.4845	-1.64705	-1.5263	0.077437	1.89171	2.30171	2.86673	-1.83637	-1.746	-0.801038	-0.605564	-0.0131942	0.492664	-0.185918	-0.506729	3.39738	3.46893	3.63077	3.27875
-1.64697	-2.52238	-3.45881	-4.96064	0.673084	-0.360804	0.680578	-0.102807	-1.9422	-1.38672	-1.70536	-1.63036	0.109292	1.55393	2.00185	2.88568	-1.81067	-1.53903	-0.750489	-0.43615	-0.00604469	0.40164	-0.236348	-0.550577	3.29593	3.58931	3.69897	3.06864
-1.21203	-2.61703	-3.48131	-5.12991	0.610693	-0.338567	0.526881	0.188034	-1.6075	-1.34292	-1.77875	-1.47935	-0.140032	1.39515	1.94278	2.73062	-2.06032	-1.73734	-0.681282	-0.107649	0.0181177	0.279776	-0.224041	-0.671274	3.05132	3.48141	3.69897	3.49992
-1.46266	-2.54611	-3.40359	-5.20678	0.69897	-0.362334	0.69897	0.0240544	-1.63593	-1.57668	-1.70328	-2.30103	-0.148692	1.39326	1.93504	3.24063	-1.99026	-1.70558	-0.606211	-0.393885	-0.0485794	0.298622	-0.263624	-0.506899	3.20535	3.43494	3.69897	3.27583
-1.51328	-2.50996	-3.23517	-5.23912	0.344838	-0.348158	0.359088	0.15156	-1.27145	-1.56278	-1.6437	-2.04199	-0.254585	1.24558	1.9028	3.51391	-1.7729	-1.70855	-0.261234	0.282337	0.0439553	0.26083	-0.18183	-0.410011	3.32137	3.4434	3.59636	3.66094
-1.60259	-2.43049	-3.15662	-5.19633	0.23027	-0.456439	0.389901	-0.236815	-1.11246	-1.56709	-1.52867	-1.88511	-0.323242	1.34597	2.12218	3.4369	-1.69709	-1.78824	-0.351709	0.276232	0.0605732	0.408705	-0.0425115	-0.325365	3.39798	3.53758	3.69666	3.43953
-1.55206	-2.4084	-2.75393	-5.0885	0.138871	-0.276535	-0.0952185	-0.780735	-1.09399	-1.63337	-1.54989	-2.04422	-0.340737	1.54514	1.4873	2.3011	-1.7593	-1.82546	0.352227	1.23341	0.094181	0.411562	-0.0803342	-1.00236	3.39942	3.54812	3.536	2.75502
-1.39467	-2.36014	-2.84471	-4.85294	0.595582	-0.212786	0.0542567	-0.629957	-0.862121	-1.70035	-1.31013	-2.30103	-0.60416	1.39805	2.46265	2.64907	-1.73545	-1.95201	-0.352243	1.46195	-0.155595	0.270348	0.311881	-0.95454	2.98714	3.28545	3.69735	2.60559
-1.5387	-1.91659	-2.53057	-4.81405	0.189575	0.104876	0.213231	-0.545155	-0.321262	-1.82043	-1.58494	-2.30103	-0.974817	1.43372	2.24432	3.47258	-1.68793	-1.92577	-0.683579	2.18979	-0.293506	0.405073	0.265504	-0.411996	2.64026	3.5654	3.58077	3.69897
-1.63449	-1.95297	-2.73184	-3.47311	0.152823	0.121737	0.242743	-0.723832	-0.450271	-1.77964	-1.64802	-2.2584	-0.989933	1.3801	2.12041	1.12303	-1.6359	-1.8894	-0.496828	1.95381	-0.381909	0.381911	0.110132	-1.67385	2.49805	3.60382	3.51222	1.4567
-1.67394	-1.73213	-3.13331	-4.49299	0.209719	0.30018	-0.168923	-1.38798	-0.554746	-1.69503	-1.3554	-1.73964	-0.940346	1.60052	1.35463	2.96183	-1.57659	-1.71445	-0.287039	1.83853	-0.334606	0.410529	-0.0973907	-0.403997	2.67369	3.41329	3.64329	2.82737
-1.62298	-1.7109	-2.9718	-5.20421	0.441623	0.326545	0.103462	-0.964963	-0.476121	-1.70019	-1.60651	-1.93569	-0.980381	1.59815	2.37849	3.07257	-1.74448	-1.77644	-0.74206	2.40962	-0.344161	0.418084	0.184552	-0.719417	2.77993	3.41855	3.5214	3.47485
-2.13832	-0.459393	-3.1598	-5.05746	0.615935	-0.430458	-0.336676	0.352846	-0.417888	-1.69805	-1.67554	-1.82268	-0.675897	0.383598	2.04766	2.61495	-1.77239	-1.84459	-0.77967	2.78199	-0.393426	0.422949	0.250971	-1.21302	3.17677	2.45997	3.69605	3.37987
-2.28798	-0.480036	-3.00217	-5.27427	0.45024	-0.371575	-0.095595	0.294005	-0.198147	-1.71296	-1.54328	-1.79491	-0.622732	0.0691647	2.01504	2.30055	-1.80086	-1.77953	-0.778461	2.65743	-0.43421	0.289489	0.177375	-1.43748	3.05488	2.4204	3.69897	3.36559
-2.27277	-0.225378	-3.25468	-4.41091	0.530107	-0.338991	-0.328476	-0.258644	-0.128506	-1.0868	-1.69072	-2.16297	-0.549485	-0.573207	1.84155	2.72866	-1.73965	-1.61769	-0.945716	-0.120173	-0.447919	0.401128	0.127131	-0.432406	3.0173	2.80476	3.65714	2.89332
-2.30936	-0.432453	-2.86787	-4.32412	0.509798	-0.538129	-0.608855	-0.301636	-0.0655662	-0.817006	-1.69811	-2.00465	-0.551932	-0.271883	1.42559	2.81992	-1.75092	-1.46304	-0.42802	-0.12344	-0.416569	0.614433	0.0395093	-0.366537	3.12704	3.31779	3.12601	2.77914
-2.32523	-0.499853	-2.6444	-4.30225	0.370781	-0.608904	-0.882808	0.0123478	-0.232369	-0.710732	-1.58113	-1.72879	-0.593588	-0.343862	1.36992	2.53755	-1.59907	-1.3967	-0.69763	-0.674164	-0.408241	0.610561	0.347806	-0.367475	3.12933	3.32464	3.39626	3.33442
-2.05501	-0.466636	-2.42019	-4.3309	0.69897	-0.515009	-0.763115	-0.630261	-0.28248	-1.29555	-2.06002	-1.75117	-0.566885	0.245202	1.4652	2.32605	-1.40196	-1.66257	-0.958821	-1.00834	-0.384949	0.515474	0.399506	-0.312833	3.12921	2.75883	3.36015	2.72741
-1.94596	-0.404739	-2.54266	-4.54831	0.69897	-0.387761	-0.780565	-0.00479097	-0.122976	-1.37774	-1.93397	-2.26374	-0.533552	0.218352	1.43662	2.37382	-1.53585	-1.58003	-0.926946	-0.871291	-0.428383	0.451502	0.380235	-0.660638	2.84174	2.70228	3.42305	2.97368
-1.96957	-0.112966	-2.22728	-4.63369	0.65864	-0.801887	-0.407885	0.101135	-0.0872849	-1.34131	-2.30103	-2.17284	-0.730212	0.235185	1.59214	2.70206	-1.42813	-1.17476	-1.20147	-1.62443	-0.50623	0.573414	0.376312	-0.518143	2.75196	2.28405	3.43042	2.74602
-2.09927	0.00548939	-1.46714	-4.58945	0.599832	-0.140996	-0.454677	0.264112	-0.146426	-1.68816	-2.30103	-2.28812	-0.684802	1.05371	1.53638	2.59055	-1.44478	-1.01538	-0.872212	-2.24001	-0.602366	0.722492	0.639192	-0.215587	2.60378	2.7045	3.50014	3.58737
-1.90322	-0.0695125	-1.30477	-4.66883	0.660309	-0.279612	-0.264917	0.0921695	-0.186822	-1.72312	-2.30103	-2.26629	-0.662728	0.999681	1.45136	2.31342	-1.49792	-1.19869	-0.72296	-2.22374	-0.545689	0.773789	0.581913	-0.249626	2.56629	2.85396	3.51045	3.69897
-1.86644	-0.266524	-1.24601	-4.79147	0.66769	-0.140569	-0.0129176	0.539123	-0.157811	-1.56902	-1.42264	-2.06043	-0.634568	1.26376	0.956986	3.6613	-1.44648	-0.822388	-1.02723	-1.8682	-0.537214	0.712547	0.406867	-0.0829874	2.5662	2.82087	3.62125	3.50693
-1.97305	-0.674688	-2.06941	-4.42514	0.69897	-0.850331	-0.0141462	0.69897	-0.0343473	-2.00283	-1.31045	-2.0542	-0.529105	1.01336	1.28547	3.68952	-1.34492	-1.23838	-0.917416	-2.14828	-0.555476	0.882682	0.237348	0.106945	2.55834	3.087	3.68619	3.69897
-1.96088	-1.26407	-2.14437	-4.189	0.69897	-0.805605	-0.202498	-0.981545	-0.0773856	-1.86006	-1.18524	-1.67721	-0.527437	1.41752	1.40693	2.89543	-1.35172	-0.90859	-1.05153	-0.500159	-0.546431	0.734493	0.266083	-0.0881305	2.56831	2.99292	3.44712	2.16042
-1.97117	-1.10076	-2.2437	-4.44376	0.650774	-0.762431	-0.126632	-0.327832	-0.169793	-1.86015	-2.04205	-2.08849	-0.572943	1.47839	1.71146	2.41066	-1.36407	-0.793579	-1.15058	-0.535196	-0.587094	0.685313	0.254669	-0.467373	2.50981	2.70056	3.3477	2.93809
-2.07988	-0.497796	-2.70938	-5.30103	0.571525	-0.379964	-0.274696	-0.314166	-0.0775766	-2.10869	-2.30103	-2.04199	-0.448418	1.6864	1.81238	3.08045	-1.23676	0.335977	-1.26311	-0.797569	-0.558669	0.830745	0.17323	-0.650188	2.58259	3.25059	3.28259	2.63156
-2.23347	-0.48331	-1.69677	-5.30103	0.551584	-0.395821	-0.172155	-0.321427	-0.129882	-1.86064	-1.78892	-2.16134	-0.346732	1.67301	1.45069	3.00906	-1.17459	0.319308	-1.20968	-0.874704	-0.585985	0.815899	0.305018	-0.697855	2.58077	3.16202	3.08187	2.57052
-2.07647	-0.234404	-1.88731	-5.04647	0.515585	-0.940194	0.0477303	-0.522604	-0.254242	-1.59546	-2.30103	-1.91705	-0.386968	1.43501	1.63008	3.22729	-1.10984	0.225353	-1.0179	-0.769745	-0.45192	0.910919	0.312442	-0.3622	2.75661	2.79261	3.49544	2.639
-2.06106	-0.756729	-1.81179	-4.64594	0.645241	0.356972	0.356125	-0.500071	-0.446756	-2.06366	-2.19816	-1.98105	-0.386437	1.12596	1.64366	2.88413	-1.16212	-0.0365385	-0.8173	-0.234993	-0.568458	0.494785	0.206467	-0.576181	2.57602	3.47654	3.39488	2.16375
-2.06275	-0.713723	-0.276172	-4.56223	0.635995	0.27935	0.195958	-0.69392	-0.326067	-2.02626	-1.92669	-1.70876	-0.458471	1.04923	1.61119	2.48215	-1.13494	-0.164619	-1.14926	-0.161751	-0.59459	0.482601	0.859387	-0.585829	2.50828	3.38723	3.60941	2.17891
-2.21998	-0.515057	-0.640967	-4.64821	0.69897	0.409289	-0.0990416	-0.911109	-0.262613	-1.46648	-1.76379	-1.90946	-0.595775	1.13969	1.3113	2.27309	-1.07316	-0.474945	-1.40209	-0.119216	-0.664157	0.654387	0.740576	-0.496426	2.61285	3.59336	3.57412	2.47389
-2.08177	-0.48229	-0.503498	-4.58952	0.470701	0.400933	-0.759586	-1.00465	-0.375969	-1.31763	-2.18073	-1.94547	-0.66056	1.17299	0.52655	1.97783	-1.4383	-0.45446	-1.20964	-0.183513	-0.562276	0.701027	0.764104	-0.489674	2.61161	3.69897	3.26729	2.5894
-1.85255	-0.048493	-0.290979	-4.82034	0.164713	0.479331	-0.423705	-0.625875	-0.706666	-1.85537	-2.15474	-1.35693	-0.634652	1.33891	0.883856	2.30834	-1.4408	-0.734642	-0.899006	-1.06747	-0.489735	0.805043	0.677125	-0.463415	2.31544	3.4192	3.0223	2.76204
-1.81256	0.293166	0.397928	-4.96441	0.182694	0.558915	0.189802	0.681955	-0.843542	-2.24556	-1.70553	-1.72316	-0.582319	1.25353	0.172311	2.37686	-1.53235	-0.852512	-0.439753	-0.0170995	-0.478197	0.945605	0.70614	-1.41749	2.27795	3.63159	3.54712	2.06669
-1.7862	0.31172	0.292684	-4.36517	0.12607	0.640199	0.293007	0.440286	-0.828124	-2.30103	-1.69168	-2.01861	-0.674197	1.217	-0.0220908	2.44358	-1.49882	-0.999952	-0.0815026	0.0873448	-0.57992	0.945042	0.646573	-0.582273	2.0089	3.67465	3.67868	3.5643
-1.70724	0.131532	0.179394	-4.30986	0.110576	0.69897	0.262676	-0.0463703	-0.845187	-2.13971	-1.428	-1.69671	-1.19998	1.22943	-0.208662	2.31304	-1.74897	-1.11632	-0.320089	-0.522231	-0.489451	0.877609	0.500378	-0.319446	2.29807	3.62209	3.33809	3.69897
-1.48334	0.363475	-0.0640531	-5.17186	-0.132041	0.116475	-0.04816	-0.981241	-0.953177	-1.70087	-0.68454	-2.03388	-1.14668	1.28781	-0.223119	3.24277	-1.82023	-1.07892	-1.48486	-0.130903	-0.325553	1.11944	0.603646	-0.916308	2.27148	3.64208	3.52333	0.816359
-1.38092	0.569565	0.60617	-4.89793	0.053973	0.0891807	-0.270664	-1.04564	-0.990413	-1.88827	-0.965215	-2.20365	-1.24177	1.25758	0.387208	3.44017	-1.79293	-1.01031	-1.19046	-0.162152	-0.386279	1.17099	1.01094	-0.494602	2.1922	3.54822	3.59966	1.27071
-1.43203	0.250325	0.69897	-5.05727	0.193901	0.42423	-0.138175	-0.838878	-0.873804	-1.49539	-1.03651	-2.30103	-1.15101	1.12189	0.452529	3.49197	-1.84151	-1.00459	-1.28131	-0.23206	-0.464214	0.94959	1.02676	-0.683963	2.14216	3.63065	3.67302	1.17115
-1.42709	0.375868	0.69897	-5.03119	0.245367	0.571767	-0.132561	-1.03474	-0.750489	-1.91817	-1.38271	-2.30103	-1.23691	0.921465	0.427131	3.69897	-1.70813	-1.35864	-1.50318	-0.175503	-0.542736	0.805331	1.03151	-0.495941	2.00022	3.39364	3.69897	1.14907
-1.70245	0.316509	0.595794	-5.14358	0.248162	0.393454	-0.246066	-0.441559	-0.780756	-2.08563	-1.3431	-1.49073	-1.20923	1.34435	0.462926	3.37002	-1.72481	-1.33049	-1.58059	-1.40729	-0.765116	0.965554	1.04028	-0.315526	1.74559	3.38132	3.65776	2.53334
-2.00151	0.451512	-0.0141816	-4.75956	0.403745	-0.223019	-0.441848	-0.397776	-0.730485	-2.30103	-0.837588	-1.40108	-0.878936	1.12613	0.166507	3.35166	-2.04111	-1.36554	-1.15421	-1.52997	-0.815948	1.21993	0.76137	-0.204516	1.92384	3.62004	3.37434	2.45578
-1.78898	0.647618	0.0471151	-4.997	0.663749	-0.407044	-0.467763	-0.219299	-1.24314	-1.38833	-0.929364	-2.19279	-0.981691	1.18056	0.153446	3.15636	-2.27863	-1.4651	-0.983732	-0.639321	-0.880708	1.28754	0.764522	-0.318779	1.77676	3.30401	3.33671	3.30645
-1.80156	0.667755	-0.202429	-5.01203	0.523611	-0.178709	-0.573739	-0.467609	-1.4643	-1.57689	-0.762208	-1.86022	-0.929899	1.32241	0.309947	3.20268	-2.30103	-1.47028	-1.29354	-0.471437	-0.825402	1.23861	0.746882	-0.0769452	1.824	3.25222	3.24478	3.61117
-1.76221	0.69897	0.178061	-4.78747	0.256097	-0.485642	-0.691099	0.191258	-1.8211	-1.46855	-0.431497	-1.92537	-0.730027	1.35647	0.337517	2.58825	-2.11897	-1.40724	-0.96681	-0.72886	-0.613599	1.4083	0.971196	-0.529891	2.01308	3.37679	3.39582	3.57153
-1.85905	0.688302	-0.564065	-4.60555	0.0984741	-0.339531	-0.630374	-0.139993	-1.40217	-1.14346	-0.50035	-2.25384	-0.514348	1.15399	0.242032	2.21703	-2.23312	-0.893082	-1.14116	-0.75001	-0.56759	1.29683	0.702928	-0.6133	2.01694	3.4893	3.46151	3.1641
-1.88543	0.562358	-0.105564	-4.71718	0.0106222	-0.554432	-0.688553	-0.0177898	-1.17269	-1.20757	-0.57342	-2.08534	-0.21854	1.15693	0.784509	2.17129	-2.2536	-0.968507	-1.36608	-0.771105	-0.527986	1.30061	0.878207	-0.838132	1.84586	3.35798	2.95413	2.88987
-1.86846	0.42198	-0.127186	-4.50914	-0.0446409	-0.949709	-0.554961	-0.324016	-1.27253	-1.44587	-0.605792	-2.13498	-0.0814392	2.09215	0.574347	1.85261	-1.96582	-0.383697	-1.49603	-0.761029	-0.438953	1.38171	0.793218	-0.694515	1.94454	2.51347	3.06111	2.97756
-1.87125	0.628633	-0.340098	-4.46381	-0.13736	-0.430332	-0.491115	-0.348628	-1.29769	-1.38842	-1.79568	-2.15895	-0.117863	2.37037	0.619632	1.69433	-1.77593	-0.193352	-1.1602	-0.82075	-0.385849	1.43569	0.713103	-0.730198	2.04354	2.87696	3.23534	2.95034
-1.63797	0.658343	-0.707153	-3.64921	0.00781177	-1.28879	0.34293	0.0250354	-1.122	-0.671733	-2.06479	-1.81305	-0.318921	2.3701	0.384619	1.07682	-2.04008	0.206348	-1.7152	-0.998842	-0.343939	1.56873	0.387502	-0.64003	2.15675	2.49329	3.68382	3.30091
-1.68808	0.69897	-0.547412	-3.62495	0.0585589	-1.2537	0.051789	0.203935	-1.12472	-1.16218	-2.14888	-1.63436	-0.346385	2.41944	0.381945	1.10827	-2.09249	0.584373	-1.46724	-0.861271	-0.32472	1.59393	0.335825	-0.561819	2.33217	2.86089	3.09762	3.62479
-1.69725	-0.0819424	0.433511	-3.64036	0.097587	-0.63422	0.256352	-0.476855	-1.06595	-2.15339	-2.22546	-1.91769	-0.262208	1.95484	0.7548	1.28172	-1.99807	0.541321	-1.77236	-0.583879	-0.342187	1.17833	0.773427	-0.319153	2.27411	3.46729	3.40183	3.3802
-1.96566	0.497869	-1.12729	-2.81606	0.0913081	-0.343791	0.471494	-0.408475	-1.48747	-1.99259	-1.72606	-1.55906	-0.29891	2.04173	0.724959	0.868828	-2.23584	-0.00869018	-1.34289	-0.78204	-0.383334	1.31052	0.270087	-0.141745	2.42813	3.1403	3.69897	3.38557
-1.98154	0.456489	-1.89268	-2.31093	0.0928855	0.325883	0.268449	-0.697591	-1.4699	-2.17374	-2.19184	-1.98523	-0.225096	1.87	0.733437	1.07904	-2.30103	-0.116737	0.130819	-0.346321	-0.398388	1.17937	-0.253118	0.286919	2.37075	3.51497	3.02341	3.66536
-1.97176	0.25697	-2.04219	-2.77726	0.0825448	0.389568	-0.417273	-0.640058	-1.41494	-1.96081	-1.52559	-1.99105	-0.211912	1.5075	0.989357	2.31243	-2.17589	0.120373	0.261784	-0.141965	-0.407375	0.94204	-0.00529493	0.316606	2.31604	3.54532	3.07256	3.20764
-1.86062	0.460745	-1.58049	-2.84883	0.127338	0.295774	-0.955096	-0.834886	-1.55729	-1.94577	-1.78103	-1.90307	-0.326516	1.78663	1.20307	2.83911	-2.30103	0.0285103	0.295622	-0.294761	-0.478045	1.11126	0.120393	0.547804	2.161	3.45089	2.16033	3.06768
-1.7169	0.161784	-2.19331	-2.77552	0.170447	0.198195	-1.06469	-0.986017	-1.45876	-1.78071	-2.17814	-1.90944	-0.295728	1.78889	1.28646	2.71221	-2.21489	-0.0987782	0.406729	-0.254454	-0.479325	1.02814	-0.0206347	0.557399	2.02774	3.32783	2.24427	2.92635
-1.96675	-0.549702	-2.68474	-3.08262	0.0959187	0.0659269	-1.12098	-1.25557	-1.23172	-1.4424	-1.9269	-1.60716	-0.300134	2.32619	1.25756	2.47364	-2.06964	-0.623536	0.491009	-0.324278	-0.420904	1.0767	-0.179617	0.589224	2.33549	3.37702	2.30977	3.10594
-2.06951	-0.560543	-2.97033	-3.2244	0.0356018	-0.0707093	-1.33472	-1.07061	-1.25445	-1.4151	-1.32912	-1.50291	-0.380323	2.41104	1.88889	2.70242	-2.04402	-0.666379	0.752019	-0.175639	-0.47005	1.0623	-0.20102	0.687604	2.34486	3.11324	1.90869	3.69897
-2.02043	-0.659488	-2.18628	-3.31277	-0.059629	-0.299677	-1.12659	-0.964298	-1.3117	-0.886314	-1.58172	-1.29932	-0.382627	2.29207	1.53871	2.71466	-1.93845	-0.468446	0.517724	-0.113496	-0.413011	1.04748	0.0700785	0.581403	2.36306	3.10204	2.25717	3.62385
-2.15965	-0.683902	-2.38083	-2.57451	0.00512901	-0.277485	-1.23892	-1.06508	-1.31522	-1.01454	-1.88671	-1.47328	-0.280945	2.2258	1.29534	2.43845	-1.95996	-0.44701	0.201233	0.371961	-0.495705	1.0378	0.034861	0.540148	2.28949	3.18372	2.18849	3.16997
-2.18606	-1.13521	-2.03602	-4.00331	-0.128959	-0.39729	-0.908924	-0.28054	-1.18404	-0.997769	-1.55517	-2.0329	-0.218038	2.14915	1.21506	1.6664	-1.64286	-0.17881	0.0285468	0.538777	-0.493779	0.963835	0.0116677	-0.881491	2.178	3.49298	2.1615	2.60264
-2.48997	-2.02096	-1.84179	-3.73442	0.390138	-0.244135	-1.01229	0.0744032	-0.960154	-1.0345	-1.65051	-2.13593	-0.108237	2.13739	1.56071	0.964442	-1.71987	-0.397729	-0.155032	0.731764	-0.612341	0.578935	0.268742	-1.10648	2.50168	3.32596	2.15208	2.81977
-2.44519	-2.22071	-2.09051	-3.64284	0.385193	-0.323956	-1.01962	0.15453	-0.987606	-1.19343	-1.54587	-2.22054	-0.143257	2.36389	1.51476	1.00256	-1.6664	-0.331403	-0.0944475	0.706673	-0.622466	0.635789	0.175083	-1.10445	2.41891	3.39359	2.18801	2.77518
-2.41593	-2.36671	-1.9946	-3.42921	0.244223	-0.526033	-0.814373	0.130832	-0.934644	-0.966476	-1.58466	-2.10139	-0.353217	2.45009	1.72355	1.08718	-2.08603	-0.161819	-0.156265	0.944973	-0.561613	0.731958	0.431367	-1.04507	2.58478	3.60096	2.90517	2.70701
-2.40584	-2.40267	-1.8468	-3.70762	0.662686	-0.89608	-0.607358	-0.409459	-0.649384	-0.643752	-1.40028	-2.30103	-0.108384	2.49875	1.80119	1.49823	-2.26949	-0.483738	-0.358544	1.60969	-0.647551	0.824268	0.393577	-1.09227	2.46862	3.30865	2.74666	2.51588
-2.39397	-2.2847	-2.35914	-4.07817	0.645251	-0.997411	-0.777177	0.278856	-0.691359	-0.494819	-1.88458	-1.85562	-0.15849	2.39569	1.55715	1.57697	-2.30103	-0.530997	-0.336353	2.18852	-0.646938	0.766228	0.0050818	-1.90181	2.45166	2.95993	2.17292	1.5594
-2.35341	-2.59432	-0.109063	-4.18369	0.401276	-0.751916	-0.325323	-0.249322	-0.727812	-0.225018	-2.10521	-1.98564	-0.302652	2.48657	1.64481	1.39232	-2.28577	-0.563043	-1.03742	2.38862	-0.539267	0.562637	0.919764	-1.83829	2.63259	2.80804	2.97711	1.97242
-2.33364	-2.5172	-1.23626	-3.92216	0.240474	-0.759768	-0.227135	-1.5225	-0.614047	-0.196287	-1.49017	-1.49599	-0.239062	2.5409	1.59058	1.43221	-1.94283	-0.601709	-2.25742	2.90346	-0.572897	0.605812	0.835046	-1.85679	2.37214	2.77241	3.46358	1.15334
-2.48728	-2.56595	-1.17778	-4.23381	0.69897	-0.792301	-0.143567	-1.57689	-0.574348	-0.332525	-1.29577	-1.95711	-0.368232	2.3928	1.76061	1.77632	-1.68182	-0.69498	-1.64365	2.76873	-0.87474	0.656597	0.796851	-1.79	2.25935	3.0888	3.69897	1.25439
-2.53503	-2.55039	-1.31204	-5.30103	0.6676	-0.765655	-0.168298	-0.752098	-0.62668	-0.304659	-1.33733	-1.64624	-0.373829	2.06505	1.92274	2.75414	-1.67091	-0.795625	-1.53431	1.75132	-0.768946	0.558902	0.803926	-0.732547	2.52637	3.12048	3.69897	3.55481
-2.59452	-2.13771	-0.757692	-5.29994	0.512167	-0.722141	0.101458	-0.711525	-0.511331	-0.136949	-1.24323	-1.50238	-0.322662	1.61702	2.38247	2.82525	-1.5267	-1.27	-1.94769	1.66671	-0.798827	0.573359	1.06668	-0.68845	2.39601	3.12019	3.60142	3.56279
-1.8815	-2.25984	-1.02005	-4.89385	0.0871778	-0.670938	-0.447387	0.25614	-1.67837	-0.112344	-1.67035	-1.76046	-0.755184	1.82185	2.54288	2.42673	-2.15167	-1.0919	-1.00194	0.45995	-0.923229	0.54916	0.907304	-0.791596	1.31447	3.06405	2.76837	3.53159
-2.10931	-2.44387	-1.66662	-5.11251	-0.0315502	-0.557312	0.103417	0.127853	-1.43121	-0.248588	-2.28101	-1.43315	-0.626318	2.19232	3.4082	2.11816	-2.19755	-0.955245	-0.910724	1.18756	-0.983184	0.593832	1.02926	-1.06078	1.28519	3.19017	3.68852	3.63239
-1.9218	-2.561	-1.63869	-5.13671	0.519152	-0.529243	-0.0180166	0.324371	-0.990456	-0.228671	-2.21581	-1.26992	-0.742245	2.15375	3.51889	1.95959	-1.99891	-1.39946	-0.43933	1.31375	-1.06754	0.591427	1.04685	-1.328	1.35139	3.29199	3.54266	3.25647
-2.05599	-2.66072	-1.83248	-4.96072	0.419182	-0.257517	-0.191108	-0.879337	-1.11934	-0.299761	-2.30103	-1.63419	-0.730669	2.3292	2.68184	2.31658	-2.08249	-1.03107	-0.54738	3.1227	-1.06357	0.506717	0.587515	-1.26659	1.42766	3.32013	2.94298	3.09813
-2.19808	-2.59238	-1.77181	-3.11383	0.413772	-0.489065	-0.187635	0.550983	-0.996785	-0.22382	-2.30103	-1.83965	-0.657629	2.17015	2.73864	0.525546	-2.20387	-0.88585	-0.389089	0.143985	-1.11938	0.585549	0.662481	-1.55028	1.42159	3.44592	3.10979	1.69803
-2.1069	-2.16087	-2.5041	-3.75473	0.495909	-0.609757	-0.297617	-0.505813	-0.851336	0.0362256	-1.10796	-1.41673	-0.762152	2.55588	3.07349	1.23177	-2.06344	-0.849944	-1.45183	-0.249857	-1.00531	0.808623	0.705398	-1.11011	1.66178	3.125	3.22766	1.52367
-2.23735	-1.81789	-1.61894	-3.3135	0.504086	-0.553342	-0.347963	-0.466679	-0.901477	0.384212	-1.09997	-1.74725	-0.4787	2.52272	2.96229	1.00205	-2.30103	-0.726978	-1.40368	-0.574911	-1.02539	0.960711	1.10143	-1.4264	1.62938	3.33795	3.61288	0.524496
-2.1102	-2.28332	-1.34564	-3.72565	0.69897	-0.282102	-0.340504	-0.717348	-0.951838	0.0513185	-0.977815	-1.77527	-0.486113	2.73492	3.06378	1.27468	-2.11652	-1.00936	-1.16885	-0.320586	-0.968992	0.868096	1.20816	-1.40344	1.73173	3.58564	3.61267	0.568185
-2.2115	-2.36456	-1.02017	-4.63989	0.664076	-0.417564	-0.54109	0.258395	-0.799908	-0.170124	-1.28582	-1.39223	-0.543552	2.92461	2.25554	1.59785	-2.07433	-0.945862	-1.56762	-0.234423	-0.975104	0.948389	1.05671	-1.70532	1.85003	3.63503	3.1964	1.51324
-2.28725	-2.60878	-0.850276	-5.07813	0.69897	-0.551368	-0.452939	-0.0434805	-0.838599	-0.131514	-1.12799	-1.74517	-0.622444	3.09551	2.37645	2.36408	-2.1473	-0.885276	-1.38042	0.134993	-1.01892	0.971692	1.06376	-1.27771	1.87915	3.61918	3.1106	2.18388
-2.3418	-2.83177	-0.478221	-5.29503	0.522697	-0.39406	-0.682543	-0.522634	-0.82193	-0.0434623	-1.03251	-0.786153	-0.492807	2.85579	2.41656	2.21727	-1.88433	-1.00943	-0.825774	0.120442	-0.990443	0.693174	1.23025	-0.910536	1.8388	3.38578	2.97971	2.7429
-2.19419	-3.29619	-0.482511	-3.85401	0.337301	-0.426516	-0.735359	-0.191379	-0.702351	0.246553	-1.11945	-1.96036	-0.700233	2.84919	2.53237	1.67919	-1.82205	-1.03816	-0.7287	0.432567	-0.95086	0.620274	1.27281	-0.475099	1.73784	3.59825	2.96548	3.51094
-1.99585	-3.15075	-0.515741	-3.737	0.0974725	-0.314426	-0.975453	-0.133725	-0.633398	-0.161681	-1.09493	-2.259	-0.788628	2.63463	2.62792	1.73022	-1.80971	-0.984548	-0.48813	0.333107	-0.874649	0.517625	1.35491	-0.495151	1.54383	3.50079	2.87582	3.32102
-2.03263	-3.26746	-0.0099561	-4.36447	0.111131	-1.23621	-0.999098	-0.541512	-0.709509	0.096545	-0.697896	-1.78453	-0.832653	3.27357	3.69897	1.53895	-1.88947	-0.447519	-0.0257311	0.633258	-0.88823	0.711772	1.8372	-0.714798	1.58413	2.55773	2.94528	3.22797
-2.08277	-3.50153	-0.285727	-3.73981	-0.283795	-1.1528	-1.07588	-0.149698	-0.701459	0.337713	-0.824947	-1.71796	-0.591984	3.55827	3.63951	1.31967	-1.34161	-0.639738	-0.553508	1.03739	-0.693963	0.705954	1.80948	-0.686601	1.65733	2.47138	2.80593	3.49721
-2.02406	-3.52969	-0.226056	-3.88915	-0.432013	-0.864899	-0.901751	0.268246	-0.598691	0.403709	-0.73868	-2.22407	-0.809901	3.69897	3.44795	1.299	-1.38295	-0.898552	-0.808261	0.475911	-0.35666	0.744676	1.63714	-0.722065	2.38926	2.76077	2.56302	3.69897
-1.86538	-3.75523	-0.226636	-3.89484	-0.495517	-0.862168	-1.0783	-0.130303	-0.629981	0.311684	-1.00453	-1.76611	-0.583752	3.36079	3.41633	1.15458	-1.26793	-0.548868	-0.700547	0.543327	-0.383135	0.519056	1.56747	-1.16017	2.01801	2.82284	2.14791	2.46576
-1.9678	-2.84948	-0.025962	-4.09329	-0.233273	-0.291849	-1.0806	0.168922	-0.643294	-0.125766	-0.788682	-1.63435	-0.587235	3.66446	3.4966	1.59445	-0.976147	-0.713809	-0.944515	0.432708	-0.558607	0.992605	1.53527	-1.12808	1.98118	3.69897	1.59699	2.59068
-2.08322	-0.858434	0.456946	-4.85891	-0.22222	-0.527984	-0.906901	-0.204468	-0.456543	-0.362998	-1.23192	-2.30103	-0.690922	3.34646	3.69897	2.56984	-1.09606	-0.372053	-1.10898	-0.0129807	-0.613155	1.59452	1.77543	-0.756568	2.00689	3.69897	1.91167	2.77887
-2.07565	-0.695678	-0.498289	-5.13027	0.0644879	-0.650365	-0.0186934	-0.104336	-0.26568	-0.297104	-1.65863	-2.01052	-0.565268	3.59448	3.58252	2.39639	-1.05853	-0.309326	-1.89859	0.454299	-0.754947	1.70225	1.59104	-0.751139	1.8438	3.46403	3.60555	3.5231
-2.06229	-0.50269	-1.71652	-5.30103	0.236681	-0.641781	-0.156605	0.367099	-0.208946	-0.635083	-2.19686	-1.69109	-0.516313	3.64644	2.9928	2.55062	-1.01613	-0.339697	-0.886271	-0.0999132	-0.727759	1.60976	0.830177	-0.87987	1.99742	2.94878	3.28583	3.52993
-1.99214	-0.335879	-1.57299	-4.40247	0.212784	-0.495982	-0.0454941	-0.235786	-0.126641	-1.24733	-2.30103	-2.11907	-0.58487	3.36675	3.012	3.42762	-0.93917	-0.548886	-1.03228	-0.507653	-0.705869	1.58795	0.862932	-0.094031	2.00931	3.10226	3.32116	3.0393
-2.03151	0.129719	-1.6028	-4.37921	0.137455	-0.528279	0.103071	-0.381495	-0.153246	-0.898346	-2.27055	-1.96576	-0.561314	3.67136	2.98236	3.34323	-0.938035	-0.709692	-0.640208	-0.693097	-0.736364	1.83684	0.81412	-0.0233699	1.90595	2.97143	3.43661	3.02421
-2.10331	0.320107	-1.42665	-4.41995	0.174429	-0.732662	-0.07441	-0.388449	-0.111914	-1.5488	-2.01172	-2.04293	-0.595101	3.65114	3.10689	3.36734	-1.06165	-0.736052	-0.508544	-0.431215	-0.734932	1.97476	0.987604	0.0288192	2.01631	3.01117	3.48766	3.28827
-2.04247	0.332548	-1.59384	-4.12351	-0.358892	-0.734263	-0.683692	-0.197718	0.0244446	-1.50273	-1.81283	-2.2721	-0.799719	3.69897	3.42423	3.37313	-1.31456	-0.516252	-0.643336	-0.812567	-0.463997	1.91965	1.25011	0.106843	2.19737	2.84296	3.26173	3.44361
-2.21096	0.236081	-2.44948	-4.98187	-0.519826	-0.661834	-0.0384384	-1.12891	0.0150075	-1.31917	-1.03893	-1.59172	-0.700292	3.54181	2.27803	3.64779	-1.33114	-0.822769	-1.49895	-0.626367	-0.495237	1.85095	0.478895	-0.065738	2.08107	2.88292	3.69897	1.94485
-2.19995	0.255273	-2.37784	-5.0287	-0.534078	-0.614698	-0.0824499	-1.08135	0.0520857	-1.45168	-1.15757	-1.64987	-0.647935	3.50451	2.84373	3.5996	-1.41411	-0.826307	-1.19002	-0.641365	-0.475932	1.88051	0.669989	-0.132074	2.07204	3.03726	3.60911	1.93003
-2.37671	0.0806662	-2.63773	-4.32031	-0.305537	-0.596466	-0.487705	-1.11278	0.194756	-1.62913	-0.900748	-1.7867	-0.328442	3.54667	3.0095	2.73869	-2.03678	-1.17786	-1.19759	-0.0737172	-0.546147	1.82435	0.729104	-0.437043	2.04063	2.97274	3.28568	1.46923
-2.49398	0.278422	-2.48404	-4.26656	-0.24851	-0.791518	-0.533971	-1.24887	0.271247	-1.61311	-1.65161	-1.42214	-0.217434	3.48425	2.93042	2.20804	-2.05773	-1.17297	-1.50919	-0.130911	-0.55417	2.01257	0.625789	-0.435398	2.11568	3.15504	2.76285	1.70524
-2.62092	0.695743	-2.55015	-4.19489	-0.201071	-0.282509	-0.407898	-0.648068	0.298873	-1.7175	-1.48424	-2.12201	-0.198142	3.06103	2.88481	2.45591	-2.02272	-0.202421	-1.36097	-0.058347	-0.622517	1.77166	0.528471	-0.699485	2.08947	3.29964	2.81274	1.67249
-2.70743	0.69897	-2.49375	-4.05537	0.0495707	-0.528993	-0.341044	-1.11074	0.264166	-2.28641	-1.35245	-2.30103	-0.087796	2.9997	2.75638	2.56559	-2.18984	-0.372361	-1.36743	-0.0578217	-0.720607	1.96282	0.518249	-0.584237	2.07905	3.5988	2.9379	1.02867
-2.74432	0.627328	-4.1712	-3.60727	-0.17031	-0.254444	-0.408028	-1.09786	0.318084	-2.14836	-0.296228	-1.87039	-0.0902221	3.1529	1.63821	2.34908	-1.72738	-0.221537	-0.789845	0.112675	-0.795603	1.85247	-0.471631	-0.378688	1.73256	3.57115	2.863	1.43455
-2.80378	0.412909	-4.65326	-3.54853	-0.105508	-0.120304	-0.519869	-0.81507	0.368428	-2.11602	-0.36113	-1.66728	-0.0478108	3.24365	2.05746	1.58204	-1.732	0.0611734	-0.432814	0.111686	-0.775441	1.756	-0.558858	-0.773446	1.87689	3.652	2.69275	1.53257
-2.71959	0.48232	-4.18426	-3.53644	-0.511579	-0.0570138	-1.31606	-0.29652	0.253597	-2.12215	-1.2086	-1.94716	0.287896	3.63263	2.20533	1.00378	-1.68284	-0.335311	0.412556	0.565725	-0.275285	1.96501	-0.10601	-1.18131	2.45889	3.69897	2.77854	2.04492
-2.72157	0.634167	-4.56679	-3.69547	-0.317189	0.0770371	-1.25034	-0.43655	0.21194	-1.98728	-1.22956	-1.98533	0.293486	3.66031	2.32884	1.06347	-1.66357	-0.357751	0.284065	0.570169	-0.374921	1.98271	-0.174089	-1.19625	2.38024	3.69897	2.84826	1.99262
-2.60918	0.659953	-5.13334	-3.61322	-0.372673	-0.162811	-0.863923	-0.311823	-0.186168	-2.13632	-2.0865	-1.67947	0.489798	3.52822	3.08711	0.890521	-1.50528	-0.994626	1.72759	0.66132	-0.266394	1.97741	-0.58292	-1.38885	2.36633	3.39756	3.19112	1.86623
-2.52477	0.444349	-4.9272	-3.72304	-0.338704	0.0978471	-0.9178	-0.426749	-0.335815	-2.12461	-1.99396	-2.23197	0.637814	3.55136	3.30403	1.05656	-1.54312	-1.35863	1.41618	0.615848	-0.134076	1.89182	-0.254918	-1.49241	2.55925	3.54901	3.34949	1.55018
-2.68176	0.498362	-4.6976	-3.59913	-0.41663	-0.481539	-0.855974	-0.474418	-0.173741	-2.00558	-1.21454	-2.25818	0.665517	3.49078	2.20361	1.01078	-1.75825	-1.48392	1.11992	0.653441	-0.138368	2.06193	-0.553767	-1.48871	2.57618	3.46425	3.25181	1.44553
-2.66769	0.442713	-4.49559	-4.3174	-0.479202	-0.199265	-1.00336	-0.800813	-0.246868	-2.21699	-1.36397	-2.25338	0.587216	3.30587	1.88315	1.55038	-1.77159	-1.70012	1.0511	0.345311	-0.0709031	1.95001	-0.745607	-1.40243	2.8088	3.69088	2.68625	1.35904
-2.6267	0.241644	-4.38894	-4.32595	-0.397448	0.0494312	-0.908421	-0.776455	-0.233673	-1.804	-1.36477	-2.26302	0.810956	3.51003	1.82176	1.66611	-1.65167	-2.04253	1.08158	0.291937	-0.0248863	1.82181	-0.793622	-1.3901	2.74417	3.51514	2.65538	1.2513
-2.65518	0.483785	-4.26542	-3.62126	-0.258343	0.0772334	-0.613367	-0.71169	-0.276967	-1.81494	-1.73951	-2.19464	0.687112	3.31275	1.84005	1.44225	-1.68763	-2.09886	0.427952	0.351566	-0.0898518	1.81085	-0.483736	-1.34295	2.83808	3.46511	3.09809	0.864629
-2.50251	0.565298	-4.23113	-3.52359	-0.360053	0.404928	-1.14077	-0.779131	-0.212286	-1.87736	-1.71125	-2.30103	0.582302	3.20873	2.21236	1.31931	-1.8491	-1.85567	1.78771	-0.0241607	0.120044	1.77304	-0.392122	-1.0771	3.29618	3.69897	3.44602	1.10348
-2.68858	0.341344	-4.11881	-3.72824	-0.620031	0.537356	-0.99941	-0.764065	-0.458685	-1.75817	-2.06722	-1.65895	1.0963	3.49282	3.69897	1.51085	-1.61062	-2.11119	2.29667	0.0538196	0.253093	1.70767	0.0930958	-0.853429	3.17793	3.58482	3.69897	1.64604
-2.80165	0.365598	-3.86206	-5.09865	-0.526313	0.503477	-0.741147	-0.218688	-0.38268	-1.8981	-2.00946	-1.86359	1.05792	3.47457	3.47623	2.70458	-1.51166	-2.09378	1.62749	-0.966227	0.141343	1.76242	0.197394	-0.810378	3.10367	3.69466	3.69897	2.43543
-2.74883	0.187715	-3.70302	-5.18107	-0.400524	0.69897	-0.757543	0.281892	-0.301343	-2.1235	-1.90643	-2.26582	1.15743	2.92756	3.13785	3.65063	-1.35721	-1.84597	1.47254	-1.41744	0.127209	1.45273	0.132967	-0.387787	3.03481	3.64837	3.57871	3.04697
-2.65639	0.384875	-3.73623	-5.08536	-0.15035	0.586072	-0.35194	-0.52972	-0.22549	-2.17316	-1.57506	-1.09167	1.22413	2.91021	2.83105	2.24538	-1.21041	-1.85779	0.89697	1.33083	0.153879	1.55027	0.0188294	-0.792417	3.13033	3.67707	3.59194	3.59976
-2.63222	0.553616	-3.55545	-5.06882	-0.0010231	0.108977	-0.257324	-0.486143	-0.098198	-2.30103	-1.12717	-1.10728	1.23168	2.90204	2.86631	2.33511	-0.988556	-1.46547	0.088579	1.45884	0.114234	1.60212	0.200454	-0.769605	3.13586	3.25026	3.50453	3.69897
-2.41977	0.600629	-3.69045	-4.9919	-0.114706	0.327529	-0.53025	0.358009	-0.244182	-2.21522	-1.1653	-2.06294	1.21363	2.76468	2.75843	2.59014	-1.04849	-1.65473	-0.163924	3.01707	0.16167	1.58105	0.261448	-1.62369	3.01155	3.46046	3.47718	2.41345
-2.4491	0.440802	-3.93522	-4.74956	0.0966876	0.294334	-0.410682	0.643054	-0.155617	-2.28185	-1.29089	-2.01028	1.12734	2.62899	2.88117	2.42626	-1.24427	-1.45641	-0.301653	2.22515	0.144854	1.5501	0.2647	-1.83401	3.21846	3.69897	3.69897	1.66113
-2.57463	0.0489853	-3.81289	-4.99299	0.292788	0.367593	-0.309069	0.69897	-0.225961	-2.13865	-1.1685	-2.21309	0.882317	3.69897	2.89607	2.64602	-1.19691	-1.14354	-0.220084	1.37691	-0.0360777	1.67433	0.258185	-1.5933	3.23785	3.44881	3.69897	1.99153
-2.60625	0.0409661	-4.4265	-4.88789	0.295426	0.411027	-0.783251	0.520846	-0.241947	-2.10598	-1.25542	-2.1567	0.800888	3.69897	2.85919	2.48537	-1.26462	-1.09217	0.725117	0.867485	-0.0480178	1.69525	-0.0936025	-1.54556	3.24677	3.49994	3.31669	1.89672
-2.58519	-0.0244951	-3.6813	-4.80189	0.343344	0.311228	-0.874155	0.154962	-0.269108	-1.75158	-1.32679	-2.09175	0.723608	3.53329	3.14556	2.35709	-1.21404	-0.920428	0.318034	0.919583	-0.0749892	1.65203	0.410514	-1.46381	3.29523	3.57438	3.32499	1.9942
-2.58725	0.233029	-3.65322	-4.50799	0.368701	0.169051	-0.991698	-0.578691	-0.835415	-2.061	-1.09573	-1.98829	0.976116	3.05882	3.30952	2.30881	-1.00725	-1.20272	0.474535	0.660614	-0.100976	1.66928	0.297966	-0.536182	2.99717	3.66708	2.76482	3.07004
-2.62751	0.099166	-3.94855	-5.13951	0.348632	-0.0567019	-0.808636	-0.365683	-0.691382	-2.17848	-1.17238	-1.69528	1.09047	2.96466	3.52189	2.36153	-0.933365	-1.12406	0.34184	1.65077	-0.106427	1.59763	0.28492	-1.13285	2.92582	3.5312	2.93388	3.14094
-2.71714	0.370776	-3.95097	-5.30103	0.165503	0.209424	-0.858406	-0.372703	-0.75873	-2.0282	-1.28469	-1.52062	1.02011	2.60448	3.31619	2.30595	-0.939291	-1.35152	0.304176	1.25333	-0.109983	1.53924	0.245666	-1.08998	2.96943	3.63907	2.95436	3.19625
-2.64562	0.412981	-3.89195	-5.30103	0.0777348	0.441778	-0.95977	-0.500859	-0.586534	-2.24148	-1.21473	-1.61328	0.923912	2.71302	3.69897	2.26799	-0.752842	-1.34267	0.721577	1.08258	-0.0844778	1.51885	0.285816	-0.992009	3.05592	3.69487	2.82038	3.20781
-2.94874	0.283923	-4.90393	-4.69119	-0.292369	0.62987	-0.492276	-1.20803	-0.678424	-2.12047	-2.28728	-2.13224	1.25992	2.76568	3.49469	2.28074	-0.900616	-0.998448	1.32949	1.14357	0.120738	1.46413	-0.39886	-0.734769	3.32166	3.69897	3.08683	2.42945
-2.91541	0.329739	-4.8416	-5.14939	-0.48973	0.602944	0.00157363	-1.25674	-0.705503	-2.26192	-1.8663	-1.41064	1.09449	2.65492	2.7579	2.56563	-0.885693	-1.05553	1.2144	-0.0571064	0.262047	1.43875	-0.655519	-0.434981	3.69897	3.69897	3.42293	2.33303
-2.4957	0.394781	-5.12309	-5.30103	0.0883488	0.545704	-0.644076	-0.797435	-1.30755	-2.19544	-1.5571	-1.95711	0.908327	2.79971	2.79002	2.716	-1.31538	-1.06576	2.09111	-0.0828859	0.174327	1.50819	-0.694249	-0.656658	3.53274	3.6745	3.60115	2.48748
-2.69127	0.363725	-4.6719	-5.12175	-0.181345	0.470359	-0.669402	-0.938152	-1.24925	-2.11363	-1.9091	-1.94101	0.87329	2.81749	2.1989	2.42812	-1.21577	-1.16663	3.38548	-0.0773539	0.120479	1.54467	-1.3145	-0.611031	3.44898	3.69897	2.92925	2.52754
-2.73816	0.326121	-4.64391	-4.05695	-0.239494	0.541312	-0.63295	-0.779092	-1.29625	-2.08008	-2.09999	-1.26827	0.652776	2.88534	2.38153	2.0961	-1.23035	-1.14742	3.20784	-0.591769	-0.0350435	1.53871	-1.17795	0.0272762	3.21605	3.69897	2.9523	3.48907
-2.86539	0.69897	-4.90567	-3.59316	-0.238379	0.319433	-1.08581	-0.386506	-1.2817	-2.30103	-1.68015	-1.81642	0.690578	2.62505	2.06369	1.24806	-1.10147	-1.06789	3.6645	-0.640055	-0.102765	1.61982	-1.58786	-0.23809	3.16699	3.64454	2.59312	3.69897
-2.65348	0.351532	-5.30103	-3.0819	-0.272833	0.295204	-1.45065	-0.0621021	-0.52178	-2.23654	-1.42536	-1.83533	1.24375	2.85539	2.72554	0.994269	-0.846716	-0.659211	3.4359	-0.772725	0.0673276	1.48135	-1.73137	-0.360604	2.88331	3.36876	1.71484	3.41981
-2.88812	0.333872	-5.26033	-3.07711	-0.352361	0.431833	-0.711386	0.0340386	-0.43619	-2.30103	-1.2096	-1.75141	0.955481	2.84706	2.44937	0.674076	-0.455344	-0.570879	2.90447	-0.990864	0.0256253	1.47767	-1.68288	-0.558778	3.35475	3.58574	2.12694	3.15565
-3.46957	0.61565	-5.10817	-3.13891	-0.449242	0.448827	-0.503365	-0.191905	-0.272975	-2.04363	-1.33942	-1.8519	0.984936	2.86764	2.19649	0.791307	-0.682031	0.022185	3.08579	-0.8802	-0.0786975	1.53845	-1.71697	-0.472808	3.44495	3.56592	2.33352	3.15548
-3.55954	0.643556	-5.06138	-3.09953	-0.258449	0.493815	-0.443392	-0.174571	-0.348027	-2.21925	-1.59393	-1.8953	0.807989	2.6879	2.23842	0.774128	-0.649283	-0.0332535	1.3006	-0.899723	-0.363686	1.42544	-1.45437	-0.392034	3.11625	3.45509	2.13603	3.35869
-3.1905	0.69897	-5.11343	-3.02106	-0.541619	0.589558	-0.451132	-0.143044	-0.561776	-2.23634	-2.09893	-2.00149	1.10502	2.77624	2.88476	0.675219	-0.726964	-0.144453	1.32419	-1.00007	0.00182887	1.49099	-1.02755	-0.405801	3.20453	3.47029	2.3763	3.31728
-3.17411	0.661346	-5.15939	-3.48032	-0.45387	0.162026	-0.44611	-0.202314	-0.785562	-1.80279	-2.2302	-1.38657	1.14576	3.11285	2.73571	1.75199	-0.523048	0.0116381	1.28387	-1.43266	-0.0422232	1.65436	-1.14611	-0.0895058	3.16024	3.4054	2.29953	3.55763
-3.10119	0.581628	-4.82823	-2.34809	-0.684103	-0.215278	-0.206812	-0.261621	-0.796962	-1.59914	-2.04076	-0.616635	0.972486	3.06272	2.91912	0.111189	-0.6301	-0.842462	0.724836	-2.15041	-0.143682	1.86901	-0.477736	-0.195483	2.74022	3.5643	3.22044	2.97169
-3.6025	0.554553	-5.03973	-1.40963	-0.60011	-0.336917	-0.427525	-0.736125	-0.62857	-1.40392	-1.85184	-1.34771	1.05484	2.8547	3.19833	0.266029	-0.817366	-0.697699	1.21762	-0.810807	-0.313011	1.81323	-0.315083	0.306676	2.69967	3.57146	3.69897	3.15307
-3.916	0.525655	-4.93043	-1.25584	-0.397987	-0.322409	-0.482681	-0.385809	-0.74687	-1.25635	-1.86979	-1.5943	1.08345	2.83734	3.06624	0.334934	-0.354918	-0.616607	1.59783	-0.609742	-0.531328	1.76779	-0.472237	0.248057	2.77425	3.49027	3.49914	3.27634
-3.94389	0.455312	-4.9785	-3.05118	-0.33472	-0.214365	-0.461971	-0.487695	-0.751431	-1.12774	-1.89482	-2.30103	1.2205	2.90377	2.92249	2.14145	-0.500336	-0.969336	1.37922	-0.432431	-0.49303	1.71843	-0.466899	0.26994	2.74753	3.35493	3.58198	3.67503
-3.80488	0.151373	-4.62284	-2.99833	-0.691195	-0.379772	-0.225412	-0.908984	-1.18057	-0.815692	-2.23391	-2.04055	1.62159	3.02245	2.50866	1.70961	-0.348854	-0.990137	1.38776	-0.425787	-0.110487	1.74441	-0.671182	0.2173	3.03828	3.41505	3.33138	3.24571
-3.8586	0.122272	-4.56329	-3.04367	-0.62337	-0.620887	-0.140054	-1.06518	-1.21093	-0.851447	-2.18871	-2.16375	1.57801	2.96968	2.49073	1.71314	-0.45275	-0.9141	1.43375	-0.596499	-0.112509	1.79009	-0.731827	0.36001	3.1495	3.39572	3.19818	3.40087
-3.87349	0.299893	-4.39843	-2.40744	-0.206446	-0.608481	0.00327954	-0.256382	-0.86196	-1.06294	-2.03108	-2.02598	1.5	3.06554	1.79186	2.58766	-1.41605	-0.817994	1.67451	-1.0982	-0.361892	1.89755	-0.970706	0.563767	2.62591	3.48499	3.36225	3.68974
-4.14829	0.527192	-4.63955	-1.93173	-0.302684	-1.04461	-0.405071	-0.846624	-0.862329	-0.471711	-1.33203	-2.14626	1.30762	3.04667	2.15377	2.63317	-1.02333	-0.137726	1.45427	-0.366639	-0.592675	2.11931	-0.935085	0.708843	2.55207	3.69897	2.93447	2.79843
-4.10367	0.495564	-4.70298	-1.93004	-0.320636	-1.06983	-0.671535	-0.894551	-0.86665	-0.348071	-1.32713	-2.03303	1.33479	3.10045	2.27937	2.67475	-1.06488	-0.0242553	0.952107	-0.308381	-0.594107	2.11849	-0.707394	0.818918	2.45145	3.69897	2.84677	3.02456
-4.01125	0.513902	-4.8619	-1.63869	-0.219585	-1.22791	-0.494801	-1.09267	-1.19642	-0.275355	-1.37326	-1.91527	1.55854	3.24805	2.37048	2.80744	-1.14553	-0.00397718	0.853113	-0.196785	-0.441599	2.19501	-0.623711	1.06816	2.55093	3.59111	3.2263	3.07073
-4.06011	0.45302	-4.63744	-1.65789	0.322321	-1.05251	-0.424526	-1.1369	-1.33721	-0.514253	-0.96286	-1.8111	1.66939	3.04674	2.74263	2.80973	-1.31623	-0.484333	0.725521	-0.0114897	-0.632858	2.1208	-0.251489	1.05261	2.37758	3.58994	3.61389	3.06003
-4.0046	-0.0530602	-4.53955	-1.81662	-0.14249	-0.699024	-0.563294	-1.29246	-1.62579	-1.58846	-0.831043	-1.97665	1.41712	3.16935	2.23538	2.63435	-0.769038	-0.605981	0.572571	-0.271884	-0.442274	1.69662	-0.290884	1.0887	2.83132	3.10158	3.6294	3.1349
-3.69561	-0.0708474	-2.32431	-1.6619	0.666589	-0.760603	-1.36359	-1.16333	-1.3571	-1.62844	0.186866	-1.78951	1.20465	3.43189	2.59697	2.68681	-1.89489	-0.914742	0.368488	-0.200985	-0.819413	1.87759	0.871263	1.10435	2.22121	3.24089	3.24097	3.21812
-3.79	0.299915	-1.81491	-0.601498	0.626716	-0.742732	-0.59778	-0.702345	-1.54667	-0.838216	2.34917	-2.00895	1.14061	3.57939	2.8467	2.73313	-1.90469	-1.09557	-2.04307	0.129081	-0.851842	1.80675	1.30684	1.3438	2.33791	2.41537	3.49919	3.69897
-3.77298	0.359226	-0.0129745	-0.700759	0.56174	-0.849987	-0.53612	-0.59196	-1.32753	-0.70337	2.1934	-2.17911	1.16181	3.60009	3.36038	2.61595	-1.67636	-1.00599	-2.30103	0.230607	-0.778745	1.89406	2.14683	1.15065	2.40929	2.4767	3.69897	3.5582
-3.81087	0.396768	0.680873	-1.55724	0.688365	-1.20252	-0.675726	-0.870249	-1.3319	-0.705794	0.933327	-2.19837	1.0576	3.40334	3.39248	3.14047	-1.72447	-0.413167	-1.41765	0.061362	-0.854381	1.89355	2.26977	1.21588	2.49716	2.40785	3.69897	3.59934
-3.83918	0.444725	0.307714	-2.08313	0.665814	-1.15406	-0.778818	-0.858331	-1.3776	-0.918981	-0.52818	-2.00952	1.11657	2.958	3.52112	3.69897	-1.78403	-0.643724	-0.326056	-0.42395	-0.817791	1.64986	1.92534	1.30901	2.46976	2.0261	3.2226	3.65105
-4.03615	0.236603	0.69897	-2.29417	0.568235	-0.823689	-0.709843	-0.43198	-1.09167	-1.28506	-1.41332	-2.30103	1.26385	2.96856	2.89491	3.68385	-2.27607	-0.742297	-0.109502	-0.491271	-0.879212	1.41778	1.79462	1.02478	2.30554	1.90232	3.27577	3.69483
-4.13805	0.142458	0.263042	-2.35339	0.322441	-0.882454	-0.651937	-0.434848	-0.826994	-1.52225	-1.17187	-2.30103	1.41668	2.96896	2.60561	3.62148	-1.99736	-0.947541	0.0747177	-0.833422	-0.771895	1.47524	1.566	1.00714	2.35807	2.06965	3.49649	3.69897
-4.14432	0.407292	-0.346394	-2.6424	0.345278	-0.749429	-0.394204	-0.376496	-1.0053	-1.32163	-0.920403	-2.19799	1.35972	2.91601	3.29555	2.91597	-2.16495	-0.72415	-0.797841	-0.775659	-0.788583	1.49077	1.66088	0.386745	2.38495	2.11385	3.69897	2.91542
-4.00857	0.343093	-0.189604	-2.46717	0.343365	-1.09036	-0.602895	-0.480685	-1.01249	-1.70604	-0.758802	-2.19151	1.247	2.6548	3.21167	1.99681	-2.19301	-0.0761801	-0.679185	-0.806558	-0.805727	1.37661	1.737	0.106524	2.32996	2.01961	3.58174	2.649
-3.95235	0.353145	-0.227084	-2.52075	0.306519	-0.982858	-0.571821	-0.315531	-0.859967	-1.84926	-0.664115	-2.24175	1.20848	2.46332	3.33492	1.78916	-2.25482	-0.241983	-0.749697	-0.319859	-0.828431	1.38732	1.76269	0.140775	2.24039	2.28498	3.59943	3.36658
-4.0306	0.211745	0.254676	-1.22993	0.506696	-1.19197	-0.816912	-0.564932	-0.719939	-1.83767	-0.552907	-1.84639	1.50237	1.87432	2.7546	-0.145281	-2.29927	0.0513995	-0.877083	-1.2294	-0.725634	1.25703	1.68804	0.282497	2.30841	2.53861	3.05708	3.24344
-4.0634	0.364836	0.411278	-3.39005	0.646436	-0.83399	-0.742763	-0.431821	-0.640747	-1.8718	-0.853692	-2.11394	1.53791	1.13854	2.57603	0.67202	-2.30103	0.285647	-1.07854	-0.409844	-0.78338	0.855681	1.62692	-1.41512	2.28858	2.47786	2.95373	1.18875
-4.08146	0.483761	-0.159247	-4.61373	0.553585	-0.635299	-0.983267	0.47806	-0.625112	-2.30103	-0.648192	-2.29093	1.55883	1.71293	1.98653	2.29191	-2.30103	-0.187282	-0.213802	0.159672	-0.766953	1.03747	1.36164	-1.30171	2.2264	2.27689	3.3005	2.15559
-4.06091	0.602069	0.197647	-4.27331	0.648123	-0.741131	-0.963303	-0.0388486	-0.529764	-2.14397	-0.538518	-1.09519	1.54797	1.54865	2.70367	1.21917	-2.30103	-0.168506	0.197165	-0.381134	-0.765204	1.18028	1.61737	-1.02731	2.26731	2.63217	3.26029	2.80032
-4.09835	0.559944	0.312226	-4.72118	0.652714	-0.49128	-0.889912	-0.210433	-0.62298	-2.00161	-0.672985	-1.88279	1.47629	1.55244	2.73346	3.04862	-2.26398	-0.0387213	0.175251	0.563769	-0.842232	1.20897	1.64404	-0.392563	2.23516	3.12091	3.27363	3.35544
-3.98073	0.399328	-0.173367	-4.83003	0.69897	-0.418219	-0.706801	-0.13018	-0.613803	-1.69152	-0.122	-2.15836	1.50477	1.91946	2.60717	3.31133	-2.26241	-0.642206	-1.07369	0.273096	-0.814721	1.51744	1.67454	-0.461609	2.13944	3.69897	3.69897	2.94102
-4.00461	0.313947	-0.325852	-5.30103	0.69897	-0.532253	-0.982979	0.00688088	-0.81295	-1.42618	-1.75972	-2.26697	1.43083	2.22128	2.41869	3.5391	-2.30103	-0.280211	-1.09889	0.0114647	-0.899791	1.52022	1.10943	-0.582193	2.0928	3.48651	1.90961	2.96966
-4.17927	0.364365	0.14058	-4.8891	0.69897	-0.466644	-0.94862	0.16794	-1.08397	-1.63005	-2.30103	-2.17542	1.53697	2.14939	2.15418	3.47271	-2.30103	-0.256268	-0.755916	-0.40712	-0.953435	1.50659	1.10695	-0.334823	2.07018	3.55323	1.91885	3.34041
-4.01931	0.277799	0.0577003	-5.30103	0.69897	-0.278938	-0.710962	-0.852064	-1.32744	-2.01773	-1.81779	-1.91432	1.24707	1.96292	2.0948	3.25986	-2.02201	-0.301027	-1.28634	0.864634	-1.00472	1.41751	1.07608	-0.763863	2.17729	3.69897	2.14852	2.16935
-4.04731	0.551627	0.094782	-5.08155	0.621453	-0.204454	-0.726908	-1.20529	-1.31047	-2.28344	-1.9166	-1.46056	1.21448	2.01535	2.17228	2.67525	-1.92081	-0.0888616	-1.40386	1.00269	-0.969319	1.45878	1.12899	-1.10382	2.2586	3.69897	2.1183	1.524
-4.04051	0.549929	-0.275705	-5.30012	0.614781	-0.145318	-0.36653	-0.844178	-1.2957	-2.22837	-2.20237	-2.19733	1.31004	1.87307	1.75353	3.24757	-1.97703	-0.262535	-1.48732	-0.574777	-0.988925	1.40728	0.815873	-0.645124	2.13214	3.67588	2.56639	1.6885
-4.11416	0.459036	-0.7036	-5.12533	0.69897	-0.304206	0.388941	-0.79143	-1.51636	-2.30103	-2.02867	-2.22309	1.35104	1.57892	1.46427	3.20593	-1.9359	-0.366393	-2.30103	-0.756768	-1.00115	1.26463	0.643116	-0.644759	2.23024	3.40356	3.37466	1.54499
-4.03472	0.256434	-1.67038	-5.21551	0.69897	-0.317229	0.380738	-0.905431	-1.51719	-2.30103	-1.63122	-1.37564	1.27534	1.49489	0.401836	2.68899	-1.89036	-0.400037	-0.939264	-0.222006	-1.04987	1.17384	-0.00629578	-0.688147	2.12107	3.4134	3.55582	2.03854
-4.07373	0.0732857	-1.61106	-4.72346	0.69897	-0.521877	-0.345481	-0.560538	-1.48342	-2.26356	-1.88109	-1.89942	1.34103	1.66508	0.360126	2.29131	-2.24846	-0.12225	-1.40716	-0.374338	-1.21331	1.28099	0.102537	-0.682911	1.78058	3.62524	3.08788	2.45286
-3.88465	-0.353883	-1.49864	-4.9113	0.696808	-0.581719	-0.153042	-0.426137	-1.49245	-2.10618	-1.21451	-1.92587	1.32198	1.57418	-0.319049	2.40006	-2.30103	-0.678605	-1.68524	-0.403339	-1.14924	1.08346	-0.166015	-0.87476	1.68761	3.3019	2.65641	2.2578
-3.80155	-0.447056	-1.93021	-4.32453	0.655905	-0.352089	-0.433572	-0.223394	-1.59612	-2.15413	-1.32144	-1.96464	1.49637	2.0324	-0.761049	2.03938	-2.30103	-0.536185	-2.16653	-0.366895	-1.01257	1.07007	-0.225946	-0.756979	1.62786	3.18794	2.71342	2.58922
-4.06447	-0.0778753	-1.66811	-4.03953	0.69897	-0.787799	-0.373821	-0.61046	-1.5623	-2.17054	-1.07811	-1.77135	1.6022	1.5809	-0.562177	1.95249	-2.23432	-0.553155	-1.81735	-0.450206	-1.02288	1.2532	-0.10406	-0.584678	1.85209	3.32466	2.81997	2.20588
-4.21119	-0.0591365	-1.09625	-3.77798	0.590875	-0.702189	-0.675483	-0.543886	-1.77855	-2.17131	-1.26974	-2.05125	1.70589	1.62886	-0.0429528	2.05331	-2.28068	-0.606249	-1.19642	0.184265	-1.02752	1.23778	0.0149739	-0.603743	1.86201	3.30075	2.07047	2.16252
-4.19953	-0.202744	-0.709462	-4.6697	0.613465	-0.649386	-0.67621	-0.764085	-1.55632	-1.73261	-1.28912	-2.11354	1.55654	1.76532	0.0651015	2.38637	-2.23605	-0.802353	-1.00718	0.911424	-1.06966	1.26482	0.239682	-0.337706	1.86402	3.36946	2.31374	3.64267
-4.02121	-0.782348	-0.755236	-4.98828	0.525858	-0.570569	-0.969947	-0.471708	-1.52488	-1.45871	-1.15796	-2.0335	1.47204	1.86991	0.316184	3.04579	-2.23555	-0.919767	-0.630215	0.224445	-0.961646	0.945142	0.265412	-0.457445	1.93103	2.9282	1.94839	2.93474
-3.98651	-1.14692	-0.873862	-4.94983	0.650282	-0.528606	-0.93281	-0.272425	-1.69278	-2.05081	-0.944178	-1.84953	1.53053	1.4994	0.422074	2.90411	-2.21375	-1.06692	-0.820052	0.266568	-0.935183	0.820672	0.273177	-0.660056	1.95821	3.37852	1.99876	2.7561
-4.2981	-1.14038	-0.898023	-5.03097	0.588856	-0.644792	-0.829776	0.101871	-2.20882	-2.14296	-0.423098	-2.16449	2.29648	1.67421	-0.234827	3.13427	-1.51981	-0.536562	-1.15281	0.344524	-0.683751	0.692754	-0.0042955	-0.749297	2.09951	2.77561	1.63558	2.87132
-4.27096	-1.19319	-1.2118	-4.72215	0.480669	-0.683218	-0.911797	-0.160377	-2.23939	-2.22654	-0.775102	-2.30103	2.08754	1.84339	-0.00730645	3.63069	-1.56481	-0.59354	-1.54058	0.566031	-0.94335	0.79655	-0.152131	-0.192201	1.63619	2.93253	1.16912	3.41266
-4.19453	-0.623688	-3.89699	-3.78488	0.626394	-0.613995	0.507378	-0.0430473	-2.17385	-1.85431	-1.74422	-1.9283	1.8618	1.5746	2.0158	2.44667	-1.66033	-1.09309	0.334021	-0.29802	-1.07232	1.09187	-0.496603	-0.178973	1.65098	3.46998	3.59113	3.46138
-4.06651	-0.455173	-3.86574	-3.9337	0.69897	-0.602503	0.48849	-0.0543955	-2.16524	-1.89575	-1.70493	-1.90497	1.81873	1.75522	2.14732	2.35935	-1.73978	-1.2665	0.425293	-0.367763	-0.953528	1.29304	-0.418499	-0.203829	1.82958	3.69897	3.65487	3.61098
-3.89194	-0.450718	-3.26026	-4.10768	0.626674	-0.585824	-0.247693	-0.0774411	-2.14417	-2.03073	-1.24689	-2.12666	1.72914	1.72328	2.43506	2.09998	-1.85739	-1.28206	-1.35064	-0.45376	-0.835915	1.2395	0.243246	-0.462233	1.91249	3.60331	3.41502	3.27218
-3.8811	-0.491977	-2.80826	-3.76237	0.609105	0.202467	-0.0962135	-0.154832	-2.05779	-1.56677	-1.26668	-2.2971	1.69747	1.66762	1.93507	2.24533	-1.86613	-1.40008	-1.19239	-0.708989	-0.860577	0.864637	0.230801	-0.317069	1.88776	3.39973	3.62448	3.01801
-4.08276	-1.14137	-3.02468	-3.52976	0.430733	-0.339085	4.343e-05	0.208261	-1.98128	-1.8868	-1.71289	-2.15491	1.77282	2.16308	2.15004	1.77709	-2.03429	-0.602722	-0.921605	-0.597818	-0.768485	1.05687	0.183153	-0.494409	2.0445	3.69897	3.69154	3.20576
-4.0092	-1.17292	-3.13757	-3.84977	0.689951	-0.280062	0.203702	0.0434252	-1.48872	-1.91378	-1.56213	-1.77015	1.98001	2.13577	2.4286	2.14748	-1.75293	-0.553441	-1.1757	-0.320388	-0.725717	1.01346	0.182238	-0.397525	1.98218	3.69897	3.69897	3.30302
-3.98976	-1.17145	-3.64194	-1.99654	0.69897	-0.231745	-0.0209139	-0.288926	-1.48804	-1.94073	-2.04254	-1.92052	2.01629	2.06795	2.54874	1.30761	-1.68044	-0.581357	-1.05912	-1.15136	-0.707868	0.974125	-0.073388	0.325275	2.01418	3.69897	3.14636	3.69897
-3.98779	-1.23229	-3.25209	-1.30615	0.69897	-0.372938	0.231839	-0.0242213	-1.48969	-2.1009	-2.30103	-2.16559	1.97504	2.2142	2.21273	0.940236	-1.71778	-0.565842	-1.14467	-1.14497	-0.691472	1.0514	-0.0897054	0.240819	2.11185	3.69897	3.28378	3.39841
-3.8383	-1.26461	-3.04513	0.409776	0.69897	-0.379711	-0.697708	0.157928	-1.6012	-2.12978	-2.17319	-1.84023	1.82059	2.22615	2.30119	0.304516	-1.92097	-0.594854	-0.518275	-1.07107	-0.70645	1.04938	0.366047	0.77222	2.02316	3.68361	3.25123	3.69897
-3.82534	-1.09975	-3.53686	0.69897	0.69897	-0.43819	-0.875855	-0.0195439	-1.7843	-2.1386	-2.30103	-2.181	1.80149	2.02974	2.59311	0.447851	-1.92072	-0.49908	-0.521764	-1.08261	-0.674035	0.964071	0.363051	0.794851	2.16781	3.45804	3.21262	3.26322
-3.77734	-0.398452	-4.14584	-1.26684	0.661353	-0.0315558	-0.970653	-0.0300197	-1.91343	-2.04306	-2.29307	-1.70178	1.90814	2.45422	2.89601	1.26338	-2.01212	0.105442	-0.588404	-1.72691	-0.64465	1.15623	0.403721	0.39456	2.02528	3.57554	3.52233	3.24701
-3.93507	-0.463435	-4.18558	-2.62323	0.69897	-0.100608	-0.883346	-0.228091	-1.72024	-2.19413	-2.27455	-0.797375	1.81905	2.45185	2.88447	1.17041	-1.92855	0.0946947	-0.526191	-1.56015	-0.797583	1.1559	0.341844	0.0380675	1.9171	3.52843	3.50714	3.45927
-3.92424	-0.605965	-4.30922	-4.26628	0.69897	0.0995494	-0.699831	-0.159164	-1.87122	-2.27321	-2.30103	-1.47859	1.76597	2.26044	2.82108	1.67507	-1.85321	0.0066286	-0.69763	-1.34699	-0.865813	1.00826	0.173449	-0.637774	1.84742	3.55268	3.42942	2.95194
-3.92641	-0.487732	-4.69671	-4.29556	0.69897	0.351108	-0.623759	-0.670063	-1.61882	-2.30103	-2.30103	-0.80971	1.98612	2.46535	3.65962	1.78327	-1.63349	-0.0243155	-0.19328	-1.1451	-0.761289	1.08487	0.152906	-0.700922	1.83876	3.69897	3.12974	1.84932
-3.94308	-0.606732	-4.79064	-4.17878	0.68753	0.34518	-0.47506	-0.353654	-1.63638	-2.30103	-2.30103	-1.26812	2.09742	2.64268	3.588	1.74778	-1.46722	-0.0626722	-0.28915	-0.796228	-0.728714	1.07813	0.047045	-0.630947	1.82312	3.55146	3.1612	2.71212
-3.83497	-0.539123	-4.64997	-1.91056	0.69897	0.461299	-0.898941	-0.727293	-1.68886	-2.30103	-2.06918	-1.31246	2.01562	2.54058	3.69897	1.62169	-1.33665	-0.335342	-0.209836	-0.810791	-0.725946	1.0642	0.310708	0.598411	1.82634	3.57938	3.14803	3.49884
-3.97807	0.00801646	-4.5385	-2.46811	0.69897	-0.262693	-0.898356	-1.09559	-1.83134	-1.6906	-2.21098	-2.29959	1.90006	2.64193	3.56889	1.88067	-1.25001	-0.864047	-0.166323	-0.37563	-0.785032	1.42421	0.263037	0.540661	1.98072	3.1574	3.03731	3.21173
-4.2127	0.175935	-4.57012	-2.55236	0.674479	-0.237412	-1.03842	-0.778325	-1.62049	-1.45825	-2.13209	-2.17101	1.7814	2.74338	3.5169	1.76343	-1.30429	-0.920989	0.0487059	-0.411015	-0.68463	1.57592	0.274756	0.333653	2.59206	3.37627	3.09486	3.29681
-4.33937	0.0860963	-4.16701	-1.57306	0.555481	-0.194023	-0.793344	-0.60463	-1.68961	-1.18025	-2.30103	-2.29737	1.61423	2.73341	3.02002	1.10695	-0.129235	-1.14816	-0.481544	-0.703401	-0.701477	1.55743	0.32476	0.358141	2.98317	3.39696	3.438	3.14427
-4.26697	-0.457257	-4.40765	-1.60936	0.526881	-0.566824	-0.472172	-0.604295	-1.63444	-1.28552	-2.30103	-1.75508	1.52281	2.65414	3.13422	1.08423	-0.0947893	-1.36109	-0.678331	-0.680934	-0.705432	1.4553	0.235291	0.193798	2.98152	3.29512	3.69897	2.68176
-4.35822	-0.114117	-4.48903	-2.5069	0.320381	-0.75325	-0.557279	-0.387082	-1.8034	-1.15712	-2.0383	-2.30103	2.36394	2.70736	3.44766	2.83137	0.149016	-0.947637	-0.73038	-0.688963	-0.45537	1.59988	0.212763	0.415696	2.79129	3.17835	3.2758	2.96118
-4.44825	0.141726	-5.17542	-3.86374	0.467802	-0.572309	-0.736347	0.448133	-1.76434	-1.21742	-2.22036	-1.07289	2.28604	2.53738	3.35781	0.990087	0.244327	-0.751022	-0.317803	-1.54958	-0.553814	1.5494	0.0616862	-0.932978	2.84774	3.19192	3.48016	2.80929
-4.45277	0.16438	-4.87557	-3.62022	-0.274569	-0.454361	-0.312106	0.112458	-0.8787	-1.25153	-2.18081	-1.95835	1.67161	2.61273	3.06377	1.32547	0.525724	-0.776382	-0.71598	-0.72403	-0.753735	1.59851	-0.115719	-0.984339	2.69552	3.39102	3.43252	2.29279
-4.43056	0.488483	-4.87856	-2.7902	-0.597134	-0.316168	-0.507583	0.0337574	-0.509433	-1.31426	-2.11834	-0.685295	1.77545	2.47749	3.21625	-0.174945	0.522474	-0.069026	-0.806547	-1.3458	-0.583886	1.57841	0.0345081	-0.685621	2.75157	3.55991	3.43286	2.80129
-4.42422	0.68317	-4.70492	-3.15686	-0.530188	-0.298878	-0.282717	-0.695372	-0.423967	-1.27425	-2.13197	-1.31592	1.7484	2.73581	2.95443	2.58199	0.450258	-0.0360234	-0.976028	-0.880457	-0.55514	1.65391	-0.177777	0.376069	2.87947	3.32438	3.20666	3.14068
-4.12986	0.670693	-4.66985	-4.2288	-0.826852	-0.319249	-0.268854	-0.437129	-0.770707	-1.34325	-1.98148	-1.49704	1.53464	2.80052	3.54242	2.76567	0.269226	-0.102264	-0.809346	-0.323953	-0.3425	1.61872	-0.0550004	-0.0717061	3.02415	3.13447	2.91739	3.30139
-4.52002	0.490966	-4.68705	-4.50888	-0.325624	-0.769965	0.112243	-0.468757	-0.130496	-1.13927	-2.04548	-1.60195	2.02849	2.94504	2.91513	2.83799	0.529251	-0.0995979	-0.881735	-0.396211	-0.502549	1.75002	-0.488846	-0.0560941	3.00747	3.05797	2.83933	3.51413
-4.5612	0.224196	-4.81435	-4.46937	-0.239246	-0.465219	0.256761	-0.603306	-0.245899	-1.58372	-1.76598	-1.53438	2.09067	2.98144	2.83301	2.78945	0.466592	-0.42204	-0.992747	-0.428403	-0.454848	1.56965	-0.450458	0.0130227	3.12082	2.96285	3.27793	3.49938
-4.36845	0.365634	-4.458	-4.7003	0.0603616	-0.56147	0.520224	-0.238577	-0.483936	-1.49999	-2.30103	-1.62455	2.13616	3.06298	2.45169	2.53331	0.522969	-0.41945	-0.776405	-1.15906	-0.368029	1.70928	-0.67009	-0.440193	3.27168	3.02084	3.0306	3.10522
-4.38898	0.0392475	-4.44154	-5.23484	0.101152	-0.752199	0.455312	-0.236849	-0.503801	-1.57267	-2.2264	-1.87183	2.05261	2.94819	2.38642	3.54664	0.471155	-0.556889	-0.993175	-1.17893	-0.448886	1.43324	-0.640717	-0.296212	3.17776	2.3737	3.03567	3.03895
-4.27616	0.345113	-4.43844	-5.12273	0.163185	-0.711516	0.4389	-0.266982	-0.625602	-0.836848	-2.29214	-1.99367	2.24505	2.88168	2.35393	3.56619	0.468563	-0.502207	-0.35697	-1.17707	-0.375566	1.59975	-0.662954	-0.221103	3.13673	2.68478	3.09377	3.09032
-4.42521	0.524014	-4.72312	-5.15717	0.255948	-0.484933	0.57274	-0.590726	-0.649659	-0.858218	-2.17047	-1.61706	2.15854	2.46355	2.36928	3.10518	0.513274	-0.176802	-0.27903	1.2785	-0.437633	1.50274	-0.717	-0.418402	3.27246	3.01465	3.31874	3.69897
-4.51197	0.481384	-4.8378	-5.0405	0.29957	-0.816901	0.414756	-0.821483	-0.677371	-1.08738	-1.88971	-1.63859	2.39526	2.47881	2.49544	2.69231	0.604405	0.20878	-0.491796	1.3159	-0.35399	1.48176	-0.636749	-0.436861	3.391	2.88485	3.39176	3.69897
-4.33143	0.0331663	-4.74257	-4.90072	0.60914	-0.906522	0.379385	-0.648681	-0.642303	-0.979597	-1.69809	-1.64541	2.2976	2.30692	2.54293	2.74914	0.452806	0.585136	-0.426925	1.25986	-0.395758	1.32113	-0.533803	-0.459305	3.29417	3.20046	3.50385	3.60006
-4.11833	-0.223263	-4.50668	-4.6157	0.48385	-0.565768	0.621568	-0.546093	-0.841692	-1.88442	-2.09588	-1.67884	2.19918	1.78774	2.14962	2.8809	0.179615	0.0117184	0.199228	1.53261	-0.329378	1.21105	-0.702719	-0.383474	3.1916	3.63395	3.51069	3.69897
-4.15999	-0.420811	-4.47715	-4.05294	0.609063	-0.774164	0.604728	0.0309153	-0.811569	-1.79373	-2.30103	-1.12146	2.18119	1.78701	2.17839	1.03462	0.0727497	0.0962076	-0.0750424	2.0955	-0.215714	1.22341	-0.665842	-1.42507	3.51802	3.69897	3.50334	2.97171
-4.32627	-0.460031	-4.56809	-4.1604	0.628258	-0.737051	0.69897	0.294347	-0.830752	-1.88576	-2.30103	-1.37897	2.31226	1.62109	2.31222	1.34902	0.0315458	-0.170036	-0.0339667	1.42397	-0.160279	1.18914	-0.651927	-1.26276	3.69776	3.68081	3.57864	3.05722
-4.41543	-0.484913	-4.53829	-4.45231	0.672506	-0.963914	0.448606	-0.237338	-0.784899	-2.28382	-2.30103	-2.30103	2.33681	1.71119	1.88047	1.73694	0.121504	0.427921	0.056333	1.4433	-0.229261	0.986787	-0.847058	-1.49031	3.66621	3.13121	3.31284	2.32887
-4.41951	-0.644223	-4.29883	-4.04118	0.502045	-0.940255	0.440992	-0.523991	-0.555491	-2.30103	-2.08398	-2.23511	2.27611	2.41131	1.94869	1.77589	0.214833	1.04801	-0.00355313	0.98802	-0.232234	0.885287	-0.841864	-1.12472	3.62155	2.82229	2.99264	2.04376
-4.39864	-0.456934	-4.37998	-4.47032	0.69775	-0.729519	0.486224	-0.107644	-0.627285	-1.97426	-2.19082	-2.05481	2.14914	2.09	2.03435	2.18475	0.325577	0.809075	-0.0837024	0.46708	-0.314631	0.854951	-0.877614	-1.19856	3.69897	2.85518	2.87625	2.00691
-4.42533	-0.511645	-4.35724	-4.99104	0.598369	-0.713272	0.67515	-0.0887108	-0.586948	-1.60385	-2.30103	-1.82296	2.1144	1.83222	1.85515	2.30194	0.261434	0.669006	-0.0770432	0.339773	-0.352591	0.86392	-0.990014	-1.04839	3.60468	3.11421	2.91185	2.73767
-4.42721	-0.147756	-4.39135	-5.12737	0.467368	-0.602724	0.521696	-0.230459	-0.463961	-1.72412	-2.26151	-1.64572	1.99925	1.78806	2.38424	2.27326	0.218609	0.771513	-0.342018	0.235733	-0.340687	1.08696	-0.630929	-0.98019	3.60758	3.6446	3.14773	2.83639
-4.51599	-0.152083	-4.70237	-5.30103	0.552514	-0.709087	0.0245636	-0.667208	-0.498894	-1.61764	-1.89964	-1.40193	2.09622	1.93969	2.63008	2.24556	0.225606	1.17892	0.495036	-0.403986	-0.318022	0.98958	-0.540767	-0.86176	3.69897	3.37184	3.32551	2.49094
-4.37776	-0.0972277	-5.15626	-5.04894	0.69897	-0.764096	-0.370714	-1.01617	-0.686156	-1.50594	-2.06367	-1.43041	2.45775	1.98436	2.843	2.41942	0.590395	1.18351	0.981031	-0.0176817	-0.2641	1.01766	-0.471103	-0.653387	3.52431	3.33309	3.6625	2.18238
-4.27557	-0.0506915	-4.67928	-4.90487	0.678676	-0.646561	0.559775	-0.196429	-0.696227	-1.81883	-2.13552	-1.35521	2.44317	0.961235	2.46965	2.33287	0.60474	1.03132	1.29152	-0.788928	-0.189147	0.707103	-0.792619	-1.00716	3.69897	3.31322	3.58386	2.08666
-4.35124	-0.175272	-4.4218	-4.15886	0.518615	-0.639702	0.325251	-0.246934	-0.711234	-1.74802	-2.0443	-2.13452	2.25899	1.03691	2.84333	2.05605	0.446798	0.908829	1.34247	-0.52926	-0.237646	0.672546	-0.494911	-0.948053	3.64867	3.18828	3.64361	1.84644
-4.31361	0.247288	-4.62482	-4.38802	0.632457	-0.524258	0.278511	-0.216129	-0.615742	-1.39887	-2.19041	-2.22973	2.43728	1.13816	2.78115	2.19843	0.247946	0.846246	1.4339	-0.582832	-0.167625	0.857712	-0.561864	-1.04303	3.61823	3.29271	3.69897	1.73682
-4.11141	0.322691	-4.80595	-4.77311	0.525224	-1.06472	0.298071	-0.496117	-0.524516	-0.726092	-1.992	-2.30103	2.46757	1.57866	2.69541	2.56748	0.219228	1.35477	1.51245	-0.398041	-0.0778826	1.17682	-0.73268	-0.74908	3.58734	3.66933	3.6072	2.19463
-4.08544	0.334166	-4.49059	-4.71777	0.499536	-1.0364	0.358525	0.343066	-0.534103	-0.524006	-1.94894	-2.06311	2.43095	1.41805	2.42236	2.85456	0.159793	0.780097	2.09093	-0.458267	-0.070625	1.12686	-0.819748	-0.538814	3.62595	3.22987	3.61779	3.41335
-4.19238	0.679658	-4.52323	-4.73959	0.305169	-1.01766	0.368292	0.207096	-0.703899	-1.08498	-1.89899	-1.99753	2.4719	1.91694	2.43753	2.90025	0.283014	0.834468	1.92573	-0.545883	-0.0496317	1.35992	-0.789403	-0.503296	3.6753	3.14727	3.63639	3.34533
-4.28753	0.404237	-4.89019	-4.86045	0.333733	-0.52226	0.584779	-0.00610811	-0.78865	-1.37848	-1.82613	-1.90117	2.45756	2.15515	2.46334	3.22038	0.264853	0.382327	2.18124	0.324457	-0.0733592	1.29621	-1.0104	-0.405142	3.69897	3.16313	3.62267	3.41219
-4.56954	0.266363	-4.94693	-5.16285	0.38881	-0.561597	0.69897	0.306384	-1.03788	-1.20984	-1.76269	-2.00655	2.59739	2.10415	2.60302	3.3137	0.301319	0.246828	2.16497	-0.043482	-0.182339	1.31959	-1.04711	-0.575764	3.56596	3.26443	3.52489	3.33655
-4.69388	-0.209069	-4.74603	-5.14647	0.406008	-1.04142	0.618127	0.243715	-1.11769	-1.14018	-1.88552	-1.97038	2.52459	2.34318	2.51303	3.2741	0.410465	0.110435	2.05645	-0.00261973	-0.256509	1.53946	-0.979933	-0.51209	3.62745	3.56089	3.51264	3.52158
-4.67949	0.0669778	-5.03558	-4.64321	0.44331	-1.24672	0.277229	0.257004	-1.02076	-1.39185	-1.81069	-2.23374	2.34293	2.18371	2.61033	3.1344	0.310732	-0.163486	1.02875	-0.481378	-0.473227	1.7142	-0.730865	-0.3243	3.26624	3.56885	3.67323	3.61122
-4.78721	0.0867583	-5.05376	-4.82235	0.189796	-1.16708	0.611552	0.0496405	-1.22421	-1.42297	-1.87052	-2.26892	2.39213	2.20284	2.74672	3.19338	0.376976	-0.0986954	0.979699	0.201187	-0.490331	1.69823	-0.819324	-0.475443	3.18506	3.61981	3.51922	3.20261
-4.99828	0.44961	-4.83941	-3.49867	0.666003	-0.407488	-0.127013	-0.290843	-2.02442	-1.7039	-2.11629	-2.16475	2.40844	2.68588	3.23522	3.12765	-0.426762	-0.410216	-0.177184	0.0200213	-0.341883	1.67431	-0.0790142	0.175231	3.69897	3.43594	3.69897	3.31061
-4.33689	0.180619	-4.7804	-4.32996	0.53864	0.0100963	-0.218903	-0.93604	-1.27858	-1.25454	-1.92253	-1.10398	2.2774	3.17765	3.13192	2.73446	-0.908062	-0.293145	0.127594	-0.747676	-0.163896	1.64557	-0.153923	-0.0147092	3.43501	3.59853	3.5464	2.62048
-4.24149	0.0670709	-4.86413	-4.52992	0.639644	0.303388	-0.232741	-0.740423	-1.25273	-1.71894	-1.83771	-1.57931	2.40781	3.39562	2.95847	2.48067	-0.738021	-0.586239	0.186021	-0.307289	-0.154779	1.58692	-0.267093	-0.551067	3.3601	3.48774	3.47495	2.11542
-4.31248	0.0378407	-4.37448	-4.47085	0.563854	0.0270477	-0.0499454	-0.737964	-1.34248	-1.86431	-1.17221	-1.52054	2.34357	2.94783	2.60221	2.41545	-0.776232	-0.511094	-0.784177	-0.0817935	-0.220847	1.55858	-0.200274	-0.5975	3.23365	3.6615	3.40398	2.09483
-4.33743	0.222818	-4.25669	-5.05823	0.478131	-0.498549	-0.191164	-0.683338	-1.3841	-1.99097	-1.15793	-1.53824	2.34124	3.09724	2.5879	2.49697	-0.758583	-0.870178	-0.741353	-0.798256	-0.190001	1.69001	-0.102437	-0.662687	3.28871	3.07559	3.43783	2.30634
-4.26156	-0.0206429	-4.73105	-5.21362	0.609281	-0.442098	-0.591833	-0.693148	-1.41555	-1.83438	-1.36351	-1.59002	2.27725	2.54269	2.00648	2.67592	-0.734157	-1.3534	-1.27144	-0.860027	-0.203161	1.32028	-0.329965	-0.705745	3.39377	2.71002	3.26175	2.11294
-4.39934	0.0816497	-4.65442	-5.16689	-0.441767	-0.429391	-0.467559	-0.712326	-1.91273	-1.78565	-1.22735	-2.29364	1.89091	2.59442	2.05533	3.33799	-1.14735	-1.09593	-1.05175	-0.720192	-0.173757	1.39517	-0.310474	-0.257566	3.21	2.80886	3.37093	2.70444
-4.8354	0.00510326	-4.50544	-4.74749	0.608351	-0.14267	-0.300314	-0.825716	-1.46292	-2.04794	-1.05701	-1.45949	2.36383	2.42444	1.93617	3.26699	-0.0481721	-1.3982	-0.899657	-0.770147	-0.414942	1.17065	-0.431632	-0.311787	3.5163	2.68429	3.22895	1.8162
-5.14083	-0.387979	-5.00048	-4.96316	0.69897	-0.280785	-0.149747	-0.46864	-1.08493	-2.07183	-1.64671	-1.96519	2.3486	2.6092	1.97825	2.05897	-0.206308	-1.60806	-1.24645	-0.843242	-0.49747	1.15737	-0.522582	-0.730475	3.56875	2.68639	3.68628	2.95158
-4.8539	-0.466817	-4.90758	-4.71536	0.68836	-0.238289	-0.106462	-0.705001	-1.07747	-2.21977	-1.50809	-1.97022	2.32448	2.54629	1.94118	2.83478	-0.134364	-1.75738	-1.20457	-0.816209	-0.439764	1.06913	-0.524653	-0.168246	3.51809	2.61353	3.69897	2.9883
-4.9906	-0.355845	-4.90923	-5.30103	0.69897	-0.635076	0.109005	-0.579572	-1.27826	-2.17199	-1.63797	-1.39963	2.32448	2.43372	1.97344	3.62653	-0.382058	-1.51031	-1.12925	-0.873784	-0.493832	1.22441	-0.599497	0.0278916	3.46123	2.61107	3.67326	3.4865
-5.22075	-0.306198	-4.79163	-5.10376	0.0648509	-0.629226	0.129957	-0.592161	-1.83628	-2.30103	-1.81885	-1.8715	2.945	2.52732	1.95591	3.5427	-0.608606	-1.1993	-1.10054	-0.865313	-0.324675	1.1567	-0.559044	-0.0673102	3.06715	2.32511	3.69897	3.09611
-5.23034	-0.102284	-4.64594	-4.93093	0.38166	-0.661362	0.0745129	-0.686681	-2.27238	-2.13656	-1.79075	-2.30103	3.24137	1.68765	1.81372	3.10869	0.0532975	-0.980004	-1.15774	-0.934529	-0.360622	0.790783	-0.594116	-0.165013	3.09265	1.84768	3.5465	2.97757
-5.29598	-0.0152603	-4.54838	-4.4618	0.397351	-0.637619	-0.0801811	-0.827132	-2.282	-2.09867	-2.1956	-1.24772	3.28521	1.75215	1.76747	3.15181	-0.1067	-0.989484	-1.35282	-1.03117	-0.386427	0.829425	-0.73656	-0.0040951	2.97303	1.82525	2.96399	2.42551
-5.21278	0.16188	-4.57064	-4.62435	-0.00928696	-0.834771	-0.317489	-0.234772	-2.13359	-2.17418	-1.87065	-1.41525	3.54417	1.43763	1.77526	2.04488	-0.221771	-0.528419	-1.17789	-1.07403	-0.223003	0.70015	-0.580112	-0.72981	2.79988	1.46967	3.12021	2.72446
-5.30103	0.469815	-4.32759	-2.10749	0.027912	-1.02061	0.207756	-1.08198	-2.29412	-2.25219	-1.43154	-1.78666	3.69204	1.32362	2.54333	2.18377	0.334436	-0.858782	-0.968071	-0.130625	-0.341328	0.832506	-0.325434	0.644239	2.6743	1.31953	3.31654	2.94557
-5.28489	0.515148	-4.035	-1.93005	0.289116	-0.847244	-0.764805	-1.01103	-2.26384	-2.08391	-1.2409	-1.57505	3.64347	1.35997	2.04183	2.07426	0.300758	-0.633428	-0.0506154	-0.0717342	-0.365666	0.778707	0.0343958	0.738675	2.73243	1.34129	3.62903	3.30257
-4.93748	0.334096	-3.70078	-1.28889	-0.14913	-1.12596	-1.05186	-0.785853	-1.40119	-2.11726	-1.33379	-2.22833	3.1662	1.33096	1.65651	2.30941	0.248687	-0.629596	0.274176	1.22753	-0.345615	0.901351	-0.0633284	0.676575	2.66224	1.59697	3.20662	3.46798
-4.67961	0.516776	-3.88739	-0.989827	-0.537574	-0.918847	-0.637766	-1.29627	-1.58327	-0.972214	-1.99392	-1.55195	3.35448	1.30228	1.28399	1.36165	0.570328	-0.181746	1.20725	-0.027768	-0.309343	0.929614	-0.62507	0.811262	2.22875	1.95454	3.38336	2.80675
-4.76454	0.662981	-3.81156	-1.22151	-0.532786	-1.47367	-0.0605451	-1.18338	-1.49737	-1.12488	-2.02421	-1.49408	3.01343	1.57482	2.05322	1.65768	0.768193	0.377046	0.602242	-0.0496843	-0.440512	0.909173	-0.490997	0.766962	2.42503	1.22709	3.09696	2.79228
-4.68677	0.604864	-3.90985	0.0751709	-0.504052	-1.50128	-0.19797	-0.45781	-1.67061	-0.688912	-1.939	-2.21142	2.98149	2.15165	1.9978	1.10534	0.988756	0.067428	0.695809	0.956134	-0.514386	1.25998	-0.462343	0.713613	2.31729	1.37518	3.27056	3.38127
-4.74137	0.541251	-3.62504	-0.462619	-0.433728	-1.47654	-0.192447	-1.31526	-1.79644	-0.923159	-1.84283	-2.30103	2.99004	2.16516	1.86406	3.32563	0.78609	0.12838	0.475954	1.55974	-0.504224	1.16441	-0.310744	1.29761	2.34405	1.24922	3.38838	3.17518
-4.50841	0.69897	-4.02731	-0.435931	-0.182876	-1.16094	-0.420851	-1.38545	-1.67005	-1.07749	-1.81518	-2.30103	2.87185	2.49503	1.56761	3.3213	0.86515	-0.112588	0.251495	1.57321	-0.482615	1.21907	-0.394183	1.28646	2.40966	1.17972	3.47063	3.05742
-4.6159	0.632308	-4.08544	-0.909548	0.331741	-1.31853	-0.734041	-1.0155	-1.93648	-1.09332	-2.01822	-2.10441	3.00088	2.52003	1.31662	3.4996	1.05318	-0.0578322	0.399857	0.243794	-0.59118	1.30718	-0.356897	1.21953	2.44943	1.3071	3.60272	2.44701
-4.59364	0.69897	-4.00613	-0.339242	0.199728	-1.14771	-0.173828	-0.834017	-2.05848	-1.07509	-2.18594	-2.20681	2.79824	2.12504	1.71131	3.59914	0.965954	0.104637	0.361977	1.51344	-0.637094	1.17839	-0.387552	1.44031	2.38498	1.61594	3.68927	3.69897
-4.75374	0.453224	-3.91156	0.127115	0.272955	-0.841505	0.085005	-0.646347	-1.95776	-0.910844	-2.11053	-2.12149	2.75463	1.99325	1.74117	3.10295	1.00034	-0.291368	0.649244	0.551421	-0.780489	1.39218	-0.542651	1.40952	2.30455	2.78093	3.52954	3.13163
-4.86853	0.469259	-3.44458	0.218349	0.120459	-0.774262	-0.097799	-0.457475	-1.93584	-0.713164	-2.19449	-1.87895	2.88481	2.18338	1.4166	3.00201	0.871913	-0.213918	0.916229	0.304624	-0.910699	1.4537	-0.52086	1.53786	1.94508	2.88461	3.40203	3.62741
-4.72453	0.465192	-2.43473	-1.51052	0.0995253	-0.954415	0.502925	-0.516244	-2.02419	-0.686717	-1.88107	-2.17885	2.88582	1.82315	0.556928	1.40325	0.882521	-0.167081	0.701043	-0.439346	-0.844725	1.51128	-0.476051	0.473977	1.93258	3.23708	3.40962	3.38194
-4.52773	0.513605	-2.69074	-2.00556	0.246186	-1.0389	0.45677	-0.458684	-2.21851	-1.05496	-2.30103	-1.98785	2.5607	1.66584	0.67046	1.75741	0.831533	-0.54728	0.867946	0.0664825	-0.985584	1.52664	-0.681061	0.222501	1.79968	3.11324	3.12725	3.02472
-4.53545	0.602993	-2.93958	-1.86395	0.208251	-0.870336	0.620872	-0.779738	-2.0816	-1.02332	-2.16344	-2.16909	2.50511	1.7354	1.01258	1.38093	0.744049	-0.949357	0.946154	-0.0733499	-0.943675	1.55733	-0.737414	0.175155	1.89542	3.13811	3.16734	2.58397
-4.85767	0.688267	-3.48882	-1.70558	-0.0400828	-0.664364	0.560291	-0.796437	-2.10215	-0.759805	-1.99614	-2.08957	2.48936	1.76913	0.989699	1.50059	0.823419	-0.668146	1.00224	0.00847242	-1.07662	1.49687	-1.0249	0.242139	1.926	3.14851	3.04536	2.50697
-4.68955	0.69897	-3.66798	-1.20497	-0.0703487	-0.653659	0.0602369	-0.241867	-2.11168	-0.65771	-2.30103	-1.84196	2.61714	1.5134	1.0014	0.661429	0.66495	-0.754093	1.28176	-0.980053	-0.83924	1.47364	-1.05995	0.254425	2.01324	3.29012	2.97939	3.21946
-4.69015	0.167173	-3.59302	-0.457367	0.26224	-0.376323	-0.361328	-0.108262	-2.11754	-0.748715	-1.82979	-2.30103	2.8832	1.05811	2.00002	0.266533	0.520417	-0.9725	1.80362	-1.09304	-0.566702	1.01599	-0.39758	0.47938	2.48861	3.14397	3.63903	3.45955
-4.91105	0.368205	-3.52708	-0.759149	0.241589	-0.160791	-0.401662	-0.0466376	-1.76745	-0.735116	-1.82021	-2.30103	3.15189	1.15119	2.1022	1.07993	0.95404	-0.732504	1.75077	-1.10534	-0.588818	1.12284	-0.306333	0.402268	2.51992	3.46738	3.65153	3.20623
-4.84481	-0.096802	-3.43492	-1.31667	0.368923	0.236343	-0.495626	-0.655289	-1.7179	-1.02757	-1.91563	-1.52903	2.87034	1.10969	1.86998	2.89011	0.795976	-0.565388	1.78879	-1.22004	-0.748547	0.870727	-0.357635	1.04278	2.36394	3.67105	3.60357	2.90225
-4.75753	-0.570839	-4.26127	-1.92515	0.359955	0.304325	-1.14836	-0.819372	-1.93981	-1.0879	-1.36934	-2.30103	2.95555	1.09411	2.23039	2.89959	0.761447	-0.37906	2.02816	-0.910954	-0.641932	0.644283	-0.366939	0.853794	2.40121	3.57545	3.69897	2.8246
-4.60478	-0.937192	-3.18939	-1.02018	0.438346	0.0915755	-0.133245	-0.520358	-2.13449	-0.988311	-2.02467	-2.06912	2.7142	1.04637	1.3798	3.37637	0.704046	0.00584089	1.3755	-0.555691	-0.529682	0.524658	-0.535353	1.26898	2.76336	3.59317	3.36047	3.29166
-4.85792	-0.713151	-4.31415	-1.24595	0.483827	-0.519051	-0.641648	-0.483561	-2.24787	-0.714308	-1.95693	-2.18174	3.09426	1.05545	2.23647	3.37608	-0.339843	0.0274393	1.31854	-0.564817	-0.397387	0.763727	-0.431821	1.18258	2.64096	3.52273	3.50274	3.32772
-4.97205	-1.08545	-4.46769	-1.3697	0.549054	-0.616802	0.648068	-0.603011	-2.30103	-1.23668	-1.95617	-2.18235	3.09062	1.42654	1.92489	3.21619	-0.386009	0.00047312	-0.198273	-0.413482	-0.444366	0.797523	-0.724649	1.14107	2.67144	3.53297	3.54965	3.34137
-5.01515	-1.38587	-4.48937	-1.57786	0.227334	-1.12552	0.509022	-0.647243	-1.97735	-1.90443	-2.28175	-2.02078	3.30426	1.24229	1.97675	3.16789	-0.874028	0.233937	-0.300868	-0.368439	-0.0497613	0.776448	-0.683686	1.16172	3.27984	3.54271	3.53663	3.59181
-5.11602	-1.24066	-4.47858	-2.64631	0.0683454	-1.11661	0.69897	-0.479387	-1.76998	-1.78065	-2.24722	-2.136	2.94765	1.15999	1.95214	3.66529	-1.60291	0.139558	-0.339034	0.181435	-0.264724	0.771565	-0.706843	0.679926	2.90806	3.39396	3.6045	3.20506
-5.30103	-0.74159	-4.37439	-3.85359	0.159429	-0.943831	0.221873	0.0167075	-2.1166	-1.50392	-1.75705	-1.25602	2.95965	1.40497	2.28816	1.06024	-1.58384	-0.209824	-0.47334	-0.946922	-0.567547	0.989112	-0.392269	-0.772676	2.4608	3.31113	3.57199	3.1009
-5.00049	-0.785307	-3.92899	-4.71644	-0.275601	-1.35921	-0.216538	-0.638516	-2.30103	-1.76601	-1.09097	-1.07957	3.17837	1.64142	2.69404	1.90237	-1.48137	-0.205326	-0.0343609	-0.573938	-0.371082	1.2167	-0.0145888	-0.93154	2.08855	3.29266	3.39744	1.93415
-4.89312	-0.830572	-3.71683	-4.44088	-0.276405	-1.34437	-0.217254	-1.24788	-2.30103	-1.87095	-1.32055	-1.30347	3.47632	2.01407	1.93007	2.30285	-0.827301	-0.0300132	-0.274727	-0.314244	-0.306925	1.20013	-0.299455	-0.380775	1.90797	3.04854	3.06436	1.83309
-5.0412	-0.617299	-3.91683	-4.60401	-0.554147	-1.10955	-0.492568	-0.67193	-1.99173	-1.67953	-1.48912	-1.48548	3.275	2.14074	1.86675	2.52899	-1.01577	0.0842044	-0.0871989	-0.168834	-0.153294	1.10428	-0.278629	-0.602752	2.44665	2.77748	3.12976	2.15553
-5.21387	-0.743386	-3.75965	-3.83635	-0.587188	-1.26547	-0.35325	-0.523506	-2.30103	-1.87405	-1.32136	-2.30103	3.54473	2.27336	1.97164	2.93493	-0.73938	0.205345	-0.594338	-1.11307	-0.215189	1.04383	-0.154498	-0.0164012	2.1996	2.48298	3.20264	2.61765
-5.08428	-0.684181	-3.66344	-2.83485	-0.798576	-1.24383	-0.309561	-0.66278	-2.1991	-2.30103	-1.29541	-2.30103	3.14592	2.61457	1.91145	1.47094	-1.06583	0.360211	-0.684762	1.12918	-0.359829	1.2342	-0.177001	-0.150675	1.87837	2.80912	3.11749	3.43166
-4.7267	-0.345135	-3.51536	-4.34075	-0.0131889	-0.731764	-0.308666	-0.44295	-1.56752	-2.19528	-1.4087	-1.84689	2.06327	2.53034	1.97173	1.79144	-0.941229	-0.0976544	-0.685316	2.33512	-0.8467	1.24748	-0.0942991	-1.23105	2.06684	2.88199	3.19708	2.96412
-4.7883	0.0766696	-3.40846	-3.66392	-0.143316	-1.0317	-0.648871	-0.220511	-1.50242	-2.18666	-1.32459	-1.70055	1.98782	3.00941	1.79807	1.1262	-0.936149	0.623023	-0.68963	2.74955	-0.860184	1.35252	-0.0310144	-1.72619	2.09877	2.44759	2.96159	1.9445
-3.6361	-0.844609	-3.08287	-3.55879	0.423395	-0.795386	-0.670183	-0.246426	-1.39241	-2.19109	-1.32018	-1.45121	1.41893	3.29935	1.62949	1.0565	-1.13944	0.153733	-0.741042	2.48418	-0.456934	1.16064	0.018176	-1.78325	2.70953	2.43132	2.85963	1.62924
-3.11207	-1.05712	-2.92522	-3.54888	0.295855	-0.86289	-0.702947	-0.58029	-1.77562	-2.12714	-1.29095	-1.31364	1.50584	3.38459	2.02973	0.719566	-1.22622	0.3571	-1.13592	2.45789	0.0335966	1.1233	0.276227	-1.83062	3.35967	2.50042	2.9197	1.7432
-3.04767	-0.681839	-2.90975	-3.69731	0.400999	-1.15547	-0.771176	-0.948315	-2.05814	-2.17722	-1.27414	-0.745297	1.7764	3.62807	1.98419	0.636997	-1.02039	-0.406173	-1.09369	2.20537	0.199042	1.62096	0.308398	-1.70257	3.64438	2.59394	2.95641	1.95723
-3.29498	-0.423108	-3.20796	-3.94637	0.69897	-1.09877	-0.645836	-0.636217	-1.88962	-2.06624	-1.13826	-2.04204	1.48468	3.69897	2.26376	1.60895	0.114844	-0.284791	-1.128	1.62227	-0.336809	1.69028	0.265233	-1.72539	3.15381	2.58784	3.0223	1.1845
-3.22154	-0.681196	-3.35363	-4.11001	0.559519	-0.992406	-0.725978	-0.918098	-1.79219	-1.86273	-1.2328	-1.78852	1.39282	3.69897	2.7824	2.27376	0.216192	-0.197889	-1.32854	0.193834	-0.394376	1.54229	0.520411	-0.663062	2.90546	2.56942	3.22386	1.6011
-3.21166	-1.00684	-2.89071	-3.83608	0.580882	-0.746727	-0.523044	-1.20991	-1.96377	-1.93882	-0.6688	-2.25215	1.26309	3.69897	2.98106	2.02884	0.479765	-0.411517	-1.29845	0.318962	-0.473698	1.34058	0.614372	-0.348457	2.95084	2.47794	3.09027	2.0925
-3.17435	-1.40969	-3.08027	-3.48082	0.55955	-0.705479	-0.477785	-1.1617	-1.8404	-1.53387	-0.857714	-1.98859	0.751834	3.41239	3.08471	3.00511	0.616237	-0.291197	-1.12322	-0.244974	-0.488138	1.17404	0.649321	0.242983	3.46054	2.76927	3.42904	2.11951
-3.18958	-1.45004	-2.86322	-3.7316	0.506397	-0.604941	-0.648269	-0.899585	-1.84023	-1.47986	-1.11554	-2.07892	0.634346	3.24796	3.26559	2.81054	0.77772	0.134292	-1.00617	-0.386546	-0.537036	0.944576	0.830423	-0.101019	3.47699	2.61546	3.39389	1.93862
-3.03149	-1.10491	-3.04122	-3.56967	0.551862	-0.412457	-0.637957	-0.779594	-1.86525	-0.969566	-0.857905	-2.07327	0.755421	3.4182	3.16975	2.42825	0.621572	-0.118976	-0.971457	-0.40988	-0.418164	1.27672	0.749085	-0.249638	3.44273	3.13539	3.42435	1.9271
-2.88557	-0.843987	-3.1943	-3.10271	-0.287158	-0.430897	-0.752127	-0.674004	-1.70631	-0.780953	-1.16291	-2.30103	0.538389	3.69897	3.02667	2.1156	0.536614	-0.0786882	-0.998392	-0.158753	-0.421473	1.5832	0.761619	-0.187345	3.04341	3.54437	3.61225	2.21857
-3.51374	-0.552682	-3.34777	-3.62688	-0.30046	-0.442537	-0.405375	-0.793571	-1.56794	-0.882543	-1.68954	-1.46817	0.790082	3.04381	2.40925	0.89755	0.560565	0.234254	-0.892515	-0.95197	-0.562421	1.46066	0.338759	-0.36314	3.058	3.69897	3.69897	2.99067
-3.36085	-0.577537	-3.14549	-2.96045	-0.544774	-0.403184	-0.778124	-0.763695	-1.68458	-0.858767	-1.93552	-1.57315	0.862516	2.88524	2.23958	0.191093	-0.0666945	0.453263	-0.483085	-0.719829	-0.340546	1.28515	0.483388	-0.0647543	2.96965	3.51288	3.6751	3.67544
-3.43233	-0.624576	-3.28493	-2.74951	-0.616878	-0.422014	-0.882623	-0.37779	-1.60346	-0.752206	-1.93628	-1.57591	0.908216	2.72339	2.45129	0.586797	-0.00901507	0.314562	-0.522222	-0.85095	-0.367866	1.30339	0.52429	-0.152937	2.88143	3.67885	3.56331	3.52307
-3.52607	-0.689511	-3.80943	-3.39744	-0.355485	-0.472723	-0.32992	-1.03514	-1.48696	-1.2901	-1.97983	-2.00354	1.17036	2.74844	2.7135	2.01584	0.24377	-0.231989	-0.186492	1.26001	-0.718639	1.39278	0.161536	-0.0510289	2.19416	3.64909	3.60258	3.47986
-2.9477	-0.654321	-3.83278	-4.3539	-0.0292841	-0.760333	-0.49241	-0.196442	-1.67692	-1.55922	-2.14657	-1.77626	0.669918	3.09499	2.66575	1.72845	-0.00089949	-0.284673	-0.349153	0.945603	-0.705503	1.63974	0.113382	-0.682785	2.2212	3.67458	3.28351	3.69897
-2.96936	-0.847528	-3.70312	-4.40011	0.0946702	-0.497666	-0.992888	-0.215075	-1.64556	-0.679783	-2.23693	-1.63333	0.838661	3.57323	2.72576	1.60807	-0.212351	-1.43579	-0.00815129	0.25594	-0.600818	1.71534	0.435378	-0.850544	2.33357	3.58408	3.50746	3.0676
-3.28543	-0.733216	-3.81594	-4.40523	-0.035181	-0.544289	-0.654552	-0.49467	-1.19406	-0.632307	-2.30103	-1.51795	0.549568	3.34944	2.99114	1.35465	-0.44415	-1.40865	-0.228893	-0.142527	-0.888778	1.68908	0.3912	-0.6651	2.0639	3.553	3.58957	3.24086
-2.92471	-0.452732	-3.73394	-4.52252	0.163564	-0.215495	-0.109993	-0.283866	-1.45972	-0.0346769	-2.19089	-1.23273	0.809796	3.60038	3.24517	1.61427	-0.741509	-1.76576	-0.904555	-0.635821	-0.328527	1.80954	0.290718	-0.553078	2.83999	3.69897	3.48056	3.58928
-2.88173	-0.372472	-3.58275	-4.61523	-0.0817054	-0.335745	-0.0628197	-0.579612	-1.54015	-0.0741199	-2.20649	-1.44721	0.693794	3.69897	3.13007	1.62572	-0.696035	-1.55897	-0.761723	-0.509518	-0.285672	1.9087	0.262128	-0.466598	2.87633	3.68471	3.45744	3.50879
-2.95415	-0.441296	-3.84291	-4.69365	0.100226	-0.233105	-0.0334575	-0.520442	-1.24917	-0.171929	-2.18127	-1.49941	1.31112	3.44026	2.95456	1.62943	-1.35337	-1.72796	-0.984661	-0.492442	-0.154841	1.73083	0.192096	-0.47529	2.73879	3.6283	3.68833	3.663
-2.69685	-0.125055	-5.06354	-4.40895	0.0711674	-0.671482	0.180582	-0.495093	-1.07052	0.568938	-1.09348	-1.03399	1.43625	3.31005	3.37602	1.31968	-1.34887	-1.85579	-1.27062	-0.527516	-0.103507	1.71019	-0.144557	-0.695975	2.45961	2.5779	3.69897	3.05825
-2.70699	-0.158328	-4.70593	-3.91299	0.156258	-0.575442	0.202935	-0.34522	-1.10408	0.518763	-1.37459	-1.47608	1.55638	3.24328	2.89264	1.59332	-1.43576	-1.93363	-0.857695	-0.142493	-0.0660402	1.70989	-0.216329	-0.693071	2.4467	2.82061	3.69686	2.62978
-2.64334	-0.374038	-4.62596	-4.59679	0.288117	-0.525318	0.248919	-1.02035	-1.07982	0.874666	-1.41649	-0.397694	1.60793	3.22006	2.83135	1.66642	-1.45804	-2.21857	-0.880533	0.441266	-0.0522478	1.59811	-0.237775	-0.442798	2.47597	2.63062	3.67192	3.27774
-2.55877	-1.1062	-4.29337	-3.00192	0.381628	-0.632089	-0.0359583	-0.687087	-1.12067	1.54552	-1.87555	-1.37233	1.65255	2.70758	3.15754	1.82693	-1.51607	-1.94356	-1.71233	-0.802821	-0.0459105	1.39761	-0.100241	0.0513301	2.41659	3.2077	2.89478	2.80214
-2.52579	-1.14322	-4.28297	-3.14581	0.30167	-0.616955	-0.397356	-0.59093	-1.1944	1.39265	-2.14301	-1.71144	1.51906	3.05615	2.77653	2.11592	-1.39691	-1.69367	-1.49729	-0.724355	-0.0430463	1.56346	-0.425593	0.0514998	2.51219	3.53552	1.92047	2.86526
-2.42725	-1.21297	-4.6069	-4.79653	0.254311	-0.536648	-0.565768	-0.167407	-1.03468	1.49507	-1.64058	-1.59813	1.40821	3.56741	2.6049	1.91365	-1.30687	-1.92269	-0.777034	-0.0423132	0.0331261	1.63273	-0.580261	-1.10382	2.69594	3.32224	1.93267	2.50289
-2.44543	-0.816833	-4.80964	-4.71852	0.32619	-0.597936	-0.455087	-0.057314	-1.1673	1.7817	-0.787583	-1.55295	1.30315	3.33539	2.18081	1.70762	-1.34857	-2.05097	-1.59619	-0.309659	0.0012966	1.69849	-0.537409	-1.0296	2.78267	3.16091	2.51806	2.86129
-2.35351	-0.885412	-5.29621	-4.7436	0.300802	-0.630393	0.146863	0.198506	-1.18528	1.85104	-0.834121	-1.43973	1.2768	3.10552	2.62514	1.64006	-1.37028	-1.96443	-2.1377	-0.178431	0.0388188	1.63069	-0.668858	-1.13263	2.81748	3.23156	2.67946	3.00244
-2.34916	-0.724601	-5.01748	-4.19894	0.283489	-0.733742	0.69897	0.299087	-1.23933	1.99313	-2.02425	-1.02251	1.35739	3.03958	2.7539	1.1196	-1.41854	-1.99309	-1.3787	1.28828	0.0591088	1.73822	-0.855348	-1.47915	2.77808	3.29139	2.7168	2.69934
-2.33021	-0.62257	-4.43932	-4.88678	0.280499	-0.565489	0.452058	-0.0860199	-1.19756	2.26368	-1.86704	-1.49183	1.2677	3.13736	2.23852	1.82593	-1.47937	-2.05374	-1.29364	2.65199	0.073623	1.76282	-0.874984	-1.6596	2.8299	3.34368	2.43144	2.68186
-2.21961	-0.766813	-4.20954	-4.79247	0.224779	-0.719331	0.391413	-0.62445	-1.22351	2.92753	-2.10565	-2.25617	1.15379	3.69897	1.58376	2.98797	-1.51604	-1.58347	-0.900627	1.59217	0.0940726	2.07434	-0.889272	-0.391531	2.87048	3.69897	2.91811	3.69897
-2.09192	-2.23009	-3.77535	-4.48646	0.263965	-0.484304	0.69897	-0.0692211	-1.31571	2.77219	-1.67934	-2.02262	1.20991	2.71186	1.07755	2.80457	-1.52976	-1.61931	-2.14039	0.504893	0.161203	1.14022	-0.976517	-0.433975	2.94231	3.69897	2.48349	3.39809
-2.11615	-2.43542	-4.32715	-4.73813	0.245685	-0.64058	-0.0343078	0.0274923	-1.20943	1.81526	-1.52177	-1.8528	1.15233	3.51476	1.50555	2.96313	-1.46007	-1.76262	0.0187463	0.276861	0.171156	1.16304	-1.15724	-0.350668	3.04232	2.98082	2.30403	3.69897
-2.06703	-2.28407	-4.38305	-5.18264	0.283346	-0.592137	-0.0450068	0.35667	-1.0917	1.43517	-1.48197	-2.30103	1.17245	3.56819	1.41217	2.93599	-1.73107	-1.65505	0.0196396	0.516444	0.234578	1.24107	-1.19164	-1.08831	3.15675	3.1816	2.35537	2.71919
-2.52214	-2.19472	-4.28636	-5.30103	0.0885861	-0.615609	0.367475	0.507077	-1.1671	1.4361	-1.24453	-2.30103	1.1184	3.51554	1.51521	2.89608	-2.01173	-1.71505	-0.860178	0.647448	0.184226	1.25508	-1.17458	-1.23073	3.40138	3.15057	2.27838	2.65231
-2.48514	-1.72597	-4.01871	-5.27691	0.00096307	-1.0949	0.0244528	0.69897	-1.24022	1.20024	-1.73052	-2.30103	1.21513	2.93118	2.00585	3.02425	-1.87895	-0.984976	-1.08975	0.828748	0.273247	1.11192	-0.627079	-1.13862	3.41009	2.29734	2.50375	2.88875
-2.1804	-1.86835	-4.05844	-5.02781	-0.581866	-0.969194	-0.0451942	-0.262942	-0.819797	1.10625	-2.14826	-1.97036	0.974154	2.84719	2.44266	2.7976	-0.95171	-1.04208	-0.890543	1.27412	-0.0415269	1.0414	-0.487643	-0.934719	2.05024	2.5359	2.46785	2.88915
-2.15244	-1.85068	-3.5829	-5.19055	-0.725625	-0.965335	-0.211742	0.00734657	-0.669231	1.16611	-2.02226	-2.29365	1.05777	2.85781	2.02608	2.7294	-0.945291	-1.0667	-0.710478	0.862269	0.024855	1.07216	-0.296726	-0.821509	1.96669	2.57937	2.78284	3.44159
-2.07028	-1.92958	-3.66917	-4.90235	-0.734347	-0.946192	-0.223123	-0.0797159	-0.602029	1.35724	-1.78919	-1.90318	1.01171	2.72131	1.70814	3.04496	-0.828508	-1.114	-1.05535	0.871403	0.0907587	1.00756	-0.391109	-0.445804	2.14696	2.57903	2.82892	3.69897
-1.3954	-2.00451	-3.58081	-5.1296	-0.707917	-0.927967	-0.299422	-0.282221	-0.641243	1.4142	-1.36525	-2.0161	1.10894	2.66161	1.47616	3.40978	-1.07366	-1.14634	-0.831111	-0.0618587	0.418742	0.961726	-0.187525	-0.341461	2.28764	2.58176	3.46939	3.15749
-1.2887	-1.94231	-3.66721	-5.02931	-0.657315	-0.774735	-0.395583	-0.322338	-1.25551	1.57224	-1.22972	-1.96858	1.54531	2.4721	1.41221	3.36656	-1.00904	-1.30724	-0.764413	0.0309153	0.450426	0.928887	-0.213649	-0.34218	1.9319	2.76771	3.42609	3.083
-0.988628	-2.36432	-3.85548	-4.99477	-0.991728	-0.667156	0.0446338	-0.14662	-1.29641	1.16832	-0.736669	-1.87713	1.68136	2.4769	1.37904	3.43484	-1.0117	-1.54527	-0.648987	-0.218889	0.675954	0.807442	-0.384527	-0.369669	1.84901	3.009	3.69897	3.01114
-0.730919	-2.44795	-3.82705	-5.16472	-1.10546	-1.03685	-0.186854	-0.769291	-1.91442	1.79991	-0.745919	-0.488412	1.70242	2.44844	1.22405	2.54965	-0.584001	-1.39547	-0.580338	-1.22459	0.712619	0.919853	-0.470014	-0.770769	1.72524	2.83353	3.31284	1.48211
-0.576127	-2.10802	-3.23872	-5.2582	-0.945644	-0.919604	-0.786148	-0.668911	-2.07424	1.89927	-1.16939	-0.929345	1.52456	2.39282	1.31344	2.66732	-0.789668	-1.47916	-0.425939	-1.1895	0.701767	0.969223	0.0590406	-0.894422	1.81146	2.8311	3.40993	1.39457
-0.566774	-2.16856	-3.07021	-5.23094	-0.681905	-0.953938	-0.833703	-0.720678	-1.59456	1.96489	-1.17313	-0.991574	1.69437	2.2995	1.59756	2.35369	-0.523758	-1.27192	-0.368051	-0.525698	0.637101	0.941486	0.328551	-0.928803	1.75815	2.93073	3.69897	1.89935
-0.589235	-1.99316	-2.93061	-4.76761	-0.64517	-0.754196	-0.790901	-0.528686	-1.67239	1.92869	-1.47458	-1.22302	1.66771	2.21772	1.44849	2.09393	-0.501772	-1.24549	-0.7599	-0.273288	0.601979	0.940993	0.0449746	-0.873372	1.73486	3.16957	2.81956	2.24458
-0.46501	-1.94625	-3.49365	-5.00881	-0.971372	-0.916548	-0.632525	-0.159223	-1.46124	2.1391	-1.45112	-1.17029	1.78384	2.22104	1.80099	2.14289	-0.993192	-1.70984	-0.825588	-0.245592	0.776417	1.17991	-0.062463	-1.08614	1.53875	3.48996	2.92814	2.44491
-0.423381	-1.84523	-3.59031	-4.39742	-0.7458	-0.712633	-0.540149	0.117069	-1.19898	1.79476	-1.54792	-1.31481	1.52957	2.3157	1.85654	2.08915	-0.604061	-1.4019	-0.73858	-0.924442	0.572472	1.08195	-0.175058	-0.696713	1.44938	3.40955	2.79698	3.01013
-0.26637	-1.8808	-3.71553	-4.90403	-0.66507	-0.743095	-0.167901	0.144303	-1.06801	1.7368	-2.08113	-1.60292	1.51937	2.31447	1.94082	3.04347	-0.638452	-1.20756	-1.27593	-0.790163	0.607088	0.936449	-0.305057	-0.341482	1.46748	2.98616	2.99067	3.69897
-0.264731	-1.95304	-3.68818	-5.00229	-0.684452	-0.811862	-0.127432	0.0275168	-0.997229	2.10945	-2.10197	-1.4479	1.62903	2.83993	1.97133	3.0004	-0.605734	-1.06944	-1.13678	-0.593949	0.656078	1.28168	-0.313618	-0.348817	1.4693	3.54653	2.93593	3.69897
-0.201438	-2.06326	-3.29302	-4.59106	-0.750005	-0.879518	-0.753501	-0.0633712	-1.04084	1.90019	-2.30103	-1.47624	1.58926	3.01995	1.72937	2.945	-0.573385	-1.35669	-0.709089	-0.691325	0.683935	1.3478	-0.0896328	-0.162326	1.50113	3.5215	2.66298	3.69897
-0.113049	-2.11693	-3.22819	-4.85411	-0.676315	-0.882444	-0.600905	-0.209703	-0.944419	1.98173	-2.30103	-1.59634	1.78248	3.24472	1.75021	2.55445	-0.549679	-1.41171	-0.926883	-0.584472	0.790616	1.44751	-0.0585154	-0.351678	1.62378	3.63748	2.83151	3.6549
0.425761	-2.24624	-3.95155	-4.9366	-0.990252	-0.871165	-0.545837	-0.267279	-0.819226	1.74472	-1.84651	-2.08291	1.49433	3.16128	3.00579	3.57268	-0.397311	-0.920974	-0.639611	-1.88661	0.965983	1.28448	0.330369	-0.440638	1.647	3.55283	3.51454	1.62102
0.532459	-2.46708	-3.99118	-4.9658	-0.817303	-0.815598	-0.504925	0.576349	-0.797599	2.0499	-2.28696	-1.48966	1.63959	3.45717	2.82816	2.58283	-0.243219	-0.900903	-0.443497	-2.10483	0.979118	1.33987	0.120538	-1.21252	1.68409	3.69897	3.25072	1.41513
0.490755	-2.52642	-3.83428	-5.00465	-0.719886	-1.10645	-0.481902	0.549125	-0.767759	1.75982	-2.30103	-1.67073	1.70552	3.67683	2.84518	2.32076	-0.343401	-0.567555	-0.527051	-2.0753	0.958165	1.30404	0.168545	-1.32647	1.62701	3.19014	3.24706	1.51579
0.575336	-2.88929	-4.2054	-4.96721	-0.817237	-0.896152	-0.202097	-0.436065	-0.768543	1.57665	-1.8001	-2.20905	1.54154	3.26736	2.26402	3.574	-0.549483	-1.11634	-0.545721	-0.173391	0.963511	1.03438	-0.225156	-0.355283	1.51977	3.20972	3.39995	2.52785
0.66479	-3.01394	-4.16473	-3.71916	-0.83951	-0.995588	0.136242	-0.9171	-0.614984	1.59442	-1.90517	-1.46469	1.42307	3.44089	2.28864	1.07034	-0.575911	-1.00007	-0.594604	0.494132	0.955569	1.09294	-0.280363	-0.306306	1.48444	3.24959	3.54777	3.47347
0.608344	-2.68849	-4.30209	-3.43643	-0.833659	-0.557952	-0.0591564	-0.0779626	-0.649304	1.80176	-2.30103	-2.16444	1.46916	3.09857	3.42425	2.97995	-0.509452	-1.21619	-1.50972	0.0891807	0.947511	1.06393	0.0690795	0.151915	1.52255	3.69897	3.24955	3.64103
0.556741	-2.37103	-4.22105	-3.32782	-0.846563	-0.654975	0.0769207	-0.212282	-0.62668	2.14806	-2.12564	-2.30103	1.47047	3.1465	3.13745	2.92767	-0.422316	-1.94572	-1.33419	0.0834954	0.928912	1.30439	-0.0340362	0.224041	1.5337	3.69897	3.33132	3.58948
0.425326	-2.19874	-3.82611	-3.2334	-0.714954	-0.51468	-0.0363278	-0.245716	-0.665615	2.29298	-2.20786	-2.18372	1.47642	2.96152	3.69897	2.90487	-0.375801	-1.81445	-1.14902	0.172979	0.894348	1.19467	0.288819	0.287607	1.71796	3.55503	3.19174	3.69897
0.531268	-2.63753	-3.47005	-3.00457	-0.887978	-0.64888	-0.404677	-0.23293	-0.628122	2.16545	-2.29556	-2.30103	1.32598	3.02053	3.40299	3.1318	-0.368652	-1.22634	-1.12144	0.0405944	0.880192	1.07211	0.342569	0.400768	1.55227	3.57746	2.76951	3.56462
0.54268	-2.66082	-3.52429	-3.00358	-0.983983	-0.897251	0.302095	-0.310663	-0.578052	2.61717	-2.05549	-2.1463	1.26014	2.61003	3.66418	3.17661	-0.271544	-1.10279	-0.467047	0.317777	0.9205	1.05805	0.40442	0.420123	1.68868	3.60347	3.69897	3.5942
0.358165	-2.42333	-2.80774	-3.08406	-1.14829	-0.626015	-0.0348439	-0.334884	-0.454264	2.41304	-2.15895	-2.14557	1.396	2.65161	2.12874	3.29126	-0.384238	-1.23628	-0.840899	0.1184	0.938788	1.06528	0.253575	0.406898	1.51922	3.69897	3.69897	3.36643
0.569194	-2.55074	-2.7098	-2.39841	-1.26166	-0.544855	-0.245401	-0.549101	-0.371085	2.61521	-1.935	-2.30103	1.86158	2.7226	2.00506	3.33462	-0.388196	-1.0844	-0.638429	-0.253089	1.28547	1.0031	0.27251	0.681481	1.74894	3.69897	3.49399	2.99043
0.630083	-2.5573	-2.42154	-1.26291	-0.682196	-0.577223	-0.278704	-0.864734	0.0709757	2.31998	-1.74115	-2.25028	1.76448	2.77184	2.39012	3.61776	-0.77182	-1.49563	-0.558233	1.60152	1.27689	1.04098	0.44281	1.12027	2.21923	3.63601	3.29675	3.69897
0.541612	-2.61287	-2.44146	-0.216169	-0.777445	-0.628581	-0.307683	-0.87673	0.165307	2.33236	-2.04067	-1.90559	1.68567	2.78725	2.24612	1.56956	-0.848878	-1.42616	-0.447988	0.401647	1.332	1.03456	0.394537	1.00286	2.43354	3.62046	3.32048	3.32191
0.5909	-2.16864	-2.27957	0.69897	-0.898555	-0.573601	0.12132	-0.921224	-0.0248923	1.8459	-2.08775	-1.09686	2.20657	3.01685	2.15592	1.27072	-0.954853	-1.66011	-0.619854	-0.355883	1.49036	1.16412	0.27682	1.49683	2.18971	3.38241	3.41078	3.69897
0.594891	-1.80187	-2.72672	0.400559	-0.934555	-0.523837	-0.186463	-1.0424	0.20263	1.50131	-2.10864	-0.988091	2.20118	2.93705	1.60356	1.18046	-0.89525	-1.70413	-0.80825	-0.346342	1.50008	1.3112	0.171735	1.41333	2.17431	3.69897	3.68601	3.6277
0.179793	-1.79828	-3.19181	0.512987	-0.757334	-0.620954	-0.288727	-1.18297	0.481458	1.33594	-1.29695	-1.36913	2.64238	2.99007	1.49718	1.47985	-0.919781	-1.76916	-0.898579	-0.360914	1.46868	1.37296	0.0428629	1.52916	2.17779	3.69897	3.69897	3.35966
0.0185674	-1.58884	-2.73443	0.365501	-0.688388	-0.427613	0.478159	-1.08516	0.434035	1.31762	-2.15285	-1.36882	2.72893	2.90038	1.69493	1.32693	-0.995636	-2.09666	-1.09658	-0.315031	1.39515	1.34325	-0.0452193	1.44124	2.09229	3.66088	3.64357	3.57698
0.0815489	-1.54594	-3.03367	-0.160555	-0.746783	-0.421457	0.69897	-0.622328	0.437346	1.30011	-1.85033	-1.39836	2.56889	2.83826	1.70794	0.361656	-0.907764	-2.03688	-1.11817	-0.525556	1.36515	1.3322	-0.225914	0.847471	2.05772	3.66278	3.62774	3.65942
0.0560774	-1.58784	-2.58844	0.109163	-0.654699	-0.556393	0.413216	0.0116339	0.519684	1.54113	-1.99739	-1.21664	2.55883	2.85752	-0.0995602	-0.703034	-0.93699	-1.91034	-0.858622	-1.72597	1.31293	1.39213	-0.571951	0.521317	1.99171	3.69897	3.16244	3.26495
0.156258	-1.87042	-2.93512	-0.992508	-0.632154	-0.377063	-0.132115	-0.0548546	0.503413	1.87727	-1.72014	-1.71558	2.51477	2.84498	0.478369	1.43676	-0.971327	-2.22589	-0.985832	-2.30103	1.36996	1.25012	-0.450544	0.687019	2.13332	3.69897	3.07963	3.23157
0.29507	-1.86482	-2.83901	-1.10314	-0.666633	-0.434204	-0.323818	0.133689	0.619547	1.83338	-1.73242	-1.85675	2.44171	2.8111	0.52043	1.57708	-0.926425	-1.99881	-0.863974	-2.30103	1.39317	1.2461	-0.387091	0.559616	2.1169	3.69897	2.94298	3.11391
0.317629	-2.592	-3.6281	-2.01384	-0.726816	-0.537586	-0.109026	0.0311215	0.672251	1.16655	-1.84644	-2.22046	2.4488	2.49396	0.978395	0.57703	-0.930247	-1.53151	-0.987369	-2.01082	1.42056	0.847582	-0.70936	-0.178923	2.0956	3.58043	2.79433	2.85679
0.300769	-2.55308	-3.61314	-1.83109	-0.684363	-0.684639	0.18268	-0.00712453	0.684184	1.02848	-1.98303	-1.43086	2.5343	1.55478	0.963597	-0.19098	-0.956355	-1.42611	-0.839228	-1.36511	1.47812	0.552437	-0.885449	-0.0644197	2.23674	3.43594	2.71617	3.45437
0.331692	-1.8645	-3.55866	-0.342155	-0.723042	-0.622526	0.140156	-0.564151	0.777373	0.743883	-1.88204	-0.36441	2.46665	1.17394	1.02197	-0.340091	-0.885776	-0.823486	-0.841532	-1.81131	1.47881	0.533824	-0.842882	0.513283	2.25712	3.3171	2.6173	2.99018
0.329784	-1.97069	-3.79382	-0.121137	-0.743455	-0.653381	-0.168768	0.328897	0.817264	0.685227	-2.2665	-0.538533	2.29784	1.18721	1.2737	-1.23512	-0.881071	-0.744551	-0.608185	-1.83553	1.40606	0.494004	-0.770034	0.321474	2.19164	3.30909	2.57548	3.18294
0.233775	-2.0696	-2.91001	-1.22417	-0.881236	-0.585878	-0.41236	0.510667	0.898665	0.886156	-2.20993	-1.47496	2.41684	0.90597	1.42197	-0.784201	-0.543485	-0.616752	-0.114525	-2.30103	1.42132	0.375118	-0.188574	-0.0766886	2.22914	3.42281	2.90076	3.26727
0.328318	-2.20745	-2.55636	-0.896809	-1.09282	-0.63931	-0.381869	-0.725565	0.846015	0.798905	-2.10348	-2.30103	2.38311	0.832315	1.2559	1.90031	-0.453149	-0.85737	-0.0195571	-0.923921	1.48599	0.368417	-0.169145	0.675397	2.18507	3.50553	2.81012	2.40401
0.123077	-2.82287	-3.5128	-1.77369	-1.09259	-0.4493	0.197413	-0.504601	0.897081	0.496203	-2.05209	-2.05352	2.30756	1.52527	1.89297	1.73159	-0.646728	-0.732	-0.875466	-0.910982	1.4114	0.32469	-0.447673	0.361769	2.10798	3.599	2.86908	2.90865
0.0302394	-2.71083	-3.53836	-2.1263	-1.29839	-0.421593	0.0945131	-0.569071	1.03787	0.488144	-1.96939	-2.13072	2.19033	1.63223	1.75531	2.11754	-0.682492	-0.57357	-0.944645	-1.17351	1.48385	0.398034	-0.426629	0.434187	2.21358	3.69897	2.98745	2.91851
0.207817	-2.16933	-3.7557	-0.770615	-0.890155	-1.19808	0.0890215	-0.481709	0.613658	0.623899	-1.76202	-2.30103	2.22964	1.81052	1.78196	0.970682	-0.644053	0.399686	-0.89538	-0.158158	1.45311	0.600641	-0.385347	0.529044	2.51566	3.28425	3.26866	3.24884
0.0594309	-2.19819	-3.77482	-0.12179	-0.824277	-1.05253	0.08116	-0.434218	0.630478	0.393915	-1.87502	-2.05883	2.21593	1.98154	1.75379	0.789309	-0.550617	0.368415	-0.507554	-0.24603	1.34748	0.553236	-0.455306	0.785944	2.4878	3.13448	3.19869	3.52216
-0.0548235	-2.11227	-4.14099	0.109676	-0.880523	-1.10724	-0.21887	-0.674456	0.573408	0.23783	-1.95396	-2.2019	2.26525	2.1651	1.56558	0.983492	-0.768811	0.392611	-0.255911	-0.55914	1.37241	0.606706	-0.741485	1.09725	2.46644	2.98425	2.74198	3.69897
-0.166393	-2.39714	-3.96127	0.204909	-0.79572	-0.812003	-0.445219	-0.434401	0.740762	0.103537	-2.28478	-2.30103	2.30369	2.11673	1.72269	0.686493	-0.81528	-0.588057	-0.0346722	-0.593284	1.34934	0.615645	-0.625177	0.902423	2.53246	3.07023	2.48747	3.52913
-0.405563	-2.23059	-3.65959	0.35664	-0.924395	-0.900164	-0.364952	-0.447159	1.23595	0.176705	-1.62777	-2.30103	1.9022	1.85928	2.56292	0.794473	-0.969121	-0.457818	0.0672234	-0.418268	1.24529	0.534668	-0.0666312	0.967131	2.59409	2.85707	2.9767	3.52311
-0.317235	-2.15448	-3.91169	-0.295296	-0.957354	-0.787796	-0.396269	-0.401456	1.12909	0.0202079	-2.30103	-2.09918	1.88118	1.81226	2.79603	1.05439	-1.10849	-0.286582	0.237134	-0.522838	1.32785	0.459742	-0.200427	0.643345	2.73413	2.82224	2.69866	3.07784
-0.33332	-2.02881	-3.89953	0.468669	-0.814302	-0.770587	-0.125572	-0.394959	1.00415	0.0594574	-2.29829	-2.14751	2.00471	1.80145	2.69234	0.821314	-1.22063	-0.237655	0.338134	-0.765931	1.34168	0.499934	-0.296188	0.88347	2.83442	2.86767	2.88402	3.13957
-0.2194	-2.41222	-4.15577	-1.83496	-0.659814	-0.619557	-0.142496	-0.959493	1.04108	0.213164	-1.81801	-1.53917	1.70544	1.54119	3.01884	1.6403	-1.58069	-0.783364	0.352497	-0.232945	1.13057	0.487584	0.00068564	0.742155	2.40423	3.45847	3.62505	3.65709
-0.436595	-2.21437	-4.0417	-2.33932	-0.839405	-0.738994	-0.11933	-1.03972	1.08212	0.745907	-1.92929	-1.5612	1.79039	1.70713	3.12321	1.48959	-1.31649	-0.616423	0.226801	-0.0459974	1.16288	0.714683	0.0272436	0.551074	2.50782	3.6462	3.44366	3.69897
-0.619154	-1.64891	-3.97398	-2.66675	-0.80248	-0.454625	-0.165251	-0.716446	1.19077	0.649699	-1.89425	-1.8553	1.89647	1.04848	3.03218	1.07706	-1.69729	-0.589086	0.0372711	-0.0447617	1.30042	0.592936	0.0562377	0.0957097	3.04475	3.6947	3.42817	3.53392
-0.269506	-1.70753	-4.59863	-2.23309	-0.638913	-0.788258	0.0150746	-0.749292	1.6339	0.367224	-1.99917	-1.77172	1.91549	1.47762	3.43708	1.01153	-1.5139	-0.311287	0.508885	-0.49011	1.40503	0.63479	-0.178293	0.351528	3.10476	3.19926	3.42864	3.69697
-0.210541	-1.72859	-4.62306	-2.20017	-0.721253	-0.618309	-0.433565	-1.33693	1.47512	0.292462	-1.6477	-1.76806	1.76409	1.03355	3.00427	1.25686	-1.46889	-0.721338	-0.353906	0.0466668	1.35942	0.574827	-0.376188	0.613066	3.01107	3.54195	2.40127	3.52972
-0.11475	-1.83733	-4.74939	-2.24751	-0.439543	-0.649927	-0.218655	-1.14582	1.41073	0.610084	-1.71138	-1.55314	1.7391	0.996692	2.5537	1.40311	-1.76384	-0.724726	-0.68795	0.105721	1.27356	0.559219	-0.423934	0.510424	2.89143	3.56682	3.0755	3.47255
-0.278719	-1.94783	-4.42589	-2.05747	-0.446907	-0.602444	-0.323987	-0.772854	1.21938	0.608751	-1.64826	-1.60215	1.60214	1.19122	2.37935	1.14221	-2.30103	-1.01601	-1.19485	0.171355	1.12487	0.59495	-0.210811	0.235655	2.71939	3.56397	3.3069	3.26835
-0.480783	-2.39143	-4.47279	-2.51599	-0.702826	-0.453933	-0.426676	-0.336322	1.69067	-0.390728	-1.63032	-2.02624	1.39133	1.68364	2.30542	1.32987	-1.74551	-1.52502	-0.96241	-0.0957574	1.00332	0.484019	-0.23351	0.0664825	2.38796	3.36955	3.25032	3.59954
-0.123655	-1.78486	-4.31045	-2.2497	-1.00573	-0.0973983	-0.511084	-0.235899	1.32714	-0.277424	-1.72926	-1.8456	1.63611	1.53128	2.32881	1.35101	-1.2804	-1.78831	-1.21962	0.158914	1.34905	0.570878	-0.0954154	0.073359	2.70966	3.57615	3.30235	3.52097
-0.137448	-1.14908	-4.3457	-2.50059	-0.93854	-0.429002	-0.553452	-0.823162	1.31058	0.295145	-1.44624	-1.58208	1.66592	1.10126	2.10973	1.87358	-1.25788	-1.47053	-1.13523	-0.208358	1.33504	0.719131	-0.117028	0.461006	2.73938	3.36166	3.4426	3.48136
0.0712153	-1.29717	-4.20095	-2.42421	-0.667249	-0.547341	-0.581896	-0.765637	1.18887	0.230186	-1.32525	-1.40259	1.71151	1.29163	2.29651	1.81781	-1.64769	-1.50569	-1.10963	-0.0125438	1.48199	0.779591	-0.0431101	0.476284	3.2541	3.36234	3.24397	3.65202
-0.152905	-1.28356	-3.85511	-2.62094	-0.365653	-0.711659	-0.507905	-1.02465	0.463	0.262323	-1.52148	-1.82945	1.88399	1.00823	2.40032	2.19069	-1.49067	-1.48706	-1.29735	-0.0432694	1.4696	0.729263	0.0694609	0.629725	3.68406	3.24635	3.17216	3.55153
-0.59974	-1.1291	-3.58664	-2.74124	-0.476382	-0.693596	-0.577916	-0.987192	0.461751	0.331767	-1.48092	-1.72908	2.24584	0.834667	2.03796	2.24386	-1.50645	-1.2658	-1.47606	-0.122622	1.45054	0.686519	0.0249903	0.648093	3.58929	3.20165	2.95627	3.69897
-0.621226	-1.83635	-3.48197	-2.97585	-0.182374	-0.285	-0.392516	-0.722597	0.12218	-0.771084	-1.14457	-2.18666	1.846	0.933151	2.17789	3.24701	-1.62134	-1.43152	-1.13841	0.839216	1.22357	0.373908	0.0575368	0.411136	3.5937	3.45759	3.14034	3.23486
-0.348686	-1.94259	-3.17507	-2.31027	-0.0961686	-0.16875	-0.497221	-0.82046	-0.144388	-0.996109	-1.04043	-2.21976	2.19326	0.931485	2.10918	2.53241	-1.73063	-1.17233	-1.15236	-0.979722	1.38827	0.316758	0.108318	0.6402	3.52572	3.5559	2.89183	2.92618
-0.282578	-1.9746	-2.36152	-2.71307	-0.0379552	-0.0643638	-0.27213	-0.471424	-0.0847817	-0.886458	-1.28508	-2.25594	2.21991	0.955314	1.63354	3.16861	-1.74242	-1.15323	-0.8911	-0.393743	1.46959	0.286155	0.243948	0.5601	3.69775	3.61834	3.32868	3.20208
-0.193556	-1.85168	-2.3082	-2.58011	0.0235652	-0.293555	-0.356462	-0.602448	0.310615	-1.17554	-1.69709	-2.05044	2.3333	0.950764	1.39202	3.69897	-2.0824	-0.826747	-0.796801	-0.990014	1.52292	0.366513	-0.00554822	1.04224	3.69897	3.52687	2.67796	3.64211
-0.142217	-1.972	-1.32528	-2.51785	-0.0617686	-0.346135	-0.397249	-0.57801	0.171088	-1.39397	-2.27371	-2.10985	2.20261	0.971899	1.1691	3.6726	-2.00668	-0.524114	-1.48687	-0.879564	1.51528	0.277685	0.527727	1.0451	3.69897	3.36808	3.33744	3.69326
0.219524	-2.02205	-1.31646	-2.12862	-0.456686	-0.105346	-0.223825	0.117308	0.190306	-1.53656	-2.30103	-2.03976	2.24177	1.5203	1.43584	1.9582	-1.57273	-0.347004	-1.39888	-1.31635	1.74903	0.280638	0.46135	0.313587	3.69294	3.20748	3.15466	3.66481
0.167554	-2.10104	-1.13334	-1.68053	-0.274566	-0.18225	0.0104526	-0.392101	0.1615	-1.72783	-2.30103	-2.26559	2.23581	1.60269	1.34354	1.50185	-1.82053	-0.235012	-1.63103	0.181626	1.61315	0.304133	0.377137	0.29667	3.49451	3.27449	3.06374	3.32071
0.0995184	-2.29831	-1.03957	-1.63333	-0.403224	-0.0531372	-0.23703	-0.31279	0.02442	-1.71113	-1.75851	-2.30103	2.3684	1.16504	0.884757	1.49665	-1.78541	-0.33042	-0.959081	0.077575	1.54451	0.0633296	0.352298	0.277886	3.09199	3.25056	3.0075	3.29018
0.0299395	-2.55208	-0.359892	-1.00957	-0.76672	-0.247296	-0.0325386	-1.15829	-0.349758	-1.44952	-1.74962	-1.13233	2.26663	1.50635	0.943081	1.06364	-1.37229	-0.417503	-1.00247	-0.540611	1.46287	0.168686	0.586967	1.01057	2.73527	3.25413	3.23991	3.67955
0.433117	-2.22458	-0.310653	-0.711051	-0.555109	-0.269566	-0.0228528	-0.918059	-0.227207	-1.33736	-1.84144	-1.84322	2.48297	1.94547	0.871574	1.22634	-1.66724	-0.839811	-1.1826	-0.607101	1.59284	0.476722	0.59845	0.98054	2.64614	3.31198	3.27726	3.55823
0.521397	-2.10658	-0.262388	-0.73234	-0.402405	-0.447979	0.00185914	-0.770354	-0.367955	-0.945054	-1.81692	-1.73342	2.54455	1.88717	0.819284	1.228	-1.90068	-0.702434	-1.14621	-0.619867	1.59345	0.467247	0.605868	0.927002	2.60689	2.99598	3.31972	3.64565
0.556416	-1.9495	0.34657	-0.77813	-0.554771	-0.470053	0.136242	-0.905868	-0.313812	-1.2357	-2.30103	-1.65025	2.71511	1.92505	0.578131	1.14012	-1.9284	-0.551108	-0.979109	-0.75187	1.64993	0.49775	0.787647	0.950473	2.40235	2.92559	3.57832	3.58982
0.604149	-1.87314	0.255263	-0.854272	-0.498122	-0.654789	-0.164897	-0.684733	-0.101949	-1.4898	-1.25587	-1.91764	2.76777	2.40029	1.9999	0.601344	-1.72425	-1.10299	-0.890546	-0.167523	1.68204	0.824322	1.33153	0.499893	2.46356	3.03517	3.69897	3.21216
0.69897	-1.90176	0.503007	-1.00525	-0.64731	-0.853376	0.123195	-0.486016	-0.228964	-1.5889	-1.74501	-2.0327	2.59996	2.67117	2.02288	0.812849	-1.80203	-0.801899	-0.927412	-0.163711	1.69255	0.970283	1.28373	0.524986	2.4352	3.02927	3.69897	3.57494
0.291582	-2.32774	0.50452	-1.04608	-0.820313	0.113027	0.104299	-0.388905	-0.826586	-1.89279	-1.77845	-2.00202	2.46462	2.16687	2.08005	1.32609	-1.22545	-0.530733	-1.04388	0.0899404	1.63849	0.502714	1.29829	0.553804	2.79178	3.69897	3.66568	3.55114
0.44419	-2.86201	0.608397	-2.06133	-0.804455	-0.155886	-0.023177	-1.05338	-0.603022	-1.80144	-1.59057	-2.30103	2.32029	1.96246	2.28205	0.991386	-0.981083	-0.0390932	-0.88316	0.0219414	1.57058	0.237051	1.42818	0.429568	2.62458	3.58416	3.57219	3.50583
0.437054	-3.14166	0.55951	-2.03387	-0.50525	-0.373338	-0.518633	-0.616231	-0.651296	-1.78864	-1.6214	-1.84696	2.22067	1.95224	2.65976	1.45653	-0.862225	-0.377485	0.11239	-0.532225	1.46396	0.182326	1.64176	0.387831	2.72791	3.37042	3.58171	3.40094
0.69897	-2.47789	0.0901981	-1.95347	-0.709525	-0.104641	-0.632422	-0.679413	-0.719861	-1.9576	-1.10485	-1.80642	2.48695	1.96079	2.62816	1.61098	-0.974797	-0.500657	0.0187005	-0.559524	1.69359	0.318145	1.52313	0.446519	2.68162	3.33175	3.49134	3.25935
0.400957	-2.66074	-0.0266435	-2.20424	-0.602084	0.291238	-0.704086	-0.123235	-0.973961	-1.87937	-1.14156	-2.03774	2.59044	2.20615	2.88968	0.531806	-0.582427	-0.487406	-0.214859	-0.879992	1.62089	0.281785	1.66616	-0.163589	2.86848	3.54173	3.56751	3.25481
0.214168	-2.72175	-0.574065	-1.61508	-0.761465	0.441618	-0.759453	-0.301899	-0.926857	-1.61946	-1.95803	-1.92313	2.47755	2.13983	2.45857	0.701127	-0.61266	-0.541539	0.101706	-0.0326664	1.5663	0.262598	1.30282	0.184901	2.87741	3.67441	3.57326	3.50882
0.204798	-2.72366	-0.391133	-2.0046	-0.865058	0.518994	-1.0462	-0.726837	-0.926516	-1.25769	-1.43193	-2.02187	2.50957	2.12459	1.79508	0.153086	-0.753501	-0.783879	-0.0228418	-0.511676	1.63365	0.260107	1.32346	0.175039	2.90303	3.69897	3.65283	3.48841
0.0978748	-2.74376	0.166021	-1.24578	-0.763601	0.512054	-1.1243	-0.607845	-0.960249	-1.68604	-1.25358	-2.30103	2.50502	2.34373	1.12672	0.127529	-0.594249	-0.556728	-0.337212	-0.988079	1.56285	0.194017	1.36713	0.470456	2.94411	3.39753	3.58286	3.69897
-0.212739	-2.89554	0.616942	-1.02045	-0.196054	0.439721	-0.722948	-0.265168	-1.23543	-1.60713	-1.18547	-2.27528	2.88805	2.24213	1.47367	0.518129	-1.83296	-0.837286	-0.392409	-0.997475	1.74895	0.108409	1.48016	0.344225	3.69897	3.25382	3.69897	3.37688
-0.33143	-2.63874	0.440808	-0.884533	-0.219587	0.171949	-0.72372	-0.147716	-1.22687	-1.95188	-0.213481	-2.14281	2.71263	2.21551	2.1284	0.222989	-1.29722	-0.77893	-0.536739	-0.775931	1.50102	0.294153	1.583	0.387943	3.3094	3.384	3.43021	3.60696
-0.236898	-2.88626	0.25421	-0.773034	-0.143653	0.0694609	-0.675839	-0.32688	-1.46088	-1.61571	-0.244799	-2.02285	2.63788	2.2259	1.83231	0.0527132	-1.60944	-0.586626	-0.770669	-0.997333	1.50431	0.299854	1.4821	0.486886	3.34121	3.53528	3.58953	3.62843
-0.415492	-2.86215	0.261641	-0.28416	0.111521	0.0458704	-0.755899	-0.636443	-1.3255	-1.72158	-0.110055	-2.15831	2.56401	2.25891	1.51015	0.132388	-1.27997	-0.762949	-0.78769	-0.754366	1.29519	0.360158	1.45052	0.54091	3.14164	3.65598	3.69897	2.92455
-0.303905	-3.05814	0.376047	0.130655	0.132826	-0.112825	-0.486479	-0.481545	-1.39703	-1.7454	-1.84967	-1.78998	2.70225	2.75426	1.35521	1.50462	-1.28181	-1.27921	-0.703899	-0.196181	1.32455	0.422618	1.17678	1.11142	3.05642	3.30507	3.40012	3.63514
-0.458028	-3.0876	0.595598	0.123515	0.256034	-0.0820258	-0.440845	-0.392803	-1.42423	-1.51381	-1.82563	-1.87322	2.74806	2.57296	0.982963	1.47314	-1.43315	-1.20469	-0.82768	-0.254414	1.38903	0.372293	1.16766	1.06469	3.45556	3.39427	3.51441	3.64159
-0.356335	-3.3914	0.345103	0.448876	-0.00858651	-0.190407	-0.517793	-0.696977	-1.28359	-1.59588	-1.92955	-2.13128	2.84429	2.74252	0.754547	1.22818	-2.16114	-0.989547	-1.19728	0.573665	1.49423	0.467848	0.963899	1.13878	3.29227	3.69897	3.15552	3.69897
-0.57158	-3.36247	0.130099	0.209708	-0.0893233	-0.116473	-0.475895	-0.45257	-1.24362	-1.60475	-1.88656	-2.06799	3.00559	2.88715	0.782337	1.52088	-2.10974	-1.25174	-1.40298	0.198289	1.4958	0.503104	0.854313	0.977191	3.27877	3.67689	3.05507	3.33154
-0.553497	-3.2498	0.639515	0.171495	-0.283057	-0.199597	-0.470903	-0.507632	-0.491361	-1.627	-1.27605	-2.15962	2.43214	2.68831	0.440763	2.95256	-1.97779	-1.6788	-1.09406	0.11392	1.30298	0.471455	0.86733	1.42949	3.07426	3.5523	2.83463	3.23781
-0.576366	-3.09717	0.457796	0.326416	-0.0918985	-0.109882	-0.0662385	-0.679613	-0.707602	-1.39688	-1.2091	-2.19965	2.3552	3.15031	0.284577	2.89535	-1.83734	-1.86471	-0.984762	0.150937	1.1985	0.591508	0.82614	1.56315	3.00741	3.3259	3.50093	3.30929
-0.455343	-3.21413	0.122127	0.252166	-0.218594	-0.255514	-0.213219	-0.632739	-0.835832	-1.66404	-1.06928	-2.28346	2.18699	3.44211	0.355379	2.90267	-1.87998	-1.61289	-0.898738	0.227943	1.16361	0.675969	0.80724	1.47751	2.89128	3.28103	3.60211	3.23947
-0.220282	-3.22038	0.116727	0.501989	-0.294913	-0.225999	0.107451	-0.677064	-1.02982	-1.60699	-1.07751	-2.1307	2.16412	3.38991	0.169572	2.8932	-1.79904	-1.56074	-1.06909	0.0272517	1.24014	0.666874	0.68186	1.55547	2.84175	3.35869	3.61308	3.06405
-0.244507	-3.26802	-1.20508	0.542017	0.119348	-0.191031	0.263899	-0.779285	-1.43211	-1.24028	-1.35853	-2.30103	2.157	3.2291	-0.153756	3.44023	-2.04877	-1.40393	-1.49671	-0.67107	1.31505	0.661444	0.0836925	1.66057	3.43554	3.63125	3.42542	2.3313
-0.292267	-3.22228	-1.26876	0.56576	0.0233759	-0.0241809	0.201356	-0.715312	-1.31034	-1.1861	-1.47648	-2.1861	2.15211	3.31696	-0.225408	3.26034	-1.80106	-2.07064	-1.41484	-1.13826	1.30262	0.645467	0.0776476	1.63945	3.41829	3.52303	3.43772	2.36486
-0.17871	-2.88788	-1.78822	0.632809	0.00599084	0.188591	-0.140366	-0.908389	-1.4184	-1.37898	-1.93954	-1.94719	2.10373	3.11133	0.0211521	2.35021	-1.78745	-1.77647	-1.892	-0.575931	1.3615	0.624293	0.0205601	1.56325	3.4609	3.60196	3.39094	2.88391
-0.195738	-2.70755	-2.03971	0.23015	-0.380999	-0.0908496	-0.222156	-0.757695	-1.35075	-2.09427	-1.97674	-2.16343	2.23933	3.34806	0.353508	3.6369	-1.85199	-1.6287	-1.28634	-0.485661	1.46113	0.88276	-0.0604308	1.7248	3.34937	3.69897	3.20143	2.75363
-0.238243	-3.06091	-2.13949	-0.843151	-0.29585	-0.0496254	0.244678	-0.26072	-1.17865	-2.27772	-2.19439	-2.14379	1.98546	3.54925	0.371818	3.03471	-1.66272	-1.45702	-1.43581	-0.459808	1.427	0.796839	-0.293234	1.20372	3.63734	3.69897	3.12544	3.69897
-0.161011	-3.05198	-2.25451	-1.12607	-0.111215	0.205854	0.0942545	-0.0794895	-1.12998	-2.30103	-2.13577	-2.30103	2.01762	3.69897	1.54641	2.85392	-1.66744	-1.26317	-1.24875	-0.431576	1.41501	0.758204	0.107996	0.920525	3.58949	3.63615	3.33696	3.59979
-0.0454888	-3.00066	-2.42749	-1.48768	-0.0253999	0.311654	-0.00133141	-0.462788	-1.61435	-2.28467	-2.07874	-2.13557	1.92228	3.67221	1.6705	3.14399	-2.03087	-1.43302	-1.25469	0.702574	1.35287	0.7523	0.134805	0.932642	3.44178	3.67317	3.35585	3.63818
-0.0973538	-2.91273	-2.05735	-1.25468	0.251609	0.32536	-0.533913	-0.659154	-1.42272	-2.20153	-2.09725	-1.68478	2.36746	3.33121	2.5876	3.33519	-1.85701	-1.46542	-0.851811	-0.840962	1.30544	0.647532	0.480685	1.18956	3.14072	3.62613	2.41392	2.9713
0.14358	-2.58542	-2.32359	-2.72067	-0.165328	-0.0121336	-0.586316	-0.460969	-1.31447	-2.21469	-1.81404	-1.43497	2.26279	3.56203	2.53936	1.04922	-2.29214	-1.43625	-0.89648	-0.826875	1.54763	0.88568	0.419653	0.0600667	3.40164	3.50146	2.44033	3.67077
0.329931	-2.38458	-2.13515	-2.77972	-0.0553649	0.209585	-0.166172	-0.524175	-1.33333	-2.00958	-2.30103	-1.24615	2.32315	3.35144	1.35619	1.16572	-2.11445	-1.62951	1.13537	-0.730051	1.70015	0.819215	0.00466523	0.0682415	3.69897	3.49577	3.61503	3.54992
0.178945	-2.42669	-2.13192	-1.03663	-0.15611	0.184731	-0.175034	-0.428375	-1.28408	-2.06851	-2.30103	-2.06363	2.33247	3.3601	1.48585	1.78778	-2.17138	-1.46918	0.999787	-1.21341	1.65122	0.8577	0.0606563	0.874382	3.64488	3.6388	3.59124	3.69897
0.331897	-2.51951	-2.0415	-2.38725	-0.13817	0.067454	-0.129682	-0.658957	-1.26609	-2.10769	-2.1809	-1.92211	2.24688	3.36816	1.61313	2.40368	-2.26267	-1.33013	0.879273	-0.920312	1.67093	0.874634	0.0755141	0.421637	3.6655	3.69897	3.42106	2.75983
0.426059	-2.53989	-1.67219	-2.23611	-0.169368	-0.028316	-0.288901	-0.572813	-1.29206	-2.08759	-2.21522	-1.99585	2.16408	3.3195	1.78827	2.57333	-2.30103	-1.31982	0.693292	-0.728061	1.71945	0.886297	0.356127	0.503695	3.69897	3.69897	3.43231	2.85776
0.437817	-2.46535	-2.2229	-2.28842	-0.0713886	-0.00441131	-0.633732	-0.558347	-1.25227	-1.62349	-1.89871	-2.14346	2.1344	3.64	2.10065	2.58513	-2.20539	-1.20811	0.968627	-0.704809	1.66099	0.886484	0.388755	0.47	3.69897	3.29149	3.60662	2.84447
0.388107	-2.88106	-1.8159	-2.00795	0.0285875	-0.246556	-0.937241	-0.318289	-1.38311	-1.87134	-2.0711	-2.19236	2.33941	3.42831	3.2169	1.59289	-2.10179	-1.01166	1.61852	0.529297	1.67527	0.813347	0.830866	0.152215	3.65275	3.472	3.60284	3.39009
0.36548	-2.77752	-2.17946	-2.01161	-0.122861	-0.253016	-1.22811	-0.363954	-1.10545	-1.9529	-2.05587	-2.2382	2.1305	3.67006	3.1317	1.64212	-1.82099	-0.945418	1.52829	0.715846	1.65767	0.883954	0.817316	0.178439	3.69897	3.34022	3.66468	3.48142
0.267988	-2.72284	-3.03838	-2.21265	-0.0258518	-0.251269	-0.592366	-0.122709	-0.995245	-2.00676	-2.29478	-2.18959	2.09318	3.69897	3.5888	1.47572	-1.78859	-0.916863	1.4004	1.06461	1.59579	0.945765	0.469856	-0.0101641	3.69897	3.48363	3.54232	3.69897
0.510506	-2.84228	-3.02243	-1.06238	0.0550035	-0.379489	-0.754806	-0.604219	-0.822221	-2.30103	-1.97285	-2.30103	2.61779	3.61299	3.302	3.05155	-1.02211	-1.31465	0.951094	-0.0890305	1.7614	0.991904	0.53917	1.23089	3.56628	3.63605	3.50489	3.54946
0.607198	-2.50843	-4.47939	-1.20642	0.0255639	0.69897	-0.766301	-0.719292	-0.722797	-2.30103	-1.30635	-2.29436	3.12315	3.13952	3.64992	3.07354	-1.41036	-0.853599	0.826639	-0.323029	1.7837	0.57389	0.0636936	1.29028	2.98746	3.50962	3.14127	3.61486
0.653873	-2.66214	-4.27842	-2.23135	0.0330738	0.367704	-0.775218	-0.990396	-0.698213	-2.18483	-1.6416	-1.45784	3.20834	2.82372	3.3442	3.59806	-1.2326	-0.64939	0.656894	0.150922	1.81326	0.338325	0.0783299	1.08866	2.90509	3.12296	3.13993	3.26147
0.42614	-2.91247	-4.41729	-1.83217	-0.368465	0.232895	-0.906655	-0.966874	-0.374953	-2.00974	-1.55154	-1.72228	3.19625	2.65284	3.33862	3.6569	-1.29232	-0.5043	0.606614	0.129364	1.86637	0.242549	0.0436412	1.15715	3.01431	3.13727	2.9918	3.04246
0.407097	-2.88897	-4.56151	-3.08025	-0.187446	0.234051	-1.07694	-1.08437	-0.433538	-1.78758	-1.63639	-2.2542	3.13114	2.50496	3.55716	2.72439	-1.33819	-0.407117	-0.172217	-0.54713	1.79951	0.241145	0.282391	0.771812	3.04189	3.3003	2.86715	3.63527
0.356034	-3.00289	-4.78401	-2.89768	-1.01796	0.14981	-0.955915	-0.57415	-0.19526	-1.62453	-1.77794	-2.12145	2.67052	2.66694	3.42177	3.63883	-0.805641	-0.0923377	0.0977292	-0.861366	1.91681	0.268379	0.0773134	0.831184	3.27033	3.37442	2.94933	3.45341
0.270609	-3.04229	-4.88088	-2.86662	-1.04514	0.0703224	-0.938804	-0.640316	0.216504	-1.57008	-1.78669	-2.18483	2.21249	2.73795	3.32912	3.47257	-0.477626	0.066665	-0.120975	-0.603717	1.48435	0.242596	0.0946598	0.860405	2.52806	3.28698	3.0934	3.62246
0.418134	-3.01585	-4.79116	-3.13595	-0.854543	0.00706038	-1.10361	-0.740478	0.295914	-1.55222	-1.45805	-2.10445	2.28327	2.74213	3.41529	3.65664	-0.523712	0.226716	0.114844	-0.284465	1.47293	0.236154	0.179201	0.879416	2.42852	3.21984	3.06941	3.69897
0.566322	-2.93645	-4.86126	-2.86475	-0.766565	-0.396831	-1.01595	-0.372248	0.318881	-1.95922	-1.43392	-1.96799	2.31574	2.84221	3.69897	3.40434	-0.794755	-0.667047	-0.0383246	-0.388372	1.52058	0.642601	0.242318	0.572303	2.3486	3.48676	3.06456	3.30813
0.614072	-3.05164	-4.42263	-2.87791	-1.07618	-0.414343	-0.70884	-0.350224	0.068145	-1.96584	-1.27885	-2.01638	2.23128	3.27662	3.63128	3.56408	-0.970004	-0.729112	-0.279709	-0.460448	1.67183	0.744591	0.208772	0.588225	2.52408	3.45757	2.8608	3.20112
0.512424	-3.21925	-4.33981	-3.11545	-0.785949	-0.470258	-1.04817	-0.565394	-0.47639	-2.11022	-1.44409	-2.16849	2.04428	3.01075	3.67931	3.36577	-1.05955	-0.87844	-0.376914	-0.140107	1.50708	0.665365	0.437784	0.579339	2.6526	3.55009	2.91633	3.40209
0.57679	-2.43881	-3.99042	-3.06326	-0.740232	-0.763037	-0.990566	-0.491289	-0.777008	-2.21464	-1.13468	-2.09211	2.51559	2.58371	3.46092	3.18086	-1.39068	-0.998279	0.0989654	-0.0760145	1.6751	0.77305	0.371177	0.45878	2.61447	3.19455	2.88493	3.32275
0.69897	-2.5002	-3.92941	-3.12824	-0.605557	-0.782032	-0.935684	-0.347079	-1.10634	-2.15459	-1.6636	-2.10743	2.9604	2.57918	3.01191	3.2369	-1.03751	-0.970523	-0.74862	-0.0626025	1.7598	0.778447	0.0678665	0.413278	2.48928	3.26109	2.08166	3.38062
0.69897	-3.00552	-4.19769	-3.20087	-0.512689	-0.523089	-0.676612	-0.488811	-1.42706	-1.86593	-1.6992	-2.08894	3.01024	2.75363	2.84707	3.28691	-1.19459	-0.948975	-0.542886	-0.0150566	1.69101	0.721799	-0.236015	0.483323	2.27912	3.68809	2.10029	3.45964
0.69897	-3.3446	-4.67727	-3.0299	-0.625431	0.0114182	-0.508781	-0.55015	-1.28683	-2.15234	-2.12065	-2.23175	3.03236	2.76743	3.01922	3.15291	-1.1852	-0.162022	-0.38645	0.263925	1.70508	0.31952	-0.493764	0.528503	2.18702	3.64784	2.0275	3.57107
0.69897	-3.397	-4.55003	-1.57105	-0.823475	0.184461	-0.56208	-1.00044	-1.02724	-1.67241	-1.91528	-2.14767	3.08368	2.22955	2.56488	2.60216	-1.23082	0.184129	-0.395543	1.49357	1.76699	-0.0506905	-0.615231	0.694372	2.12034	3.43657	1.97803	3.49889
0.606276	-3.30704	-3.93426	-1.72514	-0.713809	0.141851	-0.823105	-1.03768	-0.982837	-1.67804	-1.84162	-1.99174	2.57192	1.99984	2.36625	2.37302	-1.35798	0.0238613	-0.56273	1.4379	1.53948	0.0176259	-0.285508	0.632181	2.12086	3.6272	1.99452	3.59667
0.646161	-3.16879	-3.71948	-1.95841	-0.398825	0.0627436	-0.719611	-1.28163	-0.655922	-1.7389	-1.75192	-2.14276	2.70176	1.97991	1.83959	2.02989	-1.63501	-0.0412771	-0.194016	1.34361	1.56233	0.0707174	-0.410173	0.530471	2.27266	3.6315	2.25891	3.50039
0.679876	-3.32405	-3.7917	-3.1516	-0.426005	-0.183393	-0.769462	-1.35475	-0.670659	-1.78397	-1.7165	-2.1959	2.5819	1.72907	1.80033	2.91376	-1.70209	0.020295	-0.155653	2.11063	1.519	0.0231619	-0.401486	0.14202	2.172	3.69897	2.35439	3.31506
0.588244	-3.33342	-4.11743	-1.60941	-0.631406	-0.150253	-0.333131	-1.43394	-0.631068	-1.91774	-1.60071	-1.9467	2.33235	1.88059	2.24835	2.80745	-1.73066	-0.28117	-0.130287	1.17946	1.43594	-0.0623026	-0.573442	0.883715	2.07586	3.20621	2.32633	3.08852
0.69897	-3.41492	-3.90958	-3.56777	-0.79093	-0.474265	-0.214514	-0.753418	-0.800234	-2.21164	-1.75298	-2.17441	2.19831	1.62804	1.93704	2.71972	-1.30764	-0.225953	-0.312393	1.67381	1.38358	-0.312665	-0.565157	-0.115102	1.85211	2.55047	2.52701	3.42734
0.69897	-1.75872	-3.01291	-3.80356	-0.749448	-0.0882417	-0.0936736	-0.269459	-0.934738	-1.62011	-2.01197	-2.15977	2.30811	1.38096	1.76293	1.36536	-1.25363	0.0351535	-0.708676	-0.452688	1.39852	0.297005	-0.16066	-0.554382	1.83109	3.3194	2.98747	3.17407
0.69897	-1.85504	-2.84111	-4.43774	-0.560019	0.10891	-0.868898	-0.0695283	-1.80676	-1.58052	-1.6485	-2.30103	2.06558	1.34159	1.8483	1.87815	-1.44559	-0.006387	-0.801962	-1.99175	1.30236	0.174995	0.356271	-0.504439	1.99202	3.26303	3.14712	3.12449
0.288312	-1.31268	-2.4509	-4.19748	-0.642952	-0.493668	-0.795473	-0.454812	-1.88122	-1.37842	-1.68494	-2.0725	2.19762	1.15084	1.75259	2.2062	-1.61288	0.895112	-0.757645	-2.27496	1.23129	0.289847	0.328506	0.227318	1.9723	3.19732	2.8656	3.69897
0.432411	-1.1631	-2.3438	-4.23369	-0.23248	-0.963731	-0.808348	-0.200913	-1.86912	-1.7445	-1.94679	-1.79617	2.10912	1.45648	1.4149	2.37893	-1.51491	0.676716	-0.336886	-2.09233	1.14995	0.638895	0.293435	0.104747	2.04403	3.22775	3.10882	3.69897
0.484434	-1.21477	-2.25723	-4.11228	-0.228707	-0.739754	-0.880648	-0.348501	-1.79077	-1.56802	-2.19174	-1.9829	2.00262	1.54504	1.40596	2.99486	-1.46122	1.08454	-0.226363	-0.782187	1.12055	0.445377	0.245407	-0.0223637	2.01089	3.13422	2.8434	3.19042
0.622776	-1.19666	-2.10386	-4.40471	-0.148421	-0.85191	-0.68044	0.205967	-1.87644	-1.70265	-2.13839	-2.20617	2.01245	1.45292	1.2982	3.13671	-1.51026	1.24258	-0.217128	-0.844779	1.12955	0.376635	0.0647125	-0.258022	1.96755	3.00919	2.52664	3.38736
0.587699	-1.17553	-2.08429	-4.90993	-0.0806604	-0.843251	-0.668257	-0.468234	-1.90285	-1.72594	-1.95388	1.49651	2.07748	1.25894	1.27632	2.05385	-1.44395	1.03951	-0.135326	-2.21887	1.12682	0.472619	-0.0108128	-0.0454787	1.94394	3.31581	2.33285	3.58497
0.658068	-1.34488	-2.00069	-3.77927	-0.138291	-0.940963	-0.795121	-0.470609	-1.85859	-1.6624	-2.0195	2.30639	2.09742	1.24504	1.31577	3.24556	-1.37548	1.03525	-0.243642	-2.30103	1.18889	0.407991	0.0634422	0.741433	2.01079	3.23034	2.2193	3.49193
0.612349	-1.35102	-1.67645	-1.08221	-0.792293	-0.929157	-0.802844	-0.289929	-2.07707	-1.81593	-2.09997	0.395761	1.89976	1.14384	1.19428	1.49948	-1.46579	0.970482	-0.600915	-2.30103	1.11965	0.50384	0.225965	0.956163	1.48315	3.55581	2.35792	3.60505
0.536403	-1.17265	-2.30717	-3.68647	-0.633444	-0.606567	-0.832937	-0.529792	-2.09414	-1.87127	-1.66824	-1.50715	1.60159	1.38834	1.02889	0.617565	-1.15113	0.611498	-0.820081	-1.82398	0.946156	0.567496	-0.171372	-0.661318	1.51852	3.37613	1.83944	2.35411
0.621312	-1.04207	-2.66758	-3.47039	-0.715019	-0.485273	-1.0528	-0.195241	-2.14041	-2.10224	-1.91544	-1.867	1.91334	1.09117	1.08621	0.818187	-1.08237	0.751248	-0.817588	-1.98678	1.11905	0.545332	-0.144144	-0.624834	1.58144	3.65391	1.9536	2.49244
0.235337	-1.1197	-2.97142	-3.19568	-0.697388	-0.336711	-0.501224	0.238034	-2.30103	-1.78973	-1.38975	-1.00308	2.09082	1.86915	0.940528	0.709174	-1.19539	0.843038	-0.888929	-2.01947	1.08974	0.658853	-0.485385	-0.376163	1.7193	3.51328	2.1901	3.55703
0.273432	-1.01606	-2.86445	-3.32773	-0.737765	-0.13597	-0.939034	0.149681	-2.2521	-1.66266	-1.4911	-1.08664	2.02659	1.80443	0.891069	0.850249	-1.27355	0.750562	-0.602968	-1.93188	1.08732	0.661574	-0.350412	-0.347495	1.68955	3.55632	1.97181	3.58768
0.654845	-1.27795	-2.19182	-2.36676	-0.809789	-0.260789	-1.00764	-0.00016941	-2.1804	-1.79624	-2.0667	-0.792988	1.93879	1.35511	0.651987	-0.450656	-1.20911	0.800022	-0.593318	-1.42478	1.20008	0.48052	-0.310199	-0.558288	1.66766	3.67185	1.52371	2.70874
0.649341	-1.26795	-2.32594	-1.80742	-0.574538	0.156404	-0.693142	0.00905126	-2.30103	-1.96017	-2.17181	-1.31997	1.31618	1.34924	0.882785	0.157294	-1.15551	0.818808	-1.00131	-1.89531	0.976321	0.381721	-0.375676	-0.186062	1.86693	3.69897	1.63304	2.98446
0.512363	-0.477847	-2.35474	-2.9921	-0.47025	-0.121169	-1.22622	0.215714	-2.2155	-1.77191	-2.30103	-1.48295	1.23878	1.11958	0.763426	0.340514	-1.33093	0.278562	-0.456979	-0.84261	0.884556	0.73395	-0.287327	-1.13953	1.8439	3.66549	1.40582	2.03763
0.69897	-0.498341	-2.33265	-3.49655	-0.596039	-0.118323	-1.02185	-0.463644	-2.30103	-1.79135	-1.96328	-2.1102	1.13608	1.30808	0.742501	1.01025	-1.19066	0.445406	-0.522967	-0.970332	0.98833	0.744535	-0.432731	-0.682586	1.97578	3.63411	1.26069	2.47929
0.399508	-0.487269	-3.09713	-2.96967	-0.318141	-0.50062	-0.615623	-0.476432	-2.24462	-2.09453	-1.88608	-2.02909	0.903106	1.23408	0.532605	0.767287	-0.791414	0.423046	-0.362263	-0.63408	0.853903	0.84962	-1.19125	-0.571541	2.46092	3.64187	1.09205	2.40191
0.431069	-0.707646	-3.2752	-2.94858	-0.164069	-1.12279	-0.67097	-0.491535	-2.04182	-2.15705	-1.46725	-2.00501	0.890906	1.22358	0.490072	0.756602	-0.868956	0.509384	-0.356519	-0.726716	0.817497	0.98069	-1.24193	-0.538788	2.41089	3.69897	1.10762	2.43586
0.571637	-0.401855	-3.30545	-2.88752	0.206378	-0.956677	-0.658993	-0.459333	-1.96384	-2.04931	-1.63427	-1.73208	0.896482	1.58683	0.357733	1.10635	-0.879676	0.343117	0.09775	-1.20255	0.875534	1.03008	-1.7143	-0.0761397	2.75136	3.25242	0.759532	3.34211
0.585879	0.187504	-3.11211	-2.86903	0.339306	-0.909985	-0.662926	-0.847409	-1.88357	-1.945	-1.4767	-1.96499	0.99362	0.945496	0.47124	0.665838	-0.903139	-0.510449	0.171182	-0.951659	0.951045	1.08502	-1.49604	-0.0108667	2.87407	3.00095	0.819486	3.32405
0.465771	0.380862	-3.50833	-2.15711	0.368017	-0.936441	-0.25841	-0.0380381	-1.80215	-1.96375	-1.30132	-2.02178	0.936587	1.0631	0.688804	1.11772	-0.762745	-0.441752	0.565	0.813566	0.944323	1.12368	-1.68327	-0.171178	3.10795	2.80682	1.32822	3.37512
0.454648	0.273191	-4.20235	-2.11529	0.331233	-0.56908	0.0178802	-0.570254	-1.81781	-2.06625	-2.28175	-1.90315	0.858617	1.13333	1.48658	2.18733	-0.610012	-0.280845	0.885622	0.74119	0.916716	0.932376	-1.53231	0.437097	3.14299	2.75056	1.97746	3.61443
0.30585	0.403036	-4.25979	-3.59423	0.456894	-0.507603	0.417073	0.0353617	-1.8431	-2.30103	-2.19894	-2.30103	0.688998	0.978883	1.69065	2.24777	-1.05899	-0.210904	0.615379	-2.04893	0.767339	0.847063	-1.33997	-0.00209094	3.00848	2.60609	2.32719	3.30632
0.30713	0.0652921	-3.79503	-2.8128	0.554561	-0.2623	0.69897	-0.811679	-1.85988	-2.14491	-2.17022	-1.9639	0.772905	0.614513	1.40441	1.69921	-1.03423	-0.308418	0.725323	-0.204665	0.79875	0.705095	-1.19428	0.219194	3.05708	3.05929	2.64225	3.27283
0.132173	0.51747	-3.94294	-2.27382	0.624821	-0.182525	0.527842	-0.654689	-1.73181	-1.78784	-2.27239	-1.87732	0.796442	0.597761	1.42033	1.32385	-0.921453	-0.367498	0.453476	-0.395854	0.737705	0.942305	-1.18345	0.342652	3.08725	3.40139	2.58113	3.62598
0.17948	-0.00780095	-4.63651	-2.25148	0.56023	-0.394302	0.60796	-0.579432	-1.76185	-1.14255	-1.81078	-1.68373	0.814928	1.18592	2.1566	1.42502	-1.09776	-0.123198	-0.244582	-0.428389	0.922365	1.04605	-1.16996	0.374035	3.50633	3.59797	2.36115	3.69605
0.205402	-0.0634033	-4.71739	-2.16983	0.207419	-0.33322	0.597079	-0.652309	-2.30103	-1.1276	-1.78892	-1.83917	0.946459	1.14051	2.1708	1.48514	-1.62441	-0.208825	-0.322735	-0.496118	0.767376	1.03801	-1.171	0.460576	2.60616	3.69897	2.42113	3.69897
0.193584	-0.276137	-4.90792	-1.81861	0.296125	-0.228986	0.373635	-0.780182	-2.17875	-1.09981	-1.86531	-1.47517	0.971632	0.949143	2.2836	1.64122	-1.50886	-0.280204	0.203764	-0.999766	0.792878	0.856772	-1.20938	0.536624	2.70965	3.5974	2.44292	3.02364
0.125878	-0.894643	-4.94194	-1.85826	0.375801	-0.123387	0.142368	-0.704974	-2.2012	-0.463222	-1.84134	-2.11429	1.02371	0.665938	2.40494	0.897806	-1.49741	-0.992871	0.347318	0.0203406	0.754394	0.606747	-1.10265	-0.183251	2.74607	3.66792	2.46981	2.07947
0.0383777	-0.682806	-5.15403	-2.34298	0.367183	-0.10843	0.0535471	-0.572233	-2.30103	-0.526396	-1.77259	-2.30103	1.23948	0.601259	2.44691	0.770081	-1.39002	-1.09763	0.253045	0.049989	0.813658	0.67108	-1.10001	-0.443579	2.77114	3.69897	2.49778	2.15021
-0.0885585	-0.969441	-5.21815	-1.4483	0.345681	-0.385062	-0.143914	-0.591041	-2.08721	-0.494879	-1.44515	-2.21698	1.23285	0.794727	2.26547	0.768827	-1.39998	-1.38205	0.345331	0.598914	0.728869	0.745835	-1.20883	0.0671043	2.68523	3.69897	2.38921	2.88462
[truncated: 21,518 more rows]
