# Supplementary material for: Dynamics of morphogen source formation in a growing tissue
Source: PLoS Comput Biol. 2024 Oct 14;20(10):e1012508. doi: 10.1371/journal.pcbi.1012508 (PMC11501038; doi:10.1371/journal.pcbi.1012508)
Supplement: S2 Source data — The zipped folder contains.xlsx files for individual figures with separate tabs corresponding to individual figure panels. (ZIP) [file pcbi.1012508.s012.zip › FigS2_source_data.xlsx]

## Sheet: Fig. S2A
Fig. S2A. FP size sensitivity to perturbations of model parameters for D_S = 0.22 µm^2 s^-1. Mean relative FP size at the end of the simulation upon perturbation of the indicated model parameter, n=214.
\kappa_F			\kappa_N			\kappa_F->S			c_S->F			c_S->N			K_N->F			K_F->N
Fold-change	l_FP/L_end (%)	SE	Fold-change	l_FP/L_end (%)	SE	Fold-change	l_FP/L_end (%)	SE	Fold-change	l_FP/L_end (%)	SE	Fold-change	l_FP/L_end (%)	SE	Fold-change	l_FP/L_end (%)	SE	Fold-change	l_FP/L_end (%)	SE
0.1	0.233645	0.920088	0.1	100	0	0.1	19.6121	8.80162	0.1	0.939252	1.80533	0.1	81.4346	25.6336	0.1	100	0	0.1	0.579439	1.46661
0.112202	0.392523	1.17291	0.112202	100	0	0.112202	19.7757	8.64187	0.112202	1.21495	2.06481	0.112202	79.0607	26.6744	0.112202	100	0	0.112202	0.813084	1.73411
0.125893	0.682243	1.58098	0.125893	100	0	0.125893	19.9907	8.41583	0.125893	1.53738	2.32682	0.125893	77.5654	27.5107	0.125893	100	0	0.125893	1.19159	2.0293
0.141254	1.12617	2.14891	0.141254	99.8972	1.10002	0.141254	20.3411	8.06898	0.141254	2.01402	2.66164	0.141254	75.9159	27.8814	0.141254	100	0	0.141254	1.63084	2.38721
0.158489	1.50467	2.4719	0.158489	99.8364	1.72155	0.158489	20.4112	8.05609	0.158489	2.64953	2.97621	0.158489	73.6402	28.4918	0.158489	100	0	0.158489	2.18224	2.77133
0.177828	2.07944	2.8677	0.177828	99.7664	2.2206	0.177828	20.6729	7.75962	0.177828	3.14019	3.28161	0.177828	71.7383	28.562	0.177828	100	0	0.177828	2.81776	3.08251
0.199526	2.68692	3.27462	0.199526	99.514	3.31412	0.199526	21.0187	7.35802	0.199526	3.89252	3.56465	0.199526	68.4533	28.9994	0.199526	100	0	0.199526	3.54673	3.34905
0.223872	3.28505	3.62284	0.223872	99.0794	4.90743	0.223872	21.2383	7.07467	0.223872	4.5514	3.88625	0.223872	65.5888	28.9863	0.223872	100	0	0.223872	4.28505	3.70485
0.251189	4.14019	3.94552	0.251189	98.4299	6.84861	0.251189	21.3925	6.88778	0.251189	5.36916	4.16662	0.251189	62.8785	29.3615	0.251189	100	0	0.251189	5.0514	4.00495
0.281838	5.09346	4.31622	0.281838	97.5748	8.87003	0.281838	21.5888	6.64803	0.281838	6.19159	4.51349	0.281838	60.2757	29.4153	0.281838	100	0	0.281838	5.99065	4.22044
0.316228	6.1028	4.68026	0.316228	95.8598	11.7265	0.316228	21.9252	6.00579	0.316228	7.17757	4.69604	0.316228	57.1916	28.8382	0.316228	100	0	0.316228	6.94393	4.51254
0.354813	7.27103	5.01092	0.354813	93.3364	14.747	0.354813	22.0607	5.92528	0.354813	8.36916	4.92375	0.354813	54.1028	28.4167	0.354813	100	0	0.354813	7.98598	4.8007
0.398107	8.4486	5.14071	0.398107	89.2944	18.4208	0.398107	22.2991	5.51007	0.398107	9.47196	5.15822	0.398107	51.1168	27.5448	0.398107	100	0	0.398107	9.08878	4.91301
0.446684	9.71495	5.42798	0.446684	84.1822	21.7728	0.446684	22.472	5.33363	0.446684	10.8318	5.27815	0.446684	48.6729	26.6579	0.446684	100	0	0.446684	10.257	5.14159
0.501187	11.1402	5.48998	0.501187	77.9346	24.7897	0.501187	22.6075	5.16535	0.501187	12.1542	5.41599	0.501187	44.6729	24.2436	0.501187	99.4953	3.1095	0.501187	11.5701	5.30853
0.562341	12.6495	5.55414	0.562341	70.715	27.0922	0.562341	22.8364	4.74776	0.562341	13.6168	5.46116	0.562341	41.6822	22.9302	0.562341	96.6449	10.0419	0.562341	12.9159	5.48771
0.630957	14.2009	5.65119	0.630957	63.1308	28.4562	0.630957	23.028	4.54597	0.630957	15.0794	5.62425	0.630957	37.5374	19.3708	0.630957	90.972	16.8656	0.630957	14.4299	5.63375
0.707946	15.8131	5.87368	0.707946	54.229	27.6162	0.707946	23.257	4.23648	0.707946	16.7196	5.63822	0.707946	33.4626	15.4423	0.707946	80.1075	23.7444	0.707946	16.0467	5.73824
0.794328	17.8551	5.72963	0.794328	44.257	24.3439	0.794328	23.5093	3.77755	0.794328	18.6028	5.61321	0.794328	30.1121	11.6799	0.794328	66.2103	27.465	0.794328	18.0093	5.65269
0.891251	20.2757	5.08553	0.891251	32.4019	14.6171	0.891251	23.7944	3.25371	0.891251	20.7523	4.99195	0.891251	26.229	3.44629	0.891251	45.1776	22.4469	0.891251	20.3738	5.0127
1	24.0701	2.91664	1	24.0701	2.91664	1	24.0701	2.91664	1	24.0701	2.91664	1	24.0701	2.91664	1	24.0701	2.91664	1	24.0701	2.91664
1.12202	30.6869	9.41431	1.12202	20.4206	4.87311	1.12202	24.472	2.34504	1.12202	28.528	3.74249	1.12202	22.3505	3.90059	1.12202	16.8598	5.4168	1.12202	30.285	9.17836
1.25893	40.4346	19.5483	1.25893	18.1402	5.39857	1.25893	24.8037	2.08026	1.25893	35	12.9763	1.25893	20.8505	4.91009	1.25893	12.6495	5.31484	1.25893	39.5794	19.3449
1.41254	49.7196	24.6852	1.41254	16.4813	5.39928	1.41254	25.1916	1.87289	1.41254	40.9393	17.2379	1.41254	19.7243	5.37632	1.41254	9.31776	4.96674	1.41254	48.2477	24.3842
1.58489	58.1776	27.0872	1.58489	15.1028	5.36977	1.58489	25.528	2.17469	1.58489	48.1542	22.1417	1.58489	18.8364	5.57546	1.58489	6.7757	4.32442	1.58489	56.2617	26.7393
1.77828	65.0374	27.5582	1.77828	14.0047	5.33084	1.77828	25.9206	2.59798	1.77828	54.5561	24.9408	1.77828	18.0327	5.74365	1.77828	4.58411	3.74792	1.77828	62.7757	27.3483
1.99526	71.4346	27.6154	1.99526	12.9673	5.29362	1.99526	26.3084	3.06092	1.99526	60.7243	27.0417	1.99526	17.1869	5.85687	1.99526	2.80374	3.18429	1.99526	68.7196	27.3663
2.23872	76.3972	26.3385	2.23872	12.0841	5.17782	2.23872	26.7009	3.7069	2.23872	65.6729	27.3093	2.23872	16.472	5.91542	2.23872	1.56075	2.45017	2.23872	74.285	26.7867
2.51189	80.3645	24.212	2.51189	11.3551	5.08473	2.51189	27.0561	4.46968	2.51189	69.6869	26.5057	2.51189	15.757	5.97073	2.51189	0.808411	1.72954	2.51189	78.1916	25.0216
2.81838	84.4579	21.9488	2.81838	10.6916	4.97206	2.81838	27.4673	5.40703	2.81838	73.6495	25.445	2.81838	15.1168	5.99768	2.81838	0.345794	1.03554	2.81838	82.5561	23.1266
3.16228	87.9766	19.6451	3.16228	10.0654	4.93483	3.16228	27.9953	7.17095	3.16228	77.4626	24.1555	3.16228	14.5	6.02635	3.16228	0.130841	0.54959	3.16228	86.271	20.9863
3.54813	91.0093	17.1869	3.54813	9.5514	4.82118	3.54813	28.3131	7.64593	3.54813	81.1355	22.4925	3.54813	13.8832	5.98671	3.54813	0.009346	0.136717	3.54813	89.6215	18.6686
3.98107	93.2757	14.7392	3.98107	9.06075	4.70252	3.98107	28.6776	8.15943	3.98107	84.3271	20.3439	3.98107	13.271	5.95692	3.98107	0	0	3.98107	92.0374	16.481
4.46684	95.271	12.4765	4.46684	8.57944	4.60157	4.46684	29.0047	8.62004	4.46684	87.7383	18.4023	4.46684	12.729	5.94351	4.46684	0	0	4.46684	94	14.2282
5.01187	96.6495	10.4578	5.01187	8.18692	4.52148	5.01187	29.3925	9.17668	5.01187	90.4907	16.4562	5.01187	12.1916	5.85311	5.01187	0	0	5.01187	95.5234	12.1411
5.62341	97.5561	8.5889	5.62341	7.74299	4.42722	5.62341	29.8084	9.81068	5.62341	92.9252	14.1897	5.62341	11.6729	5.75767	5.62341	0	0	5.62341	96.8738	9.98487
6.30957	98.4019	6.57261	6.30957	7.46729	4.3655	6.30957	30.243	10.6611	6.30957	94.8037	11.6558	6.30957	11.1822	5.69238	6.30957	0	0	6.30957	97.7991	7.90268
7.07946	99.1822	4.46893	7.07946	7.0514	4.25172	7.07946	30.6729	11.5586	7.07946	96.6449	9.03281	7.07946	10.7103	5.59931	7.07946	0	0	7.07946	98.6682	5.6922
7.94328	99.6636	2.51547	7.94328	6.78037	4.18508	7.94328	31.0374	12.083	7.94328	98.0841	6.36764	7.94328	10.2383	5.51091	7.94328	0	0	7.94328	99.3925	3.52658
8.91251	100	0	8.91251	6.41122	4.17786	8.91251	31.4019	12.6901	8.91251	99.2523	3.86289	8.91251	9.78505	5.37168	8.91251	0	0	8.91251	99.8084	1.43587
10	100	0	10	6.09346	4.10435	10	31.8131	13.4724	10	99.7383	2.33703	10	9.34112	5.34364	10	0	0	10	100	0

## Sheet: Fig. S2B
Fig. S2B. Spatial pattern of FP and neural progenitor domains at the end of the simulation (t = 60 h) with included noise, for large FPs (l_FP/L_end = 20% in the case without noise), the noise magnitude is σ_([F]) = σ_([N]) = 0.04 a.u., and correlation time τ_([F]) = τ_([N]) = 50 s, n = 1 per example.
Example 1				Example 2				Example 3
x/L	Expression level (a.u.), F	Expression level (a.u.), N	Expression level (a.u.), Shh	x/L	Expression level (a.u.), F	Expression level (a.u.), N	Expression level (a.u.), Shh	x/L	Expression level (a.u.), F	Expression level (a.u.), N	Expression level (a.u.), Shh
0	480.407	3.25896e-15	377.882	0	459.777	1.07732e-15	419.592	0	423.198	1.508e-15	394.769
0.01	488.715	3.20426e-15	378.135	0.01	460.642	1.08196e-15	419.836	0.01	421.583	1.50071e-15	395.05
0.02	480.407	3.25897e-15	377.883	0.02	459.777	1.07732e-15	419.592	0.02	423.198	1.508e-15	394.769
0.03	483.74	3.19333e-15	377.157	0.03	457.44	1.06443e-15	418.856	0.03	420.771	1.52725e-15	393.909
0.04	487.315	3.14728e-15	375.92	0.04	461.079	1.05395e-15	417.612	0.04	419.672	1.52262e-15	392.459
0.05	485.506	3.17586e-15	374.123	0.05	456.78	1.0824e-15	415.812	0.05	420.491	1.54861e-15	390.38
0.06	488.833	3.17322e-15	371.719	0.06	454.955	1.073e-15	413.417	0.06	419.819	1.50739e-15	387.61
0.07	482.894	3.18081e-15	368.624	0.07	452.902	1.07674e-15	410.364	0.07	423.198	1.45667e-15	384.071
0.08	486.038	3.07044e-15	364.776	0.08	459.051	1.05187e-15	406.569	0.08	418.894	1.49491e-15	379.646
0.09	483.92	3.0621e-15	360.05	0.09	456.974	1.05378e-15	401.906	0.09	418.038	1.47763e-15	374.222
0.1	486.474	2.99526e-15	354.315	0.1	458.223	1.04633e-15	396.244	0.1	420.916	1.46549e-15	367.645
0.11	486.55	2.95998e-15	347.389	0.11	453.766	1.02273e-15	389.413	0.11	419.775	1.41879e-15	359.712
0.12	487.504	2.87143e-15	339.069	0.12	459.845	1.00355e-15	381.226	0.12	416.654	1.42902e-15	350.194
0.13	479.042	2.84647e-15	329.099	0.13	447.359	9.936e-16	371.42	0.13	414.412	1.43006e-15	338.822
0.14	487.076	2.70218e-15	317.227	0.14	454.697	9.5857e-16	359.743	0.14	406.533	1.3761e-15	325.269
0.15	480.894	2.58963e-15	303.061	0.15	454.908	9.4877e-16	345.825	0.15	408.887	1.36933e-15	309.167
0.16	481.478	2.48138e-15	286.212	0.16	455.821	9.1991e-16	329.253	0.16	398.785	1.32773e-15	290.026
0.17	477.906	2.39911e-15	266.179	0.17	447.28	8.9471e-16	309.534	0.17	8.19616e-06	464.651	267.319
0.18	487.961	2.09546e-15	242.381	0.18	442.331	8.7181e-16	286.105	0.18	391.778	1.22032e-15	252.543
0.19	483.624	1.91891e-15	214.059	0.19	437.056	8.3424e-16	258.285	0.19	7.38508e-06	458.869	233.121
0.2	6.54729e-05	468.288	180.386	0.2	5.98957e-05	431.011	225.257	0.2	385.607	1.17523e-15	220.612
0.21	5.43941e-05	471.221	152.047	0.21	5.24439e-05	435.096	198.898	0.21	374.274	1.16165e-15	202.538
0.22	4.84138e-05	461.51	128.193	0.22	416.235	7.881e-16	178.417	0.22	5.77639e-06	457.385	178.419
0.23	4.09998e-05	458.964	108.109	0.23	3.96228e-05	432.799	150.407	0.23	5.2172e-06	453.702	159.579
0.24	3.47062e-05	463.688	91.1939	0.24	3.58964e-05	425.504	126.825	0.24	343.297	1.0681e-15	145.451
0.25	3.03958e-05	456.259	76.945	0.25	3.11277e-05	423.492	106.966	0.25	4.50271e-06	438.147	123.751
0.26	2.57455e-05	453.955	64.9388	0.26	2.65956e-05	421.257	90.2398	0.26	4.01451e-06	433.508	105.693
0.27	2.2333e-05	452.573	54.8198	0.27	2.27713e-05	422.212	76.1476	0.27	3.57374e-06	429.44	90.7367
0.28	1.94103e-05	451.333	46.2893	0.28	1.9495e-05	418.209	64.2721	0.28	3.34975e-06	417.603	78.4354
0.29	1.74548e-05	444.329	39.096	0.29	1.63512e-05	420.586	54.2621	0.29	3.09063e-06	411.983	68.4236
0.3	1.50497e-05	437.24	33.0289	0.3	1.45228e-05	412.895	45.8225	0.3	2.9153e-06	402.966	60.4045
0.31	1.35002e-05	428.881	27.9103	0.31	1.23217e-05	412.728	38.7052	0.31	2.68504e-06	396.85	54.1414
0.32	1.14345e-05	431.247	23.5909	0.32	1.07193e-05	411.619	32.7015	0.32	2.57368e-06	391.879	49.4505
0.33	1.02324e-05	424.375	19.945	0.33	9.27727e-06	410.146	27.6359	0.33	2.54236e-06	386.029	46.1953
0.34	9.18346e-06	413.653	16.8667	0.34	8.06754e-06	402.24	23.3608	0.34	2.41031e-06	386.868	44.2826
0.35	8.16862e-06	411.214	14.2672	0.35	6.85962e-06	402.942	19.752	0.35	2.42655e-06	380.908	43.6599
0.36	7.31945e-06	401.716	12.0713	0.36	5.91085e-06	405.15	16.7048	0.36	2.50736e-06	382.604	44.3146
0.37	6.45763e-06	398.513	10.2159	0.37	5.22737e-06	401.849	14.1312	0.37	208.341	1.63887e-15	46.2747
0.38	5.78844e-06	387.462	8.64793	0.38	4.54256e-06	394.427	11.9572	0.38	2.35771e-06	371.153	39.011
0.39	5.23972e-06	382.452	7.32241	0.39	3.83295e-06	399.621	10.1201	0.39	2.22109e-06	355.827	32.8993
0.4	4.69025e-06	375.902	6.20162	0.4	3.28733e-06	399.862	8.56735	0.4	2.04417e-06	347.422	27.7537
0.41	4.15009e-06	370.306	5.25369	0.41	2.83155e-06	401.246	7.25468	0.41	2.08724e-06	324.304	23.4193
0.42	3.71303e-06	365.344	4.45177	0.42	2.49661e-06	397.038	6.14467	0.42	2.00681e-06	313.19	19.7669
0.43	3.23037e-06	361.387	3.77319	0.43	2.18026e-06	395.812	5.20579	0.43	1.9222e-06	301.312	16.6884
0.44	2.98507e-06	353.688	3.19885	0.44	1.88553e-06	396.502	4.41147	0.44	1.88979e-06	288.858	14.0928
0.45	2.56654e-06	350.185	2.7126	0.45	1.66754e-06	394.572	3.73928	0.45	1.86965e-06	271.373	11.9038
0.46	2.36354e-06	344.935	2.30084	0.46	1.47062e-06	392.522	3.1703	0.46	1.87953e-06	261.522	10.0573
0.47	2.04603e-06	343.216	1.95207	0.47	1.26299e-06	397.869	2.68858	0.47	1.85794e-06	249.711	8.49934
0.48	1.788e-06	340.738	1.65658	0.48	1.15986e-06	393.299	2.28062	0.48	1.85016e-06	234.07	7.18442
0.49	1.62835e-06	338.043	1.40617	0.49	1.04008e-06	394.134	1.93504	0.49	1.78108e-06	226.114	6.07436
0.5	1.42901e-06	333.481	1.19391	0.5	8.94159e-07	399.221	1.64224	0.5	1.808e-06	211.949	5.13703
0.51	1.23565e-06	334.529	1.01394	0.51	8.15894e-07	397.886	1.39409	0.51	1.65936e-06	211.3	4.34535
0.52	1.11685e-06	330.343	0.861311	0.52	7.29243e-07	397.657	1.18374	0.52	1.77272e-06	198.665	3.67654
0.53	9.7533e-07	331.829	0.731841	0.53	6.64688e-07	395.817	1.00537	0.53	1.6401e-06	194.311	3.11139
0.54	8.60387e-07	330.872	0.621986	0.54	6.28137e-07	392.745	0.854099	0.54	1.60455e-06	182.534	2.63374
0.55	7.98134e-07	326.353	0.528753	0.55	5.63187e-07	396.59	0.725767	0.55	1.55959e-06	179.848	2.22995
0.56	6.9892e-07	327.052	0.449607	0.56	5.4046e-07	394.743	0.616871	0.56	1.51207e-06	174.786	1.88851
0.57	6.10338e-07	328.847	0.382403	0.57	5.09586e-07	387.093	0.524446	0.57	1.55889e-06	163.274	1.59975
0.58	5.55457e-07	326.394	0.325325	0.58	4.65357e-07	394.238	0.44598	0.58	1.477e-06	164.431	1.35547
0.59	5.09663e-07	325.274	0.276836	0.59	4.30067e-07	396.435	0.379348	0.59	1.34993e-06	162.868	1.14877
0.6	4.70222e-07	322.909	0.235632	0.6	4.1294e-07	397.778	0.322753	0.6	1.38183e-06	152.367	0.973843
0.61	4.13786e-07	326.484	0.200612	0.61	3.99416e-07	391.976	0.274669	0.61	1.26056e-06	152.702	0.825761
0.62	3.88518e-07	321.551	0.170838	0.62	3.87868e-07	391.443	0.233808	0.62	1.31328e-06	148.429	0.700377
0.63	3.58012e-07	323.694	0.14552	0.63	3.71068e-07	392.274	0.199076	0.63	1.25055e-06	151.713	0.594185
0.64	3.24579e-07	325.376	0.123986	0.64	3.53274e-07	397.451	0.169545	0.64	1.08752e-06	150.6	0.504226
0.65	3.12938e-07	318.919	0.105664	0.65	3.48145e-07	391.947	0.144432	0.65	1.08225e-06	150.952	0.427999
0.66	2.90761e-07	325.391	0.0900729	0.66	3.30074e-07	397.719	0.123069	0.66	1.00905e-06	147.317	0.363392
0.67	2.70527e-07	325.637	0.0768016	0.67	3.4218e-07	390.787	0.104893	0.67	9.78747e-07	147.367	0.30862
0.68	2.70348e-07	316.673	0.0655025	0.68	3.19417e-07	396.713	0.0894243	0.68	9.4958e-07	146.86	0.262174
0.69	2.54654e-07	322.1	0.05588	0.69	3.23266e-07	391.7	0.0762563	0.69	9.05928e-07	150.72	0.222778
0.7	2.38086e-07	325.135	0.0476836	0.7	3.20026e-07	390.972	0.0650444	0.7	8.85796e-07	148.265	0.189354
0.71	2.29704e-07	324.827	0.0407001	0.71	3.15009e-07	392.898	0.0554956	0.71	9.56741e-07	143.842	0.160989
0.72	2.23948e-07	322.892	0.0347488	0.72	3.11886e-07	393.518	0.0473614	0.72	9.52955e-07	138.083	0.136911
0.73	2.12732e-07	324.286	0.0296759	0.73	3.0537e-07	395.822	0.0404306	0.73	9.20607e-07	145.835	0.116467
0.74	2.08039e-07	326.607	0.0253508	0.74	3.01623e-07	396.938	0.034524	0.74	8.35763e-07	143.683	0.0991054
0.75	2.08838e-07	320.049	0.0216625	0.75	3.01735e-07	396.715	0.029489	0.75	9.1009e-07	137.826	0.0843572
0.76	2.07958e-07	323.368	0.0185167	0.76	2.98834e-07	397.117	0.0251964	0.76	7.95961e-07	147.493	0.0718266
0.77	2.00421e-07	322.457	0.015833	0.77	3.02489e-07	393.688	0.0215359	0.77	8.77572e-07	139.154	0.061178
0.78	2.02283e-07	322.445	0.0135433	0.78	2.99117e-07	390.401	0.0184139	0.78	7.50045e-07	145.319	0.0521271
0.79	1.98454e-07	321.245	0.0115895	0.79	2.97023e-07	396.873	0.0157511	0.79	8.11594e-07	142.71	0.0444332
0.8	1.96261e-07	323.37	0.00992219	0.8	2.98296e-07	391.374	0.0134796	0.8	8.0995e-07	145.484	0.0378921
0.81	1.99618e-07	319.269	0.00849936	0.81	2.99458e-07	393.357	0.0115419	0.81	8.01764e-07	139.076	0.0323309
0.82	1.92098e-07	320.611	0.00728526	0.82	3.0304e-07	389.912	0.00988922	0.82	8.32833e-07	142.624	0.027603
0.83	1.99402e-07	319.166	0.00624949	0.83	2.95759e-07	394.358	0.00847979	0.83	8.10028e-07	141.373	0.0235843
0.84	1.88483e-07	320.573	0.00536618	0.84	2.97657e-07	393.516	0.00727828	0.84	8.21696e-07	136.624	0.0201693
0.85	1.87644e-07	322.477	0.00461332	0.85	2.94004e-07	394.84	0.00625462	0.85	7.55427e-07	142.295	0.0172689
0.86	1.84995e-07	323.71	0.00397224	0.86	3.00545e-07	392.616	0.00538325	0.86	7.49138e-07	144.472	0.0148077
0.87	1.85117e-07	323.836	0.00342705	0.87	3.01216e-07	390.97	0.00464249	0.87	7.6986e-07	143.542	0.0127216
0.88	1.86184e-07	322.255	0.0029643	0.88	2.90822e-07	395.052	0.00401396	0.88	8.17217e-07	135.357	0.0109568
0.89	1.8586e-07	321.637	0.00257259	0.89	2.92152e-07	396.281	0.0034821	0.89	8.2681e-07	139.976	0.00946748
0.9	1.79552e-07	321.299	0.0022423	0.9	2.95392e-07	393.352	0.00303377	0.9	7.86771e-07	141.334	0.00821544
0.91	1.88431e-07	320.044	0.00196533	0.91	2.89643e-07	398.895	0.00265795	0.91	8.08232e-07	141.061	0.0071685
0.92	1.85279e-07	319.41	0.00173493	0.92	2.96592e-07	391.659	0.00234539	0.92	7.35557e-07	148.796	0.0062998
0.93	1.83174e-07	322.934	0.00154547	0.93	3.00174e-07	390.777	0.00208844	0.93	7.6071e-07	148.084	0.00558715
0.94	1.82678e-07	322.158	0.00139234	0.94	2.86864e-07	395.487	0.0018808	0.94	7.98899e-07	139.109	0.00501236
0.95	1.84471e-07	321.647	0.00127181	0.95	2.88084e-07	394.572	0.00171741	0.95	7.8076e-07	138.666	0.00456077
0.96	1.83246e-07	318.653	0.00118097	0.96	2.9606e-07	389.535	0.00159427	0.96	8.14985e-07	136.946	0.00422091
0.97	1.83564e-07	321.126	0.00111761	0.97	3.02018e-07	390.341	0.0015084	0.97	7.51523e-07	142.139	0.00398412
0.98	1.88293e-07	317.935	0.00108019	0.98	2.86582e-07	398.236	0.0014577	0.98	8.13703e-07	139.233	0.00384441
0.99	1.84109e-07	318.529	0.00106782	0.99	2.9265e-07	392.567	0.00144093	0.99	7.73284e-07	141.148	0.00379823
1	1.88293e-07	317.934	0.0010802	1	2.86582e-07	398.235	0.00145771	1	8.13702e-07	139.233	0.00384444

## Sheet: Fig. S2C
Fig. S2C. The FP spread σ_FP for varied gene expression noise, the noise is varied from σ_([F]) = σ_([N]) = 0.0025 a.u., to σ_([F]) = σ_([N]) = 0.08 a.u., n = 10, if n < 10 then cases with 0.5 < σ_FP were excluded.
Large FPs
Noise magnitude, σ_([F]) = σ_([N]) (a.u.)	σ_FP (cell diameter)	SEM	n
0.0025	0	0	10
0.005	0	0	10
0.01	1.4	1.4	10
0.02	0.777778	0.400617	9
0.04	2.88889	2.29398	9
0.08	9	6.1062	7

## Sheet: Fig. S2D
Fig. S2D. The relative FP size as a function of varied noise magnitude, n = 10, if n < 10 then cases with 0.5 < σ_FP were excluded.
Large FPs
Noise magnitude, σ_([F]) = σ_([N]) (a.u.)	l_FP/L_end (%)	SEM	n
0.0025	20.3	0.152753	10
0.005	20	0.149071	10
0.01	20.8	0.592546	10
0.02	20.6111	0.200308	9
0.04	21.3333	0.794949	9
0.08	24.3571	3.54682	7

## Sheet: Fig. S2E
Fig. S2E. The change in mean FP size for a fixed noise σ_([F]) = σ_([N]) = 0.04 a.u. and varied κ_(F→S), n = 10, if n < 10 then cases with 0.5 < σ_FP were excluded.
Large FPs
Fold change \kappa_F->S	l_FP/L_end (%)	SE	n
0.1	20.3889	1.61589	9
0.333333	20.6667	1.47902	9
1	21.3889	2.05818	9
3	22	1.67705	9
10	22.9444	2.651	9
