# Supplementary material for: Dynamics of morphogen source formation in a growing tissue
Source: PLoS Comput Biol. 2024 Oct 14;20(10):e1012508. doi: 10.1371/journal.pcbi.1012508 (PMC11501038; doi:10.1371/journal.pcbi.1012508)
Supplement: S2 Source data — The zipped folder contains.xlsx files for individual figures with separate tabs corresponding to individual figure panels. (ZIP) [file pcbi.1012508.s012.zip › FigS3_source_data.xlsx]

## Sheet: Fig. S3A
Fig. S3A. Distribution of model parameters for ShhFP-insensitive and partially sensitive solutions, insensitive (n = 66 827), partially sensitive (n = 55 911).
\kappa_F		\kappa_N		\kappa_F->S		c_S->F		c_S->N		K_N->F		K_F->N
Insensitive	Partially sensitive	Insensitive	Partially sensitive	Insensitive	Partially sensitive	Insensitive	Partially sensitive	Insensitive	Partially sensitive	Insensitive	Partially sensitive	Insensitive	Partially sensitive
0.00026322	0.00025171	0.490793	0.357268	0.0330643	0.0221441	104.807	102.507	2.53102	2.31506	0.658881	0.597298	1255.96	1230.92
0.00021806	0.00018766	0.414349	0.277777	0.0233547	0.0242233	93.4169	97.4592	2.27253	2.02627	0.609107	0.656511	1445.64	1251.25
0.00012857	0.00015651	0.290957	0.208867	0.0064123	0.0309038	120.288	103.691	1.94372	1.73778	0.826755	0.674372	1676.98	1174.22
0.00016014	0.00016077	0.361503	0.153944	0.00766482	0.0303401	177.032	118.551	2.00868	1.80505	0.632599	0.711708	1932.95	1189.12
0.00038701	0.00013576	0.370315	0.218085	0.0175299	0.0255441	86.0095	90.0045	1.74251	1.67931	0.856111	0.620114	1277.73	1107.93
0.00030429	0.00013181	0.370709	0.229157	0.0166078	0.0189989	93.449	96.0043	1.90971	1.48357	0.772849	0.778317	1202.79	1242.54
0.00029472	0.00012915	0.311138	0.268311	0.0151377	0.0106852	103.285	97.6495	1.99487	1.43491	0.783739	0.678722	1104.41	1632.59
0.00050229	0.00022713	0.324261	0.248198	0.0126354	0.00805736	91.3936	122.876	1.72206	2.05912	0.810209	0.863622	1120.75	2786.62
0.00080058	0.0003381	0.518044	0.355556	0.0118789	0.0102447	79.017	98.4222	1.77882	1.86931	0.683153	0.76321	1277.44	1895.61
0.00119952	0.00040108	0.577018	0.392049	0.00915279	0.0125028	71.483	122.927	1.56799	1.58352	1.08752	0.804171	1453.5	1483.25
0.00130246	0.00039726	0.541954	0.364795	0.0067452	0.011488	58.9243	102.67	1.67601	1.39701	1.08656	0.71968	1461.34	1368.12
0.00120822	0.00036843	0.483481	0.318674	0.00607077	0.0126516	50.8628	87.0327	1.87338	1.67039	1.23998	0.599001	1758.8	1100.48
0.00112927	0.00027365	0.532326	0.421832	0.00674362	0.0167643	50.8234	100.989	2.03293	1.68921	1.15621	0.666145	2547.83	1083.38
0.00108982	0.00030804	0.455071	0.37738	0.00745773	0.0190421	53.6229	74.6886	2.12871	1.64274	1.01807	0.690348	2415.27	1138.71
0.00114963	0.00101017	0.5664	0.646159	0.00635481	0.0113454	47.4507	80.1959	2.23134	1.40973	1.17515	0.730096	3039.11	1151.33
0.00189152	0.00149677	0.662149	0.550662	0.005	0.00564445	63.4078	69.2879	2.18682	1.9895	1.56656	1.36539	3359.6	3097.92
0.00227677	0.00193926	0.684855	0.444306	0.00659988	0.005	44.6616	78.8142	2.00259	1.95989	1.55868	1.36635	4539.24	2833.99
0.00183417	0.00262784	0.808874	0.658349	0.005	0.00558782	46.4583	41.0318	1.88598	1.65414	1.44371	1.75047	5000	5000
0.00177773	0.00342701	0.698999	0.851088	0.00552154	0.00574923	46.7818	29.7763	1.81857	1.91805	1.85131	1.3554	5000	5000
0.00316097	0.00554866	0.691375	0.452859	0.005	0.0103602	37.5333	11.3824	2.05735	1.33617	1.8416	1.39808	4461.84	5000
0.00378683	0.00693923	0.698277	0.434009	0.00560812	0.0108423	23.2488	15.1513	1.79487	1.66371	1.20039	1.47234	4704.54	3940
0.00421049	0.00761554	0.466776	0.498514	0.005	0.00972603	15.8928	14.301	1.50057	1.69381	1.22634	1.31721	3832.64	4491.22
0.00430664	0.00842395	0.521306	0.619906	0.00524152	0.00727567	15.3881	13.3227	1.76604	1.59951	1.40829	1.53676	5000	5000
0.00451478	0.00514909	0.526644	0.548321	0.00658873	0.00598997	12.4118	10.3893	1.57789	1.94954	1.56979	1.30447	4817.16	3754.22
0.00780177	0.00538955	0.501912	0.762693	0.00719316	0.00564006	13.5182	22.3113	1.45548	3.19599	1.69346	1.09058	5000	2928.84
0.00643991	0.00663502	0.598131	0.840191	0.00509987	0.0213618	7.94993	29.087	1.41709	1.38103	1.45324	1.70053	4876.88	2404.63
0.0057935	0.00822581	0.611802	0.691196	0.005	0.0194275	10.2471	25.9647	1.4205	2.12544	1.1748	1.5152	5000	2208.89
0.00708331	0.0120399	0.550245	0.656024	0.00562702	0.0286233	8.40298	20.8642	2.10215	1.92308	1.46921	1.63205	3772.56	1819.83
0.00717146	0.0209937	0.434056	0.308125	0.00564364	0.0266078	9.7601	31.3931	2.96728	4.0931	1.3676	2.15388	3815.61	1043.45
0.0069347	0.0199382	0.512492	0.25869	0.00816678	0.0268638	11.0741	31.3465	2.25738	3.43674	1.5238	2.22888	2518.63	964.555
0.00611403	0.0181927	0.560587	0.307904	0.00600932	0.0337652	12.6883	40.4899	2.94951	2.95725	1.27407	2.33606	2748.78	870.299
0.00571736	0.01944	0.611407	0.57153	0.005	0.0329951	14.0875	43.0763	2.73851	2.75352	1.04082	2.12432	3391.9	1488.98
0.00599744	0.0198992	0.800152	0.73654	0.00681413	0.0469071	23.1245	37.6673	3.60089	2.66995	1.16901	2.28124	2742.12	1547.7
0.00815378	0.0211538	0.720805	0.780214	0.00628279	0.0387443	22.674	44.105	2.39714	3.2801	1.50661	2.31794	3588.46	1510.99
0.00547448	0.0271573	0.873955	1.33699	0.005	0.0328328	26.8764	46.4884	2.25095	2.93421	1.50795	2.18223	3800.73	992.705
0.00496662	0.0251394	1.02814	1.09525	0.0070042	0.0233755	36.1461	29.8966	2.18029	2.64648	1.24789	2.12766	3416.09	1071.88
0.00576543	0.0227933	0.880686	1.64579	0.00788411	0.014528	38.8716	11.2117	2.18206	0.653246	1.55222	2.24562	2531.54	3182.68
0.0052902	0.0250447	1.09975	1.49371	0.00772984	0.00943821	33.3582	10.707	2.15699	0.426393	1.48513	2.03772	2901.65	3829.38
0.00576445	0.01566	1.52426	1.68854	0.0102554	0.0161501	30.865	8.06126	2.26415	0.591708	1.45409	1.99325	1976.64	4389.34
0.00554824	0.0217009	1.41046	0.627746	0.0154185	0.0189837	24.0919	7.37457	2.25958	0.768506	1.20915	2.2226	2426.26	5000
0.00654448	0.0652458	1.27586	1.39505	0.0152069	0.0162224	25.9042	27.4282	1.86987	2.79652	1.46349	3.69891	2194.93	5000
0.00785132	0.0486335	1.02777	2.04771	0.0142106	0.0128701	27.3774	69.5047	1.92789	1.87725	1.33493	3.14937	2341.53	3138.37
0.0071408	0.0523108	0.904552	1.44472	0.0148818	0.00814443	26.3651	65.0271	2.027	1.00034	1.2324	3.80864	2417.04	4545.53
0.0111252	0.0570578	0.838275	1.47701	0.0107971	0.0153157	25.9679	54.6784	1.60745	0.78979	1.54929	3.37944	2464.06	2661.7
0.00970015	0.0422348	0.716636	1.81595	0.0129169	0.0161048	25.7698	63.9332	1.63036	1.01467	1.81374	4.04012	2741.64	1762.73
0.00579534	0.0271675	0.828282	1.56596	0.0171075	0.0222773	27.022	62.1214	1.41671	0.810454	1.62304	2.55072	2661.73	1608.44
0.00744994	0.0524715	0.730583	1.09464	0.021346	0.015929	30.1501	79.0734	1.7217	0.759882	1.69742	3.56816	2449.93	1554.74
0.0102871	0.0473716	0.680238	0.71689	0.0207469	0.020073	18.4128	95.1018	2.11256	0.710466	1.65154	4.06004	1525.76	1502.86
0.0150738	0.0592969	0.882896	0.471116	0.0256916	0.0228615	22.813	65.9569	1.58545	0.838019	1.93899	6.07491	2580.42	2446.33
0.0189716	0.0656852	1.39187	0.476527	0.031852	0.0279674	28.3007	57.1497	2.06175	0.863019	1.8364	4.21968	2477.28	2737.5
0.015293	0.0676698	0.934482	0.34846	0.0212191	0.0255587	27.6478	87.1072	1.99085	1.21043	1.89169	5.90652	2064.31	2088.16
0.0175506	0.0593299	1.04522	0.387766	0.0155597	0.0203679	21.7671	65.4559	1.98318	1.29944	1.87024	5.73488	1510.82	1498.26
0.0242029	0.0499705	1.0458	0.451595	0.018282	0.0194108	23.089	74.2121	2.21058	1.51955	1.7215	5.61631	1187.84	1791.89
0.0207026	0.0421392	0.677723	0.466318	0.016279	0.0256676	19.1125	89.4385	2.6669	1.78694	1.78035	4.02343	1269.3	2008.79
0.0195639	0.0405365	0.48721	0.384582	0.020057	0.0218304	29.7101	63.7779	3.92248	1.81043	1.6207	3.56205	1317.49	2359.66
0.0162199	0.0769261	0.550863	0.467174	0.0208631	0.0381134	27.2172	77.9023	3.52605	2.96747	1.45905	5.893	1281.52	3828.63
0.0129773	0.0678951	0.545287	0.503245	0.0225743	0.051353	29.8924	88.065	5.35318	2.65462	1.7064	5.50364	1474.42	4431.41
0.0110179	0.0516825	0.504319	0.408243	0.026151	0.0793112	24.513	63.3287	6.40213	2.50707	1.44307	5.97033	1512.96	4608.97
0.0114162	0.0411659	0.431817	0.413188	0.0210445	0.188864	30.7235	42.9598	6.45752	2.93707	1.33623	4.16895	1166.77	5000
0.0183452	0.0442301	0.54227	0.406828	0.0269604	0.183233	26.6039	39.9992	5.08315	3.1557	1.70744	5.29433	1057.49	5000
0.0160421	0.0702741	0.461214	0.684456	0.0262532	0.130913	30.7159	52.639	4.2179	3.47183	1.73431	5.32065	927.705	5000
0.0237577	0.0527397	0.358961	1.01309	0.0288805	0.143298	34.4667	73.4707	4.06697	3.85098	2.1767	4.88801	703.674	3432.05
0.019301	0.0208708	0.269658	1.40193	0.0307864	0.142128	35.0208	100.032	5.09002	3.16106	2.07216	4.24687	719.419	4590.82
0.0164704	0.0289645	0.403413	1.36526	0.0259691	0.234544	48.8344	79.628	3.28386	1.76738	2.35653	4.36664	1123.59	5000
0.0151113	0.0198937	0.323327	0.744468	0.0289613	0.157938	56.2817	120.376	3.27532	3.20022	2.78229	4.99693	1395.63	4626.35
0.0145209	0.0147908	0.3247	0.731281	0.0275073	0.134901	56.4326	91.6727	3.18267	3.42437	2.92799	4.53256	1525.48	5000
0.0115542	0.0162398	0.332082	0.573826	0.0285598	0.13819	47.964	107.785	3.48695	3.89084	2.21096	4.23203	1865.05	4330.63
0.0147986	0.0150658	0.506336	0.642874	0.0373381	0.142932	47.4356	107.954	3.27564	4.35628	2.31227	4.13109	1371.44	5000
0.0185707	0.0145057	0.647481	0.421408	0.0328795	0.136389	47.7173	181.841	2.95131	4.02028	2.63915	4.41679	1809.87	5000
0.0213811	0.0135872	1.33153	0.293909	0.0367844	0.0809044	41.7184	102.486	3.29124	3.76819	2.15835	4.40933	1503.58	4346.05
0.022017	0.0155325	1.36136	0.234251	0.0378568	0.0788735	40.9643	113.568	2.88337	3.3747	2.20302	4.10482	1306.34	4066
0.0340002	0.012121	1.53588	0.229211	0.0336758	0.0441616	29.6861	92.7216	2.74731	2.51754	2.11447	3.6495	1122.9	3401.66
0.0228907	0.0105607	1.16337	0.262017	0.0215816	0.0346833	35.1456	138.643	2.55814	4.41874	1.86922	4.72878	954.969	4488.35
0.0326199	0.0120206	1.34754	0.243365	0.0272508	0.0384202	33.5812	186.438	2.61094	3.76689	2.39402	5.00157	1475.27	4819.14
0.030743	0.00923967	1.51962	0.246295	0.0296832	0.0317107	26.9278	162.247	2.12541	3.18297	2.34962	5.3394	1488.24	5000
0.0334936	0.0192407	1.23084	0.196911	0.0301704	0.0191518	22.2085	150.401	1.63593	7.30713	2.05834	5.24413	2012.7	4758.28
0.0349458	0.0240346	1.97363	0.271839	0.0295686	0.0563226	20.086	201.681	1.98665	6.67651	2.3797	4.87111	2676.47	3736.23
0.0370646	0.0160983	2.06852	0.419609	0.0263551	0.0722263	21.2183	74.1369	1.8301	10.2002	2.42574	3.00401	3030.6	5000
0.0295044	0.0193013	2.18503	0.561294	0.0272199	0.0577035	24.9039	54.6359	2.24108	14.0302	2.31559	3.02361	3908.66	5000
0.0313414	0.199733	3.50529	0.101444	0.0314908	0.0495328	21.0803	23.2567	2.09684	13.9084	2.11003	5.75522	4962.51	3362.47
0.0355703	0.198034	4.23469	0.091353	0.0214448	0.0676431	21.0707	18.2796	1.94171	12.4494	1.94891	5.10609	5000	2512.73
0.0282382	0.148202	4.80374	0.0750272	0.0204317	0.077708	13.5358	47.0097	1.46123	25.3001	2.13843	5.8964	5000	1930.97
0.0239399	0.107831	5	0.0614804	0.0208219	0.0693458	14.7979	33.3218	1.50477	25.2463	1.99168	5.04694	4791.23	2364.39
0.0188283	0.0582557	4.804	0.0889451	0.0159856	0.128105	12.6558	41.0076	1.1245	26.1419	1.71674	3.91903	4393.64	2215.6
0.0172371	0.0294908	5	0.0817245	0.0164062	0.121084	12.3627	38.7087	1.00333	25.3499	1.89494	2.58169	4906.81	1264.62
0.0145066	0.0452437	5	0.0624798	0.0143454	0.102023	16.7782	37.2061	0.85464	19.5789	1.97157	3.11084	4579.72	923.462
0.0206375	0.0636474	4.20425	0.0692044	0.01305	0.0974145	15.0828	28.3471	0.699449	13.767	1.75387	3.39156	4830.68	1467.47
0.0196504	0.0540252	5	0.0592193	0.013508	0.10124	14.7621	36.0805	0.945429	14.0802	1.86263	3.43106	5000	1303.31
0.0204788	0.0792861	5	0.0563907	0.00905517	0.109713	11.1564	56.2028	0.742372	30.5073	1.31893	4.38115	4962.02	1358.76
0.0203783	0.0341921	5	0.0568454	0.0100474	0.101381	11.541	45.1965	0.824511	30.0014	1.16701	3.30374	3803.42	1898.42
0.0254204	0.0347879	4.60894	0.0564684	0.0101205	0.0924496	11.6548	50.8795	0.768346	21.3987	1.19135	4.14463	2907.31	2687.1
0.0199885	0.0203799	4.16075	0.0700796	0.00760118	0.218849	9.24264	45.0617	0.815656	29.7029	1.235	3.68833	2270.44	5000
0.019745	0.0168745	3.78659	0.0679841	0.00727229	0.212917	9.67409	38.8388	0.784449	21.3961	1.49034	3.62713	1888.81	4729.48
0.022989	0.0144624	3.65381	0.0720932	0.00577556	0.209815	9.81725	38.8041	0.596107	13.1962	1.41474	3.34103	1554.12	5000
0.0184668	0.0167107	2.92194	0.0874687	0.00585442	0.203842	10.2976	30.3407	0.644676	15.5722	1.00186	3.30321	1329.72	5000
0.0193767	0.0162489	2.32652	0.0629235	0.0067759	0.153338	9.52214	24.5262	0.621437	16.4108	1.48595	3.56246	1395.64	5000
0.0144975	0.0127404	2.57583	0.0537354	0.00681547	0.14069	9.27914	24.2712	0.539111	15.5937	1.19346	3.46789	1309.75	5000
0.0179698	0.0102334	1.59955	0.116507	0.00869144	0.327027	7.04259	33.2048	0.59148	19.1022	1.17871	2.39155	1477.55	5000
0.0197283	0.0120832	1.72174	0.131502	0.0100768	0.353966	5.29311	29.5297	0.582906	17.9857	1.23561	2.53799	2042.04	4247.07
0.0186791	0.0399401	1.58459	0.0557571	0.00730738	1.06687	8.53911	30.7655	0.651211	16.6416	1.23437	4.91511	2193.57	4046.47
0.0218045	0.0517449	1.81493	0.0649976	0.00875972	1.24759	7.39267	31.6826	0.749542	19.0886	1.31201	4.76859	3370.15	3385.51
0.0222104	0.0926464	1.21723	0.069992	0.0103842	0.733342	8.89766	25.3925	0.795013	17.0533	1.92334	5.6625	3154.82	5000
0.0190579	0.084829	1.73355	0.0676528	0.0113534	0.597315	10.4048	21.4653	0.565679	12.0618	1.70555	5.73924	3409.79	5000
0.0252661	0.143144	1.70161	0.052645	0.0115541	0.609529	13.542	15.8518	0.332305	6.44573	1.90624	7.75137	2888.1	3781.62
0.0305938	0.11893	1.60546	0.053764	0.0111433	1.10481	11.7842	15.7933	0.227057	6.02813	2.05043	7.30124	2926.92	4138.19
0.043764	0.114748	2.0296	0.0767662	0.00999468	1.35632	12.4571	12.0457	0.200901	5.46429	1.76241	5.17797	2754.38	3214.39
0.042871	0.111717	1.8445	0.0916265	0.00867494	1.32166	12.4065	11.0835	0.240474	1.87475	2.03369	6.60443	2672.45	3411.82
0.0322524	0.162913	1.49173	0.0624331	0.0113139	1.40147	7.28385	11.4534	0.257278	1.87524	2.71276	8.70513	3430.18	3617.55
0.0241148	0.199691	1.0794	0.0654556	0.0163794	1.29927	6.57735	9.47144	0.357505	2.10673	2.39689	8.19156	4235.51	2602.75
0.0191032	0.211978	1.03404	0.0515809	0.012931	1.61831	7.46641	6.64879	0.45026	2.12226	1.87531	8.39253	4510.79	2896.4
0.0168648	0.285536	1.34122	0.048265	0.0200572	1.31254	7.09076	8.21134	0.414453	2.72153	2.05835	8.67575	3500.78	2164.48
0.0157646	0.261269	1.1826	0.0654524	0.021839	1.4841	8.39414	19.8808	0.529452	5.76701	2.05705	7.95807	5000	2395.52
0.0160192	0.287203	1.68719	0.0717823	0.0129002	2.30587	7.64983	18.9362	0.711548	2.89563	1.60775	9.68844	5000	2442.42
0.0137122	0.379098	1.27974	0.0623766	0.0143544	0.981464	7.43937	17.3944	0.710574	2.92793	1.61955	10.0659	4666.01	2066.56
0.0152927	0.47662	1.68311	0.0630386	0.0167429	0.930664	7.37514	17.5148	0.664451	3.39617	2.01812	10.4082	4409.86	1850.77
0.0205396	0.372119	1.2805	0.091001	0.0236542	1.0588	6.40365	18.7769	0.660457	2.59958	2.28969	9.39957	5000	2660.31
0.031404	0.369344	1.56694	0.0871757	0.0179081	0.413002	7.00018	13.6524	0.844847	2.3399	1.36514	7.92059	4514.56	1891.44
0.0244052	0.380781	1.44163	0.0900843	0.0152286	0.292852	7.23466	15.8837	0.96668	1.67453	1.46584	8.50084	5000	1388.96
0.0217932	0.321708	1.2482	0.0761359	0.0171628	0.288549	9.38573	13.8856	1.08681	2.44375	1.68523	8.05771	3251.94	1652.2
0.0175269	0.366118	1.1347	0.0870071	0.0187162	0.299738	10.3681	13.3628	1.18905	2.60581	2.04905	7.26172	3347.97	1656.2
0.0181291	0.263601	0.966226	0.0748467	0.0160633	0.246135	9.31433	11.5947	1.18923	2.59497	1.97536	6.57249	3732.04	1207.08
0.0157876	0.297721	0.821399	0.0860769	0.0124526	0.246006	10.6165	16.4647	1.01328	2.70161	1.84613	7.09259	3564.21	1523.06
0.0237052	0.365773	0.701645	0.0827089	0.0204697	0.216214	9.36422	15.483	1.31163	3.80778	1.95727	6.72302	5000	1413.22
0.022282	0.355347	0.762725	0.0590584	0.0129373	0.262122	5.06282	15.5087	0.987738	3.3864	2.13401	7.50036	5000	1260.71
0.0186174	0.31332	0.521947	0.0595046	0.0262964	0.26414	9.46657	17.854	0.979221	2.38628	2.8134	7.7966	5000	789.874
0.0212783	0.310102	0.746007	0.0671719	0.0303241	0.200613	9.93873	15.5005	1.01812	1.84746	2.21353	7.18282	4437.74	662.593
0.0259985	0.313602	0.662399	0.0916244	0.0302694	0.204203	14.7869	17.038	1.14495	1.7695	2.04254	7.04169	4321.37	757.202
0.0252923	0.344492	0.752439	0.0980562	0.0237067	0.179581	17.44	19.0237	1.00801	2.30728	3.0476	6.79739	4848.72	845.725
0.0191267	0.373292	0.829154	0.103122	0.0187914	0.219333	15.7727	14.0273	1.09843	2.01464	2.41612	6.19494	4425.66	668.321
0.0194813	0.457979	1.02875	0.0955206	0.0250133	0.271534	19.0435	14.5242	1.32362	1.83351	2.71221	6.68087	4303.99	528.005
0.0159013	0.411315	1.51886	0.0739734	0.0256593	0.218962	24.9381	15.5499	1.05467	2.26933	2.35867	7.21185	4864.86	646.302
0.0172032	0.423354	1.73411	0.0571412	0.0230963	0.179212	31.7185	26.8323	1.16859	2.75108	1.9429	8.92808	5000	639.132
0.0215217	0.54022	1.3515	0.0769284	0.0198038	0.172491	30.0039	23.4357	1.23262	2.50244	2.23431	8.02406	5000	637.599
0.027966	0.67567	1.62204	0.0709639	0.0216681	0.199906	26.2553	22.5778	1.29981	2.12617	2.50967	8.97799	5000	524.638
0.0271777	0.523035	1.35762	0.0641361	0.0199223	0.278958	23.2506	17.7195	1.89268	2.1238	2.45747	8.16931	5000	540.933
0.03241	0.651541	1.08441	0.0730239	0.0200683	0.348722	19.7035	17.939	2.36923	2.57545	2.18375	7.76474	3118.22	567.423
0.0378524	0.78497	1.02049	0.0725991	0.0166454	0.317133	20.348	20.2844	2.76344	2.77417	2.03575	9.01858	3629.24	657.836
0.0334181	0.801829	1.35848	0.0712331	0.0171021	0.233579	29.8923	20.1987	2.37943	2.5878	3.33097	9.16924	3377.64	607.115
0.0354904	1.11226	1.20923	0.0751298	0.0165175	0.185977	20.8018	13.8138	2.4253	2.35701	2.75973	8.09399	4736.86	459.694
0.0512765	0.802195	1.7073	0.112895	0.0158456	0.160213	28.8565	14.8945	2.37111	1.75929	2.86307	6.98078	4734.71	523.193
0.0579215	0.832219	1.87335	0.156995	0.0170569	0.128257	30.4178	12.7573	2.61067	1.56601	2.83504	6.33599	4472.57	493.835
0.0800698	0.92688	1.16273	0.114801	0.0132365	0.158683	32.702	12.7173	2.86867	1.30857	4.39051	7.1895	4828.63	577.838
0.0920624	0.661697	1.12941	0.112649	0.0167816	0.138774	35.0618	17.5386	2.26922	1.1656	5.30931	7.71898	3762.57	569.019
0.0732277	0.721087	1.19944	0.219839	0.0187523	0.124008	49.6037	13.0559	1.92555	0.976516	5.08804	6.30642	3760.63	569.06
0.0545033	0.844773	1.3817	0.171054	0.0177406	0.0774318	56.7181	17.0727	1.75916	0.727774	4.80062	7.12758	3561.03	587.545
0.0502229	0.965416	1.46305	0.176172	0.0178216	0.0692027	84.2738	16.5181	1.56526	1.11916	5.72773	7.52923	4225.88	609.699
0.044904	0.991137	1.3902	0.14752	0.0173813	0.0886144	70.579	16.9382	1.88849	1.12848	4.38784	8.74938	3667.44	830.578
0.0453227	1.08062	1.4913	0.133803	0.0152845	0.0797242	53.6758	11.8274	1.88252	0.989372	4.29483	8.95138	5000	683.976
0.044222	1.13822	1.70223	0.157527	0.0157229	0.0667626	64.4455	10.9842	1.73055	0.723337	4.5054	9.0342	5000	766.949
0.0438043	1.1136	1.81929	0.196853	0.0152665	0.06776	79.138	12.9698	1.74381	0.864945	3.3678	6.89665	4252.38	707.301
0.0510985	1.32353	2.07338	0.273402	0.0146168	0.073297	56.3703	12.1711	1.7715	1.37085	3.27263	7.86377	4194.68	909.317
0.0445015	0.941871	1.57369	0.236614	0.0121502	0.0928313	56.9671	11.615	1.45118	1.04324	4.17971	7.07031	4583.53	917.322
0.050661	1.07205	1.42472	0.250215	0.00658553	0.112882	63.9787	9.34899	1.31353	0.869972	4.57589	8.40777	5000	1120.96
0.0410429	1.31236	1.51467	0.195862	0.010457	0.0831727	55.1515	7.77606	0.538242	0.946027	3.16186	9.08796	4237.73	1871.28
0.0490465	0.910048	1.61016	0.240154	0.0147951	0.0800887	45.6081	9.51645	0.562888	0.867965	3.31465	7.43737	3291.49	1549.67
0.0299291	0.815034	2.3359	0.258517	0.0154156	0.0750821	75.6898	9.9127	0.771539	0.772508	3.14538	7.20547	1459.97	1586.63
0.0290598	0.80355	1.40614	0.242045	0.0272169	0.0756938	75.6044	6.74649	0.98093	0.65749	3.73187	7.76966	1685.79	2473.33
0.0408127	0.622808	1.19059	0.20322	0.041973	0.066617	96.1547	10.9961	0.843534	0.770154	4.53476	8.87782	1336.47	1951.1
0.0543273	0.671282	1.2143	0.171452	0.0220046	0.0656251	91.3653	11.8438	0.756379	0.889027	3.72354	8.80513	1236.07	2162.64
0.0466454	0.579437	1.11956	0.190115	0.0249223	0.0662303	97.0127	11.957	0.641156	1.19401	4.16822	8.60598	1179.22	2850.27
0.037729	0.5854	1.12813	0.209697	0.0190251	0.0570463	93.1824	13.0918	0.641038	1.46164	4.18317	7.81787	1481.89	2743.22
0.0583435	0.521256	0.775164	0.166472	0.0237634	0.0787921	75.006	7.7787	0.663147	1.08364	4.62784	6.69423	1410.09	1689.9
0.0714114	0.475023	0.666232	0.12219	0.0171029	0.0743503	81.297	6.78747	0.777718	1.40879	5.95023	6.01635	1653.08	1231.98
0.0615855	0.431645	0.574371	0.110121	0.0189486	0.0665742	67.9325	6.4919	0.851351	1.44747	5.29921	6.5303	2305.55	1399.74
0.0664058	0.372288	0.47382	0.135461	0.0233412	0.0579382	58.4072	9.89332	0.611774	1.59974	5.11135	6.4126	2518.11	1820.81
0.0684425	0.40027	0.378762	0.142995	0.0272344	0.053953	69.7707	7.78948	1.25113	1.47369	4.93691	6.79904	2463.46	2011.46
0.0428649	0.621803	0.39643	0.146424	0.0247957	0.0504102	59.0215	6.97405	1.78417	1.73757	4.98536	7.15237	3626.86	1966.65
0.0601805	0.712752	0.464792	0.112584	0.0284077	0.0498386	97.5126	7.31755	2.11717	2.4364	4.75007	7.48793	3333.04	2187.09
0.0606767	1.03329	0.319622	0.540524	0.0318215	0.0957646	87.7563	37.1583	2.59738	3.47974	5.41847	9.97756	3845.3	2228.73
0.0790286	0.952327	0.504232	0.679077	0.0571373	0.074295	88.9689	39.777	2.2404	3.5981	7.82015	9.57614	4931.97	1990.42
0.0891463	0.741597	0.564041	0.256292	0.0600533	0.0768441	83.64	25.7939	2.43241	4.50214	7.99678	8.51021	5000	3755.35
0.0800745	0.929169	0.512257	0.227228	0.0552114	0.0603069	83.9401	14.2756	2.43646	2.33766	6.87492	9.99292	3786.35	2399.19
0.0754048	0.824105	0.506068	0.21767	0.0561011	0.0676629	82.4367	12.0883	3.15703	2.55305	7.56436	9.86958	4167.11	4061.73
0.0391493	1.10839	0.326956	0.578465	0.0958146	0.0521355	65.6894	10.2028	2.67733	1.21691	5.08514	6.73681	3961.66	3436.65
0.0456919	0.956336	0.329777	0.471665	0.099998	0.0477101	51.8859	7.48347	2.64162	0.668663	6.14431	7.70106	5000	2510.54
0.0353067	0.841366	0.28597	0.485588	0.143535	0.049095	43.5682	7.48592	2.61511	0.708859	4.65072	5.90767	4858.57	1998.65
0.0373206	1.55903	0.279721	0.447887	0.139848	0.0482698	46.4588	3.81376	2.1107	0.443535	5.11105	6.88409	3729.79	1440.7
0.0358665	1.48391	0.369201	0.844385	0.187237	0.0153239	34.5685	3.35343	2.36895	0.690936	4.22696	5.2025	5000	2701.48
0.0335554	1.2391	0.412913	0.836992	0.223158	0.0233278	38.0201	10.2901	2.53562	0.449963	4.48064	6.41406	4179.51	1423.46
0.0410105	1.05769	0.430874	0.701959	0.171759	0.0223926	40.7528	13.4188	4.03445	0.524088	4.81868	8.21659	4143.55	1602.62
0.0469397	1.20523	0.403732	0.612566	0.176772	0.0208807	38.5319	14.2211	3.61672	0.47746	4.9708	7.59567	4668.02	1316.26
0.0580631	1.53736	0.441245	1.22952	0.15866	0.0343556	43.3789	13.6595	3.14275	0.365281	4.68655	7.19681	3697.91	798.677
0.0584859	1.61435	0.518258	0.924689	0.161432	0.0350618	43.1409	17.2855	3.40222	0.278121	4.53826	7.66483	5000	935.698
0.0730107	0.881454	0.499996	1.26869	0.140942	0.0125559	42.8014	29.1726	3.40863	0.589001	5.81237	6.6115	5000	776.09
0.0641378	0.242806	1.14869	1.20236	0.122723	0.011415	55.7565	27.6979	3.92364	1.48574	4.94218	6.2285	4369.77	4261.51
0.0707257	0.357634	1.14998	0.575063	0.156295	0.0151372	51.7612	26.8526	3.24187	1.41646	5.19586	6.41524	4075.85	5000
0.0491523	0.541643	0.949998	0.494857	0.152604	0.0161684	53.3091	27.6396	2.67892	1.16138	4.94121	8.1752	3883.54	3451.19
0.0542914	0.553739	1.20898	0.36618	0.103502	0.022971	82.1229	19.7381	3.95304	1.92005	4.50844	7.40229	3578.47	3986.2
0.0434993	1.64892	1.15183	1.20382	0.139714	0.0131077	83.0783	17.258	3.90713	2.43952	4.96689	7.49945	3349.58	5000
0.0355011	1.10725	1.41254	1.34034	0.155882	0.0166623	102.415	18.5765	3.07749	2.22103	4.75132	7.4995	3858.93	5000
0.0268279	0.995038	1.3582	1.12533	0.165211	0.0290733	96.207	29.7083	2.11285	1.93274	4.38897	9.01248	4261.12	5000
0.0181954	1.06139	1.17249	0.798708	0.245746	0.0191652	101.32	15.0031	1.96721	0.554223	4.5119	8.65326	4824.4	2222.35
0.03668	2.37974	0.87594	1.38981	0.188333	0.0164737	85.9174	5.15865	2.3208	0.389758	5.36192	6.35851	4564.6	3631.13
0.0209785	4.99138	1.0059	1.98816	0.272799	0.0120472	78.8039	1.79804	2.62946	0.20866	4.47096	5.81533	5000	2452.4
0.024322	4.88555	0.682068	1.78103	0.241384	0.0199721	105.876	1.84812	2.18013	0.243224	5.1185	7.2729	3839.79	2553.93
0.024645	4.86402	0.598421	1.04602	0.211835	0.0161983	128.898	2.18989	2.9598	0.139697	5.57498	7.07675	3774.11	1573.81
0.0123356	4.48854	0.51706	0.673286	0.156213	0.0175615	121.949	2.07055	3.12757	0.168689	4.11288	6.0811	3507.56	1480.75
0.0133042	4.74798	0.50698	0.584281	0.183841	0.0181646	146.545	1.48439	3.79777	0.129897	4.45028	6.56116	4446.01	1508.3
0.0132206	3.11522	0.526431	0.67266	0.164289	0.0223273	139.683	1.48647	4.09452	0.114236	4.2279	7.1753	4895.43	1134.63
0.0155442	2.5032	0.422986	0.667335	0.144944	0.024682	130.347	1.74752	3.81226	0.223996	4.31065	6.15501	5000	2692.81
0.0150303	1.49419	0.440536	0.73967	0.176429	0.0368076	141.033	2.37911	4.33598	0.21103	4.63719	4.96374	3763.12	1787.97
0.00943339	1.30227	0.425965	0.82271	0.119879	0.0333798	148.831	2.12316	5.16766	0.262836	4.47048	4.19345	5000	1648.82
0.0100409	0.981243	0.406997	0.340874	0.129481	0.0243324	188.072	0.930251	5.04888	0.429298	3.99431	3.6751	4014.38	804.683
0.0132092	1.4378	0.527702	0.394312	0.108721	0.0373882	143.148	1.77797	3.96983	0.358279	3.98462	4.62682	3507.52	716.244
0.00999113	1.94184	0.656836	0.326391	0.11088	0.042131	136.326	2.24829	3.94497	0.304929	3.60302	5.95771	3071.15	1075.68
0.00792778	2.32725	0.458386	0.30939	0.10432	0.0310661	98.5902	3.1555	3.55057	0.403931	3.47683	6.71793	3465.89	1137.42
0.0128004	2.2631	0.406519	0.33339	0.0742973	0.0288141	93.0542	3.7495	4.71926	0.541268	3.01534	7.13262	3537.99	835.654
0.0164179	3.11641	0.253752	0.358701	0.0826644	0.0214574	97.0071	3.23794	2.8114	0.450224	4.39152	6.90559	4042.1	872.375
0.0125069	5	0.401658	0.39328	0.0550134	0.015606	142.801	3.56837	2.99334	0.42138	4.22907	6.5556	3943.85	727.831
0.0130205	5	0.34068	0.343232	0.0544625	0.0205093	113.876	2.34707	2.42206	0.384109	4.02579	6.94869	3566.37	954.688
0.0124798	5	0.207597	0.412136	0.0430522	0.017648	74.0491	3.62784	3.01462	0.347358	3.90093	6.95941	3376.64	845.287
0.0129857	4.27076	0.206308	0.289827	0.0377471	0.0186889	72.4807	4.66645	3.76144	0.380914	4.05864	8.3642	3880.62	678.441
0.0128872	4.6986	0.227543	0.325689	0.0324975	0.0201542	117.07	5.36387	2.95211	0.565315	4.27178	9.96309	4569.88	796.154
0.0107167	4.94636	0.225134	0.317549	0.0415036	0.0277359	152.949	4.55412	4.72031	0.755986	5.15533	9.14355	4710.42	968.563
0.0108726	5	0.298582	0.201211	0.0337564	0.0412906	200.217	4.03037	3.99331	0.380692	5.55712	11.3049	5000	829.732
0.0113721	5	0.21643	0.23877	0.0330955	0.043681	168.595	3.92414	3.05413	0.431494	5.97352	7.74878	5000	584.754
0.0105037	5	0.213633	0.228898	0.0230195	0.0440144	124.499	2.56424	3.13369	0.63245	5.68836	7.79268	5000	512.556
0.0112114	5	0.231299	0.214663	0.0161615	0.0374063	203.953	2.69894	4.58211	0.592554	5.52308	6.62052	5000	408.184
0.0131523	4.58849	0.248183	0.314606	0.0135515	0.0380613	174.258	2.73984	6.20608	0.754728	5.02547	6.15052	5000	419.632
0.0136117	3.63835	0.248048	0.332256	0.0146329	0.0350931	191.58	1.27948	5.16161	0.482351	5.24055	5.36131	5000	614.939
0.0155765	3.35687	0.21988	0.324057	0.0148664	0.0390955	207.145	1.22114	5.64213	0.424557	5.73115	4.98651	4139.81	411.092
0.0173902	2.78498	0.240488	0.420871	0.0182287	0.0343051	152.48	1.63033	8.43188	0.323771	4.52797	4.31068	5000	439.86
0.0180646	2.44414	0.268941	0.349028	0.0245236	0.0420766	167.66	1.16369	8.14606	0.446421	4.5718	4.23874	5000	578.463
0.0164757	2.34975	0.280275	0.564321	0.0410325	0.032763	132.709	1.2509	6.81905	0.518535	4.13398	4.71839	4572.58	1034.83
0.0247826	1.61232	0.313527	0.45448	0.0547311	0.0285995	157.224	0.80662	10.5549	0.625841	5.13893	4.10668	3832.23	1308.83
0.0216132	1.12577	0.373829	0.651265	0.0543936	0.0177666	160.024	1.40999	12.2212	0.517532	5.30656	3.69828	4268.59	836.017
0.0216455	1.10495	0.341136	0.523776	0.0494696	0.012869	158.493	1.65494	12.667	0.64204	3.99584	3.34152	4078.07	763.711
0.0204609	0.726013	0.422328	1.2328	0.0768934	0.0130171	115.567	1.7242	11.2073	0.424777	3.97102	2.62166	4997.3	1301.08
0.0222173	0.548438	0.394336	1.46874	0.104306	0.00835242	110.016	2.57267	14.1698	0.369982	4.81666	2.73003	5000	1538.47
0.0217632	0.555865	0.345156	4.29546	0.0862871	0.00816461	141.224	3.16363	10.3959	1.44257	4.32273	2.70665	4948.02	3362.25
0.0170991	0.446194	0.32816	5	0.0788382	0.00696064	107.944	3.30483	10.5066	1.17058	3.43366	3.61764	3706.33	4625.86
0.020862	0.536781	0.349887	1.45264	0.0832976	0.0124638	83.1812	4.69511	9.75788	0.927026	3.48045	3.45282	4580.91	4213.91
0.0144048	0.436966	0.448173	2.02111	0.0775225	0.014934	78.3686	10.5374	13.5154	1.25168	3.4228	4.5382	5000	4307.02
0.0190088	0.286332	0.448276	2.30218	0.0923982	0.00879892	90.0425	9.22074	16.4125	0.776096	3.24971	3.38738	3532	2431.35
0.0161145	0.395635	0.398064	2.77041	0.0917978	0.00689447	112.77	8.36918	13.2237	0.938003	3.83227	3.47319	4055.41	1341.29
0.0161212	1.83325	0.626497	0.797401	0.114712	0.00832692	93.9869	13.9184	10.9403	0.541431	3.83441	7.60287	4341.3	1622.48
0.0157682	2.12639	0.600477	0.747503	0.0969154	0.00591869	55.1868	11.6557	9.38767	1.11343	3.04474	6.92395	4876.95	2090.22
0.0154564	2.15219	0.673614	0.819586	0.0816425	0.00950032	52.0628	7.80616	10.4031	1.18907	3.09103	6.89563	5000	1894.64
0.0248819	1.62157	0.500343	1.34663	0.0954557	0.0161164	46.2269	26.2324	13.6532	1.21506	3.19551	8.95465	5000	2320.87
0.0235132	1.37155	0.48078	1.09122	0.0909352	0.0205542	36.9338	24.5139	11.6833	1.31523	2.74785	10.0685	5000	5000
0.0213003	1.58382	0.453425	1.40455	0.088778	0.0197653	32.9543	26.6864	9.20164	1.64942	2.51852	9.52748	5000	3976.45
0.0169366	1.40355	0.507056	1.5122	0.0820651	0.0102921	35.9551	22.7734	10.6773	1.01032	2.66654	7.22194	4708.56	3093.19
0.0118311	1.19086	0.486157	1.35725	0.0761511	0.0111077	51.6815	22.4409	13.0196	1.26268	2.44042	6.65177	5000	2843.3
0.0124392	0.606675	0.512592	3.20761	0.0654546	0.0172787	59.0249	59.4593	12.0697	1.95314	2.85219	9.77852	5000	3958.97
0.0146523	0.677096	0.549806	1.90086	0.0805072	0.0205671	55.7991	75.8525	13.0054	1.80593	3.03458	9.31999	5000	1762.97
0.0107887	1.82055	0.365601	1.68329	0.0765838	0.005	77.5751	59.2036	13.5417	2.66066	3.0959	8.34615	5000	677.572
0.0146076	0.996256	0.350182	1.68487	0.075722	0.00861459	68.0318	80.5641	13.1654	2.5172	2.85964	8.95731	4824.93	1687.87
0.0114461	0.908965	0.280463	2.09721	0.0940925	0.00544536	61.3078	61.6253	12.0268	3.06187	3.1067	8.76943	5000	1381.55
0.011541	0.746809	0.350985	2.54052	0.0834259	0.005908	61.646	65.6837	11.1461	2.70962	2.50618	6.68852	4575.11	1205.64
0.0213589	0.781233	0.396788	2.79215	0.079878	0.00685462	59.9152	85.1153	9.41425	1.91256	3.0242	8.41002	4514.45	1601
0.0161374	1.97314	0.387415	2.78597	0.0705389	0.00553058	68.1857	61.1375	10.8874	4.414	2.91802	13.251	4645.69	2869.86
0.0189571	0.863446	0.438079	3.42158	0.0628471	0.005	52.1947	45.587	15.6828	1.37975	2.98563	6.84456	4413.63	5000
0.0221901	0.690379	0.498605	4.72388	0.0350956	0.005	54.4428	37.7311	19.8658	1.60906	3.0279	6.54124	4061.14	1414.67
0.025482	1.41643	0.363541	2.45983	0.0358246	0.00857631	39.5648	31.5787	18.5569	1.47772	3.24197	8.24226	4145.26	1869.87
0.0187981	1.75637	0.400398	1.65789	0.0415639	0.0091102	50.9912	32.207	24.6207	1.02784	2.68676	10.0345	4797.26	2670.5
0.0236328	1.49381	0.434389	1.33718	0.0323967	0.0094185	64.1495	36.7057	23.0331	0.61332	2.70785	10.9155	4743.62	3492.03
0.0325821	0.952486	0.46202	0.885688	0.0272871	0.0152708	58.7733	45.5254	25.7502	0.455119	3.02136	10.0591	4531.68	1548.5
0.0345853	0.7541	0.340291	0.620212	0.0264092	0.0176933	53.3647	30.5579	30.2832	0.390224	3.48016	9.15476	4013.51	1308.14
0.0427687	0.746284	0.349506	0.675854	0.0257727	0.0240734	54.8398	41.9353	33.7354	0.392826	3.54033	10.0446	3834.42	1604.94
0.040963	0.730772	0.394703	0.664721	0.0320166	0.0263158	39.6874	39.5467	35.2125	0.348142	2.95891	10.9827	2856.27	1538.08
0.041039	0.756645	0.257563	0.708335	0.0303083	0.0296915	40.8566	43.9245	26.4802	0.384879	3.19754	10.6569	2252.93	2122.06
0.0543493	0.615625	0.313626	0.753151	0.0347939	0.0236305	52.8264	36.3697	21.0601	0.338408	3.18738	11.1859	2033.53	1995.6
0.0440448	0.498968	0.299847	0.992903	0.0289251	0.0318127	69.6395	45.8114	19.902	0.318255	3.53191	7.93875	2013.07	2034.75
0.0517358	0.570145	0.399297	0.765002	0.0371639	0.0209224	75.0273	42.9525	23.1738	0.281511	3.56965	8.9738	2409.49	3099.82
0.0384837	0.533906	0.322405	0.964546	0.0321056	0.0146537	60.0416	38.0136	26.1889	0.297237	3.32786	8.25567	2751.58	2868.61
0.0527081	0.37419	0.269984	0.957016	0.0309286	0.0105726	56.4264	33.6845	30.9198	0.311681	3.58227	6.38575	2821.09	2466.53
0.0564212	0.361427	0.316777	1.59092	0.0333549	0.00609421	50.6597	30.572	27.686	0.337882	4.05605	5.45806	3238.3	3701.85
0.0666595	0.263704	0.265436	2.59649	0.0340099	0.0102453	61.2948	30.4867	24.8385	0.116543	3.82995	4.51352	3145.62	3213.99
0.0563331	0.198542	0.270331	1.89803	0.0314367	0.0126885	68.5704	25.4712	27.5531	0.080661	3.72537	4.08477	3437.16	3940.81
0.062574	0.202771	0.261754	1.53724	0.0328705	0.0118505	46.6841	24.8468	33.7698	0.0943071	3.48932	4.54056	4134	4284.4
0.0840136	0.26308	0.304648	1.6551	0.0305473	0.0139841	34.4692	31.8327	36.8802	0.0868469	3.71997	5.67192	2609.24	3838.77
0.10692	0.432562	0.302083	2.29751	0.0450866	0.0123434	35.353	30.866	39.0676	0.110752	4.50849	6.05388	3561.81	2268.06
0.0959705	0.521422	0.212888	2.81134	0.063778	0.00973421	47.0276	44.354	55.406	0.0622014	4.30164	6.21974	3354.79	1998.65
0.140344	0.277779	0.158201	5	0.0736921	0.00674073	42.326	43.5472	40.2336	0.397433	4.62024	5.04513	2605.41	5000
0.152673	0.147786	0.186682	5	0.0766121	0.005	37.1011	55.4088	30.7479	0.610337	5.55393	5.58483	3112.73	2740.47
0.151701	0.0657285	0.169691	2.31869	0.051581	0.00565882	39.7098	16.8332	34.062	0.295961	5.43751	2.61173	3453.93	3139.32
0.138734	0.0860962	0.135071	3.36008	0.0744642	0.005	37.3111	19.6783	28.8107	0.362433	5.01051	2.51982	3502.59	3175.37
0.145094	0.0835208	0.105125	2.75042	0.0669654	0.005	26.2669	24.7539	20.086	0.311118	5.50846	2.4719	2946.62	3559.44
0.156794	0.0219158	0.105062	2.24752	0.0593626	0.00883014	27.7243	57.3977	13.8726	0.182463	5.51722	2.71048	2149.38	3586.13
0.213666	0.0302383	0.0913703	2.25496	0.057129	0.0165266	26.4292	96.4317	13.6953	0.300902	5.85338	3.50332	2373.44	2924.87
0.233209	0.0326707	0.0976449	1.37536	0.0693616	0.0124851	19.4889	138.186	12.0168	0.388978	6.06602	4.07033	3530.88	3003.55
0.164109	0.0350802	0.135748	2.52728	0.0569331	0.0117622	14.3068	97.0572	12.434	0.527551	3.75618	3.71356	2188.73	3900.12
0.136849	0.0195387	0.128117	3.14406	0.04026	0.0157516	11.7356	242.036	10.6396	0.290679	3.86954	6.22902	2493.53	4197.77
0.119912	0.024403	0.154405	1.56207	0.0466918	0.0122544	16.5728	457.836	12.1824	0.154086	4.1259	8.15948	2132.17	5000
0.130277	0.0484692	0.109309	2.09813	0.0517239	0.022871	21.436	351.133	13.5213	0.180341	4.20921	9.14231	2159.09	4984.82
0.13107	0.041093	0.110317	1.42335	0.0629885	0.0233137	27.5236	383.964	13.4337	0.213546	4.19899	7.66458	2250.59	5000
0.150478	0.0443633	0.128797	1.24415	0.0603927	0.034921	29.876	451.529	13.6097	0.223336	4.55823	8.58003	2229.86	5000
0.152825	0.0525858	0.112723	1.2721	0.0587663	0.0478029	26.022	665.91	12.922	0.305814	4.97699	9.8956	2309.11	4972.9
0.172694	0.0309993	0.116167	1.34709	0.0581933	0.0525947	24.1956	669.277	14.1004	0.434717	5.49309	10.2677	2344.58	5000
0.117586	0.0345442	0.0963783	1.87062	0.0503194	0.0451211	22.3344	539.089	15.737	0.243873	4.81694	11.4206	2110.36	4442.5
0.100297	0.0551151	0.104328	1.08398	0.056513	0.036932	24.5834	622.592	16.3019	0.293061	4.05294	9.57511	2486.28	5000
0.126293	0.0853256	0.132034	0.656016	0.0621313	0.0420448	28.0029	1048.59	15.9768	0.261574	4.41216	16.5007	1653.03	4426.34
0.134216	0.0966909	0.116372	0.833006	0.0628965	0.0408652	33.3339	715.687	21.3953	0.341587	4.37773	16.8412	2020.23	4653.78
0.155335	0.101033	0.0637997	0.682064	0.0641447	0.0464628	37.9768	993.465	22.1119	0.327849	6.65268	14.0745	2595.76	3263.14
0.151421	0.18509	0.0601277	0.52876	0.0788195	0.0384735	30.2519	1078.21	21.7802	0.344333	6.52005	25.2011	2783.6	3030.22
0.0838586	0.239148	0.0770403	0.372501	0.0997328	0.0447679	31.4152	773.393	28.3725	0.340015	4.84901	28.8423	2780.6	4298.74
0.0875571	0.319843	0.0690301	0.436864	0.103068	0.0362084	38.7565	621.986	21.6541	0.507472	4.73741	23.7763	2104.59	3996.97
0.0540949	0.16878	0.092643	0.349544	0.106984	0.0321879	39.4983	541.949	21.5059	0.492051	3.65024	22.5063	1864.49	4501.41
0.0634578	0.19918	0.125351	0.237118	0.145578	0.0301745	43.5696	520.436	22.1554	0.590203	3.91634	24.8858	1753.16	5000
0.0628136	0.173654	0.136897	0.180838	0.140099	0.0225226	36.9728	444.075	22.0446	0.766711	3.48834	24.8987	1803.57	5000
0.0383819	0.199686	0.118279	0.186593	0.149208	0.0251052	40.532	288.813	26.1413	0.739404	3.2556	22.8308	1759.45	4794.77
0.0331993	0.17179	0.117394	0.166845	0.158162	0.025351	40.9449	271.946	22.3001	0.734572	2.87898	21.0557	1538.76	4667.2
0.0249581	0.224502	0.100097	0.172935	0.14737	0.0183587	52.3272	224.609	20.3803	0.612496	2.99786	19.0099	1434.12	3479.54
0.0226657	0.257013	0.0741165	0.194228	0.174912	0.0155846	39.1505	213.088	26.7479	0.721903	2.76058	21.4919	1471.51	2701.8
0.0330601	0.287794	0.0641989	0.220168	0.0970753	0.0119277	41.2015	236.18	47.8498	0.744321	2.52617	19.9566	1026.44	2769.95
0.030517	0.371433	0.0597194	0.214995	0.0908402	0.0114822	49.8459	205.595	20.5673	0.97043	3.15506	25.6527	975.804	4180.04
0.0456492	0.409045	0.0664972	0.211943	0.119631	0.0106766	37.5849	200.724	16.5344	1.25286	3.24258	21.3852	1320.26	5000
0.0451508	0.487008	0.0485753	0.345231	0.110397	0.00859854	45.7191	168.291	24.0527	1.67272	3.66424	15.4712	1220.06	4811.65
0.058398	0.765228	0.0512072	0.36582	0.0834372	0.00982386	47.8478	181.793	33.0569	1.74912	4.21213	18.7022	1465.75	5000
0.0959495	0.886016	0.0489324	0.289357	0.107111	0.010223	58.242	185.315	36.4266	1.0116	4.78055	16.4331	1091.06	2669.32
0.0466202	0.810286	0.0459804	0.449322	0.091022	0.0100168	51.1307	205.318	30.8789	1.00656	3.98012	14.6002	1298.74	3064.35
0.0345441	0.828708	0.0544525	0.308376	0.117639	0.0107537	48.4841	279.65	22.9885	1.28193	4.14102	17.7445	2552.87	2731.09
0.0278501	0.694087	0.0647596	0.30231	0.105979	0.0128887	41.9607	201.099	28.0454	0.768834	3.53851	18.3573	2262.72	2454.61
0.0231197	0.635061	0.0602164	0.341348	0.0967755	0.0182101	38.0616	201.591	23.315	0.692054	3.70115	20.0298	3355.45	3084.19
0.016011	0.863023	0.0682034	0.442738	0.120424	0.0203956	29.9131	180.273	26.5506	0.668234	2.70367	19.4806	2860.23	1916.54
0.0157986	1.35481	0.0707189	0.50436	0.165309	0.0281687	43.9195	216.121	20.5833	0.471177	3.42929	22.5575	4291.08	1819.34
0.0175718	2.21864	0.0725504	0.246757	0.150801	0.0158585	38.7103	200.558	39.882	0.349033	2.88504	30.7806	3903.03	857.829
0.0163211	2.81734	0.0782366	0.201026	0.319168	0.0168296	40.5753	285.379	19.678	0.226272	3.3058	28.032	5000	582.771
0.0191648	2.43758	0.0766112	0.23245	0.15607	0.0249574	27.3897	313.701	18.008	0.19847	3.80316	32.3389	5000	440.702
0.0116131	2.55758	0.0733336	0.314512	0.119725	0.0247473	26.2187	311.538	12.29	0.273904	3.47311	26.152	5000	423.907
0.0100154	3.15463	0.0815541	0.310315	0.119432	0.0254434	28.1202	321.313	13.6652	0.208594	3.1498	27.3357	5000	422.395
0.0102229	2.32973	0.0925522	0.374556	0.174746	0.02622	22.8115	368.433	19.5733	0.216352	2.54813	23.8042	4412.62	434.63
0.009646	2.17332	0.123144	0.433454	0.20842	0.0234159	27.086	378.13	17.1892	0.225616	2.71476	25.2149	5000	620.229
0.0101426	1.86132	0.095212	0.409993	0.225273	0.0193104	37.9664	536.013	16.3684	0.276795	3.14607	24.9713	5000	685.053
0.00807365	1.78916	0.107102	0.468835	0.262347	0.0254217	37.119	611.637	19.8325	0.304961	2.28021	33.3675	5000	715.767
0.0070532	1.72292	0.1175	0.537972	0.246291	0.0315579	35.3603	577.991	18.8652	0.306192	2.54702	32.8037	5000	963.074
0.0147213	1.20883	0.132996	0.441037	0.478588	0.026969	29.7034	500.491	20.0241	0.3319	2.84665	27.4634	5000	1222.5
0.0165298	1.36459	0.171747	0.521195	0.599058	0.0263332	42.3896	726.125	21.1282	0.2783	3.14648	26.0323	4107.86	1092.93
0.0171765	1.09569	0.179404	0.533092	0.750051	0.0330381	42.4473	764.301	22.7627	0.36152	3.25599	34.0524	4507.62	1373.11
0.0272862	1.07133	0.156386	0.552973	0.754764	0.0322813	43.3195	599.379	26.8518	0.385454	3.73541	22.7989	3897.34	1156.61
0.0283497	1.46627	0.146631	0.718496	0.908682	0.0372274	34.761	854.101	28.5558	0.46584	3.7311	31.5778	5000	736.993
0.0334154	1.85795	0.118727	0.635698	1.15183	0.0302297	42.131	1060.87	22.7692	0.429622	4.42486	31.643	5000	762.967
0.0353029	3.08031	0.0954583	0.703478	1.09791	0.0268101	30.1625	967.626	18.8366	0.42662	4.27454	38.349	4381.57	849.016
0.0545217	3.15616	0.0576493	0.660092	1.16833	0.029096	30.8722	914.861	17.425	0.546226	5.01869	49.7054	3455.72	1246.65
0.0725913	3.08167	0.0644362	0.854974	0.894823	0.0312811	24.2512	897.091	16.1636	0.619746	5.44289	37.9125	3950.13	1016.7
0.147744	4.82769	0.0699633	0.586895	0.410368	0.0253675	19.0224	944.992	10.1824	0.770622	6.83147	39.3179	4029.85	883.829
0.104547	2.96015	0.0787174	0.30598	1.56585	0.0185913	12.4855	1231.27	6.19514	1.13548	5.02086	39.7926	2693.25	946.596
0.0850133	3.31764	0.103749	0.199814	1.39391	0.027416	12.3401	854.767	3.97072	0.808611	4.4669	41.6877	2567.2	821.616
0.0930777	4.07728	0.120609	0.273057	1.26102	0.0273017	11.4614	583.985	3.73296	0.82861	4.58686	45.9825	3056.16	954.928
0.0963283	4.44759	0.0873221	0.202466	1.25112	0.0267312	10.3144	641.803	2.51848	1.03788	5.62337	43.2095	3184.88	979.824
0.209411	4.23476	0.0645392	0.209317	1.12406	0.0295562	11.6585	573.32	3.05422	1.29834	7.28145	44.374	2113.56	1121.61
0.287118	4.40534	0.0654496	0.173294	1.10925	0.0319212	14.3401	369.62	4.23238	1.15015	8.36454	41.3432	2292.5	898.56
0.286314	5	0.077909	0.147547	1.38051	0.0236571	15.1511	335.729	6.4839	0.999803	7.34564	44.2025	2398.05	885.783
0.29107	4.19639	0.0851679	0.153405	1.81213	0.0173842	25.0299	372.545	5.27966	1.43183	8.18458	41.1669	2059.4	972.169
0.269746	4.82118	0.0680557	0.21414	2.43837	0.0238422	26.1953	408.499	3.78475	1.28427	9.9689	38.7011	2373.37	848.894
0.44924	5	0.0548678	0.31169	1.51097	0.0292103	14.5326	602.704	2.94041	0.806577	10.4732	45.9876	2258.01	953.526
0.395406	5	0.066134	0.356338	1.15099	0.0209675	18.3589	712.158	3.72479	0.736497	9.80931	37.3097	2231.74	875.777
0.473825	5	0.0964049	0.277612	0.749573	0.0325407	13.7255	1079.82	2.60458	0.797106	9.51309	44.8968	2238.04	538.829
0.424578	5	0.0852696	0.31073	0.706969	0.0567562	10.5978	1386.69	2.55656	0.628195	8.32965	50.1008	1879.88	544.643
0.380389	4.41196	0.0784595	0.374005	0.456631	0.0508821	10.8767	1723.57	2.66344	0.47041	8.43376	60.6795	2066.14	607.207
0.339769	3.44624	0.0805409	0.293499	0.460969	0.038089	9.794	1470.29	2.38183	0.490549	7.6533	57.966	1985.56	575.375
0.393124	3.28765	0.0832599	0.416337	0.280618	0.0287266	11.8177	1535.38	2.87509	0.478336	7.0183	52.9634	1094.12	581.063
0.516219	3.3477	0.0813281	0.445192	0.191585	0.0261853	15.0198	1729.78	2.22157	0.417973	6.90318	55.8298	524.185	686.161
0.502399	5	0.0752022	0.515843	0.22789	0.0326567	16.2156	2281.79	3.18397	0.375359	6.63324	67.1291	655.911	656.353
0.875409	4.95647	0.108014	0.488171	0.165038	0.0414668	13.4851	2633.36	2.5065	0.412225	6.25158	61.1984	492.331	636.258
0.939793	5	0.293094	0.498088	0.064318	0.0430418	13.2443	3553.31	1.00643	0.411926	8.34956	81.4122	1069.91	728.913
0.81993	4.9897	0.260825	0.46126	0.078617	0.0505207	12.2734	4046.82	0.917494	0.572688	8.05959	81.1134	1090.33	1226.69
0.926279	4.10265	0.298907	0.433075	0.148202	0.052284	7.7516	4664.42	1.0394	0.78341	7.12997	85.8772	1291.91	1377.11
0.867955	2.46256	0.281157	0.319249	0.0998139	0.0421349	7.10974	4206.91	1.09741	0.674747	6.96122	65.7803	1747.59	1407.33
0.93445	2.18193	0.271465	0.344656	0.0899153	0.0329378	7.01455	4196.43	1.18087	0.644218	7.48925	60.3885	1600.1	1287.83
0.887568	2.292	0.234281	0.389127	0.0740233	0.0294949	9.39147	4160.46	1.03519	0.552751	8.38249	74.1695	1319.93	1587.34
1.01184	3.46192	0.245306	0.223586	0.0975325	0.0259259	7.14339	4025.55	0.925747	0.628938	8.70737	97.0732	1699.69	1252.21
0.563963	2.71831	0.201893	0.189592	0.0672119	0.0253806	12.0202	3984.5	1.07385	0.710972	8.88407	89.0477	2073.94	1751.81
0.429448	2.93284	0.14709	0.134459	0.0623712	0.0231302	8.69017	3473.24	2.00554	1.17602	5.99394	80.0657	1563.58	1497.83
0.30809	2.56479	0.129833	0.143326	0.0562008	0.016947	8.61012	3158.38	2.02231	1.15277	5.35722	84.2039	1383.33	1498.24
0.330447	2.25523	0.125132	0.12788	0.0547091	0.0137113	10.415	3106.92	2.15659	0.97026	6.61996	90.094	1698.28	1255.06
0.39042	2.0432	0.138202	0.150587	0.0379781	0.0142415	9.7537	2902.04	2.03945	1.15449	6.79503	71.887	2032.12	1455.45
0.585447	1.62411	0.136973	0.132036	0.0476472	0.0185015	6.13241	2830.92	1.43566	1.32119	8.28874	58.4211	2159.33	1050.6
0.768666	1.28093	0.112843	0.152989	0.0560355	0.020064	7.14174	2889.98	2.97936	1.13846	8.05305	56.1377	2861.58	1040.6
0.746412	1.52678	0.153198	0.199963	0.0414504	0.0209839	12.8293	2909.09	3.3972	1.54605	10.5348	50.0016	3459.76	1183.19
0.830712	0.926218	0.172698	0.174127	0.0508635	0.0179004	15.316	2846.57	4.07783	1.80937	9.35571	47.6734	2726.82	1369.42
0.974053	1.17176	0.188	0.320519	0.0775445	0.0169101	14.0541	3210.85	5.45994	2.01322	9.92296	37.5552	3267.1	1424.81
1.21421	0.60983	0.187051	0.288426	0.0989582	0.0146971	20.5124	5000	4.35517	1.41183	11.7302	40.215	3365.33	1527.68
1.53706	0.789373	0.222528	0.218544	0.0834158	0.0101088	21.1993	2575.47	4.98055	1.94802	12.9523	30.8073	3150.9	1191.06
1.57021	0.794423	0.213207	0.262226	0.0683745	0.00609837	23.6486	1831.92	5.39699	1.12994	10.3406	36.4932	3379.7	1223.17
1.6954	0.710238	0.225254	0.223924	0.073828	0.005	21.6403	1979.13	3.95354	1.13111	10.639	30.2891	3091.14	1158.66
1.26618	0.860306	0.25969	0.242454	0.0790652	0.005	23.2511	2477.06	3.85055	1.22469	10.7262	31.2593	3045.88	1198.98
0.836469	1.05159	0.284716	0.197237	0.0937595	0.00571688	25.4465	2367.24	3.19089	1.13982	11.3643	38.4492	3483.42	1031.64
0.882824	0.907763	0.291037	0.216542	0.0852447	0.005	25.2403	1612.97	2.51283	0.993594	11.5221	29.1452	2673.23	826.557
1.07442	0.963787	0.341371	0.204497	0.0766916	0.005	37.8049	1443.47	4.22526	1.03727	11.3685	40.8263	2480.07	829.162
0.959309	1.26454	0.363053	0.20943	0.0921862	0.005	37.5247	1658.33	3.11923	1.02595	10.5634	41.8911	2249.77	793.991
0.995674	1.46547	0.498343	0.252198	0.0719547	0.005	32.5068	1375.83	2.83722	1.40409	8.8827	37.363	2033.06	910.071
1.10834	1.37231	0.813189	0.193855	0.070145	0.005	33.1654	1574.48	3.43849	1.28189	10.3297	48.4349	2345.35	1091.56
0.990495	1.36053	0.533493	0.137612	0.0711456	0.00652707	36.4341	1528.33	5.30837	1.33501	9.42011	42.4582	2121.65	1120.95
0.818942	1.1265	0.505768	0.141245	0.0699855	0.00577057	31.8779	1665.53	4.5388	1.03356	8.43956	40.3011	2314.97	904.976
0.891665	1.32657	0.382096	0.135466	0.0695809	0.005	24.7665	1065.58	3.18721	0.741318	8.88364	33.3475	2891.68	879.488
0.697229	1.40108	0.30716	0.139606	0.0743655	0.00637435	23.8895	1200.61	3.3413	0.658515	11.0294	34.4029	3762.01	756.716
0.802268	1.29385	0.304113	0.256765	0.0811602	0.007486	19.5725	1579.1	3.94404	0.654285	7.90384	35.141	3511.84	895.201
0.6943	1.19515	0.295517	0.222385	0.0844169	0.00823445	11.6562	1812.4	4.03732	0.574597	7.53258	32.7353	3042.01	633.16
0.583451	1.0487	0.159738	0.206949	0.0890572	0.00630382	9.39768	1620.39	2.74751	0.529515	8.30109	33.9315	2760.39	656.852
0.665184	0.910256	0.184468	0.239034	0.0745737	0.00583864	15.314	1204.8	2.65688	0.476561	10.4057	35.9492	3424.72	875.512
0.819898	1.36255	0.220968	0.296722	0.0558963	0.00810186	19.3521	1945.21	2.71821	0.406945	9.24817	42.1226	2946.61	1020.76
1.05198	0.981597	0.197101	0.178852	0.0638029	0.00942053	16.7606	2509.46	2.35605	0.324156	10.1013	43.5444	2568.22	1045.43
1.01391	1.20674	0.251512	0.197523	0.0500218	0.010323	12.9019	2167.12	2.34344	0.343704	8.65195	49.1369	2872.15	1144.9
1.20991	1.13727	0.195321	0.241365	0.0408742	0.0144322	13.7983	2049.59	1.96516	0.390115	10.1236	53.259	2669.05	1020.9
0.996096	1.29814	0.200757	0.274437	0.0668838	0.0155166	14.5688	2297.3	2.17278	0.539856	11.52	55.3306	3606.73	1441.16
0.801351	1.86307	0.345656	0.298528	0.0743106	0.0132165	13.3393	2739.28	1.72779	0.556115	9.91062	59.7709	3432.96	1887.54
0.884107	2.08839	0.311394	0.28915	0.062596	0.016786	10.7556	1524.14	1.56432	0.694265	10.2044	55.2775	4119.13	3459.43
0.735341	2.09927	0.29518	0.294972	0.0608687	0.0172579	10.874	990.471	1.40006	0.639319	8.86115	49.9543	3775.53	2359.29
0.764906	2.38614	0.422145	0.230457	0.0584355	0.0161959	10.7241	1087.51	1.05456	0.639884	8.79339	51.7951	3264.63	1746.26
0.840558	1.94415	0.448778	0.275951	0.0605088	0.0182753	10.5383	1188.18	0.833547	0.633454	8.53302	43.767	2617.21	1024.58
1.31809	1.96699	0.45	0.151804	0.0569602	0.0168832	8.65344	997.093	0.972996	0.649894	8.20547	38.4209	3056.21	731.367
0.821622	2.08307	0.440358	0.186388	0.048798	0.0180558	6.53388	844.799	0.588964	0.92654	5.62095	36.5074	1756.98	707.53
0.935899	2.37917	0.544477	0.147233	0.0614605	0.0155865	6.50922	519.87	0.557802	0.979207	5.65779	31.8502	1585.69	432.994
1.103	2.64556	0.5323	0.196719	0.0481363	0.0145524	5.94282	656.218	0.602338	0.920407	5.6428	29.6592	1913.9	267.851
1.08328	3.10393	0.457914	0.163965	0.0444022	0.016925	5.09634	449.446	0.667035	0.964717	6.39265	27.7035	1813.51	344.174
1.26317	2.75139	0.469559	0.179121	0.0571996	0.0150577	3.62621	441.197	0.590776	0.767832	6.31995	26.8526	1592.7	293
1.55548	2.87694	0.490744	0.261234	0.0370962	0.0136732	2.42063	538.326	0.423353	0.884826	6.15866	26.0412	1867.47	267.71
1.36551	2.49008	0.925256	0.286764	0.0329688	0.0131145	2.91033	558.659	0.501215	1.12293	6.68224	21.2199	2430	246.773
1.43482	2.15393	0.984966	0.375229	0.0257638	0.0202279	2.85065	679.206	0.482993	0.730173	5.97747	25.594	2197.86	260.21
1.36721	1.83751	0.917085	0.346092	0.0212982	0.0240644	2.94337	503.137	0.657137	0.820924	6.65104	21.8294	2615.58	309.162
1.3731	1.74209	0.758393	0.34566	0.0131576	0.0323901	3.67514	389.936	0.513028	1.69765	5.59252	18.9369	1890.28	327.923
1.4393	1.40525	0.674661	0.329527	0.0175109	0.0329048	5.62587	434.129	0.468733	1.53295	6.51281	19.07	1747.88	332.048
1.45727	1.64959	0.62688	0.264501	0.0204908	0.0369964	7.61678	436.892	0.481278	1.91142	7.7896	19.4922	1984.63	339.937
1.2026	1.76917	0.986029	0.290618	0.0266141	0.0216246	9.9904	286.319	0.429414	1.51482	7.5235	17.8773	1279.45	423.406
1.23212	2.24916	0.858078	0.234543	0.0194742	0.0216449	10.002	382.431	0.45683	1.61894	6.44482	22.0152	1166	584.742
1.23719	1.81186	0.807015	0.217225	0.0297019	0.0199292	16.0762	444.96	0.455355	1.41027	8.40076	22.8106	1452.43	678.876
1.10662	1.43668	0.576755	0.259881	0.0225226	0.0248943	15.4977	639.564	0.515114	1.46546	8.15967	25.7348	853.166	586.986
1.42137	1.82094	0.852087	0.257872	0.0186024	0.0210982	16.2995	551.296	0.479739	1.33533	6.40838	28.0264	774.211	587.723
1.45571	1.52684	1.17983	0.342099	0.0199955	0.0247414	15.4247	601.417	0.353116	1.21123	6.87243	24.7752	782.824	498.585
1.29109	1.33337	1.41513	0.283113	0.0205569	0.0345336	16.0185	640.183	0.443789	1.15254	6.43744	27.4676	783.676	630.886
1.15953	1.57553	1.36355	0.271862	0.0254481	0.0397436	13.6421	745.689	0.406963	1.26915	6.0983	30.4965	703.914	719.423
1.13184	1.83073	0.873199	0.254702	0.0286772	0.0308487	13.4219	763.197	0.265701	1.42056	6.65888	29.1827	753.753	747.823
1.06114	1.54859	0.937817	0.248316	0.0274927	0.0280837	10.3942	1234.53	0.298769	1.51524	6.08718	36.6014	887.627	863.147
1.02918	1.60294	1.06263	0.196473	0.0193799	0.0197955	15.765	1414.42	0.234972	1.35662	6.77853	41.6315	1059.01	746.651
0.93077	1.70444	1.03149	0.162575	0.0170122	0.0174909	14.2434	1073.93	0.291852	1.36341	7.33411	30.598	1157.01	624.169
0.952391	1.8077	1.09026	0.209251	0.0155841	0.0145825	16.3632	1099.68	0.406011	2.00826	5.47666	28.2708	701.785	511.481
1.02512	2.20606	0.962824	0.263661	0.0166563	0.0119488	19.6771	1261.97	0.513554	1.8208	6.65846	29.88	713.149	541.52
0.915455	1.91798	1.051	0.232961	0.0121288	0.0151459	19.5323	664.898	0.519068	1.77185	7.0429	23.4326	870.204	425.698
0.855814	2.1237	1.18116	0.238067	0.0122465	0.0139044	24.5805	796.452	0.697664	1.68948	6.98231	25.7787	869.207	461.914
0.971762	1.95522	1.59057	0.249519	0.0130686	0.0174066	25.8657	804.118	0.764272	2.32456	6.12792	25.61	886.901	705.521
0.812282	1.54964	1.74402	0.207692	0.0135827	0.0198652	23.019	1136.58	0.748955	1.09665	5.69624	31.8708	771.52	623.951
0.749146	1.61796	1.91994	0.166623	0.0137024	0.025474	17.5622	1649.71	0.917708	1.06623	5.41615	38.9082	914.095	684.483
0.853615	1.70151	2.22546	0.243045	0.0136461	0.0255273	19.6722	1666.62	1.10359	1.24859	5.39283	42.703	928.313	573.164
0.653676	2.10508	2.11237	0.216405	0.0147893	0.0224977	15.5328	2101.18	1.55087	1.34094	4.74166	47.0727	988.617	538.93
0.699382	2.37988	2.00342	0.212925	0.0161611	0.0224228	13.2391	2600.06	1.60346	1.26766	4.83929	50.6651	1235.72	456.271
0.810814	3.68096	1.38489	0.173979	0.0133868	0.0131846	15.5412	1803.13	1.13654	1.32846	5.73788	61.662	1532.58	1104.99
0.735708	3.59324	1.04699	0.161963	0.0118013	0.010866	10.2242	2607.91	1.11402	1.3565	5.52429	64.2685	1585.49	941.574
0.689828	3.26019	1.02851	0.202987	0.00741393	0.0107015	8.79719	2430.81	1.02383	1.77217	5.81423	53.7337	2222.54	937.757
0.862867	4.09386	1.00066	0.195237	0.00840244	0.0149585	12.1872	2131.77	1.07395	1.6519	6.76459	57.1549	2744.22	617.112
0.916979	3.21917	1.27991	0.17671	0.00969879	0.0105402	13.2075	1883.59	0.991686	1.39117	7.13571	50.7265	2613.38	749.55
0.660813	3.09022	1.34934	0.186117	0.0120123	0.0128729	17.0208	2011.56	1.20285	1.24094	6.54013	44.7196	2695.54	730.634
0.948424	2.42624	1.58075	0.193761	0.01049	0.0109638	15.2435	2102.67	1.26172	1.45308	5.34874	47.2895	2545.55	399.809
1.11348	2.45625	1.94472	0.202098	0.00759592	0.0114752	17.0418	2482.51	1.02591	1.90051	6.51825	46.1576	2526.52	473.884
0.821409	2.4087	3.53433	0.196477	0.00808384	0.0102693	14.121	2128.47	0.835985	1.85716	5.39076	39.2259	2117.04	475.032
0.778412	2.26949	3.03066	0.195747	0.00701062	0.0113813	16.1054	2567.93	1.03123	2.09992	4.85423	37.8337	1778.3	384.477
0.886102	2.21652	2.45075	0.210173	0.005	0.0167744	16.6714	4080.37	1.23703	1.65169	5.57377	45.1267	1749.6	406.972
0.710966	2.21744	1.93973	0.244394	0.005	0.0161189	17.4588	4109.02	1.32614	1.08209	5.88016	54.5829	1842.72	531.67
0.806448	3.46367	1.67418	0.212926	0.005	0.0194532	23.3937	3578.64	1.29026	1.38828	5.30845	73.5959	2406.24	732.414
0.691003	4.21737	1.80637	0.230069	0.00629105	0.0136517	21.5218	2712.01	1.28772	1.11585	5.38504	51.6675	1935.94	571.364
0.7059	4.79816	2.27716	0.260311	0.005	0.0148041	24.4772	2690.88	1.67186	1.15895	7.18928	58.8466	2352.95	512.685
0.682967	5	2.21599	0.245649	0.00598336	0.0197859	38.4331	3399.56	2.40056	1.32909	6.38383	56.8151	3044.18	395.841
0.515255	5	1.92097	0.304484	0.0066095	0.00985765	32.7161	3366.93	2.10086	1.44714	6.20561	62.5497	3198.39	390.494
0.512291	4.72559	1.52923	0.272472	0.00718716	0.00711956	27.2576	4826.35	2.21274	1.70371	5.50306	53.9454	4099.04	365.597
0.499388	3.67678	1.54556	0.209598	0.0075158	0.00662372	24.4463	2870.54	1.94979	1.93749	5.1184	56.2306	5000	706.108
0.334508	3.64691	1.29475	0.17383	0.0072787	0.005	24.7609	2391.01	1.4492	1.97377	5.27405	64.859	4112.75	828.878
0.220602	5	1.01889	0.166686	0.0155035	0.005	20.59	3390.82	1.48815	2.106	6.45372	85.1509	4952.64	1537.97
0.259267	4.82313	1.05133	0.161368	0.016763	0.005	23.4971	4256.82	1.39679	1.81392	6.9752	117.918	4630.19	2012.75
0.319992	5	1.09085	0.13506	0.0145366	0.005	26.4186	3907.67	1.35593	1.50029	7.31389	110.878	4140.86	1908.1
0.38763	5	0.815735	0.150635	0.0167485	0.0065764	24.4124	5000	1.27023	1.40017	9.2733	96.4268	4709.71	1535.18
0.432845	5	0.76331	0.157974	0.0168556	0.00668717	21.3772	4077.32	1.35814	1.84212	7.99963	97.8985	4888.73	1251.72
0.381586	5	0.498909	0.163164	0.0183609	0.005	21.503	5000	1.2468	1.53106	7.76538	96.4942	4066.38	1206.12
0.372588	5	0.501143	0.216595	0.0117571	0.005	25.4334	4816	1.07636	1.22997	7.5369	77.5706	2861.73	1073.36
0.569345	4.5465	0.579557	0.183375	0.0148725	0.005	22.0719	5000	1.41527	1.63767	9.15104	73.0673	4396.34	988.593
0.520171	3.44655	0.430718	0.141722	0.0136688	0.005	24.5736	5000	1.79219	1.69992	9.07824	74.2702	3325.61	1170.49
0.473551	4.18742	0.441451	0.147806	0.0180748	0.00595963	31.9274	4524.81	1.75447	1.62395	7.86434	76.2627	5000	1146.52
1.01538	4.04689	0.380664	0.1638	0.0186575	0.00522744	15.365	5000	2.61916	1.52119	8.63126	75.1071	3498.87	1254.34
1.12001	4.04498	0.547433	0.164117	0.0240306	0.00531378	10.9972	3899.64	2.30972	1.9911	7.79659	60.878	4617.59	912.677
1.19426	5	0.520813	0.177243	0.0330921	0.005	14.6947	3568.67	2.24674	1.63518	9.34499	58.3816	5000	816.588
1.67168	4.15445	0.572982	0.206267	0.0211243	0.00624085	12.9111	3725.21	1.76565	1.74042	8.95101	63.4358	4927.13	1100.24
1.75675	2.2676	0.774784	0.261454	0.0228751	0.00711941	12.0302	3574.05	1.51001	1.87841	10.625	46.2288	5000	1195.56
2.01546	2.3875	1.15691	0.299442	0.0174934	0.0106395	14.394	3497.03	1.6476	1.62114	11.2793	48.6569	5000	1620.87
1.41979	1.3878	1.10746	0.324824	0.0146409	0.00977349	13.8025	2793.63	1.85911	1.09774	11.1876	57.4459	5000	1585.31
1.75321	1.6868	1.15956	0.40167	0.0151744	0.0107664	16.1755	3436.96	2.14153	1.05314	8.71047	49.1594	4533.15	1486.14
0.931755	3.59824	1.61987	0.538384	0.0171956	0.00608319	17.744	4849.04	2.35515	1.27063	6.50723	58.1051	3410.21	1121.66
1.15368	4.51376	1.27061	0.576923	0.0193849	0.00884208	16.687	5000	2.83269	1.19948	8.7805	86.0255	4026.3	1948.81
0.993696	5	1.288	0.620314	0.0191541	0.00908748	20.469	5000	2.85562	1.21828	7.85859	75.9519	5000	1941.6
0.868585	4.0309	1.21255	0.618285	0.0264473	0.00889672	22.8695	3634.02	2.4284	0.95042	6.86505	78.6745	5000	1913.73
0.892402	2.92846	1.46295	0.590544	0.0277901	0.00741828	20.4105	5000	1.55627	0.841361	8.73832	53.5972	4763.94	1431.34
1.03325	4.17943	1.46018	0.321053	0.0365008	0.00579351	24.3268	4126.69	1.29291	0.791365	8.26754	69.8909	3296.75	1655.43
1.45848	2.56638	0.965022	0.360225	0.036152	0.005	14.8422	4340.89	1.56519	0.387494	10.2668	63.4444	3465.78	1665.37
1.398	2.3296	1.2401	0.257004	0.0257223	0.00558808	11.6916	4639.2	1.41614	0.440669	8.87609	67.0363	3862.99	1241.1
1.51583	2.31144	1.60302	0.261202	0.0245793	0.00743288	12.4908	5000	1.15596	0.495207	8.89805	89.4836	3537.6	1074.24
1.3551	2.85743	1.46056	0.279406	0.02003	0.00857502	11.7358	4363.94	0.880242	0.538812	7.26839	79.9745	2166.39	969.192
1.05885	3.3421	1.13463	0.251133	0.0211799	0.00820972	12.4925	4826.34	0.621736	0.709887	6.21661	82.1398	2097.03	1369.04
1.12326	3.42932	1.17605	0.233875	0.022571	0.00801514	8.27692	4407.33	0.701596	0.58197	5.49321	82.8835	2327	1339.74
1.11168	3.2277	1.05436	0.265835	0.0221126	0.00805602	9.15805	4873.09	0.572786	0.37048	6.85887	81.61	2003.45	1108.3
1.26079	3.71667	0.844382	0.2461	0.0226284	0.0113562	12.2335	4811.78	0.375583	0.286827	8.58712	75.1175	2090.01	1068.65
0.97809	3.74838	0.600035	0.19187	0.0309793	0.00979779	11.4283	4868.95	0.410739	0.311844	8.05017	92.7681	2009.79	936.219
1.02455	2.78556	0.878151	0.159635	0.0341458	0.00830455	10.3036	5000	0.380109	0.353974	8.58571	86.0383	1848.1	962.632
0.974354	2.38726	1.04022	0.136425	0.0303634	0.00918174	10.2758	5000	0.364198	0.319261	7.70832	90.8034	2061.82	945.708
1.19833	2.69905	1.10602	0.135199	0.021516	0.0068807	8.46204	5000	0.321521	0.283464	7.62447	97.5435	1659.03	737.417
1.20095	2.4102	1.34099	0.126932	0.0259663	0.00871183	11.0141	3765.39	0.359862	0.370038	6.19232	72.7986	2202.13	543.412
0.89811	2.54658	1.00143	0.142397	0.0321515	0.00922364	6.55905	4248.6	0.294616	0.313934	6.34489	75.6079	2061.97	563.536
1.04702	2.48318	1.31709	0.143086	0.0295824	0.00669623	7.47159	3338.93	0.276789	0.330947	7.00769	79.0418	2078.18	621.3
1.23763	3.32943	1.68358	0.163643	0.033648	0.005	6.72947	2975.53	0.313135	0.414453	6.35708	63.4361	1923.78	496.23
2.11481	2.72076	1.98388	0.116419	0.0376252	0.005	5.61354	2793.53	0.432349	0.577367	6.78247	71.894	1494.58	534.649
2.85199	3.7637	2.40924	0.0883557	0.0393378	0.005	5.86133	1997.05	0.429361	0.750231	6.53757	80.5709	1541.9	645.197
2.98824	4.44532	2.71206	0.121123	0.0351581	0.00514565	5.3322	2882.05	0.467167	0.692941	6.63918	83.8342	1538.74	750.959
2.84334	3.58081	2.39	0.133051	0.0301884	0.00565478	4.24334	2785.38	0.604491	0.827465	5.56057	76.9905	1135.68	1024.8
2.6851	5	1.70139	0.125498	0.0381855	0.00686371	3.71985	2680.49	0.543404	0.812432	6.14818	84.2179	1235.54	996.08
2.78934	5	1.73789	0.126577	0.0332035	0.00707023	2.87352	2278.6	0.462239	0.900352	6.47159	83.4664	1631.99	1038.76
2.87477	5	1.14529	0.226078	0.0289248	0.00658384	2.44389	2607.01	0.435358	0.913239	5.387	63.6209	2151.12	928.922
2.18322	4.71435	1.4784	0.153979	0.0317996	0.00675831	2.06447	1635.84	0.470332	1.51367	5.41964	57.1748	2174.96	1250.25
1.85767	4.25538	1.8053	0.135271	0.0228343	0.00508658	2.52245	2109.04	0.428441	2.35819	5.35528	72.2757	2113.54	1512.3
2.00135	2.87613	1.66308	0.156437	0.0272717	0.005	3.20358	2303.96	0.645631	2.17279	5.32811	61.0695	2086.13	2290.2
1.67136	2.14748	1.67205	0.15039	0.0218079	0.00627053	3.23885	2401.3	0.537494	2.20503	5.58113	60.3964	2002.76	2113.37
2.16047	1.67175	1.54656	0.122772	0.0230419	0.00573162	3.55454	2401.7	0.665838	2.2205	6.00217	73.0612	1641.84	1880.98
2.20691	1.84939	1.72407	0.152282	0.02532	0.005	3.96888	2410.09	0.743744	2.04	5.65409	69.4287	1401.41	2075.37
2.1677	1.9248	1.39213	0.131932	0.0268364	0.005	3.58512	2115.51	0.595009	2.28582	5.0175	65.7464	1389.79	2521.59
1.50481	1.35691	1.20661	0.111689	0.0228744	0.00519533	4.00653	2730.09	0.633593	2.41238	6.29121	85.9142	1988.33	3801.92
1.5854	1.67526	1.4673	0.0988947	0.0222042	0.0067058	3.54944	1788.16	0.663561	3.15983	5.54397	75.1064	2306.24	4175.93
1.47517	1.55885	1.73039	0.125354	0.0190346	0.00673409	3.52829	2133.4	0.786151	2.02118	6.11798	66.854	2697.96	4148.95
1.98921	1.53411	1.58314	0.137633	0.020815	0.00694302	3.78358	1716.71	0.754924	1.39284	5.53975	65.9289	3149.07	3669.2
2.60666	1.43371	1.18167	0.149461	0.0167333	0.00788367	3.62491	1685.25	0.632286	1.30403	7.37655	59.2891	3107.97	3077.43
2.30521	1.81046	1.43343	0.151906	0.0144018	0.0107086	3.94796	1069.16	0.425871	0.739866	5.45007	71.9729	3007.07	3763.74
2.60855	1.51452	1.72823	0.121001	0.0202211	0.0126631	5.02256	582.843	0.393608	0.623276	7.46843	59.7392	3506.75	3516.68
2.7159	1.08774	1.99821	0.122932	0.0214058	0.0166044	5.32937	486.989	0.332419	0.57446	6.63857	55.6442	3678.85	4060.96
2.75601	1.16196	1.9834	0.167563	0.0131711	0.0188907	4.23915	542.253	0.313672	0.634108	6.1408	49.73	4096.78	5000
2.52679	1.66489	1.80528	0.193218	0.0128306	0.0229535	3.13223	421.607	0.373522	0.440444	6.54525	51.9102	3089.73	5000
2.51972	1.31504	2.3759	0.165945	0.0155691	0.0189685	2.37187	487.719	0.327425	0.401869	6.53388	59.5301	4142.07	5000
2.50384	1.06208	2.10243	0.126342	0.0124229	0.0173646	2.63204	477.636	0.328698	0.286277	6.40823	51.6016	3388.11	3708.25
2.91155	0.870368	2.47517	0.185202	0.0148822	0.0139208	2.32214	342.412	0.248265	0.309443	7.66814	41.159	3762.12	3589.4
2.34318	1.19115	2.76685	0.136037	0.016809	0.0107551	3.26913	352.077	0.175027	0.31154	8.7362	39.7315	4358.54	2943.49
2.63768	1.52133	2.47953	0.134137	0.0224313	0.0134184	3.04378	449.809	0.165198	0.271732	5.95012	45.9478	5000	2782.08
2.28169	1.12839	2.80275	0.123418	0.0243963	0.0169814	3.67898	523.419	0.168413	0.23704	6.71899	56.0138	4771.52	3128.89
2.41269	1.22687	2.97414	0.136498	0.0168381	0.0173763	4.74103	390.536	0.175467	0.216958	7.48059	57.705	3646.09	2708.76
2.69186	1.02353	2.51053	0.138825	0.0167422	0.0189949	5.09928	425.984	0.220552	0.148512	6.25824	48.8749	2645.53	2748.57
3.01555	0.764697	3.47499	0.153919	0.0143704	0.0135745	3.62313	516.564	0.267181	0.115344	5.85347	39.9559	2235.29	3302.79
3.63813	0.747344	4.08676	0.175644	0.0185174	0.0116558	2.87901	476.335	0.215989	0.114865	5.83133	52.6319	1898.33	4137.04
3.69225	0.832536	2.68854	0.376158	0.0119504	0.0106052	2.1254	605.324	0.206963	0.0585923	6.46262	45.0766	2130.41	4032.38
4.06686	0.828708	2.00055	0.347789	0.0130302	0.0164732	2.30182	562.354	0.216792	0.0648034	5.96207	41.4458	2293.9	3052.97
4.58185	0.569639	1.97159	0.268961	0.0118161	0.0144726	2.12275	605.116	0.207474	0.0650743	6.49702	33.1533	2034.68	2526.16
4.90557	0.653843	2.405	0.33702	0.0110085	0.00826713	1.47799	686.235	0.191137	0.073133	5.54949	33.9944	2134.97	2212.61
4.93957	0.470316	1.09238	0.475694	0.020735	0.00817639	2.24226	598.461	0.332219	0.0596176	7.22348	27.0907	2292.24	2298.41
4.61974	0.328665	1.15992	0.364074	0.0211013	0.005	2.21537	600.155	0.275067	0.0632468	7.01773	21.7469	1664.47	1902.56
3.94355	0.357165	0.912474	0.410633	0.0141459	0.00608745	1.87004	778.803	0.125887	0.0640337	7.55055	21.3901	1382.32	2076.47
3.76962	0.396849	1.16905	0.28942	0.0117245	0.00697703	1.89598	783.394	0.130201	0.0740059	6.8632	25.2079	1360.99	2329.24
3.97459	0.338571	0.879796	0.395894	0.0156783	0.00840045	1.74067	599.497	0.124806	0.0747811	6.82399	25.3391	1195.22	2162.49
1.60344	0.308882	0.752005	0.467903	0.0276431	0.00637849	2.22571	689.487	0.184294	0.0808399	5.74317	22.7577	1254.89	2460.63
1.94516	0.31968	0.671833	0.457342	0.0312333	0.00518653	2.30874	621.846	0.181985	0.0840141	5.97226	24.7567	1639.28	2075.09
1.97473	0.238787	0.772149	0.35756	0.0268602	0.00733096	1.95507	467.528	0.211648	0.12593	6.43839	23.2847	1895.63	2171.42
1.7199	0.345282	0.786659	0.525163	0.0365666	0.00689402	1.67031	682.316	0.289827	0.179638	5.28189	27.1628	2076.56	2621.27
1.40099	0.38961	0.733572	0.583877	0.0356447	0.00650422	2.04614	856.045	0.24455	0.304879	4.7436	20.9706	1996.68	3734.85
1.23336	0.338982	0.738876	0.452406	0.036983	0.00519188	2.03003	655.891	0.231887	0.538776	5.47899	22.3574	2131.13	4744.61
1.13315	0.340579	0.503207	0.473581	0.0391092	0.00532176	1.45201	615.41	0.237081	0.698852	5.15908	23.0214	1642.09	5000
1.16553	0.321865	0.668911	0.259636	0.0518623	0.00761705	1.48023	508.031	0.256678	0.806751	4.51154	22.8248	1255.77	3912.95
1.07329	0.354827	0.559346	0.286013	0.0493594	0.00677486	1.2674	371.077	0.312244	0.885481	3.83657	26.1704	984.898	4735.24
1.63647	0.413096	0.477672	0.373172	0.042679	0.0101797	1.1202	440.967	0.40758	0.984008	3.86281	19.3493	962.105	5000
2.08994	0.216433	0.571157	0.214033	0.0471216	0.00826097	1.02851	364.941	0.343707	0.785108	4.54444	20.5751	959.034	4806.46
2.01303	0.281784	0.527329	0.380371	0.0414154	0.00678532	0.844143	382.805	0.266634	0.602158	4.6474	17.1777	1120.71	5000
1.7917	0.242541	0.431732	0.564081	0.0509438	0.00618879	0.799182	347.874	0.44144	0.536437	4.52588	12.6377	1051.18	5000
1.46327	0.215912	0.327652	0.514766	0.0392652	0.00661953	0.863253	440.816	0.505816	0.501283	4.38014	13.1994	1183.2	4887.97
1.69176	0.262047	0.374506	0.419576	0.03618	0.00554861	0.666074	315.294	0.458374	0.53303	4.86001	18.7524	1421.08	3666.64
1.52276	0.191889	0.3215	0.362206	0.0433986	0.00910121	0.824144	217.613	0.370312	0.594477	4.69578	18.2214	1307.76	3346.21
1.11028	0.47914	0.30731	0.49476	0.0253412	0.00736968	0.744943	265.784	0.46709	0.384962	4.26623	22.5092	979.829	5000
1.35813	0.744584	0.395524	0.517857	0.0257041	0.0146502	1.12925	567.912	0.429689	0.21883	3.67882	27.1235	737.767	4017.38
1.51923	0.346183	0.406315	0.869779	0.0427119	0.0112993	2.26975	363.57	0.391348	0.350661	5.06785	19.4276	897.437	5000
1.65359	0.701049	0.297303	0.845575	0.032067	0.016701	2.65785	261.445	0.29988	0.362403	6.21295	14.7423	1018.99	3205.78
2.84337	0.76985	0.562569	0.839345	0.0192792	0.0175933	4.05037	271.104	0.583669	0.353813	5.57376	16.579	991.853	3931.16
3.8794	0.490649	0.511387	0.71095	0.0199838	0.0141749	3.17916	417.784	0.606343	0.196559	7.30977	18.6758	879.176	2680.16
4.23826	0.623964	0.468941	0.595522	0.0169936	0.0161576	3.0681	326.803	0.478127	0.150971	7.57925	20.199	739.522	2905.18
4.75127	1.36332	0.413758	1.56343	0.0158615	0.0118052	2.91035	347.674	0.284853	0.218575	8.73506	30.9944	685.693	2952.59
5	1.63535	0.493823	0.82871	0.0195755	0.00885214	2.58184	558.331	0.394204	0.119408	6.86718	32.7309	1002.35	4270.89
5	1.59464	0.530626	0.77518	0.0169329	0.00633472	2.9282	544.239	0.384763	0.103858	8.28385	25.6881	930.12	4001.83
4.54491	1.34319	0.378519	0.72387	0.0222298	0.00581912	5.39152	612.226	0.628603	0.087231	9.70504	28.5153	764.458	4388.75
5	1.30242	0.3264	0.606175	0.0279915	0.00580958	3.81174	367.378	0.594136	0.120749	10.2061	30.3149	1153.32	1926.67
4.67178	1.37082	0.307635	0.69736	0.043604	0.00568824	1.93487	355.111	0.676026	0.124771	5.73309	30.091	487.459	2112.12
4.32048	0.951138	0.395352	0.772037	0.0405349	0.00620157	1.71799	452.414	0.530888	0.0843566	5.40023	25.9328	542.229	1961.06
3.07251	0.995718	0.344752	1.05428	0.0364346	0.00711182	1.27854	422.234	0.506939	0.0755105	4.7047	22.2268	468.795	2413.28
4.38876	0.584145	0.30354	2.28976	0.0348812	0.00580289	1.28684	599.285	0.456577	0.101806	4.72075	15.3658	278.425	1787.53
4.05251	0.686259	0.38599	5	0.0330839	0.00577294	1.30625	453.503	0.300112	0.15472	4.86086	14.9196	320.379	2749.1
4.74435	0.87991	0.333744	5	0.041648	0.00609447	1.38777	555.444	0.349144	0.138749	4.8163	17.8582	301.097	2923.21
5	1.10008	0.427115	3.27801	0.0357273	0.005	1.36213	657.593	0.35774	0.0916772	5.42527	24.5796	338.809	1743.2
3.54387	1.30938	0.432705	5	0.038847	0.00773067	1.42666	818.291	0.381031	0.0541421	4.63918	33.0368	362.565	2638.36
2.22747	2.49045	0.427438	2.03018	0.0384	0.005	1.44468	722.056	0.35272	0.190061	4.01187	43.7616	370.973	3218.62
2.80727	1.17424	0.435809	2.89739	0.0334145	0.005	1.42162	519.775	0.351343	0.116958	4.72605	18.8434	480.724	2865.94
2.27054	1.14283	0.500706	4.08455	0.0459251	0.00665224	1.3081	708.376	0.512377	0.0801902	4.45444	20.9334	571.286	4688.46
2.27424	1.26157	0.407305	5	0.0510497	0.00758623	1.37737	503.279	0.543245	0.070999	4.41386	26.7062	521.678	4159.41
2.31828	0.504528	0.342375	3.2794	0.0326031	0.00569435	1.10408	690.635	0.383266	0.134979	4.56977	17.181	625.615	2760.56
2.48264	0.451081	0.418267	3.60739	0.0407817	0.00804661	1.27903	872.573	0.44483	0.136406	4.60553	17.5114	597.299	4360.22
2.2127	0.602597	0.506752	2.50013	0.0476783	0.00858708	1.03656	1020.55	0.460085	0.338512	4.33611	26.6684	708.027	2787.61
2.75902	0.763054	0.386563	2.20198	0.036453	0.0055254	1.30571	848.426	0.727819	0.498411	5.55038	18.4223	866.748	3159.78
1.9427	1.21934	0.744579	3.04375	0.0426701	0.00523866	0.95671	878.638	0.580951	0.16821	4.61463	26.9017	1287.15	4227.18
1.30382	1.14081	0.699786	3.46418	0.0263038	0.00615356	0.904196	824.335	0.489745	0.199025	3.12414	22.7166	759.079	5000
1.30184	2.50681	0.579321	1.5907	0.0226298	0.0138817	0.824541	367.696	0.404746	0.352205	3.59286	31.0914	765.997	1776.18
1.30871	2.77641	0.512583	1.34935	0.0259077	0.0194935	1.05923	404.571	0.370434	0.245566	3.18686	40.2438	651.879	2071.18
1.24496	2.60236	0.429609	1.55087	0.0275831	0.0146575	0.803763	367.354	0.452594	0.234526	3.28903	30.236	709.655	2562.26
1.24343	2.88281	0.551469	1.28388	0.0186911	0.0263275	1.05526	260.041	0.45011	0.144346	3.02438	24.395	735.885	1307.29
0.951671	2.98385	0.457073	1.14366	0.021811	0.0214456	1.0691	278.146	0.39033	0.13414	3.26956	26.6072	867.265	1109.75
0.942262	2.9481	0.559008	1.01751	0.0196829	0.0137833	1.22301	281.622	0.419541	0.110349	3.56105	23.8745	766.446	839.032
1.08777	2.5661	0.71172	0.840504	0.0156467	0.0165182	1.67254	222.466	0.449372	0.169831	3.43518	24.0672	726.765	1424.53
1.29171	2.54896	0.477357	0.898874	0.0107208	0.0181415	2.12665	278.494	0.769446	0.163846	4.24099	22.9635	789.546	1539.58
1.16593	3.46458	0.558301	0.287812	0.0131465	0.0198622	2.08828	263.059	0.734871	0.158588	3.80867	33.3238	1053.08	1186.56
1.62073	3.91275	0.852416	0.269954	0.0160871	0.0294908	2.24072	389.895	0.589143	0.24424	3.85923	34.262	1334.75	1079.64
1.53198	4.48025	0.935056	0.264251	0.0158306	0.0280365	2.25285	386.792	0.46572	0.243869	5.16953	36.3646	2242.27	899.208
1.07485	4.80366	1.04573	0.258184	0.0170696	0.0210035	1.79802	296.795	0.621958	0.335201	4.52263	34.8838	2235.03	639.572
0.937272	5	1.01864	0.22572	0.0149087	0.0186519	1.51851	261.094	0.397609	0.407954	4.12603	35.2135	2183.32	568.405
0.936753	4.48947	1.12219	0.291498	0.0166557	0.0185452	1.71557	271.287	0.526002	0.359591	3.45297	33.6133	1601.72	1044.32
0.484315	5	1.34346	0.343178	0.00829448	0.0199976	1.76514	302.957	0.623967	0.299317	2.26969	30.4659	1423.97	843.698
0.543727	3.74925	1.2796	0.328545	0.00767889	0.0229981	1.91402	230.61	0.518964	0.244792	2.48525	27.8229	1242.21	570.082
0.52354	3.92751	1.28935	0.29201	0.0116404	0.0244793	1.78406	226.495	0.486889	0.298805	2.5584	28.4968	1237.73	713.053
0.342967	3.25619	1.22967	0.384592	0.0132485	0.0166711	2.59518	213.381	0.498654	0.174646	2.77211	23.8483	1457.79	754.431
0.277294	3.51415	1.35826	0.394324	0.0114743	0.0176882	2.90226	208.317	0.561722	0.15672	2.70304	24.5965	1595.51	866.581
0.478147	2.69249	1.47629	0.335496	0.00835447	0.0194421	3.05843	153.065	0.772104	0.13717	2.49163	28.4438	1972.17	696.163
0.58467	2.60006	1.41047	0.363942	0.00822731	0.0131641	3.24004	259.111	0.725728	0.0985649	4.19468	23.3471	2453.85	702.535
0.473945	2.95856	1.21958	0.302019	0.00574263	0.0100659	3.20816	253.441	1.11237	0.0880144	4.17804	24.7775	2647.59	657.524
0.457042	2.60537	1.5514	0.273619	0.00528271	0.00914369	3.85066	460.551	1.33855	0.0833299	3.29073	36.8352	2782.09	580.91
0.633947	2.07301	2.14845	0.371083	0.005	0.00878516	3.88965	469.08	1.31517	0.0831723	3.60301	29.4743	3041.67	598.038
0.505088	1.85601	2.43677	0.3978	0.005	0.00761512	3.85982	492.834	1.26169	0.0547247	3.32375	29.6108	3387.61	741.629
0.502689	1.5575	2.77012	0.262196	0.00526831	0.00688268	4.18283	532.513	1.50088	0.0451343	3.63823	36.3849	2504.86	538.854
0.603424	1.20684	3.93004	0.188248	0.00561831	0.0069049	3.34246	695.864	1.18688	0.0434233	3.23559	39.1458	2600.31	484.715
0.836996	1.44703	3.63458	0.215314	0.00601041	0.00787049	4.18829	670.301	1.12754	0.041825	3.30152	40.5306	2092.54	497.74
0.570902	1.7856	3.31851	0.190559	0.00633044	0.00587649	3.93783	588.623	1.13017	0.0636939	2.96487	35.3775	2414.92	537.017
0.4338	1.57146	4.68233	0.214096	0.00782066	0.00782372	3.32501	706.453	0.901185	0.0712655	3.18783	38.5313	3984.88	445.598
0.4418	2.46684	5	0.188997	0.00883954	0.00928891	3.21507	794.898	1.60085	0.0757217	3.38927	38.0979	4811.72	354.708
0.411443	2.48406	5	0.206877	0.00755644	0.00989011	3.47628	713.288	1.624	0.0858716	3.40863	35.7382	4424.28	369.104
0.399885	2.25447	4.02923	0.205062	0.00858288	0.00987186	2.38376	777.122	1.21226	0.13201	2.79285	29.8095	4636.01	311.347
0.480647	1.6476	2.32068	0.136014	0.00908636	0.0108375	2.3713	851.652	0.916397	0.158487	3.26913	29.1809	5000	278.793
0.620188	1.28198	2.29756	0.171364	0.00972356	0.0137319	3.28844	878.916	0.841078	0.184909	4.63446	35.3901	4434.96	326.125
0.593223	1.48069	2.17532	0.182109	0.00894774	0.0113242	4.14711	862.433	0.880319	0.13086	4.88323	31.9647	5000	347.684
0.789278	1.33176	1.96663	0.159759	0.0141438	0.0116118	4.07065	925.544	1.10378	0.159401	3.71718	27.6895	5000	299.974
0.57906	1.22063	1.24418	0.175447	0.0131828	0.0148994	5.75582	954.555	1.14544	0.143366	4.69229	28.2579	4533.95	354.698
0.445187	1.1944	1.59312	0.179059	0.0123639	0.0150311	6.68165	913.039	1.0368	0.16224	4.27447	35.1329	5000	380.873
0.589182	1.08078	1.4318	0.165046	0.0165859	0.0193311	8.05146	1175.15	1.17783	0.150176	5.5754	35.8786	4455.05	253.927
0.430509	1.35747	2.12652	0.130651	0.019894	0.0177711	10.4487	1268.46	1.25141	0.14368	5.20594	37.5151	3246.95	275.457
0.374635	1.31885	2.34645	0.130709	0.0226927	0.0185816	12.0193	1055.6	1.63105	0.146275	4.34122	31.9989	2526.17	276.285
0.353957	1.85546	2.55949	0.131067	0.0205993	0.0255577	11.8544	1085.97	1.44561	0.173126	4.38841	39.5397	2001.39	315.905
0.380415	1.28515	2.24225	0.109753	0.0169657	0.0229776	9.27823	1358.21	1.20125	0.235738	4.49991	37.5833	2532.18	278.013
0.234067	2.03161	2.34543	0.106752	0.0114477	0.0229915	10.6183	1418.86	0.915416	0.254462	3.25874	41.7547	2265.52	216.171
0.276632	1.55908	2.23794	0.111443	0.00642084	0.0252975	9.53671	1631.43	0.740418	0.311803	3.27945	45.3447	2508.54	330.296
0.279564	1.98673	2.29295	0.132897	0.00685787	0.0265537	7.69688	2007.93	0.890241	0.280205	3.56046	57.9934	2201.41	357.655
0.24697	1.72789	2.00777	0.158266	0.00900525	0.0237047	9.69249	2061.79	0.93615	0.340518	2.65609	50.8049	1448.64	384.165
0.271999	1.68293	1.74048	0.153919	0.0081793	0.0232382	10.3219	1866.6	0.990641	0.268649	3.19549	51.0878	1824.9	408.971
0.254431	1.87726	2.36145	0.154957	0.013351	0.025404	8.47217	2184.84	1.04124	0.432643	3.48043	46.9676	1683.78	419.774
0.266739	1.27024	2.0489	0.223014	0.00886817	0.0260198	7.1458	1875.29	1.07838	0.668423	2.65664	41.5312	1117.73	621.732
0.370587	1.43594	2.14901	0.214348	0.00873978	0.0238504	7.13427	1775.74	0.862482	0.574738	3.22699	37.5914	1175.25	571.832
0.492969	1.30016	2.28391	0.22606	0.00579276	0.0207017	8.12072	2108.21	0.939465	0.665766	3.75572	41.8433	1394.38	425.215
0.497409	1.83139	1.20593	0.164294	0.00707961	0.0179849	7.4759	1625.47	0.828732	0.510712	4.83201	44.0836	1933.92	419.385
0.467139	2.6791	1.60469	0.144479	0.00550822	0.0198638	6.30366	1586.39	0.73233	0.415164	3.95213	47.8503	2079.7	371.536
0.3584	2.45618	1.51942	0.194925	0.00555542	0.0168189	8.07127	1442.51	0.792644	0.53189	4.25388	38.1485	1954.55	394.288
0.367762	2.46479	1.43551	0.242117	0.00664937	0.0194324	6.62569	1687.12	0.57625	0.528627	4.35305	38.4313	2746.46	411.272
0.603803	3.62187	1.15311	0.237452	0.00664491	0.0205106	5.45007	1062.98	0.551754	0.707752	3.97207	46.1705	2299.54	405.432
0.658017	4.79677	1.07273	0.183034	0.0050233	0.0257334	4.29677	1210.08	0.499321	0.443395	4.02309	52.3853	1978.02	463.03
0.834525	3.79129	1.38985	0.207316	0.00554924	0.0303211	4.04451	1441.79	0.358401	0.510916	4.67164	55.7585	1882.71	376.258
0.854241	3.9588	1.89993	0.203585	0.0052835	0.0255241	3.8459	1315.47	0.373615	0.447665	3.64364	49.7342	1918.64	349.393
0.968299	4.06648	1.69117	0.183385	0.00552872	0.0191974	4.73741	1280.17	0.547224	0.365593	4.99254	53.156	2177.31	343.138
1.08952	3.77926	1.38735	0.228598	0.00530926	0.020162	5.98668	1238.6	0.479629	0.431387	5.79503	40.513	1483.91	323.787
1.43184	2.7363	1.2137	0.29152	0.00606229	0.0254502	5.80954	1463.62	0.532343	0.590994	5.92157	39.6913	1501.92	294.233
1.6245	3.34934	0.981767	0.32667	0.00618454	0.0214372	6.55878	1130.08	0.348089	0.574158	5.07183	35.3457	1379.57	239.036
1.59957	2.73691	1.01268	0.354411	0.005	0.0151134	9.1863	1085.9	0.337527	0.620558	5.93474	32.419	1026.58	408.348
2.21549	3.38974	0.916824	0.38089	0.00564358	0.0180755	11.0574	1263.4	0.655245	0.535422	8.78376	36.5828	1581.57	363.072
2.28677	5	1.02359	0.32895	0.00537739	0.0160112	12.5767	1184.32	0.70325	0.567069	7.96977	43.5946	1136.51	341.693
2.74258	4.41446	1.26719	0.39214	0.005	0.0178387	12.3713	1370.99	0.614334	0.692795	7.38273	40.1795	1588.34	347.986
2.7142	3.86533	1.13982	0.381043	0.00628294	0.0176545	11.8892	1403.22	0.938869	0.576436	6.81835	39.6773	1498.87	335.085
2.15602	5	0.848099	0.310018	0.00648782	0.0180332	9.11934	1273.34	0.985614	0.629692	6.36388	43.3836	1850.77	288.663
2.35225	5	0.79883	0.314274	0.00829182	0.0154593	9.118	1329.09	0.99116	0.457362	9.0545	39.2993	2722.59	195.483
1.65064	5	0.732852	0.436995	0.00785459	0.00640444	12.5352	2086.23	0.982411	0.385857	9.78048	50.4584	2783.61	382.238
1.71662	5	0.618131	0.385751	0.0123732	0.00666743	11.1476	2407.28	0.849477	0.340717	11.822	47.4241	3248.44	373.517
1.70806	4.76007	0.471868	0.449675	0.01373	0.00771156	15.2695	2758.39	0.916034	0.311637	14.0096	56.8791	3693.47	364.471
2.00553	5	0.576315	0.464421	0.014399	0.0100261	14.0823	2103.17	1.17872	0.294431	10.7098	49.392	3332.4	365.874
2.45728	5	0.589624	0.37368	0.0134999	0.00901407	13.209	2243.05	1.19711	0.422188	8.54395	45.1988	2732.9	286.7
1.927	3.87064	0.673342	0.369942	0.0125812	0.00888172	13.8025	2536.17	1.51456	0.393365	7.73339	42.4781	2406.75	248.425
1.75828	4.20666	1.03489	0.505798	0.0133601	0.0115104	12.9968	2663.15	1.73716	0.388938	8.92338	50.5829	2617.86	241.733
2.08567	3.90834	1.45075	0.441068	0.0176051	0.00863086	16.5645	3147.72	1.54528	0.382619	8.76145	52.904	2606.01	298.42
1.73875	5	1.83727	0.474856	0.0214004	0.00708196	18.8926	5000	1.39317	0.381928	9.3241	57.2434	2121.2	294.966
1.59804	4.71784	1.69052	0.550291	0.0180246	0.00994419	26.3587	4421.77	1.39825	0.345532	8.19178	55.9088	2399.95	235.566
1.13967	5	0.945049	0.524056	0.0277779	0.0101156	29.3709	4780.48	1.8896	0.3471	12.0042	57.7682	3276.09	196.863
1.30193	5	1.08416	0.562372	0.0263151	0.00967836	31.3043	3341.59	1.60284	0.503382	12.6789	51.1822	4174.67	203.051
1.30718	5	1.35911	0.58233	0.0221517	0.00853847	22.9418	3799.87	1.54249	0.392209	11.3859	59.0124	5000	251.714
1.54975	4.34888	1.62164	0.482162	0.0176043	0.00881392	23.4286	5000	1.66525	0.348848	10.7828	63.2775	4095.33	257.289
1.30076	4.63364	1.46596	0.520052	0.0184056	0.00780975	25.2451	3758.99	1.30984	0.343353	12.9247	55.2077	4519.09	345.662
1.30996	5	1.49844	0.38375	0.0119362	0.0106195	25.7806	2630.14	1.05587	0.25467	9.7933	58.96	5000	345.809
1.21804	2.81053	1.71418	0.38569	0.0128362	0.0086163	23.4252	3160.16	1.29443	0.29172	7.39459	39.6396	3061.54	152.857
0.925485	2.40469	1.87691	0.408996	0.0100671	0.00711194	20.2592	3213.6	1.91713	0.346647	5.84559	40.8382	3122.39	170.842
0.831777	4.06602	1.66215	0.404149	0.0116912	0.00635729	15.1917	2919.11	2.22303	0.399793	5.86007	45.9491	3712.43	150.085
0.707581	5	1.88888	0.324036	0.0117717	0.005	15.473	2598.13	2.30316	0.435812	5.66811	48.38	5000	174.058
0.568881	3.53545	2.00131	0.275696	0.0123791	0.005	15.1568	2155.06	2.41423	0.436768	4.6012	36.5048	4837.11	178.167
0.592865	3.44679	1.55915	0.179191	0.0156093	0.005	12.7097	2050.76	2.53259	0.372851	4.6806	41.9892	4648.58	166.26
0.501053	3.75676	1.96673	0.193753	0.0131536	0.005	13.8265	2662.9	2.89714	0.417171	4.88957	48.5919	3564.42	121.074
0.623247	4.43391	1.49045	0.159034	0.0104805	0.00587114	12.2838	3842.3	2.19905	0.369625	4.86178	58.5024	3180.94	124.278
0.741741	2.78336	1.47739	0.164495	0.0104079	0.00538833	16.0358	3878.1	2.67142	0.469081	5.4169	48.5851	2694.97	125.902
0.840846	2.68389	1.41588	0.177054	0.0117033	0.00885222	19.7629	3981.67	2.03581	0.344142	5.75018	50.1716	2876.33	152.126
0.768279	2.69814	1.57951	0.155339	0.0136409	0.0133926	18.3286	3871.49	2.33158	0.556444	5.28633	56.368	2821.22	182.564
1.07614	3.47576	1.62249	0.145085	0.0127066	0.0119549	18.492	3683.69	2.16038	0.723776	6.75071	55.0645	2469.54	221.458
0.69194	2.7536	1.78487	0.183463	0.0150334	0.0130399	20.7559	2902.18	2.03966	0.80209	7.23943	51.1559	2564.36	329.933
0.815264	3.77495	1.76921	0.232347	0.0151331	0.0151967	21.5773	3878.16	1.64397	1.20431	6.64095	51.4437	3245.21	205.273
0.695955	4.94105	2.17659	0.229769	0.0220463	0.0169208	30.9145	4799.81	2.12108	1.12652	7.70154	62.5456	4608.91	201.376
0.744919	5	1.99314	0.201794	0.0218737	0.0116822	25.6773	4525.06	1.88192	0.8495	8.62982	59.3706	4312.21	273.598
0.946306	5	2.18383	0.214487	0.0217569	0.011157	46.7038	5000	2.20481	1.18109	8.88547	62.8417	5000	231.509
0.667601	5	1.91984	0.299905	0.0149597	0.00689286	65.6111	5000	3.69613	1.98373	8.40328	58.4292	5000	402.778
0.688904	5	1.45643	0.272041	0.0156049	0.0205107	44.2464	3537.89	4.56726	1.68485	9.31401	71.8242	3892.6	969.075
0.691141	5	1.59428	0.203902	0.0159139	0.0196923	49.9018	3069.67	3.90985	1.44936	9.77587	69.2226	3431.43	751.484
0.493106	4.95885	1.16071	0.190586	0.018152	0.0264875	72.6866	3108.84	4.33685	2.12907	8.26172	70.9478	3104.43	928.153
0.504263	3.94611	1.07208	0.184373	0.013335	0.0313139	73.7264	3008.8	6.59651	1.56764	7.58687	71.5622	3604	1181.15
0.512165	4.26948	0.910318	0.193398	0.013884	0.0273128	53.1886	2374.47	5.50624	1.86264	7.23655	74.3038	3775.72	1221.59
0.624391	3.49777	0.753679	0.322176	0.0170439	0.0271224	44.8547	2081.4	7.62509	1.86178	8.09927	58.5987	3102.41	1015.99
0.756139	4.03948	1.22502	0.332776	0.0199639	0.0214043	38.7683	2006.03	5.33939	1.55408	8.00067	66.1138	4234.61	1057.83
0.817212	4.60604	1.27558	0.343043	0.0253771	0.0186625	36.9033	2893.65	4.7781	1.58026	9.45605	78.0305	5000	1094.52
0.66417	5	1.25042	0.240133	0.0223606	0.0261143	42.9087	2513.49	4.37955	1.63595	8.37369	60.2544	4358	1158.46
0.713258	5	1.26054	0.244057	0.0186254	0.0257567	62.5084	2728.08	4.51411	2.36242	10.1565	63.9709	5000	1246.75
0.687427	5	1.1707	0.228932	0.0211176	0.0247973	51.84	2276.69	4.69556	2.95775	11.2724	56.4397	4374.47	1475.7
0.883466	3.70778	1.13072	0.231033	0.0253642	0.0194267	48.7432	2380.68	3.89353	3.06406	10.3208	66.8485	4777.21	1499.09
0.614249	3.79684	1.04609	0.222072	0.0282292	0.0177193	60.5403	2967.84	4.5518	3.2705	10.401	58.0094	4896.04	1753.5
0.713345	3.07982	1.77019	0.160731	0.0209393	0.0247311	50.9264	3781.84	4.17998	2.704	8.76912	68.1817	4980.33	1669.95
0.756412	3.2	2.87939	0.218717	0.0195921	0.0159871	59.5504	4180.5	2.67196	2.29774	9.12515	69.0437	5000	1535.49
0.569381	2.77172	3.39001	0.268043	0.0183446	0.0186478	51.2218	5000	2.32912	3.08656	9.05287	70.3369	3708.48	1684.37
0.526205	3.61639	3.12408	0.283077	0.0223321	0.00916895	53.6638	4593.18	2.64881	2.82203	7.38111	81.6531	2676.62	2021.16
0.436831	3.33029	2.99689	0.233594	0.0212362	0.0065578	51.5801	4840.96	2.23326	2.32427	6.66776	101.452	3046.9	2178.99
0.511031	2.93501	2.96416	0.184479	0.0189905	0.00862569	43.851	4858.3	2.21492	2.86542	6.37545	72.3657	2522.77	2295.9
0.659521	2.14926	2.90633	0.160054	0.0243773	0.00802708	55.4188	5000	1.90642	2.4161	7.51189	80.6533	2179.29	1955.82
0.734913	2.35256	3.11342	0.187257	0.0216402	0.00883006	65.0745	5000	2.08812	1.49738	8.94275	83.0028	2039.79	1160.33
0.655381	2.41787	2.06143	0.172998	0.0238311	0.0119116	81.647	5000	2.03957	1.35765	8.99314	82.5637	2036.93	1404.12
0.795764	4.61517	1.64667	0.236165	0.0166934	0.013651	58.9452	5000	1.6648	1.08693	8.84414	99.3219	1269.52	1121.4
0.865888	5	1.34751	0.205096	0.016372	0.0114353	52.0211	3661.93	2.21198	0.984773	8.37886	86.5938	1106.99	1023.71
1.07951	5	1.60956	0.157161	0.0134717	0.0095914	36.842	5000	2.87005	1.19657	7.8418	91.0423	1252.92	972.899
0.798196	5	1.72311	0.154112	0.0154384	0.0088546	35.28	4006.22	2.73613	1.11017	7.38949	86.8775	1620.35	1107.15
1.06407	5	2.06197	0.142657	0.0143501	0.0103662	40.5994	3573.34	2.59217	0.893103	7.27994	95.9127	1110.84	1180.27
1.68465	4.58986	1.97146	0.177137	0.0113037	0.00853671	26.9634	3782.19	3.62866	0.878891	7.78465	84.2586	1501.06	1028.89
1.37281	5	1.67389	0.146567	0.0119479	0.00824012	33.0345	3716.82	3.53235	1.02715	7.20906	104.321	1115.72	1103.22
1.75281	5	1.53888	0.165425	0.00716498	0.0107796	46.6081	3805.03	3.34596	0.756171	7.53612	105.002	705.208	881.195
1.73672	4.86093	1.43902	0.148026	0.00513046	0.011055	58.5656	5000	3.20185	0.712912	8.0582	103.457	569.621	822.362
1.62267	3.04035	1.86949	0.136667	0.0058049	0.0113726	54.3719	5000	2.30699	0.75294	8.93495	104.245	866.743	840.236
1.69312	3.06118	1.76854	0.192961	0.00566421	0.0104328	52.467	4503.57	2.54993	0.507554	8.59558	94.0724	712.384	849.44
1.67166	2.8241	1.96559	0.211533	0.00687994	0.0108206	49.1167	5000	2.93319	0.435739	7.55119	85.6948	766.849	1104.1
1.72789	2.2361	2.44731	0.290479	0.00582165	0.00977046	49.6957	5000	3.44806	0.40607	7.27472	72.1127	611.241	1098.18
1.50273	2.23665	2.36666	0.245583	0.00502492	0.0122245	49.1268	5000	3.51119	0.600334	7.22852	81.356	691.359	1225.94
1.438	2.19089	2.9091	0.175914	0.00564756	0.00848818	66.1443	5000	3.24718	0.491103	7.59937	95.724	756.95	971.364
1.42456	2.8873	2.44831	0.176384	0.00676414	0.00760987	90.0481	5000	2.86488	0.451666	8.34979	93.9965	631.456	1570.84
1.40348	3.2197	2.40532	0.139736	0.00787412	0.00860934	93.3199	3827.8	3.87662	0.513546	8.71052	94.431	722.707	1437.87
1.35746	2.81737	2.99723	0.143693	0.00609655	0.00663904	89.0713	5000	4.30199	0.60144	8.47947	92.9201	871.576	1278.06
1.21284	4.17841	2.99783	0.113412	0.00512955	0.00717391	110.028	4958.85	2.75009	0.725617	9.91646	135.348	1115.79	1214.74
1.06906	4.92801	3.59102	0.0885504	0.005	0.00794702	124.376	3907.7	3.12631	0.442113	8.99816	113.903	949.877	990.949
1.24309	5	2.47083	0.0964625	0.005	0.008769	121.348	3381.27	3.48558	0.519968	9.70095	119.634	960.25	1085.39
1.32608	4.34573	2.14006	0.119747	0.00699389	0.00901573	75.8042	3542.59	3.47063	0.465799	9.70816	138.586	1119.62	1387.94
1.25047	3.12082	2.16407	0.0817376	0.00817672	0.0128162	79.6327	3411.44	2.59214	0.663181	9.45627	130.664	1297.65	1551.72
1.12602	2.87464	2.28091	0.0870714	0.00721891	0.0146184	74.3391	3609.83	1.90365	0.499187	9.54253	121.526	1291.37	1260.11
1.1098	2.04413	2.09235	0.107868	0.006669	0.0110322	90.9944	3465.66	2.73247	0.39263	8.84996	109.357	1254.22	1299.66
0.593869	3.11416	2.31562	0.12784	0.00520374	0.00793856	75.2621	4789.46	2.49847	0.430588	7.20368	107.254	1490.56	1545.55
0.619203	2.95335	2.69204	0.108097	0.0063463	0.0110867	110.832	3910.85	1.49905	0.404558	9.69431	139.813	1850.17	1806.64
0.691835	2.99974	3.20443	0.10458	0.00670562	0.00976266	142.961	2835.53	1.45927	0.442126	10.3875	129.735	2598.89	1969.39
0.548183	2.60606	2.95424	0.0738917	0.0065782	0.0152722	145.365	3621.31	1.72699	0.718863	8.65569	116.8	2542.91	1952.19
0.681193	1.77515	2.62051	0.0870143	0.005	0.0200954	118.131	4345.92	1.7998	0.59837	8.25968	109.939	2108.55	2064.96
0.754031	1.37249	2.71264	0.0926211	0.00790557	0.012818	89.6038	4070.59	1.90436	0.448673	8.48945	105.147	1690.17	1947.54
0.940973	1.32153	1.70933	0.14448	0.00709914	0.0116747	68.4787	4404.18	1.28356	0.386412	8.60991	94.4028	1861.85	1643.25
1.08125	0.959038	1.43914	0.179166	0.005	0.00864052	56.8466	5000	1.63913	0.357735	9.12051	75.9494	2518.63	1242.07
0.98237	1.56724	2.01539	0.170388	0.005	0.00691092	56.7625	5000	1.27535	0.354965	8.71761	70.0497	2146.65	1392.78
1.47146	1.38287	2.0106	0.196384	0.005	0.00672611	69.9844	5000	1.13297	0.29828	10.767	60.1378	2108.68	1373.01
1.64375	2.03441	1.80452	0.220544	0.00567037	0.0066719	76.3529	4403.91	1.0296	0.349472	10.8192	78.232	1825.49	1382.97
2.05166	2.14591	2.18363	0.298059	0.005	0.00789824	69.8558	5000	1.08447	0.314218	11.6073	69.4858	1458.03	907.049
1.83798	2.4398	3.06911	0.282966	0.00549858	0.00768641	47.0432	4595.12	1.77553	0.347979	9.58825	57.0971	1650.82	902.613
1.72669	2.62341	3.84592	0.280773	0.00567979	0.0102087	56.4331	4621.53	1.61946	0.405777	11.0716	61.7059	2001.4	988.211
1.95129	2.19337	4.00302	0.287613	0.00512575	0.0100532	59.5122	3967.92	1.78657	0.475316	10.6095	55.3448	2252.76	710.366
2.09199	1.78935	3.40259	0.277391	0.005	0.0108664	64.9653	4304.64	2.85716	0.56834	10.2377	47.3757	2284.2	648.61
1.58594	1.79141	3.56279	0.266979	0.00614193	0.0104573	74.0162	3134.38	5.43391	0.627626	12.4067	41.2169	3412.67	734.26
1.44911	1.24646	2.51401	0.302478	0.00520335	0.0139368	55.3445	4189.79	4.00534	0.538608	12.6934	48.8192	4116.05	650.8
1.16039	1.24797	2.30663	0.278485	0.005	0.0136345	63.9971	3921.92	3.95105	0.619249	9.13559	41.4877	3705.7	610.253
1.32377	1.13167	2.19062	0.242675	0.005	0.0145119	59.1395	4528.36	3.33916	0.6189	9.54217	47.3729	3066.19	807.417
1.3201	1.15697	2.48206	0.181919	0.00578163	0.0120028	63.3888	3238.59	3.3461	0.506151	10.3878	51.2762	3344.85	1109.4
1.52695	0.880046	2.12318	0.264399	0.00598105	0.0115013	78.547	3031.74	3.88551	0.505037	9.87804	53.2874	3435.79	1142.94
1.57873	0.790124	2.18834	0.271858	0.00518028	0.00904114	49.9344	2893.6	3.09022	0.437366	10.2312	53.7294	2320.35	1282.3
1.63311	0.770454	2.13637	0.265176	0.005	0.00908387	52.1704	3164.31	2.70988	0.492772	9.84123	45.4636	2023.23	1429.2
2.78248	0.957437	2.44267	0.215423	0.00636988	0.0081439	50.0917	3506.33	2.28549	0.595459	11.3522	49.6692	2267.25	1409.67
1.94545	0.911777	3.49307	0.177452	0.00638323	0.00812207	37.062	4140.03	2.29956	0.559799	10.7853	65.729	2713.23	1783.01
2.20496	1.04734	3.34535	0.254482	0.0079286	0.0072835	32.774	4288.47	2.68561	0.5191	10.6691	71.995	2526.07	2178.38
2.45847	0.841546	2.48995	0.251162	0.0104779	0.00658773	38.0629	3987.53	2.80272	0.543323	12.4046	63.0691	2649.67	2127.21
2.90011	0.803223	2.68229	0.201078	0.00823866	0.00797699	23.6792	3849.99	3.09836	0.47266	10.925	59.8243	3299.57	2298.29
2.8117	0.714067	2.67578	0.230255	0.00866874	0.00709199	35.1009	5000	3.0346	0.283611	11.5376	65.5914	4337.04	2617.24
2.67725	0.505597	2.53063	0.200751	0.00903672	0.0065757	43.4748	5000	2.55024	0.337224	13.396	58.4689	5000	2998.78
3.26682	0.401513	2.71529	0.17362	0.00793511	0.00644118	45.0862	4529.01	3.17006	0.302922	16.6488	51.5806	4262.94	2034.94
3.11099	0.60417	3.24101	0.182602	0.00895929	0.00613036	63.4785	4414.53	2.48436	0.361207	17.8049	51.4073	4457.62	2250.98
5	0.578953	3.40976	0.184163	0.00821205	0.00826238	62.9525	5000	2.98708	0.253635	14.4373	64.0006	4518.91	1990.54
5	0.536964	3.10265	0.197269	0.00855404	0.00863646	67.8807	4589.29	2.37422	0.304115	15.0964	57.1529	5000	1656.24
4.41894	0.63631	2.87487	0.187122	0.00947463	0.00910148	56.294	3430.72	2.04788	0.358331	16.7857	72.3547	5000	1909.88
3.6197	0.562644	2.53253	0.171244	0.00884523	0.00888961	52.575	3551.12	2.01864	0.393773	17.9121	51.9304	4925.9	1636.16
2.61973	0.477527	2.949	0.214187	0.00762547	0.00817248	43.0795	3730.84	1.3674	0.379239	16.4932	46.7814	5000	1702.79
3.15075	0.659594	4.14032	0.314798	0.00652654	0.00565992	34.5596	4234.65	1.39179	0.391494	15.1133	58.1099	5000	3286
1.89604	0.694133	4.59621	0.227377	0.0078599	0.00656098	49.6766	4837.86	1.1926	0.323303	14.2376	60.3675	5000	3443.47
1.3885	0.640567	5	0.377554	0.00550501	0.0077022	48.5884	3805.04	1.39401	0.275441	11.5357	58.9482	5000	3161.18
0.924744	0.554728	5	0.430464	0.005	0.00923108	38.3961	4456.75	1.4294	0.199848	9.37365	47.1816	5000	2642.31
1.06297	0.272202	4.34836	0.43282	0.005	0.005	42.3017	4171.84	1.85052	0.220476	8.07887	28.7184	3804.75	2706.75
0.905004	0.283567	3.89051	0.432086	0.00522021	0.00700357	48.636	3442.32	1.55648	0.179226	7.03716	33.1877	2365.6	3325.99
0.987577	0.266561	4.79747	0.400794	0.005	0.00714031	36.0841	3110.12	0.918261	0.200411	7.96857	28.5971	2073.2	3780.47
1.12263	0.209681	5	0.426609	0.005	0.00724893	38.1918	3590.9	1.08466	0.181501	8.92997	29.4662	2969.15	5000
0.821306	0.121373	5	0.534002	0.00625199	0.011335	32.7038	3520.48	1.11916	0.136328	8.73136	19.3181	3604.58	2414.58
0.731729	0.121004	5	0.663649	0.0063702	0.0114242	22.3038	4021.3	1.23649	0.152406	6.23347	26.3613	2900.29	1941.83
0.897616	0.113404	5	0.54357	0.00629184	0.0118761	22.0511	3781.27	1.06941	0.107499	5.81182	28.6864	2553.97	2164.82
0.993832	0.119114	5	0.348694	0.005	0.00954982	19.3557	3950.85	1.50366	0.123214	5.79179	30.9316	3117.85	2379.06
0.959335	0.109275	5	0.325614	0.00725262	0.00949114	16.9406	5000	1.20484	0.118559	6.69801	32.0181	3113.39	2153.61
0.693262	0.0963229	5	0.298263	0.00765496	0.00840811	21.3396	5000	1.56482	0.155003	5.19053	27.1894	2744.65	2339.1
0.58583	0.080628	5	0.346836	0.00798203	0.00915142	19.9451	4786.68	1.30739	0.143535	5.3588	31.5944	2811.29	1820.91
0.715752	0.0714615	5	0.283288	0.00740862	0.00739844	19.1665	5000	0.939233	0.17577	4.95712	33.7921	2241.66	1614.25
0.596116	0.0579193	4.20383	0.279109	0.00625607	0.00670394	20.1919	3535.52	1.14734	0.132437	4.36072	23.0969	1923.13	825.476
0.622678	0.0569931	4.55593	0.183235	0.00524081	0.00542249	19.9102	3087.67	1.24232	0.131625	4.8909	24.6753	1922.79	610.393
0.687975	0.0664784	5	0.256746	0.00646033	0.00591156	17.5114	3431.86	1.79476	0.155715	4.78473	23.0755	2034.56	613.718
0.487766	0.0722202	5	0.305698	0.00736411	0.005	19.908	4690.71	1.63347	0.163214	4.06101	25.434	2182.36	736.973
0.444303	0.0933278	5	0.310292	0.005	0.005	24.1144	5000	1.48601	0.0930078	4.16176	19.8438	2147.67	666.282
0.480104	0.080945	5	0.220794	0.005	0.00593756	29.764	5000	1.35752	0.099539	4.37027	22.0253	1319.44	804.773
0.66567	0.096335	5	0.237781	0.00631235	0.00578425	36.8841	5000	1.43375	0.129038	5.4637	21.065	1382.38	764.394
0.854379	0.114117	4.47488	0.27164	0.005	0.005	32.4276	5000	1.70448	0.152768	5.517	24.0808	1639.93	790.07
0.771975	0.0781074	5	0.21854	0.005	0.00569961	36.0442	4908.48	1.23	0.105478	5.59606	19.0311	1456	536.674
0.768949	0.0594141	4.09846	0.283199	0.00546067	0.005	33.1411	5000	1.16095	0.119449	6.60308	18.2567	1428.5	501.058
0.76815	0.0642188	4.44109	0.222651	0.005	0.00571048	29.418	5000	1.22208	0.138467	5.36238	23.3775	1231.02	617.267
0.849151	0.0523857	4.15245	0.260253	0.005	0.005	25.1445	4018.32	1.17235	0.125185	5.2978	20.3284	1064.25	576.477
0.808286	0.0586875	4.19674	0.299562	0.00524657	0.005	25.8683	4330.78	1.42431	0.118195	5.20559	18.2996	1520.76	611.939
1.41747	0.067042	3.26223	0.326634	0.0056277	0.005	22.7496	3967.04	1.51418	0.0925513	6.20402	20.665	1321.05	536.844
1.91914	0.0807712	2.08265	0.331192	0.0106133	0.00506379	35.7276	3760.92	0.839917	0.0921426	9.29657	16.0788	1328.52	516.025
2.48805	0.118498	1.84023	0.258402	0.0145288	0.00659382	29.5253	3654.02	0.923358	0.0824583	10.4757	22.5492	1452.81	337.295
2.11487	0.10405	1.55571	0.293368	0.0184863	0.00756308	27.7563	4737.26	1.30151	0.0668269	9.01434	20.3108	1673.24	383.151
2.18959	0.0926371	1.54377	0.288048	0.0161808	0.00731857	23.4615	4713.19	1.60585	0.0728125	8.90296	23.8159	1135.43	571.243
1.74108	0.0990146	1.2642	0.371213	0.0128858	0.00809173	23.9292	5000	1.78425	0.0797606	9.67684	19.7506	1762.75	460.878
1.79595	0.106865	1.28779	0.410101	0.010836	0.00612257	37.1055	3757.94	1.64857	0.0883627	9.23464	21.2786	2115.39	510.849
2.2285	0.11843	1.42914	0.29245	0.00647219	0.00614589	29.3442	2507.88	1.84256	0.0840647	10.1768	22.0423	2147.34	472.146
2.31211	0.170985	1.11416	0.28145	0.00847089	0.00650482	30.2308	3229.6	1.11852	0.0949086	10.5905	22.9751	1405.25	329.341
1.93278	0.191221	1.57973	0.324891	0.00675444	0.00835931	37.6697	3124.85	1.26537	0.050811	9.66542	19.6749	2062.02	487.095
1.45615	0.146874	1.56484	0.370804	0.00534952	0.00623025	34.1613	3241.65	1.48889	0.0369994	10.2624	19.846	2171.41	363.258
1.39991	0.212246	1.04551	0.492252	0.011305	0.005	38.5104	3336.69	0.517657	0.0340595	12.5332	21.2471	2187.83	404.333
1.39873	0.159221	0.92815	0.491261	0.0141288	0.005	44.5361	3448.44	0.400419	0.0367064	11.5315	20.3842	1753.32	522.636
0.838286	0.172166	0.916708	0.565508	0.0231426	0.0052644	47.1064	2937.46	0.450289	0.0407594	12.2803	20.9764	1689.99	666
0.749943	0.146716	0.949607	0.484896	0.0232352	0.005	50.0624	3032.86	0.437328	0.0495768	11.942	20.8739	1611.16	769.178
0.824068	0.133388	0.850843	0.453778	0.0179121	0.00687841	39.6322	3105.13	0.554093	0.0551327	11.4118	19.4673	1695.04	817.122
0.796061	0.0944666	0.722736	0.519837	0.0240562	0.00626388	44.2048	3965.3	0.538422	0.0543051	10.9974	17.9757	1341.49	553.843
0.614482	0.0872176	0.762067	0.56331	0.0402875	0.00502288	50.497	3760.87	0.273634	0.0522969	8.73358	16.4307	1850.75	611.988
0.589539	0.0822008	1.05154	0.589615	0.0316522	0.00685021	53.8201	4599.99	0.340209	0.0417067	8.73702	16.7339	1851.25	468.343
0.485173	0.0819802	1.02525	0.610592	0.0347251	0.00645484	58.6295	5000	0.336111	0.0422115	10.3263	16.0059	1490.65	431.445
0.474387	0.085269	0.774138	1.62066	0.0249849	0.005	38.8991	3352.52	0.27576	0.0955794	8.6082	12.1647	2284.17	259.164
0.347285	0.0536211	0.88846	1.78515	0.00905839	0.00537615	30.1299	3951.87	0.358428	0.0484057	5.47298	11.7864	2358.67	312.513
0.335578	0.112235	1.23907	1.69336	0.00975332	0.005	39.9639	5000	0.429166	0.0296019	5.28168	18.8013	2442.63	344.066
0.38149	0.151627	1.40358	2.18876	0.00688111	0.005	33.4292	5000	0.40458	0.0295795	5.18292	19.1503	3267.32	320.786
0.344746	0.322702	1.44388	1.56447	0.005	0.00578175	31.637	4403.23	0.321729	0.038996	6.38183	21.7221	3961.87	326.194
0.280713	0.295864	1.66658	2.09169	0.005	0.00686802	43.7804	3753.46	0.379327	0.0356328	5.85245	20.7122	3922.61	346.169
0.290998	0.3403	1.86807	2.27008	0.005	0.005	62.5167	4735.42	0.416799	0.0392236	9.30887	22.7418	3907.03	443.922
0.327439	1.13678	1.98364	1.02017	0.005	0.005	69.4996	973.201	0.391967	0.0264058	9.01292	23.3198	4481.86	808.321
0.207951	1.16119	1.67351	0.807353	0.005	0.00572159	83.2707	1052.44	0.303137	0.0297254	10.5883	24.1955	3536.1	978.746
0.192153	0.952005	1.7516	0.679437	0.005	0.00625885	69.6683	526.182	0.222266	0.0383179	10.3081	22.4677	4120.4	879.456
0.276874	0.763414	1.23536	0.460491	0.005	0.00741562	66.6719	539.067	0.205414	0.0398692	9.15283	26.89	4768.15	1206.72
0.29599	0.659402	1.42768	0.499636	0.00507693	0.00608663	58.2751	750.159	0.167445	0.0321127	8.24221	27.3215	5000	1317.82
0.25564	0.737455	1.69526	0.306985	0.0059572	0.00503766	49.9775	578.682	0.156885	0.0376168	9.81161	32.2329	4809.39	1389.76
0.237846	0.839773	1.92843	0.334532	0.00716255	0.005	56.3466	554.997	0.144754	0.0377608	8.46306	31.6091	4526.7	1384.41
0.307017	0.816307	2.25505	0.386527	0.00517474	0.00550937	46.4097	615.777	0.128956	0.0419396	6.66587	25.7534	4555.1	1259.86
0.243457	0.802072	2.24836	0.367991	0.005	0.00583123	35.1895	569.851	0.118217	0.0363558	6.56952	31.4761	4215.26	1309.2
0.216644	0.769424	3.23691	0.403913	0.00733346	0.00603649	47.6113	677.855	0.112291	0.0294939	7.20452	32.095	3691.11	2138.16
0.286917	1.06198	3.247	0.334465	0.00695369	0.00689902	36.1408	494.142	0.145521	0.0481843	9.52754	37.5241	4576.79	1810.39
0.29249	0.997405	4.19103	0.266939	0.00642438	0.00673837	41.4123	645.605	0.127418	0.0535087	9.33396	31.8777	4639.14	1665.15
0.281969	0.831157	3.52272	0.401742	0.00737825	0.00864748	38.3694	724.872	0.111772	0.0657454	9.37411	25.9454	4329.69	1650.15
0.381188	0.791757	3.3045	0.553755	0.00730664	0.0114927	25.9868	719.542	0.141337	0.117857	7.05467	30.0008	3519.19	1012.87
0.29974	2.1937	3.59525	0.343653	0.00868142	0.0122898	23.4233	851.939	0.140581	0.183216	5.60715	48.9666	3153.1	885.238
0.414213	2.3413	3.77303	0.348262	0.00816266	0.0108061	25.486	633.318	0.109501	0.233813	5.91262	45.7331	2877.4	1273.17
0.354916	3.50027	4.85287	0.294698	0.00899236	0.0108559	23.4851	796.751	0.0883837	0.183128	6.55601	45.0304	2590.9	753.639
0.265515	3.54593	3.59283	0.249025	0.0103338	0.0105685	24.0936	710.261	0.118628	0.191829	4.52041	36.3853	3025.27	698.302
0.228945	2.93343	1.69333	0.196877	0.00960406	0.0111558	40.3682	907.706	0.0890952	0.217422	7.61891	46.7273	4253.62	676.954
0.231973	3.72613	1.45549	0.292681	0.0149283	0.0137175	27.7191	799.632	0.101935	0.163874	6.80358	44.21	4851.68	715.373
0.267672	4.106	1.39665	0.246269	0.0194904	0.0179676	26.1894	664.312	0.130412	0.194188	7.77616	43.7161	5000	778.359
0.328958	4.87607	1.67863	0.286327	0.0134451	0.0171111	20.5265	492.139	0.149139	0.147683	7.64013	45.9407	5000	832.181
0.249324	5	1.49001	0.289991	0.0136463	0.0217744	18.8786	697.874	0.0819637	0.147584	4.4255	51.2218	5000	878.268
0.303491	5	1.53232	0.292226	0.0130285	0.0267693	29.2793	714.172	0.0942041	0.138604	5.67978	53.621	2981.38	702.316
0.341631	5	1.36967	0.347415	0.0153561	0.0286552	29.2046	649.132	0.1195	0.134281	6.13411	51.0308	3114.72	875.564
0.345469	4.93239	1.90029	0.254753	0.0141151	0.0241271	23.7929	514.123	0.11591	0.150058	8.41375	46.2107	3284.53	1139.7
0.395127	4.13788	1.73357	0.278353	0.0161112	0.0177614	24.8939	397.35	0.143664	0.160029	8.84758	47.2798	2954.12	796.178
0.368001	4.91803	2.17218	0.265857	0.0120245	0.0195393	24.116	381.251	0.0953139	0.152401	7.73897	45.9269	2429.1	874.113
0.398297	4.14704	2.38761	0.296253	0.0115392	0.0213256	28.5923	539.621	0.100057	0.212652	5.03247	43.8341	2073.55	900.696
0.36322	5	2.39353	0.315802	0.0125841	0.0196627	29.0493	745.118	0.0883682	0.248902	7.34066	54.0722	2166.94	964.576
0.445745	5	2.46942	0.26449	0.0124285	0.014068	30.6024	1164.11	0.0794584	0.185828	8.36415	62.2602	2618.58	952.617
0.570336	4.77928	2.51456	0.310327	0.0137251	0.0182895	25.1542	771.559	0.0971027	0.211777	7.56575	62.8617	3007.2	1111.34
0.419404	2.66624	2.63645	0.349449	0.0171183	0.0178626	33.1862	479.17	0.103329	0.188477	5.85267	36.7028	2998.36	1093.36
0.394461	1.64447	3.76979	0.445505	0.0127634	0.0189682	35.7849	758.046	0.0764816	0.121551	6.20187	28.2621	1728.59	1056.74
0.508893	1.1116	3.22256	0.453505	0.00776776	0.0165348	40.2468	616.93	0.0719329	0.106541	5.968	28.5832	2080.11	820.614
0.489036	1.65597	3.3306	0.636749	0.00571614	0.0145688	43.8388	424.425	0.0917017	0.107279	6.26592	25.7949	1890.71	478.531
0.280354	1.98398	3.08992	0.506926	0.005	0.0127484	49.4834	297.241	0.132252	0.0660671	6.26417	22.6974	1899.81	371.585
0.2755	2.03897	3.08263	0.404734	0.00507415	0.0189217	53.6886	342.598	0.103131	0.0732866	5.32684	22.8783	2502.63	242.089
0.208014	2.03668	2.99468	0.444118	0.00643917	0.0173216	42.6013	357.85	0.0989056	0.0797585	5.67851	23.6362	3550.3	300.737
0.139591	2.84482	3.06943	0.550012	0.00543804	0.0145596	50.0375	452.506	0.0855786	0.0495884	4.18471	27.4456	2632.44	214.655
0.150884	3.78969	4.23455	0.454637	0.00559167	0.0187475	54.4086	473.895	0.0754672	0.0441196	5.20047	28.0925	2693.55	214.707
0.172032	3.12087	3.23747	0.439818	0.00866692	0.0179337	58.8665	462.431	0.0919432	0.0350592	6.68122	26.3991	3380.28	184.34
0.180712	3.48662	5	0.432584	0.00918617	0.0176545	88.2877	556.553	0.0808063	0.0316766	5.38516	30.2306	3487.56	198.552
0.187735	3.62676	3.81572	0.317581	0.010005	0.0233746	86.1864	641.259	0.0880103	0.0301295	6.09406	40.914	4867.67	358.075
0.187876	3.15733	3.89556	0.373484	0.0109982	0.0185935	98.9295	630.961	0.103265	0.0247902	6.86332	41.5701	4922.38	368.435
0.219483	3.67792	5	0.353047	0.00724359	0.0181034	86.3008	520.044	0.125569	0.0232833	7.37461	32.0649	4688.91	437.882
0.191912	3.28591	3.94509	0.274095	0.00853875	0.0249419	61.6097	493.844	0.167622	0.0277654	8.54846	38.9738	3330.78	449.834
0.278945	2.83797	4.86407	0.235935	0.00864423	0.0298977	69.8015	450.886	0.296977	0.0263763	8.72488	40.7187	3866.69	351.868
0.389289	3.44836	5	0.263576	0.00563724	0.0271717	61.989	382.347	0.360219	0.0296028	10.2457	39.9256	4600.44	319.169
0.353818	4.22343	5	0.274233	0.005	0.0338622	68.2712	332.115	0.373852	0.0251439	9.78303	29.5601	3440.66	275.982
0.350632	4.58355	3.98985	0.232844	0.005	0.0313891	67.742	247.171	0.423636	0.0266741	8.54292	36.6065	3898.68	279.083
0.295237	5	4.16815	0.261579	0.005	0.040803	53.9326	273.468	0.448866	0.019904	6.97404	37.6927	4278.52	246.389
0.26201	5	5	0.218607	0.005	0.0494682	46.2805	228.155	0.495304	0.020701	7.07798	33.6045	4645.7	226.187
0.339167	5	5	0.217653	0.00767987	0.0384988	38.0873	283.481	0.319681	0.0216058	8.52029	33.9822	5000	232.385
0.476591	4.75239	5	0.263076	0.00787122	0.0260619	32.9257	223.645	0.366524	0.0176076	9.02959	26.5016	5000	162.833
0.409896	4.08906	5	0.356129	0.00747507	0.0290647	40.9594	254.968	0.349754	0.0289125	6.3094	26.7736	5000	170.989
0.327024	3.27742	5	0.290685	0.00843628	0.0362998	40.8264	371.138	0.384564	0.0351623	5.29983	31.8056	5000	214.449
0.30992	3.26051	4.61592	0.267236	0.00863222	0.0335528	37.913	497.308	0.375728	0.0397159	6.42152	35.5748	3592.95	301.603
0.259703	2.78377	4.89617	0.279338	0.0060009	0.0299606	58.1193	411.134	0.246535	0.0503161	6.35744	28.9812	3500.74	234.396
0.214643	2.07399	5	0.273304	0.005	0.0226038	75.7332	597.18	0.308532	0.0640327	5.58274	28.096	2719.69	297.081
0.253799	1.87839	4.71599	0.377584	0.00539078	0.0207147	67.5663	624.887	0.446427	0.0603563	5.18677	28.217	2884.23	281.999
0.305818	2.06558	5	0.455368	0.00622835	0.0225104	64.423	653.598	0.381412	0.0788315	5.437	26.7098	3008.94	363.974
0.175026	2.16622	5	0.363743	0.00534015	0.0200083	59.3076	578.327	0.636179	0.0847043	4.27247	28.1199	2353.54	306.851
0.114546	1.77438	4.52482	0.31454	0.0062258	0.0209333	47.3419	681.481	0.754838	0.0972194	4.50228	29.124	2750.04	464.681
0.101414	1.94542	5	0.238152	0.0050158	0.0185827	36.9867	684.621	0.627508	0.130525	3.31286	34.9206	3407.59	493.914
0.0860933	2.89839	3.72981	0.181902	0.00526194	0.0297782	34.8606	488.091	0.448128	0.114197	2.73139	37.7139	3683.63	433.411
0.072801	2.51055	3.04879	0.258108	0.00507019	0.0362159	42.6297	662.205	0.369939	0.123425	3.47806	42.7995	3306.2	536.92
0.0822457	2.65966	2.69689	0.265596	0.005	0.0493733	38.6869	709.642	0.30846	0.141718	3.28765	37.2966	3235.41	420.729
0.0862553	1.42259	2.66976	0.2618	0.005	0.0386778	39.6337	677.29	0.457521	0.193143	3.31121	32.7048	3313.61	430.864
0.09334	1.51842	2.78804	0.236752	0.00604024	0.0282235	26.4564	889	0.50066	0.153457	3.47698	29.6729	3680.56	294.626
0.0996742	1.33907	2.33206	0.168954	0.005	0.0212532	22.1485	859.107	0.332559	0.180493	3.00654	33.0558	4570.38	258.994
0.054489	1.30389	2.40124	0.160504	0.00536092	0.0189486	29.8435	865.764	0.263864	0.202741	3.06133	29.8719	3820.33	271.329
0.0439936	1.40515	2.51295	0.148117	0.00526345	0.0210842	33.9997	1033.54	0.273517	0.185654	2.57953	31.6553	3916.73	221.335
0.0586043	1.30236	2.16084	0.159763	0.005	0.0233811	22.9819	1211.13	0.288876	0.231484	4.7404	31.6167	4786.93	275.698
0.0533981	1.07888	1.70751	0.161187	0.00514596	0.0350098	29.1464	1042.96	0.358845	0.195373	5.09664	35.2987	4289.86	370.975
0.0535855	1.54074	1.94219	0.224663	0.00597194	0.0366492	31.5854	785.752	0.260998	0.211538	4.32037	28.2953	3431.21	359.533
0.0451223	1.13926	1.57294	0.201339	0.00652773	0.0299663	34.7777	836.279	0.247116	0.231684	3.52736	30.668	4083.21	409.769
0.0624483	0.928915	1.57116	0.174283	0.00526318	0.0343614	44.4038	712.558	0.234032	0.238823	3.5989	30.3859	5000	641.751
0.0406351	1.10634	1.65035	0.149129	0.005	0.0305241	40.7054	769.292	0.275107	0.278821	3.19606	41.7793	5000	714.512
0.041284	1.43838	2.19447	0.190205	0.005	0.0312804	49.745	954.554	0.239345	0.257967	3.76071	42.6952	4039.06	582.92
0.0332749	1.28713	2.42448	0.116967	0.0064201	0.0242627	51.9779	760.553	0.251834	0.220599	3.01378	44.9407	3688.81	664.332
0.030111	1.01638	1.8695	0.10812	0.00897576	0.0288047	47.9072	856.487	0.208837	0.286385	2.87718	51.1376	4044.46	862.44
0.0265374	1.31861	1.79027	0.120378	0.0125824	0.0306987	55.6778	949.635	0.21131	0.336545	2.78197	49.5936	2978.3	1483.62
0.0230428	1.22854	1.58328	0.142567	0.0151686	0.023073	55.4294	985.559	0.201394	0.403021	2.87173	49.9072	3284.07	1773.9
0.0226865	1.13216	1.45666	0.118485	0.0147885	0.0276204	47.3101	768.367	0.175713	0.423829	3.48527	55.1249	3085.18	2090.85
0.020286	0.960262	1.86448	0.104479	0.0142997	0.0204154	76.2463	640.638	0.20253	0.531821	4.08823	50.0519	2898.68	2801.18
0.0206058	0.834668	2.18721	0.169782	0.0146034	0.0182154	105.451	639.46	0.223368	0.547744	4.26803	46.2164	2587.68	3142.32
0.0254975	0.953651	1.59155	0.155522	0.0159974	0.015732	119.402	642.235	0.332994	0.607733	3.60324	48.5843	2737.62	3606.82
0.0323834	1.66352	2.3534	0.288093	0.0113117	0.021718	139.203	723.743	0.493799	0.797332	3.84212	54.5211	2595.22	4011.13
0.0270286	2.05493	2.05837	0.385878	0.01342	0.0174833	128.698	886.228	0.58333	0.982479	4.11454	43.7562	4009.52	5000
0.0247561	1.3552	2.5036	0.472908	0.0104903	0.00919276	134.793	994.404	0.527427	1.12956	4.48954	27.9423	5000	3013.5
0.022077	1.01594	2.51962	0.51713	0.013681	0.00930739	141.879	965.21	0.410926	1.17966	4.31766	37.4798	4399.34	3923.7
0.0327631	3.08246	3.33054	1.11639	0.0118581	0.00942934	121.123	655.812	0.340024	0.792882	4.6516	33.7535	2928.94	3279.06
0.0291236	2.36335	3.81181	1.02041	0.0115071	0.00660366	166.257	1102.22	0.337681	1.19695	3.73792	37.2395	3502.63	2211.38
0.0186531	1.17155	3.538	1.35001	0.0120988	0.00566304	150.838	851.061	0.19434	1.14633	4.79859	23.3214	3610.32	1741.85
0.0185751	1.32162	3.619	1.45446	0.0173496	0.00688337	256.01	659.554	0.246164	1.86403	5.7377	25.7402	4231.41	1935.36
0.0209579	0.683899	2.80798	0.64974	0.0164207	0.0054979	254.242	1557.08	0.233339	1.89461	6.13855	30.1849	4553.79	3917.58
0.0216749	0.667222	2.5884	0.363428	0.0176101	0.00626602	322.877	1680.9	0.191759	1.42567	5.28994	35.9941	5000	2972.75
0.024273	0.351768	2.53319	0.522108	0.0125045	0.0053615	256.239	2866.72	0.225749	1.09781	6.90668	22.3017	5000	1900.88
0.0272039	0.415344	1.8263	0.82003	0.0132367	0.005	310.603	2524.19	0.141147	1.18501	7.15988	33.0539	5000	2347.19
0.0215759	0.344008	1.51033	1.1854	0.018931	0.00627484	373.645	2734.11	0.146762	0.943548	8.33487	40.2636	5000	3699.25
0.019752	0.748553	1.49248	1.84851	0.0185249	0.0147896	455.469	2051.77	0.120368	0.521574	9.17189	29.8802	4882.51	2254.53
0.027082	1.14852	1.15477	5	0.0152655	0.00503768	409.142	1675.29	0.156413	0.651313	9.82424	43.509	5000	4240.06
0.0433242	1.12871	1.57445	3.86719	0.0160042	0.00714137	409.461	958.298	0.185413	0.841274	7.37112	27.7016	5000	5000
0.0459711	0.985258	1.25129	5	0.0479933	0.0098014	505.398	251.379	0.25571	2.52502	9.67873	19.6871	5000	4847.01
0.0431314	0.866677	1.11418	3.96939	0.0555019	0.0161225	425.182	473.88	0.279628	7.71115	11.9227	18.8663	4306.94	3475.79
0.0445818	0.815679	1.13159	2.6815	0.0423084	0.00524199	398.008	308.749	0.319444	6.94733	8.81645	12.8921	4487.99	5000
0.0437985	0.369569	1.21139	3.06043	0.0439954	0.0160558	369.585	108.643	0.234058	14.5826	10.1925	9.3535	4539.98	5000
0.0457542	0.794718	1.45487	0.645981	0.0407646	0.00667381	381.554	72.7554	0.232498	5.90612	11.6306	10.7098	4329.59	2751.66
0.0433496	0.662931	1.29168	0.389031	0.0365604	0.00753388	411.924	80.0384	0.210005	8.24972	11.4647	9.29033	4694.35	4074.03
0.0519394	1.62304	1.54152	0.131344	0.0395963	0.0150719	491.764	897.331	0.302059	8.61426	11.4791	33.4952	4425.1	1595.54
0.0268507	1.58988	1.20844	0.13354	0.0397122	0.0215777	615.875	925.922	0.514632	6.87927	8.19262	29.5159	5000	1413.8
0.027394	1.78598	1.53262	0.106671	0.0574383	0.0249288	714.218	1064.86	0.322783	3.82626	9.92458	41.911	5000	1062.42
0.0343328	2.34625	1.63435	0.12532	0.0324788	0.0268923	552.905	713.466	0.285581	3.93587	8.17242	34.6735	5000	1075.55
0.0448925	2.17118	1.35697	0.139608	0.0328136	0.0217129	537.151	694.529	0.241613	3.36926	8.98636	29.5894	4949.16	744.274
0.0687942	2.37902	1.01078	0.123442	0.0452191	0.0183361	860.749	744.747	0.277387	2.43009	13.9393	34.3682	3375.33	785.337
0.100447	1.69498	0.919388	0.151468	0.046191	0.0209726	839.362	954.123	0.205164	2.11078	15.3436	33.5314	3746.76	934.124
0.101667	1.30774	1.07369	0.152322	0.0376212	0.0207594	1069.96	984.286	0.201488	2.40005	19.5847	36.8497	4899.75	1103.16
0.080639	1.15493	0.725072	0.117479	0.0487593	0.0171982	1044.49	834.347	0.339423	2.91828	18.6043	28.9497	3697.89	914.413
0.135621	0.919706	0.717343	0.0991621	0.0420201	0.0149132	843.367	806.293	0.296768	2.25524	21.2501	28.8214	2825.89	830.408
0.192305	1.08346	0.429083	0.100399	0.0333343	0.0163366	897.127	749.831	0.306665	2.03618	26.2156	30.8388	4313.19	837.883
0.261709	0.697554	0.393984	0.118358	0.0361625	0.0117547	598.887	771.851	0.411877	2.14831	22.544	28.738	3313.14	1082.84
0.177451	0.954251	0.333151	0.102982	0.0371253	0.0112656	507.994	729.261	0.567376	2.46035	25.182	30.5131	4258.11	1048.25
0.219297	0.840405	0.259834	0.142742	0.0264079	0.0121255	383.56	894.131	0.751894	3.08741	28.0134	29.9583	4818.74	970.67
0.257678	1.02931	0.224465	0.124217	0.0149578	0.010391	194.486	970.098	0.699452	3.86535	21.3088	26.2015	2937.91	798.83
0.232836	0.763054	0.178937	0.117003	0.011897	0.0112561	201.545	1156.43	0.726684	3.67073	20.2399	29.827	3230.84	1162.02
0.32105	1.01805	0.258742	0.106647	0.0139281	0.0125045	245.704	1197.06	0.814402	2.81	22.0991	33.2335	3299.14	857.607
0.308494	0.848914	0.22926	0.112833	0.012614	0.018605	220.637	1543.44	0.842285	2.42391	20.3772	31.4055	3805.55	738.649
0.325528	0.626935	0.229925	0.0980011	0.00996046	0.0292328	217.525	2082.47	0.919263	2.68961	20.4073	34.1434	5000	894.59
0.688276	0.542967	0.417668	0.0977622	0.0089025	0.0361156	123.959	2072.15	1.27745	2.74895	19.7734	38.4692	3570.99	1087.84
0.682429	0.705824	0.326494	0.10097	0.00968062	0.051598	143.096	2024.41	0.960217	3.11178	18.5757	46.1922	2496.12	1690.74
0.776583	0.698122	0.318019	0.131875	0.0154812	0.0590457	230.914	2385.18	0.639082	2.48832	21.8493	45.1204	2444.17	2240.05
0.732516	0.695262	0.407336	0.127405	0.0184568	0.0884768	186.745	2933.69	0.666009	3.43722	18.82	48.079	2263.82	2321.41
1.57131	0.64097	0.415364	0.0993766	0.0286144	0.0665385	215.873	3867.56	0.479432	3.46735	24.5591	49.7013	1391.27	1862.39
2.20679	0.618237	0.29426	0.0806199	0.0198075	0.058787	237.934	4393.32	0.518298	3.80351	29.9243	57.4971	935.666	1469.69
2.44429	0.400468	0.354634	0.136071	0.0265776	0.0485324	371.393	3725.78	0.186395	2.96824	29.0783	43.6632	458.496	2013.59
0.924937	0.427842	0.518333	0.128341	0.0281098	0.0489653	727.669	3555.35	0.392578	2.61343	28.6527	45.3352	1430.93	2087.81
1.21665	0.416704	0.656366	0.143656	0.0339797	0.0316603	745.693	3381.13	0.39445	2.98521	32.8645	37.9647	1510.5	1581.79
1.10347	0.583754	0.726512	0.126511	0.0392269	0.0458783	725.65	1992.36	0.410278	4.15642	33.5638	35.7743	1446.51	1742.27
0.953095	0.571947	0.531243	0.111364	0.0346718	0.0371243	567.272	1790.98	0.422727	3.9722	26.4841	39.7493	1255.55	2049.2
1.33045	0.771188	0.603721	0.109611	0.045362	0.0447553	663.314	2466.11	0.372879	3.16276	28.9088	48.0071	962.933	1887.76
3.92405	0.52352	0.61218	0.134062	0.0308083	0.0389402	892.406	2505.25	0.737767	2.90486	45.3491	44.9786	1039.92	2207.49
4.39198	0.813562	0.594053	0.212745	0.0226962	0.035536	1234.08	3177.9	0.8741	2.37893	44.5555	54.5334	820.746	2677.48
3.76447	0.88051	0.519025	0.236985	0.0196165	0.0380451	1177.95	4324.64	0.990976	2.25482	41.8842	56.3271	763.214	2474.95
3.82999	0.740456	0.465602	0.25155	0.01925	0.0424997	1555.28	4275.27	0.961024	2.4335	52.5687	57.1089	818.067	2730.64
4.56605	1.17179	0.193803	0.278784	0.0199064	0.0436972	415.512	2770.15	1.37747	2.39461	46.0571	50.1636	1149.1	3350.24
5	1.27912	0.235932	0.304915	0.0260594	0.0552255	496.28	2757.73	1.47409	2.96674	39.0921	52.5574	851.599	5000
5	2.17655	0.358078	0.253961	0.0282836	0.0367954	548.475	1995.58	1.28283	4.89717	36.2413	52.8805	845.941	5000
4.54088	1.84838	0.297645	0.20627	0.0257269	0.0332452	706.839	2054.19	0.854759	4.18899	43.8249	56.828	631.5	3506.4
5	1.77733	0.313563	0.17595	0.0368289	0.0326542	678.146	2146.88	0.759293	4.08799	41.2825	46.7411	483.517	2217.47
5	2.33238	0.252812	0.147545	0.0382815	0.0391829	1043.38	1216.72	0.843041	5.80853	53.1967	44.428	604.35	2056.2
4.43688	3.25224	0.418199	0.215913	0.0217014	0.0275479	2674.39	892.468	0.328717	8.17029	57.6638	36.1844	636.635	2329.74
4.74042	2.80473	0.458881	0.227539	0.0400238	0.0296951	3091.66	1388.98	0.342997	11.1485	75.9602	41.0254	774.228	2216.93
5	3.48251	0.514427	0.120916	0.0402933	0.0338786	3576.85	4356.02	0.415393	9.79779	72.2646	97.3205	998.917	2570.39
4.44344	4.22393	0.471262	0.0988302	0.0484985	0.0389187	3221.79	4917.11	0.563915	9.45825	69.9444	116.032	902.636	2745.78
3.36681	4.65583	0.444291	0.123857	0.0460448	0.0324668	3831.32	5000	0.789247	7.83106	72.1252	98.9372	1531.91	3938.84
2.76736	3.60905	0.345925	0.103243	0.0387318	0.0271403	4576.61	4731.07	1.04248	8.17266	81.2672	123.649	1815.2	5000
1.07923	2.20451	0.272965	0.0960988	0.0180966	0.028016	2291.17	5000	2.05778	7.24046	47.3537	94.414	1367.91	5000
0.684206	2.01148	0.439545	0.074613	0.0127469	0.0292016	3672.81	3673.95	1.51338	8.69542	44.3859	95.2924	1363.92	4574.43
0.57086	1.88528	0.440674	0.0685173	0.0128973	0.0342615	3355.06	4065.07	1.89336	10.9586	36.8737	87.0069	1543.48	4892.35
0.596164	2.14901	0.429369	0.0790539	0.00799139	0.0180491	2645.97	3504.67	1.58652	12.0847	36.2714	78.9531	1623.13	4018.24
0.592105	1.98347	0.389078	0.0817272	0.00920153	0.0227363	2074.63	3802.53	1.32263	10.8695	35.8982	83.3066	1509.42	4658.53
0.63267	2.61311	0.45461	0.0928905	0.0111412	0.0151026	2636.59	3748.83	1.66816	8.78349	34.5068	94.3613	1745.65	5000
0.7694	3.90604	0.315286	0.076561	0.00982058	0.013541	2987.57	5000	2.02204	10.4151	41.0879	122.854	1204.24	5000
0.741251	4.53339	0.241862	0.0745015	0.00684216	0.0130272	2253.63	5000	1.96629	7.6295	33.5485	124.373	1407.96	4720.49
1.42643	4.14817	0.270774	0.123666	0.00527601	0.019899	1417	5000	0.500565	5.1896	42.4146	115.74	887.097	3047.44
2.06803	3.87509	0.378324	0.135286	0.0113696	0.0230879	2331.92	5000	0.594882	5.0504	61.4352	97.903	2797.91	2755.42
2.20985	4.66285	0.325236	0.178628	0.0116639	0.0226913	2002.64	5000	0.807538	5.5931	73.3343	88.1256	3240.78	3362.06
2.62732	4.76293	0.35844	0.145826	0.0174444	0.0263703	567.186	2652.46	0.89347	3.62674	24.033	102.199	300.944	5000
1.98058	3.3322	0.308974	0.159464	0.0277412	0.0370039	574.756	2823.11	1.53499	1.96405	21.4479	127.358	301.514	5000
1.63301	3.65814	0.357841	0.13988	0.0263596	0.0294529	349.053	2531.76	1.63286	1.75153	18.3842	104.653	447.048	5000
1.40826	3.38093	0.226274	0.218842	0.026996	0.0472411	278.529	1544.4	1.6682	1.21274	19.2638	91.5657	449.458	4582.61
1.59652	4.24702	0.167989	0.250886	0.0289034	0.0474796	366.083	1492.16	1.77367	1.68736	20.3391	83.006	326.142	5000
2.33552	5	0.20605	0.191773	0.0284696	0.0414023	366.343	1120.84	1.4773	1.70495	26.3365	86.6166	508.695	5000
1.53109	4.99311	0.189287	0.167979	0.0168863	0.0359972	1416.69	992.373	1.58734	2.15744	39.4783	70.6659	609.039	3726.23
2.11643	4.44214	0.225224	0.14162	0.0136237	0.0277234	832.688	932.607	1.51329	1.77905	29.1186	74.2876	573.552	3912.17
2.24905	4.34954	0.241392	0.139676	0.0184878	0.0230058	800.969	965.095	1.69481	1.62117	32.2961	96.8925	620.278	4078.61
1.70953	3.55719	0.223751	0.136973	0.0183384	0.0195755	992.826	758.057	1.53919	1.28357	34.5843	83.4795	601.304	4396.54
2.44384	3.08788	0.214268	0.19277	0.017728	0.0165604	3002.8	1000.4	1.27678	1.16363	56.4254	72.87	674.861	3770.02
3.19873	3.33718	0.183442	0.222379	0.0130754	0.0139869	2036.29	1064.98	1.50255	0.723067	57.4187	62.4482	882.574	3897.06
1.99146	3.72865	0.225342	0.248491	0.0137091	0.0134025	3084.44	1038.7	2.45308	0.709704	37.0153	82.2668	355.258	3432.26
2.62597	4.00217	0.286974	0.226679	0.0144693	0.0201592	4241.53	1025.96	1.69227	0.676407	50.3882	97.4304	387.199	4058.21
2.3909	5	0.322502	0.263426	0.0160614	0.0162985	5000	1535.31	1.47435	0.961543	53.9976	76.0972	447.318	3634.46
2.8319	5	0.291448	0.421318	0.0157694	0.0168978	4950.16	1918.77	1.21089	1.2345	56.7268	64.6028	454.756	3609.06
3.201	3.86607	0.204324	0.476928	0.0140475	0.0104738	3646.68	947.636	1.30197	1.32565	64.6368	46.726	608.353	4406.55
5	2.85072	0.21008	0.793123	0.0142963	0.00639187	2967.85	1451.39	1.26559	1.78968	69.2976	53.9528	462.287	5000
5	2.44362	0.259722	1.01024	0.0175273	0.00664108	2966.83	1282.6	1.50622	2.63461	64.8851	46.2165	500.098	3620.14
5	2.87544	0.248229	0.619411	0.0153395	0.005	3804.24	1390.08	1.70964	0.967291	60.5207	46.422	353.756	2972.72
5	2.44041	0.271971	0.798085	0.0120188	0.005	3680.78	856.711	1.26781	1.2116	59.5413	27.1295	318.044	2899.35
5	2.14734	0.35791	0.362282	0.00890804	0.00580709	4170.63	1384.01	1.58499	1.54257	60.4759	43.1283	423.999	3275.17
5	1.94222	0.369154	0.365683	0.00696537	0.00626472	4673.75	1673.27	1.78464	1.03958	54.6098	45.9498	426.053	2695.92
5	1.45516	0.28475	0.265897	0.00566719	0.00901314	3978.43	1267.47	1.81207	1.00311	53.2921	42.2787	373.718	2741.16
4.33427	1.5017	0.304531	0.285675	0.00769993	0.00738481	3292.85	1540.14	1.30259	1.42475	56.4303	36.8718	548.848	2561.5
5	1.54544	0.287579	0.281243	0.00769756	0.00588429	2928.49	1669.89	1.67749	1.68207	49.6689	37.4864	564.898	2195.34
3.58285	2.28498	0.316407	0.282902	0.0069935	0.00767903	3108.95	1348.54	1.82668	2.14869	55.2284	34.8982	662.976	1677.97
3.86824	1.66575	0.252414	0.269569	0.005	0.005296	2585.2	1208.4	2.1472	1.8883	57.7316	31.9117	786.887	1640.37
4.19545	2.08392	0.246033	0.232949	0.00524226	0.005	2657.01	952.542	1.77146	1.81567	73.514	28.2651	1222.41	1228.24
4.39416	1.89253	0.198861	0.24008	0.005	0.005	3108.88	1023.24	1.54784	2.01905	84.5009	27.2893	1082.44	1248.38
4.28136	1.60212	0.180427	0.298123	0.005	0.005	3299.07	1090.05	2.00947	1.95542	90.0635	31.3845	1327.18	1019.46
5	2.14296	0.124981	0.319782	0.005	0.00519123	3822.85	1373.79	1.41477	1.66057	119.076	35.6478	1289.31	1137.08
4.03728	2.76119	0.274716	0.43019	0.00687958	0.00586246	3478.04	1175.86	1.54276	1.27236	76.3263	31.9144	1101.67	1079.81
3.53429	2.60427	0.267879	0.553604	0.00818726	0.00702049	3646.16	1305.18	2.2554	1.55394	61.6834	31.6491	1501.37	927.543
1.75483	3.94392	0.281928	0.790261	0.00984564	0.00629128	2663.69	993.791	1.24512	1.59511	56.5583	33.1122	1784.02	966.16
2.42828	2.11307	0.729798	0.852643	0.00988903	0.00593191	3371.69	1416.94	1.12862	1.3195	60.2464	33.0541	1580.26	877.377
2.87296	2.95204	0.67001	0.932772	0.00879214	0.00718465	3506.17	1341.27	0.957919	1.20307	50.4633	32.0108	1353.72	862.612
2.8987	2.04261	0.639243	0.979512	0.00764739	0.00851447	3846.88	1233.95	1.49238	1.34313	55.2631	34.6165	1001.78	1129.65
3.16155	1.73997	0.560259	0.824117	0.00720149	0.00803806	4921.23	1071.47	1.27149	1.23267	74.931	26.995	1378.45	1185.23
3.82771	1.32896	0.560993	0.583478	0.00987405	0.00838242	3444.5	1112.64	0.908494	1.45769	84.8008	35.8358	1862.77	2097.53
2.64757	1.02962	0.601785	0.266407	0.00745202	0.0149842	3510.02	763.794	0.762202	1.07401	72.1493	28.1503	2260.99	1405.25
2.16631	0.891801	0.520835	0.313667	0.00958639	0.0141661	5000	593.142	0.677956	1.42642	76.6698	24.7981	1301.78	1701.94
2.37711	0.796002	0.596301	0.291989	0.0114612	0.0167825	5000	790.164	0.565256	1.05383	82.0706	29.7136	1490.95	1709.41
2.64181	0.871316	0.632418	0.28165	0.0114355	0.0119524	5000	835.146	0.642113	1.09329	83.8477	32.0944	1447.54	2227.67
2.80728	1.04842	0.678147	0.322215	0.012676	0.023452	5000	862.682	0.582318	2.00098	63.0232	37.2965	1433.38	2536.13
1.81766	1.50959	0.582192	0.349955	0.0125669	0.0219923	5000	723.756	0.476646	1.65465	59.0827	37.9404	1498.29	2717.47
2.04966	1.3241	0.488401	0.356278	0.00811756	0.0271566	4765.99	1194.85	0.628503	1.7341	76.536	31.5171	1405.97	2517.28
2.76678	1.23414	0.361498	0.41692	0.00785124	0.0265904	4055.48	1498.34	0.501151	1.60056	95.8329	45.4734	1672.9	2387.37
3.08363	1.94631	0.325653	0.405546	0.00901812	0.023199	3863.39	2207.16	0.617297	2.50915	80.903	61.3944	1528.98	2332.34
2.7983	1.3587	0.3857	0.300988	0.00632572	0.0418691	5000	1620.68	0.65823	1.90046	92.8667	45.6166	1340.11	2000.76
2.75994	1.80978	0.316507	0.327543	0.00646999	0.0288566	3177.36	1335.32	0.659034	1.29811	72.7691	50.2802	1915.31	2277.64
2.49018	2.36875	0.397936	0.338253	0.005	0.0440849	2388.33	1786.42	0.434144	1.41013	68.1558	64.5525	1818.81	4930.15
2.24957	2.91056	0.418917	0.301808	0.00531669	0.0374161	2926.53	1459.21	0.393671	1.58524	66.4136	66.6819	1912.84	5000
2.83119	3.09305	0.34589	0.331087	0.00545228	0.0408136	4129.11	2017.97	0.402732	1.3535	66.9982	76.7156	1464.64	2966.15
2.37241	2.82475	0.335822	0.328238	0.00546972	0.0352587	4927.87	1488.4	0.550742	1.70856	85.9322	63.2577	1346.37	4155.54
2.86698	3.31554	0.191933	0.216337	0.00513277	0.027508	2799.5	1325.92	0.439016	1.39182	67.7801	62.4489	597.801	2703.84
5	1.47445	0.210643	0.271191	0.00678112	0.0221179	2750.23	1381.21	0.778681	3.86865	93.6273	35.7815	914.166	3341.09
4.38179	1.58328	0.205468	0.314384	0.00535524	0.0218104	2517.53	1867.06	1.01865	3.09145	68.2719	41.7482	851.07	3118.21
5	2.00849	0.237541	0.339033	0.00607274	0.0258577	1679.58	1751.43	1.38733	2.71274	65.4346	42.5142	1047.27	2069.99
5	1.91144	0.133111	1.28695	0.00557626	0.010679	1795.75	861.444	2.26666	1.19131	71.9567	39.1053	1060.28	3386.27
1.31766	2.18542	0.136181	1.49818	0.00563304	0.011538	2791.89	577.091	2.03526	1.54354	73.3796	32.8276	3304.28	3248.29
1.35608	1.20541	0.0953973	1.71206	0.005	0.0150353	1743.11	763.375	2.38046	1.17122	83.9956	34.8966	3959.91	3260.25
1.2477	5	0.147789	2.41583	0.00699384	0.0106238	2298.89	653.67	1.47418	0.657017	71.5151	35.6089	3698.27	1191.37
1.66848	2.733	0.193656	1.65575	0.0080774	0.00667289	1297.74	710.454	0.905759	1.59433	61.8425	29.2906	3327.37	1603.66
1.18781	2.40658	0.197804	0.767623	0.0221141	0.00950226	507.449	702.607	0.5643	2.33152	56.8938	28.1156	5000	3797.15
0.709551	2.4397	0.247308	0.941606	0.0119778	0.00810672	572.86	439.871	0.0777976	3.07331	55.1818	30.0598	4839.76	3584.56
0.595866	3.86827	0.374856	1.10146	0.00717739	0.00847921	572.281	339.276	0.0668245	2.29888	33.0531	25.2257	2103.66	2373.05
0.378601	3.07204	0.413967	1.98479	0.005	0.0131733	574.683	340.692	0.131561	3.1646	22.6475	27.5037	2057.9	2855.76
0.27485	2.58973	0.493176	2.22077	0.00676052	0.0139859	377.331	354.563	0.128554	2.40836	19.3221	26.05	2346.3	3316.7
0.317299	3.12187	0.396271	2.18368	0.0085588	0.0169427	527.007	537.539	0.162848	5.1002	22.9808	29.5682	2109.45	3627.7
0.42986	3.40609	0.542487	2.10537	0.0098744	0.0117517	944.429	933.235	0.20517	4.4699	28.5666	33.4629	2450.08	3227.59
0.4143	2.35401	0.535314	3.38432	0.00745221	0.00531512	836.714	634.877	0.246119	3.84179	31.0916	27.4927	3271.28	4592.31
0.345497	3.02996	0.547913	4.12487	0.00612322	0.0104381	1018.74	662.688	0.293145	3.09216	21.6944	33.6631	4232.34	5000
0.336463	3.41461	0.370156	3.37767	0.00669835	0.0159778	537.997	307.605	0.808041	2.03236	24.0158	32.1424	5000	3860.54
0.35272	5	0.318718	2.15966	0.00967791	0.0155091	291.124	308.568	1.18985	3.12851	17.4997	33.5119	4401.12	4620.49
0.289787	5	0.316198	1.39494	0.010548	0.0120885	302.202	379.862	0.951379	3.57384	18.8779	28.5545	3583.17	5000
0.246967	3.43003	0.279263	1.7235	0.00899337	0.00969496	336.587	608.815	0.884725	3.76676	18.3349	35.8046	3847.35	5000
0.270179	4.15047	0.36395	1.47976	0.00740161	0.00862746	382.544	417.493	0.958534	4.74009	18.1403	29.3051	4268.39	5000
0.27816	2.75855	0.524437	5	0.00686163	0.00670249	435.664	2388.6	0.585436	6.65002	18.1834	44.0015	4238.7	5000
0.205835	4.80001	0.556523	2.66568	0.00594038	0.00843227	425.005	3480.74	0.467649	8.77578	19.9201	55.6377	5000	4240.69
0.168901	4.33937	0.552248	0.530131	0.005	0.00644487	362.83	2657.79	0.379823	4.63281	19.557	53.3888	4252.95	4375.05
0.214105	5	0.384705	0.463539	0.00591404	0.005	241.53	4268.96	0.665718	6.7547	19.8403	60.3113	3511.65	2964.32
0.25908	4.68585	0.441665	0.53392	0.00658171	0.00605481	185.964	3370.68	0.381209	10.1163	15.4104	68.2191	3920.6	2478.08
0.298285	3.33504	0.506728	0.223018	0.00643169	0.00537398	204.543	3429.23	0.429308	4.62141	17.6518	75.7334	2629.76	1837.85
0.195624	3.35796	0.621659	0.193856	0.005	0.00589308	249.432	3840	0.403261	2.87358	18.9058	86.1184	3613.28	2021.03
0.182844	2.95669	0.516662	0.267713	0.005	0.00543569	337.277	5000	0.627468	1.85389	19.1474	85.4407	3079.12	1923.55
0.155869	3.30391	0.557709	0.267772	0.00506907	0.00593393	295.418	3669.38	0.620646	1.06826	17.6001	95.1992	4098.14	2094.09
0.187918	2.19166	0.581147	0.184581	0.00571851	0.00592786	250.867	3576.01	0.77369	1.38853	15.2711	81.3308	4079.48	2544.66
0.205033	1.64213	0.494429	0.24607	0.00692684	0.00518475	261.369	4667.08	0.870092	1.24199	14.3764	84.1175	3381.99	2753.53
0.332805	1.88832	0.602127	0.349858	0.00627808	0.00674608	265.074	4371.61	0.718061	0.815324	13.5407	74.7017	4347.45	2862.84
0.270523	2.3689	0.654116	0.274787	0.00597515	0.005	235.427	5000	0.562355	0.928903	15.9869	74.6164	4448.86	2579.43
0.423109	1.81209	0.499894	0.293559	0.0055216	0.005	270.933	4284.16	0.647773	1.0528	18.4747	63.9896	4171.04	3326.57
0.475584	2.21276	0.421152	0.314766	0.00642671	0.005	299.059	3732.88	0.531148	1.08235	16.9997	81.7273	5000	3463.97
0.575622	2.32882	0.528175	0.250231	0.00808501	0.00615554	276.551	3524.31	0.418339	1.04441	18.6914	75.5115	4547.2	3503.34
0.563009	2.82648	0.448296	0.242613	0.0100436	0.0168047	256.1	3348.58	0.294372	1.65014	28.0626	88.6079	4927.3	3831.86
0.524404	3.04021	0.460813	0.278725	0.0115984	0.0210157	317.936	3062.7	0.258011	1.86631	32.6189	86.3931	5000	3493.74
0.555414	2.48696	0.395271	0.225412	0.0100382	0.0145346	328.569	4083.3	0.241504	1.66288	38.0649	89.3095	5000	2986.08
0.672837	3.29236	0.467409	0.258521	0.0101264	0.0105821	357.63	3584.74	0.222156	1.32835	35.2909	82.6198	3569.25	4377.49
0.666092	4.49872	0.532692	0.260585	0.0119682	0.011844	373.423	2972.29	0.224204	1.41148	30.7856	95.4793	4135.62	5000
0.656834	4.92029	0.459196	0.188002	0.0118592	0.00998213	417.525	3488.49	0.207279	1.6657	31.957	112.491	3566.15	4529.14
0.489824	4.78017	0.743893	0.159235	0.0110567	0.0113106	320.623	4085.12	0.220949	1.7122	24.7305	106.414	5000	3140.72
0.45237	4.2314	0.712619	0.146779	0.0126828	0.0140605	376.795	2953.84	0.260017	1.63066	17.1286	114.842	4438.17	4085.53
0.471314	4.67069	0.837502	0.227712	0.0117172	0.0152014	343.815	2621.62	0.488179	1.31214	14.0908	111.558	4993.15	5000
0.520637	5	1.08636	0.156605	0.0114578	0.0161183	252.743	2345.99	0.529414	1.56068	14.7305	126.368	3958.68	4495.6
0.59151	4.31373	0.714548	0.138893	0.01564	0.0213741	437.08	2777.15	0.24075	1.72883	20.3863	106.104	4147.15	3268.72
0.677738	4.45166	0.650672	0.197871	0.0203317	0.0155634	362.268	2889.89	0.1701	2.24878	26.3833	92.6787	2612.81	4050.01
0.67319	4.35129	0.934223	0.210709	0.0317817	0.0208864	452.849	3226.59	0.129426	2.28243	27.5695	90.0869	2603.95	4078.01
0.814163	5	0.991102	0.249001	0.0248399	0.0299669	498.242	3450.39	0.11225	1.88881	29.0658	81.9507	2480.13	2709.01
0.916522	4.72812	0.995922	0.282732	0.0219982	0.0271655	456.241	2982.01	0.0963392	1.90004	34.6892	86.888	2381.07	2388.05
1.20569	5	1.23497	0.190434	0.0211665	0.0117521	461.359	2285.51	0.146445	3.50784	40.7924	79.0419	3700.85	2752.48
1.1451	4.98532	1.04275	0.224801	0.0183523	0.0139584	364.674	1529.71	0.159646	2.94723	36.906	74.6477	3299.71	3342.74
1.29789	3.84293	1.61147	0.196542	0.010649	0.0144104	380.287	1597.59	0.177079	2.80648	26.1421	77.088	3299.27	3834.54
1.2536	4.28088	1.47687	0.455422	0.00982214	0.0176007	529.666	1847.44	0.143309	4.82998	29.3143	54.6525	4230.23	4294.62
1.70603	3.95998	1.37969	0.463512	0.0116505	0.0132072	516.765	3333.35	0.103915	2.64947	31.2081	56.6893	3972.84	2234.44
1.08075	3.31468	0.744096	0.261566	0.00523064	0.0139458	535.293	3722.8	0.107005	2.26524	30.224	75.7442	2443.61	1885.23
1.11296	2.37685	0.795945	0.49755	0.005	0.0100342	439.646	4742.92	0.105994	1.97852	28.566	58.9974	2069.34	1129.19
0.852314	2.57565	1.74558	0.348364	0.0076486	0.0184403	427.686	4301.7	0.0674672	1.6929	17.4956	53.1682	1726.03	1116.78
0.685016	4.67479	1.95024	0.25377	0.00793354	0.0106703	347.221	4482.72	0.0701518	1.16998	13.889	71.0486	2070.52	1173.21
0.531089	4.43074	1.9024	0.291941	0.00839775	0.0126381	304.859	5000	0.0677973	1.12851	12.8217	81.9132	1682.88	1180.2
0.535963	4.51174	1.46363	0.308996	0.00627031	0.016285	292.362	4553.6	0.0756485	1.20601	16.6963	73.9123	1456.03	1279.75
0.548385	3.44828	1.5221	0.263462	0.00759017	0.0160903	306.801	4519.15	0.0648199	1.20267	17.4099	69.0614	1515.35	1061.09
0.585283	4.34103	1.76729	0.254061	0.00664741	0.0190626	444.256	5000	0.0548608	1.27493	20.7441	85.3326	1568.41	983.022
0.555013	5	1.90264	0.243325	0.00700582	0.0190594	552.629	5000	0.0789269	1.38483	20.0374	85.6365	1583.66	923.444
0.602894	3.28095	2.56699	0.220806	0.00659243	0.016893	585.002	4646.22	0.0998044	1.33453	14.7555	65.176	1627.46	908.96
0.505439	4.71113	3.13746	0.269016	0.00773641	0.0222724	810.384	4477.8	0.128622	1.23182	17.1748	76.5724	2134.41	1134.14
0.391847	3.35626	2.78804	0.285881	0.00882325	0.0245881	602.743	4404.95	0.189067	1.18021	15.1309	75.3934	1776.21	1799.87
0.355686	3.4412	3.05407	0.272924	0.00765537	0.0282168	576.233	3286.58	0.169741	0.97727	13.9876	76.8253	1130.9	2223.85
0.338364	2.83313	3.40846	0.210011	0.00631449	0.0214089	686.382	3192.07	0.125536	1.02865	12.8213	79.8828	1303.89	1731.77
0.496706	3.38844	3.63704	0.196015	0.00618348	0.0149407	602.9	3116.94	0.109607	1.47016	15.5772	70.6414	1460.18	1183.7
0.344934	5	4.55952	0.249231	0.00675494	0.0151808	598.513	3031.33	0.141934	1.66253	14.0996	67.5468	1433.71	1220.99
0.314735	5	4.45054	0.309368	0.00787627	0.012089	885.83	2470.01	0.168418	1.44484	15.2384	66.2963	1737.82	1059.34
0.41767	5	4.70159	0.246338	0.00766538	0.012128	725.825	2801.76	0.183144	1.47603	17.039	63.4573	1510.91	1252.87
0.46704	5	5	0.245881	0.005	0.0132733	605.593	2210.22	0.16795	1.47755	15.0742	62.6464	1817.2	847.699
0.556782	4.58867	5	0.210674	0.00508511	0.00984674	560.76	2513.86	0.157337	1.50923	14.0785	72.2333	2367.42	1365.88
0.890705	5	5	0.222604	0.00526235	0.0155578	521.442	1743.35	0.10906	0.988789	25.0555	93.0372	2512.32	1613.67
0.962138	5	5	0.173188	0.005	0.0233478	702.113	1430.49	0.103247	1.17923	22.8249	66.2399	2142.31	1534.15
1.39738	5	3.53244	0.197259	0.00764664	0.0237212	657.669	1648.17	0.108099	1.84151	24.9604	89.5831	1674.52	2257.28
1.45231	4.67095	5	0.312311	0.00993238	0.0245079	911.623	1937.12	0.0860826	1.82623	33.146	67.1388	1909.52	3000.24
1.3609	3.98699	5	0.30481	0.00841743	0.0281866	825.356	1718.03	0.0498245	1.68942	33.5384	71.0553	2380.7	2728.58
1.75147	3.11332	5	0.343668	0.00581665	0.0421703	885.704	1527.74	0.0526895	1.97268	34.7272	57.0391	3267.08	3779.77
1.72813	2.60314	5	0.241912	0.005	0.0447669	836.649	1113.22	0.0592474	1.86328	32.6208	61.2674	3160	4490.38
1.71706	2.20678	4.12601	0.263142	0.00500416	0.0533144	1242.95	1269.89	0.0740834	2.15616	39.4586	63.628	4533.86	4406.94
2.04205	2.05071	5	0.2843	0.005	0.0505358	1207.93	1939.78	0.100977	2.79098	38.2323	55.3956	3724.17	5000
1.67366	1.73498	4.0114	0.400741	0.00545673	0.0620233	1205.78	1202.22	0.0974628	4.09692	43.6334	41.5714	3866.78	3158.49
1.42283	1.30344	3.28279	0.370034	0.005	0.0727926	994.184	967.097	0.122338	3.22298	43.2626	49.9517	3311.75	4570.87
2.02836	1.13055	3.09716	0.563746	0.00619506	0.0553882	1024.34	725.541	0.102281	2.6566	39.2444	33.0422	2712.99	4573.64
2.47425	2.68761	3.09248	0.688849	0.005	0.0129154	1319.04	542.193	0.14553	4.37999	42.0883	33.3285	1884.02	3525.19
2.49191	5	2.65175	0.447529	0.005	0.0160766	1488.25	282.422	0.165959	4.5223	48.0735	37.296	1841.44	4975.39
2.86071	5	3.01681	0.406906	0.005	0.00579444	1525.97	203.497	0.189809	5.437	45.4613	23.732	1883.16	3787.29
4.35592	4.70587	3.69351	0.390467	0.005	0.00571186	1466.44	175.214	0.163172	4.44666	52.2523	24.1348	2408.05	4168.22
4.4655	3.69075	2.13732	0.343215	0.005	0.00544102	1171.42	209.028	0.218901	4.12158	50.5967	24.2651	3030.25	4408.14
3.79625	3.6899	1.51207	0.161768	0.005	0.005	1396.67	282.776	0.21496	7.49091	60.9035	38.2838	3826.41	3980.62
3.49747	3.4994	1.426	0.144931	0.00515242	0.005	1423.84	273.602	0.197598	8.46129	39.4559	31.0477	4419.86	4344.41
2.83545	2.94724	1.49472	0.162978	0.00636574	0.005	1923.33	321.338	0.26622	7.83	41.0074	29.5955	5000	4934.68
2.26168	3.15232	2.03323	0.511779	0.005	0.005	2235.18	1558.94	0.313598	7.73338	38.7721	51.5045	5000	5000
2.23877	4.24632	1.60298	0.578866	0.00506958	0.00593017	2402.94	2112.82	0.263891	4.6146	40.139	44.9512	5000	4148.17
2.07386	4.25331	1.67195	0.383824	0.00660432	0.00539581	2303.14	2565.51	0.159101	4.56819	47.6784	55.3522	5000	3162.66
2.33843	3.53159	1.59262	0.422237	0.00678224	0.00754869	1993.84	1918.45	0.218854	5.68705	75.0489	55.0175	5000	2412.76
2.171	2.84068	1.64979	0.580725	0.00648205	0.00741145	2048.97	1247.68	0.227524	8.58431	76.1827	31.1861	5000	1027.65
1.662	2.5298	1.74363	0.631123	0.005	0.00654162	2569.69	1434.61	0.224672	6.61885	60.9646	32.266	5000	1024.07
2.15255	2.16246	1.71886	0.540254	0.005	0.00623785	1742.42	1483.95	0.204066	5.40656	52.6715	31.3987	5000	1065.34
2.37249	2.20446	1.58217	0.509365	0.005	0.005	1462.63	1387.26	0.219841	5.37078	61.4116	32.5534	5000	1423.97
1.91705	1.66351	2.43361	0.344646	0.005	0.005	1753.71	1832.66	0.175995	7.44452	59.6782	34.4449	5000	1541.33
2.11695	1.48842	2.29459	0.249041	0.005	0.00577047	1401.85	2533.67	0.225583	4.1048	52.7505	41.0018	3632.75	1141.74
2.25207	1.76338	2.00205	0.341766	0.005	0.005	841.612	1776.39	0.238474	3.69967	53.3032	35.3817	4435.85	1205.57
2.32517	2.69899	2.94629	0.640709	0.00572509	0.0121936	757.236	3142.54	0.270043	10.1997	42.6042	51.2837	2734.21	3896.31
2.09795	2.23352	4.01954	0.410795	0.005	0.013769	697.063	2160.27	0.214682	10.3028	39.0901	46.3906	2731.48	5000
1.66146	1.83026	3.15888	0.145637	0.005	0.014928	770.589	1448.03	0.195178	8.08533	38.319	42.3996	2844.77	3960.71
1.72065	2.36764	2.68881	0.129001	0.00591224	0.016344	533.014	711.445	0.158218	7.09155	36.9247	43.8479	2770.74	2713.56
1.41782	2.95198	2.87574	0.1626	0.00518028	0.0119877	467.393	909.205	0.123852	4.76714	23.6124	46.8744	2480.86	2084.01
1.02942	2.97255	2.89376	0.156363	0.00512957	0.00961643	573.683	1038.51	0.115047	5.76142	23.2337	46.4089	2287.97	1563.95
1.40289	2.8929	3.75165	0.145993	0.005	0.00952645	496.66	1209.69	0.109844	4.47369	26.0035	42.8979	2716.7	1521.93
1.14287	2.80224	4.60117	0.117774	0.00529017	0.00723996	469.108	1131.15	0.085016	4.64888	24.6771	46.4631	3721.95	2172.73
1.05792	3.44017	5	0.111081	0.00608952	0.00707954	400.642	1426.54	0.0748342	4.52639	23.9277	54.2049	3523.71	1709.48
1.07225	2.94759	5	0.081274	0.00683765	0.00929351	377.852	1366.49	0.105564	7.19145	22.0569	49.847	4013.11	1377.85
1.1251	2.37676	5	0.0692193	0.00590784	0.0131525	486.558	1387.12	0.088522	9.38583	17.8807	39.5296	4964.05	1102.44
1.15728	2.00569	4.2478	0.0695273	0.00968218	0.00986753	460.703	1781.31	0.085125	9.16955	27.7685	47.869	5000	1099.28
0.828324	4.13482	4.73694	0.0929414	0.00701482	0.0135008	585.547	1800.21	0.0884002	9.11041	28.2728	56.6613	4331.41	1622.9
0.872745	1.82573	5	0.0349424	0.00680456	0.026252	657.133	1442.06	0.0695182	21.3641	29.8515	45.8553	3584.72	1610.05
0.56676	0.944609	4.7369	0.0316413	0.00940639	0.0452742	608.339	560.967	0.0816969	18.1025	22.6849	30.677	2103.06	2179.93
0.646398	0.619527	4.59663	0.0385206	0.00623344	0.0347051	670.587	775.364	0.102857	15.4992	21.8096	27.1852	1836.69	1890.79
0.636663	1.4367	3.55784	0.0307324	0.00570242	0.0825956	793.014	765.641	0.146251	33.5293	17.3361	33.499	1921.95	2164.17
0.631011	1.71822	2.50856	0.0291604	0.00516837	0.0513092	755.9	849.912	0.105127	42.7434	16.6014	37.7257	1517.67	1783.94
0.586306	1.24837	3.32216	0.0393785	0.005	0.0542025	822.3	1057.19	0.119311	53.1737	19.3204	28.1027	1616.78	1513.07
0.49608	0.242515	2.82543	0.0372004	0.005	0.0142028	744.76	3388.22	0.120208	32.6997	18.9007	17.964	2057.86	388.884
0.378892	0.356675	3.8443	0.0304421	0.00635632	0.00919989	933.103	3782.14	0.165233	44.0517	18.43	21.3094	3476.84	538.857
0.391123	0.59477	3.93819	0.14287	0.0065626	0.0092437	1077.97	1194.99	0.164611	114.988	18.22	19.1305	3883.81	4876.81
0.502433	3.79129	3.65303	0.458794	0.00665807	0.00702275	938.577	1882.94	0.215137	27.6114	18.4779	42.4417	3199.99	5000
0.631972	1.25923	3.38292	0.0363946	0.00713281	0.00682011	1321.85	1242.3	0.239643	19.8097	23.4896	30.3722	2409.52	978.563
0.459454	0.371376	2.64029	0.0476717	0.00760065	0.00666181	980.258	1940.49	0.300035	16.2907	25.6896	25.9876	2272.97	984.192
0.645517	0.211754	1.8727	0.0441707	0.0104004	0.0117879	1056.86	1519.29	0.360791	14.1824	28.2453	16.8754	3028.82	689.09
0.718733	0.192418	2.36756	0.0522995	0.00722271	0.0110882	981.95	1474.19	0.366486	13.8148	33.4725	16.7362	3304.59	923.469
0.671276	0.194241	2.15492	0.0408876	0.00867411	0.00866023	975.662	1221.86	0.331194	11.8886	33.2248	21.8275	3344.12	1342.62
0.620944	0.195351	2.19658	0.0529102	0.00690896	0.0111298	1020.49	1508.44	0.373995	12.2609	25.8369	17.9125	3547.57	1046.79
0.73038	0.278421	2.45278	0.0519973	0.00675494	0.0161647	1104.19	2308.33	0.408252	13.362	21.3326	19.3766	2646.45	579.768
0.634928	0.210746	2.78486	0.0391607	0.00505499	0.0140929	549.27	1936.44	0.340976	12.0861	23.8476	22.7846	3061.23	1056.66
0.623402	0.150011	2.38238	0.0409574	0.00500303	0.0110243	580.846	2696.04	0.374757	13.8596	23.498	23.0617	4215.07	1402.79
0.59199	0.168002	2.84986	0.0508499	0.005	0.00976059	702.656	2792.88	0.30898	15.9754	30.3383	22.892	4974.89	1603.02
0.695627	0.193598	2.96965	0.0431394	0.005	0.008693	700.795	2088	0.264473	11.1327	25.0358	23.1165	4795.67	1217.11
0.467301	0.174518	3.2358	0.0441817	0.005	0.00884405	517.588	1497.57	0.296263	9.49968	19.5065	27.6186	5000	2021.9
0.60226	0.184977	3.52887	0.0422176	0.005	0.00898715	643.214	1436.09	0.222485	9.59498	21.4522	27.2313	5000	2217.61
0.836993	0.190075	4.26773	0.0458987	0.0051946	0.0104207	672.461	1097.95	0.225228	14.074	28.2585	23.4279	5000	2568.53
0.785594	0.20492	5	0.0467595	0.00614035	0.0186357	700.447	1207.56	0.262261	12.8332	20.6499	26.8752	5000	2808.76
0.93504	0.190205	5	0.0602879	0.00585382	0.0155545	727.029	1501.38	0.282473	21.4614	28.1908	23.0818	4185.16	4099.44
1.12587	0.13564	4.4104	0.0604646	0.005	0.0115299	707.909	1602.84	0.231028	16.8361	26.5036	25.6818	4939.05	4594.83
0.88183	0.107059	3.99362	0.0577949	0.005	0.0123584	688.435	1561.16	0.192989	18.4681	29.5511	23.0665	4720.99	4768.96
0.788752	0.105911	5	0.037947	0.00533852	0.014276	1044.9	1373.84	0.203828	19.9066	23.2979	23.4932	5000	4501.96
0.897654	0.0746553	4.82222	0.0667061	0.005	0.0131891	935.232	1206.02	0.167382	18.1802	21.6445	15.9224	3200.5	3843.1
1.15888	0.0723204	2.91074	0.0774899	0.0059776	0.0160799	875.501	902.161	0.173794	12.1112	27.2444	13.0879	4051.41	3049.25
1.15495	0.0745191	2.49108	0.0990711	0.005	0.018287	797.318	958.64	0.153902	13.2821	20.9858	11.9079	5000	2985.75
1.13431	0.0737487	2.78189	0.121087	0.00567359	0.0169551	575.693	868.431	0.274466	14.0577	19.3191	13.6523	5000	2888.79
1.12264	0.0395063	3.02124	0.103562	0.0059431	0.0231693	574.082	780.692	0.287604	13.1953	18.5095	11.1744	5000	2853.48
0.995443	0.0417602	2.78291	0.116143	0.00793295	0.0208892	478.052	555.787	0.519742	8.77701	22.1351	8.46263	3926.32	2046.11
0.691553	0.0596124	2.50222	0.128435	0.00885256	0.0254643	414.292	567.929	0.493624	19.6915	21.9772	8.17097	3726.04	2160.77
0.789024	0.0681682	2.73542	0.144041	0.0100256	0.0105479	460.167	268.335	0.332879	11.6296	22.3726	5.66919	3467.73	1574.97
1.19633	0.0652624	3.29046	0.221945	0.0112073	0.00575326	436.114	278.412	0.468933	10.3061	21.8815	5.14351	3713.22	1757.96
2.02492	0.149918	3.74458	0.176792	0.0103165	0.005	450.69	167.631	0.430558	11.1031	28.4597	6.54175	3414.98	1753.86
2.36475	0.215845	2.15572	0.115787	0.0091555	0.00970003	397.895	256.082	0.557773	18.641	29.405	8.43196	1802.08	1879.16
2.30691	0.23671	1.88526	0.116525	0.00838134	0.00530239	367.626	187.894	0.57434	11.4295	24.434	12.4245	2293.54	3799.69
2.64831	0.156772	1.54812	0.1019	0.0091608	0.00536813	351.628	205.187	0.461446	8.81722	24.6511	12.4409	2029.9	4200.07
2.76481	0.149075	2.2024	0.113221	0.00998732	0.00649375	278.263	299.582	0.460109	7.52726	20.3465	12.4699	2203.92	3572.02
2.81008	0.123543	1.89372	0.108079	0.0192029	0.00919764	337.814	148.58	0.247655	4.79312	34.1986	12.3612	1960.81	4779.25
2.75081	0.132635	1.88361	0.107671	0.0189503	0.00641843	372.453	99.898	0.296303	3.86524	35.8784	12.3408	2382.41	5000
2.96602	0.152044	1.17848	0.153335	0.0192301	0.00812422	500.524	117.773	0.293848	1.75588	30.3463	11.1178	2224.17	3318.74
2.95452	0.152825	1.71856	0.132569	0.0128412	0.0102978	286.893	122.688	0.345117	1.86899	26.7597	11.3521	2077.43	3679.28
4.03885	0.11076	2.16177	0.118076	0.0108183	0.0110042	238.363	124.097	0.26987	1.6202	26.156	12.0852	1689.36	3713.8
4.10978	0.110299	1.7621	0.127506	0.0109295	0.0100434	255.25	109.177	0.258413	1.40202	28.2384	11.1848	1005.91	3396.32
3.63107	0.0777599	2.16208	0.0966282	0.012034	0.00645666	214.401	132.107	0.249631	1.51661	24.3771	11.6645	1065.26	3071.55
3.79017	0.0746578	3.25424	0.104602	0.0127479	0.00773198	266.961	136.649	0.174188	1.05154	22.6408	11.7461	1132.22	3247.4
3.25901	0.0898221	2.6942	0.0882339	0.0182766	0.00737237	263.607	93.8472	0.164392	1.00638	26.8497	11.4664	1178.4	3470.33
2.24041	0.112466	1.63752	0.120036	0.0178472	0.00647316	247.599	85.5135	0.181476	1.4113	24.634	10.4951	1193.73	3291.49
2.86536	0.101899	1.65352	0.134087	0.0171794	0.00976407	315.327	81.9967	0.16368	1.07197	29.1412	10.0396	1179.24	2891.12
3.04602	0.136227	0.724997	0.125654	0.0156042	0.00920771	191.996	87.7818	0.17092	1.08429	23.724	10.3984	856.211	2398.9
2.4071	0.134014	0.799978	0.169953	0.0149814	0.00825579	249.488	80.7463	0.182821	1.61768	27.8308	11.5134	1291.1	4927.5
2.35832	0.147261	0.609402	0.215133	0.0141788	0.0106869	165.855	72.3349	0.139302	1.38009	29.8689	9.43125	1334.67	4805.95
3.45108	0.0914166	0.647352	0.25097	0.0158554	0.0115618	199.523	51.9516	0.134947	1.63319	32.3682	7.23435	1097.65	3648.96
4.61429	0.111602	0.616677	0.255461	0.0201753	0.0116159	192.186	49.8284	0.115005	1.33046	32.8818	6.216	1057.47	3523.15
5	0.0806861	0.491784	0.177635	0.0175665	0.013135	184.65	49.733	0.123601	1.50357	36.5839	7.48708	1147.96	2815.56
3.39049	0.0766061	0.453097	0.146139	0.0199216	0.0109584	212.482	59.3254	0.147611	1.05477	30.9526	6.97689	1261.75	2478.75
5	0.0740883	0.412525	0.167156	0.0186006	0.0134433	257.424	61.1986	0.319006	1.11962	29.5836	6.63711	689.466	2832.33
2.74744	0.0975497	0.438425	0.211322	0.0155259	0.011358	186.976	59.3438	0.11719	1.05209	29.2516	7.76732	665.168	3807.94
1.85841	0.0962185	0.397034	0.210316	0.0113316	0.0110914	374.227	54.1323	0.0621457	0.980203	30.0522	8.02957	695.448	4581.32
1.97754	0.155173	0.411037	0.304696	0.00808072	0.0111277	592.758	52.4312	0.0554905	0.749556	38.2383	8.66458	861.034	3994.64
2.03794	0.161883	0.313889	0.271459	0.00786096	0.012445	452.009	41.2099	0.0497061	1.07672	37.6436	7.09766	616.056	4367.53
1.46963	0.13558	0.254563	0.194645	0.0295471	0.0134938	2619.27	34.1363	0.48682	0.954226	46.9302	9.07953	387.967	5000
4.75547	0.10578	0.229323	0.166348	0.0259997	0.0190254	1437.3	35.6546	0.436114	0.85314	63.0203	10.519	460.158	5000
3.70008	0.0976151	0.418955	0.165808	0.0182693	0.0213858	1111.97	56.067	0.601018	0.687359	37.2504	10.6038	385.601	5000
3.58839	0.106653	0.355668	0.143571	0.0185195	0.0310677	1185.08	73.3701	0.619571	0.582903	41.0257	11.9574	341.204	5000
5	0.1082	0.287024	0.12786	0.0121534	0.0315348	1510.35	90.2437	0.609134	0.552022	44.03	14.2583	198.247	5000
4.98575	0.122717	0.381197	0.154495	0.0119222	0.0336307	2022.88	126.769	0.372922	0.575138	48.887	15.7698	340.808	4850.41
5	0.135676	0.401202	0.217013	0.0100741	0.0290668	2045.71	125.857	0.357091	0.640888	46.3401	13.0157	294.338	4600.01
5	0.100117	0.518255	0.218434	0.00718644	0.0310982	3038.64	118.072	0.37188	0.562569	63.5538	13.1562	394.088	4086.89
4.41138	0.122545	0.629998	0.218078	0.00772641	0.035915	3144.55	114.571	0.443196	0.806301	49.4694	12.0019	282.303	2933.43
4.24286	0.111377	0.706576	0.17146	0.00668002	0.0302243	4839.34	101.506	0.500965	0.970821	51.2856	9.20459	214.051	2669.78
3.63912	0.101606	0.390664	0.187529	0.01087	0.0311876	2060.32	84.7076	0.164278	0.875887	50.8722	8.74681	246.634	2372.23
3.31199	0.0929746	0.509671	0.227292	0.0105573	0.0290358	2128.01	116.737	0.199385	1.00769	39.8716	8.86853	249.377	2263.12
3.06588	0.129229	0.453369	0.193553	0.00966595	0.0336299	2627.97	91.6835	0.2744	1.05104	44.3933	8.48884	205.259	1886.61
3.11219	0.146889	0.378812	0.187388	0.00504816	0.0406619	3390.03	90.4826	0.347425	1.04127	42.5331	10.1848	161.169	1266.42
3.89663	0.175709	0.431967	0.218153	0.00589157	0.0382495	2903.07	86.3598	0.447974	0.926799	41.0354	8.53996	131.534	760.365
3.35669	0.148251	0.249901	0.219106	0.0165748	0.025394	2640.64	91.8069	0.922032	0.737919	44.5054	8.60602	214.175	713.653
3.68857	0.116307	0.179684	0.157546	0.0163348	0.0258067	3216.57	84.3966	1.06269	1.06328	55.4211	7.46995	230.556	887.611
5	0.10592	0.268333	0.133047	0.00820896	0.0281113	4435.16	85.5308	1.14343	1.46955	63.9233	7.17282	298.911	753.852
4.80684	0.0979738	0.218308	0.123144	0.00995374	0.0216677	4379.53	133.18	1.40927	1.41377	64.7928	8.81462	322.245	710.879
4.79211	0.0913667	0.229701	0.157517	0.00886671	0.0126543	5000	269.685	2.44502	1.61743	62.4982	8.67503	414.987	740.267
5	0.0718266	0.545604	0.151465	0.00975771	0.0130386	3704.25	355.433	1.88831	1.56956	53.8297	8.28859	422.162	724.683
3.57441	0.0579197	0.423359	0.110321	0.00846266	0.0138025	4448.33	319.923	1.87816	2.30438	56.3402	8.18512	567.427	745.201
4.42957	0.0633758	0.415496	0.140918	0.00930614	0.0129715	5000	345.999	2.19443	2.63385	66.9034	8.31404	717.842	809.896
5	0.0596683	0.407639	0.119857	0.0108425	0.00831298	5000	331.28	2.53742	2.10598	68.092	9.2896	852.444	1089.34
5	0.0794722	0.434708	0.112825	0.0121297	0.00684967	5000	476.916	2.39136	1.6758	76.0752	13.7659	858.939	1065.49
4.9663	0.0654804	0.365493	0.0934637	0.0175613	0.00614252	4697.77	659.296	3.00535	1.54157	77.5971	16.0114	1000.62	1155.92
4.81123	0.0722061	0.300032	0.0876873	0.0384084	0.00823342	2147.3	871.097	1.87827	1.89108	63.9915	17.0246	1066.38	1194.52
5	0.06419	0.344478	0.0685656	0.0246346	0.0118798	3745.81	593.795	1.61598	2.23365	76.8048	14.0426	1027.34	1426.15
3.74474	0.0526999	0.244792	0.0646595	0.026632	0.012737	1693.96	517.278	3.03009	1.64837	57.9941	13.9312	1644.96	1448.13
3.27957	0.0505824	0.292576	0.0692317	0.0253086	0.0142649	2056.91	493.955	2.94181	1.86587	56.6868	14.5545	1797.49	1312.68
2.91384	0.0485932	0.291335	0.0798828	0.00900408	0.0140133	5000	622.75	3.89216	1.97598	78.4872	13.3738	2424.88	1440.77
2.22646	0.0457124	0.185099	0.0612018	0.00746484	0.00991171	5000	649.191	1.68138	2.26705	91.319	16.2406	1608.52	1472.28
2.54456	0.0411176	0.184464	0.0717847	0.0117493	0.00912391	5000	793.845	1.60077	2.39064	90.2382	14.2268	1365.33	1508.69
3.08634	0.0338873	0.241087	0.0719257	0.013775	0.00804192	5000	1228.83	0.860768	2.65185	94.6588	14.4997	1463.49	1319.71
4.14928	0.0303622	0.283037	0.0818863	0.0147565	0.00588184	4477.22	1440.51	1.04149	2.09482	109.627	17.4265	1655.97	1509.64
0.656717	0.0409905	0.256772	0.0981132	0.00995722	0.005	4502.05	1438.89	0.425896	2.41015	57.0671	16.0326	1614.32	1816.24
0.369134	0.0342327	0.272894	0.090023	0.00561412	0.00659594	2681.87	1307.67	0.402906	1.72681	47.9503	14.7387	1779.17	1699.25
0.489523	0.0341646	0.400276	0.109106	0.00511264	0.00801894	2969.48	1082.62	0.474532	1.8753	52.7722	12.6491	2441.78	1537.52
0.613526	0.0440136	0.300709	0.169432	0.00552867	0.0074016	4013.23	1696.78	0.477493	3.68485	51.1162	15.8441	1945.91	3147.57
0.75821	0.0460551	0.283487	0.181448	0.00615353	0.00683854	3609.47	1250.09	0.282857	5.55109	74.0744	17.4364	4663.68	5000
0.53523	0.0754706	0.528797	0.134927	0.00769021	0.00906374	5000	1389.13	0.19749	5.50862	51.0161	18.004	3147.35	4856.8
0.470771	0.0838244	0.594556	0.114177	0.00684327	0.00863743	4975.46	914.597	0.191592	3.49207	43.1048	17.4698	3325.31	2983.67
0.37336	0.0636176	0.573152	0.0973735	0.0053069	0.0079847	3254.76	1212.61	0.226268	3.8907	36.1384	18.8098	2731.41	2527.52
0.210865	0.0520602	0.395959	0.125898	0.0100279	0.0101215	4123.31	1289.78	0.275571	4.77827	36.4089	16.0837	4428.56	2665.7
0.209562	0.0680533	0.505045	0.138105	0.0148807	0.00897711	5000	1112.46	0.269531	4.19932	41.2279	13.9985	3210.72	2722.12
0.182784	0.0603937	0.469175	0.110873	0.012264	0.00739615	5000	1163.11	0.27867	3.98613	44.6682	14.7564	3351.77	2223.87
0.123302	0.0726377	0.602914	0.173246	0.0149626	0.00720902	4528.59	1245.5	0.272939	5.11327	45.8777	12.81	4081.97	2688.53
0.155396	0.0801622	0.515222	0.16123	0.0136553	0.00716959	4552.37	1711.63	0.269551	6.69771	41.9853	14.7397	4481.66	2910.71
0.155539	0.222041	0.51256	0.172854	0.0116201	0.005	4356.18	1307.35	0.173871	7.0903	29.2267	20.1277	2907.03	3480.58
0.109049	0.336634	0.547828	0.182273	0.0116851	0.00599528	4221.44	1285.84	0.154479	5.7125	27.3364	19.2409	2474.34	2691.42
0.0949178	0.338591	0.306962	0.209389	0.00905312	0.00650778	4644.69	1230.64	0.181001	6.48813	46.1056	19.6851	2585.01	2837.21
0.0575661	0.342602	0.282456	0.216509	0.00713677	0.00850491	4771.97	1027.76	0.1499	5.77464	30.4672	17.6077	1089.36	2322.26
0.104823	0.256238	0.32955	0.162566	0.00560047	0.0148592	3753.02	1634.78	0.0993082	8.95914	24.459	20.3109	463.505	3131.83
0.120041	0.408885	0.337033	0.146627	0.00612211	0.00984925	3861.82	1807.34	0.076934	7.83144	22.3383	27.9966	325.29	2804.51
0.204646	0.268873	0.287302	0.164239	0.00824976	0.00861693	3150.22	2091.75	0.0714528	6.38089	26.753	22.819	298.124	2680.59
0.151197	0.333215	0.548107	0.139677	0.005	0.00565891	3074.03	2157.88	0.0377723	6.09204	22.9233	31.1969	609.865	2955.19
0.112414	0.304474	0.975782	0.133566	0.00634152	0.005	5000	1831.18	0.0615233	7.42352	19.253	27.6857	314.881	4651.17
0.134614	0.331709	1.21659	0.148496	0.00570273	0.00507645	5000	2178.7	0.0680857	8.3941	17.4347	27.2884	276.61	5000
0.118875	0.297869	1.56682	0.155512	0.005	0.005	3623.1	1802.26	0.0957923	6.78494	13.4704	26.2326	253.018	5000
0.0774694	0.335739	1.61673	0.217524	0.005	0.00998621	2950.35	2211.31	0.0823538	8.73496	10.9782	27.0665	269.99	4313.46
0.0902933	0.23177	1.65273	0.118469	0.005	0.00657982	2781.64	4715.62	0.0842934	8.38844	11.919	35.4028	379.151	1570.18
0.069364	0.304406	2.13837	0.120683	0.005	0.00632306	3363.49	3972.05	0.0891643	8.08853	12.2543	24.5166	424.507	1298.4
0.0880665	0.329933	1.89089	0.0936464	0.00554209	0.00860047	3873.85	4091.33	0.0660678	8.53596	13.8963	28.2333	392.863	1155.27
0.0645918	0.296013	1.74159	0.0804114	0.0055066	0.00591728	3985.81	3652.82	0.0591408	7.96169	12.6098	29.6794	301.079	1029.12
0.0575422	0.313318	2.0642	0.065646	0.00525039	0.00512216	5000	2420.67	0.0423881	6.05048	13.0024	29.2293	369.78	968.425
0.0712309	0.264699	1.66033	0.0510462	0.00624987	0.00584629	3963.23	3341.42	0.0410284	6.0522	13.0062	36.9201	315.341	1187.48
0.101165	0.294401	1.65531	0.0593345	0.00556709	0.00827494	3794.51	3170.1	0.029751	7.05409	15.8308	35.7087	359.089	1221.62
0.123195	0.44437	1.93236	0.0747136	0.006886	0.00579878	5000	2223.11	0.0297323	6.90492	18.4608	26.0442	358.372	797.807
0.248835	0.597398	1.88738	0.0794977	0.0065241	0.00691914	4429.6	1564.28	0.0315455	6.08933	19.7673	25.8285	240.737	746.39
0.333173	0.479388	2.15309	0.0819521	0.005	0.00776843	4255.22	1417.95	0.0292284	7.66536	19.5261	24.2329	181.896	859.06
0.310453	0.412484	1.87899	0.0834658	0.005	0.0068162	4850.35	1203.09	0.0409057	6.54606	23.0829	23.5516	476.968	767.199
0.530086	0.392253	2.35391	0.0683322	0.005	0.00557557	3701.69	984.693	0.0353422	6.77405	29.1355	25.7558	555.189	1019.33
0.714189	0.591115	2.47517	0.0768052	0.005	0.005	3264.79	663.756	0.0419588	7.8189	26.7519	20.8859	631.375	805.408
0.969927	0.401867	2.24385	0.0749262	0.005	0.005	2447.69	724.05	0.0440012	8.59275	27.4048	15.8028	765.798	710.026
0.798142	0.373171	2.00403	0.0414452	0.00628754	0.005	2121.09	675.19	0.0405233	8.94713	28.5329	21.7435	1089.43	1076.42
0.790644	0.359087	1.56162	0.0451656	0.007162	0.005	1290.36	575.618	0.0308283	9.99063	22.0712	18.9352	1337.19	911.776
0.6503	0.518105	1.47925	0.0612801	0.00594001	0.00557317	1002.51	586.626	0.0258759	8.37844	20.0714	17.6326	1142.03	911.402
0.684335	0.609897	0.955082	0.0669646	0.00578212	0.00614938	1046.99	473.114	0.0294168	6.80399	23.321	19.7876	704.056	929.771
1.26796	0.454072	1.00981	0.0468136	0.00506831	0.00871354	864.529	564.351	0.0415459	4.54661	21.9136	23.153	755.274	782.922
1.49613	0.553467	1.10208	0.0584254	0.005	0.00756546	727.953	606.869	0.0282264	2.92437	23.3099	27.7164	968.716	851.915
1.07243	0.641607	1.01923	0.066911	0.005	0.00938878	571.47	608.959	0.0280432	3.48815	21.5763	23.3235	1065.71	742.888
1.21299	1.0065	1.06961	0.0755327	0.00719574	0.00742548	499.851	745.01	0.0373387	3.03628	20.9104	32.2059	1200.23	693.049
1.0278	1.05136	0.799872	0.0688767	0.00570827	0.00685353	586.18	635.724	0.0290771	2.823	21.6843	30.74	817.487	781.757
0.887668	1.11261	0.395777	0.0952033	0.00666982	0.00541672	543.006	506.437	0.0323203	2.6279	41.4903	23.8005	1640.29	810.217
0.751398	1.14283	0.327609	0.0935651	0.00581559	0.00604363	485.964	521.931	0.0387765	2.88196	36.9213	25.0405	1752.91	825.377
0.846488	1.30027	0.546728	0.110219	0.0100737	0.005	872.897	468.099	0.0923329	2.96308	27.034	21.9164	1816.75	896.439
0.903367	1.6723	0.354887	0.112888	0.0127584	0.00539226	636.437	373.737	0.0973098	2.62371	30.742	30.1441	993.443	1079.34
1.05903	1.69593	0.514987	0.110088	0.0140733	0.005	659.234	421.571	0.125077	2.97869	30.0622	27.0709	973.644	905.612
1.06906	2.21641	0.503024	0.0875163	0.0103047	0.00506587	616.815	450.506	0.170279	4.94166	33.6035	31.2071	1098.54	1166.7
0.980639	2.75716	0.418073	0.0894623	0.00768154	0.005	602.398	430.701	0.147953	5.22906	37.0888	29.9543	1286.77	1337.77
1.29551	2.75864	0.388633	0.12512	0.00768744	0.005	691.237	503.768	0.164112	4.94845	38.7329	30.2446	1185.45	1484.87
1.55317	2.78608	0.409681	0.107122	0.00779891	0.00516047	717.758	851.878	0.151059	4.57156	45.1121	37.0138	1163.36	1251.49
1.88273	3.17365	0.451224	0.139462	0.0108243	0.00526636	990.531	1001.02	0.184381	4.09394	42.664	35.975	1069.57	1022.88
3.00116	2.06731	0.306514	0.129707	0.0093846	0.005	684	1232.53	0.153701	4.05444	46.9059	34.848	898.686	1114.8
5	1.81638	0.335316	0.134206	0.0228157	0.00517367	517.522	1043.69	0.22322	4.06363	49.5098	36.3079	902.52	1319.84
4.23705	1.63063	0.292834	0.138722	0.0149714	0.005	883.663	1050.01	0.191193	4.16992	58.1848	29.3652	942.679	1296.54
3.41548	1.90914	0.303078	0.11245	0.0152641	0.00595903	611.433	866.244	0.191857	4.63323	52.0896	28.8349	1026.91	974.851
3.50139	2.78828	0.327532	0.0899347	0.0147941	0.00605652	730.848	594.554	0.223985	4.88418	60.5331	35.1809	1189.11	1061.87
3.14176	3.11205	0.327748	0.0899277	0.0155005	0.005	496.129	760.832	0.188156	6.24698	45.7375	36.0722	1122.1	1191.31
1.73837	2.59608	0.357169	0.130816	0.0131276	0.00655204	522.293	702.807	0.179066	6.19849	42.5095	45.001	1246.67	1982.94
1.46773	2.3289	0.508343	0.19091	0.0120641	0.0137138	737.8	515.197	0.147881	14.0988	37.8072	29.7656	1013.66	1811.78
1.33471	2.5751	0.513392	0.274647	0.0144367	0.0171134	728.385	465.633	0.141806	8.43207	36.5617	23.8922	930.32	1719.55
1.31902	3.29458	0.701904	0.338526	0.0137656	0.0097743	397.966	371.358	0.105081	10.7921	26.6803	22.2145	700.306	1078.47
1.40911	1.65774	0.780889	0.624381	0.0150836	0.00797118	417.942	75.5867	0.106652	4.40569	19.941	11.2364	581.066	1230.76
1.50911	2.43236	0.693368	0.436317	0.0159335	0.0182077	414.902	63.668	0.0877126	2.56398	19.6392	14.1483	462.237	1351.1
2.20594	2.07418	0.607456	0.549325	0.0127379	0.0193821	471.366	72.1949	0.0966852	2.75282	27.145	12.6279	396.304	1421
1.761	2.5056	0.536584	0.449574	0.0148417	0.0188417	337.419	72.0374	0.074045	2.78455	22.4554	13.273	340.187	1799.9
2.23977	2.7921	0.513761	0.258818	0.0185297	0.0173705	396.455	98.4363	0.0736434	2.27322	23.2666	21.4666	275.097	2442.03
1.74521	3.15734	0.417359	0.254958	0.0137597	0.0128557	675.72	168.994	1.23449	2.15768	40.5312	27.4719	3871.73	1812.11
1.08949	3.10155	0.457593	0.21165	0.0150569	0.00967349	683.124	188.283	1.08244	2.08666	45.4595	27.7477	4369.13	1786.4
1.06263	3.57658	0.545531	0.244744	0.012356	0.00657909	717.726	84.6241	1.51273	3.78923	44.2981	19.1554	4994.17	2100.12
1.08845	2.44988	0.538976	0.239065	0.0132296	0.005	570.736	75.3113	1.51993	3.1854	40.5958	15.9258	5000	3203.51
1.18739	2.54231	0.547878	0.215737	0.0109937	0.00788552	741.275	67.9915	1.74148	5.83203	43.153	15.9788	5000	3703.74
1.29832	2.8561	0.558192	0.167168	0.0104764	0.0118738	763.246	68.5767	1.67299	5.92073	38.6292	19.2482	3927.4	4209.48
1.22391	3.58379	0.452177	0.103461	0.00943082	0.0117598	1058.66	52.1336	1.5434	6.83197	32.6669	21.8331	3264.88	3508.56
1.0753	2.77486	0.561993	0.0731565	0.0119789	0.012507	896.222	65.7373	1.37972	4.30273	34.6218	25.5238	3878.31	2942.47
1.90452	2.82327	0.674597	0.0560202	0.00823882	0.00882153	751.332	68.3701	1.24624	4.46784	32.0039	29.5955	3529.65	1922.58
2.9274	3.15984	0.755536	0.0411368	0.00790314	0.00908476	624.085	80.8549	1.0413	3.76531	34.5408	32.6962	4314.67	1551.26
2.78369	2.67197	0.993166	0.0417914	0.0109967	0.00959833	572.265	65.231	0.939639	2.91408	36.6988	35.2767	2404.05	1991.4
2.46698	2.03065	1.18631	0.0419989	0.0101073	0.00752919	740.691	72.2011	0.826099	2.89393	36.3854	33.1657	3034.84	1973.67
2.69257	2.84156	1.19643	0.0462366	0.00979852	0.00695581	791.908	81.5855	0.961001	3.24687	29.7418	35.7867	2979.64	2302.24
2.8945	2.11781	1.27623	0.0408607	0.0102438	0.00555437	814.55	86.5239	0.828221	3.38414	34.4835	35.1018	2618.84	2547.31
3.17605	2.35325	1.27389	0.0498565	0.00901724	0.00661529	1072.01	104.37	0.864017	3.67965	37.2844	33.0589	3120.71	2275.53
1.77414	2.99899	1.15518	0.0479671	0.00765548	0.00664083	1227.7	94.1142	1.33933	2.53754	31.8566	42.1762	1823.49	2684.79
1.17358	2.84693	1.69374	0.041235	0.00635748	0.00628396	839.245	152.706	1.22104	3.07179	22.5182	52.5777	1772.6	3541.59
0.950367	2.73856	1.59397	0.0368073	0.00783347	0.00503359	787.543	139.119	1.72757	2.74329	18.8385	54.4486	1546.06	3174.22
1.05041	2.34811	0.987921	0.0501347	0.008876	0.005	790.249	168.059	1.70843	2.20992	21.848	56.11	2387.89	3953.52
0.973731	3.79311	1.07477	0.0469478	0.00871915	0.00642865	701.639	164.939	1.91973	2.67835	19.9994	57.2632	2205.1	3236.95
1.01506	3.56781	1.46727	0.0377881	0.00716804	0.00665409	474.368	168.434	1.79217	2.20055	22.0109	62.118	1784.83	2910.85
0.879749	2.40702	1.33666	0.0381795	0.00545574	0.00516608	763.356	192.689	1.94646	1.84776	21.7625	60.8501	1878.34	3221.18
0.694911	1.99387	1.02258	0.033964	0.0053542	0.00692639	966.852	208.297	1.9342	2.20353	23.1407	63.1937	2162.43	3292.71
0.951036	1.75227	1.06838	0.049229	0.00531575	0.00808969	1264.76	264.947	1.70686	1.92139	28.6139	52.049	2378.58	3121.89
0.833378	1.90346	0.720718	0.039413	0.00613501	0.00520631	1468.54	314.307	1.43969	2.18011	30.3937	62.9392	2553.02	3368.24
0.755399	2.01794	0.437458	0.0446654	0.00541618	0.00544178	1349.41	220.724	1.44276	1.60227	30.3828	55.3274	3236.17	2905.21
0.591491	1.93102	0.395057	0.033724	0.0055171	0.00534276	1864.37	133.2	1.61942	1.93793	34.9129	55.0635	2251.36	3186.26
0.494508	2.03968	0.3506	0.0397772	0.00508553	0.005	1774.36	126.333	1.50695	1.80555	32.6215	48.0355	2293.43	2919.29
0.566294	1.98913	0.367523	0.0425816	0.005	0.005	2142.22	125.87	1.81293	2.15061	37.5703	48.6142	2836.2	2979.23
0.471064	1.95194	0.430756	0.0540462	0.005	0.00511168	2590.79	121.403	1.71928	1.8303	28.1879	49.415	2323.57	4038.34
0.368237	2.99242	0.380689	0.0516405	0.005	0.00526275	2227.85	128.33	1.3599	2.30636	31.6811	52.4133	2071.28	4404.41
0.34654	2.78416	0.679118	0.047337	0.005	0.00503289	2342.75	131.317	0.879144	3.0149	27.8532	53.715	1644.08	5000
0.400155	3.67945	1.06571	0.0485213	0.005	0.005	2734.72	148.428	1.14391	3.5263	38.2793	57.3401	3297.69	4911.88
0.455641	5	1.12314	0.047399	0.00900599	0.005	2983.73	149.215	1.2946	3.53425	38.532	61.627	4349.8	3747.18
0.536427	5	0.989857	0.0410308	0.013558	0.005	2753.56	125.69	1.15242	4.05657	31.205	61.4462	3154.51	3840.7
0.554354	4.00439	1.18636	0.0389651	0.011195	0.005	2239.84	122.407	0.935047	3.27929	29.4965	54.2081	2603.68	2747.05
0.655157	3.92012	1.71135	0.0511359	0.0142362	0.005	2177.21	129.991	0.742149	2.70973	30.0551	53.8402	3111.86	3212.86
0.649163	5	1.83747	0.0517963	0.0134485	0.00663474	2255.07	158.962	0.623765	3.01504	32.1359	57.1902	2725.8	3189.67
0.738547	5	1.91422	0.0590146	0.0132082	0.00732282	1806.74	209.649	0.4236	3.7194	40.9973	61.5355	2817.47	3888.97
0.582912	5	1.76964	0.0537299	0.00821228	0.0117857	1825.36	231.119	0.453505	4.64059	35.6749	64.8504	2683.57	5000
0.624908	5	1.8776	0.0634206	0.0107442	0.0112279	1489.86	298.282	0.435539	6.08367	33.4242	64.1989	2952.39	5000
0.749273	5	3.49312	0.0587857	0.00999498	0.0113344	2183.11	325.83	0.530975	6.07705	29.2854	62.8742	2783.24	5000
0.496365	4.29838	3.878	0.0654841	0.00817675	0.00913914	2431.33	328.484	0.713349	5.79417	28.759	56.7011	2349.1	4843.93
0.54896	3.8958	4.09887	0.0630457	0.00817464	0.00637098	2245.02	256.448	0.591655	8.01845	32.0629	47.9552	2733.61	5000
0.600529	3.64793	4.3816	0.0528371	0.00741411	0.00592283	1873.53	349.653	0.565151	11.2702	29.8826	55.4713	3793.09	4967.26
0.726705	2.00212	5	0.0848	0.00787214	0.00586337	1724.28	172.716	0.589887	9.82133	28.3543	31.1303	4234.6	5000
0.727994	2.13675	4.67388	0.0799411	0.00628925	0.0071114	1823.48	139.65	0.55897	9.31984	29.7527	36.1252	4553.12	4960.21
0.986585	2.94771	3.75672	0.0703727	0.005	0.00678597	2084.76	158.269	0.55143	14.8585	33.8447	31.1796	4009.8	5000
1.27577	1.01502	5	0.0466923	0.00609917	0.00651322	1752.33	109.731	0.534817	34.4332	39.691	17.1307	3603.56	3636.95
1.11187	1.25649	5	0.0490331	0.00613051	0.00747871	1601.56	94.6016	0.553765	44.7139	37.7814	14.7376	4396.03	2487.17
0.937474	0.924785	3.47791	0.073081	0.00613816	0.00906252	1444.94	247.611	0.444332	96.776	28.7358	15.6019	5000	4209.82
1.81985	0.90203	3.13996	0.0776125	0.00592395	0.0119492	1719.16	186.111	0.54581	79.0552	38.542	14.4073	4697.52	4140.95
1.58507	0.270157	3.40943	0.0695341	0.005	0.0118866	1424.37	229.848	0.551395	61.7845	46.4525	12.092	4294.19	4097.8
1.39217	0.672687	3.61158	0.120782	0.00608892	0.00803901	1350.52	89.3987	0.526834	41.1331	31.334	9.33513	3533.77	4371.66
1.29977	4.10979	4.30518	0.124835	0.00526115	0.031664	1291.96	77.3699	0.59366	131.805	30.5562	18.1185	4365.19	3708.43
1.39265	5	4.19271	0.0449093	0.005	0.0797861	989.964	296.533	0.700207	50.8128	26.2447	37.4594	5000	3747.1
1.6156	5	5	0.0300225	0.005	0.0671566	1018.07	360.032	0.910974	55.2939	24.9259	42.2386	4179.37	2459.7
1.15484	4.67352	5	0.0467778	0.00580374	0.0769233	1039.89	265.087	0.917771	52.8263	27.7176	39.5402	5000	5000
0.986214	4.32427	4.95677	0.0388983	0.00659619	0.0884009	1077.8	210.07	1.11527	47.2412	24.4886	37.8694	5000	4327.47
0.934154	5	4.02231	0.0384884	0.0112238	0.0833162	980.172	198.578	0.851464	52.7499	23.4766	40.1413	4414.6	5000
1.09013	4.7624	5	0.045921	0.00966148	0.0777947	820.953	226.137	0.797145	51.5516	25.9089	36.5871	5000	4361.38
1.10939	0.342411	4.95944	0.0532876	0.00880565	0.120208	595.631	126.298	0.937637	34.8981	26.5821	11.5235	5000	3252.15
1.19284	0.362106	5	0.0656688	0.00751	0.0907092	707.883	154.987	1.17885	26.5049	20.4773	12.4783	3751.94	2770.93
0.924912	0.353789	5	0.0565788	0.00693379	0.0563084	596.461	289.136	1.28684	21.6169	24.7276	14.0987	3758.73	2096.16
1.05314	0.758099	4.8081	0.0479917	0.00701209	0.0736528	729.287	175.69	1.54211	24.3589	21.9342	14.0344	3932.59	1340.56
0.846346	0.71291	5	0.0566129	0.00577394	0.0790111	768.924	227.995	1.59155	30.9232	23.9908	14.6641	4071.44	1205.21
1.07884	3.39757	4.51246	0.0507457	0.00561956	0.259125	695.35	910.151	2.42876	5.98888	20.6485	80.5056	3895.71	3502.84
0.948974	3.34216	4.04929	0.0557361	0.00682035	0.339143	547.202	1346.73	2.34028	5.6119	17.8469	88.7054	3344.38	4066.32
0.980303	2.89011	5	0.0588301	0.00722441	0.321456	434.301	1108.57	2.03656	4.81803	18.4858	94.9764	3180.25	4317.05
0.768554	5	5	0.0439776	0.0109081	0.420578	449.003	861.428	1.89066	5.49856	18.2359	112.639	3066.28	5000
0.758534	5	5	0.0423266	0.00898504	0.488392	400.728	743.302	2.16223	4.75441	15.9419	104.442	3551.14	3505.92
0.79675	4.3979	4.3969	0.0327434	0.00946772	0.410392	312.675	851.653	2.38563	6.67859	14.3054	101.75	4281.76	4046.95
0.743917	5	4.71712	0.045717	0.0124023	0.437634	278.587	777.602	2.75082	4.75447	17.8173	101.126	4383.94	3672.09
0.775084	5	4.71386	0.0565118	0.0142431	0.408083	422.939	701.829	3.61292	4.43694	17.8635	96.9362	5000	4622.79
0.768866	5	3.7553	0.0524616	0.0164347	0.398537	583.514	854.852	4.81317	4.94984	19.225	113.683	5000	5000
0.740874	5	4.56862	0.0649933	0.0170956	0.518853	643.798	1202.85	7.00567	3.75131	21.2231	111.921	5000	4995.19
0.751323	5	4.08853	0.0693683	0.016751	0.582827	404.334	1072.44	9.43705	4.82446	17.111	91.2904	3998.02	3388.52
0.715413	5	4.92691	0.103127	0.018854	0.617622	448.751	1150.43	10.5791	3.63167	17.6083	89.3642	5000	3117.1
0.753013	5	4.26643	0.0937007	0.0171699	0.522381	559.223	1631.81	9.99943	4.12107	16.0223	94.6116	3749.98	3121.85
0.705595	4.02442	4.44723	0.234042	0.0204856	0.359104	524.262	2377.74	8.72554	6.9241	16.9076	91.1016	3379.54	5000
0.848518	4.19318	3.08853	0.258514	0.0171173	0.342938	365.317	2698.65	6.16657	6.75185	16.0223	101.249	4815.32	5000
1.19271	4.04777	3.24081	0.292119	0.0135641	0.284121	355.809	3262.48	8.3751	5.26268	18.2172	96.6232	5000	5000
1.11684	4.38576	3.22323	0.145578	0.0116332	0.241705	352.671	2776.61	6.84306	5.33084	20.7108	94.443	5000	4733.99
1.54259	4.75969	3.86376	0.146358	0.00910183	0.267886	345.737	2272.18	6.9314	5.31836	18.6381	98.9055	4830.65	5000
1.15794	5	2.47034	0.153486	0.00634079	0.342831	268.664	3066.18	7.6559	5.44353	15.2953	107.414	4165.97	3696.21
1.04807	5	2.29188	0.180638	0.00604479	0.371883	265.053	3598.93	7.85276	6.96796	14.7187	97.925	5000	3564.12
0.824996	4.95598	2.73396	0.127092	0.005	0.280635	189.169	4876.86	5.33934	7.33403	13.854	112.787	4068.05	5000
0.681896	3.02432	2.41726	0.247847	0.00761625	0.363624	146.129	3685.17	6.43844	7.26391	13.5191	90.9343	4279.54	4520.65
0.626544	4.287	2.07494	0.244051	0.0100591	0.287637	171.289	4969.69	5.77446	8.97668	12.2728	96.5822	4541.53	3746.55
0.491566	2.83982	2.24727	0.102069	0.0119273	0.200271	164.113	3486.74	4.53576	8.26535	9.5006	90.0738	5000	3593.29
0.546248	1.81772	2.76714	0.118412	0.0170509	0.235763	182.419	4265.28	6.25853	7.76413	11.7267	80.6826	4305.06	2913.08
0.558213	0.63357	2.77016	0.116684	0.0168203	0.0416961	191.628	1934.12	6.09211	20.7712	12.3552	30.1196	5000	3104.88
0.603528	0.718291	3.17484	0.0542702	0.0164325	0.0468605	177.29	1334.41	9.67218	25.3268	11.9298	26.1884	4551.6	1267.58
0.556207	1.04793	3.8824	0.0432551	0.0154778	0.0654651	185.855	873.083	9.50522	48.0679	10.6172	26.2909	5000	1951.06
0.392708	0.335795	4.77373	0.526262	0.0174326	0.0827846	179.126	2897.6	8.03143	37.7201	10.1662	23.8147	4595.77	2375.71
0.433429	0.597903	5	0.638224	0.0196608	0.005	147.062	4025.98	9.67842	16.9793	9.09341	35.9803	4888.28	2574.87
0.389564	0.604271	4.12671	0.500331	0.0196435	0.00596239	128.158	2716.96	9.75431	24.9796	8.68132	31.6351	4986.87	2712.51
0.355947	0.189981	2.97403	0.663561	0.0106529	0.00760212	93.7826	1513.64	13.5879	3.03621	7.75819	13.187	5000	1376.9
0.375234	0.139022	3.22139	0.967099	0.00896258	0.00678894	117.076	2400.1	11.8012	7.57453	8.47453	14.4109	5000	1333.16
0.41462	0.197931	3.70561	3.58051	0.00892398	0.005	102.346	3515.75	10.0562	1.72871	9.3349	18.2738	5000	1356.69
0.523605	0.111412	3.15288	1.17221	0.0104209	0.00756065	98.159	1347.52	8.03489	0.948216	7.96489	15.8249	5000	3602.08
0.595145	0.127071	2.41183	0.588139	0.00642024	0.00675081	87.4795	922.737	9.25335	0.902125	8.58944	11.3431	5000	3588.73
0.50815	0.110196	2.08838	0.364512	0.00632638	0.00578229	106.213	868.988	9.75257	0.81393	7.77293	13.6557	4291.18	3011.75
0.409756	0.101308	2.11948	0.464096	0.00677544	0.0062186	122.663	887.219	8.66377	1.35484	8.32712	13.6754	2718.05	2542.92
0.385289	0.0567098	2.57243	0.529065	0.00590943	0.00561779	150.466	531.555	9.23071	1.05736	9.02985	9.35548	3161.91	2160.27
0.426518	0.0863835	2.41121	0.906761	0.0069164	0.00573261	76.9501	1735.88	7.92545	1.91031	6.46363	13.0579	2857.79	1651.26
0.557436	0.151807	1.57393	1.63177	0.00796359	0.0129098	99.5382	1666.2	7.19585	2.80719	9.37074	16.5182	2758.93	4279.93
0.503924	0.126533	1.19734	1.95311	0.00815183	0.013685	84.9691	1405.44	7.49585	2.91324	7.16623	16.6553	3693.6	3609.91
0.609145	0.188537	0.925492	1.21627	0.00822497	0.0129159	90.7972	1577.39	6.35191	4.53086	8.17755	15.8003	3418.76	3900
0.777388	0.287178	0.382937	0.219382	0.00878253	0.0170946	65.6238	480.921	4.23269	36.7086	10.3983	11.5172	4736.94	3240.16
0.748273	0.405464	0.534958	0.276335	0.00846867	0.0207508	95.8113	703.622	4.27667	41.3993	12.1596	16.6289	5000	5000
0.709522	0.0626379	0.414196	0.0681362	0.00810625	0.0100109	110.564	523.777	5.94897	64.3488	14.2372	9.9326	4761.34	5000
0.583642	0.0684682	0.478563	0.0647302	0.00635943	0.0107528	157.659	662.881	9.78778	59.5177	10.19	11.3129	3569.7	3725
0.71474	0.0955808	0.674579	0.0629562	0.00667375	0.0229258	162.669	451.602	12.0566	45.8904	12.8932	8.96679	3879.77	3607.88
0.790533	0.161475	0.57221	0.0634551	0.0055062	0.0389735	185.526	131.48	11.7568	153.626	13.2185	6.81729	4154.99	4052.33
0.835146	0.210686	0.730122	0.055804	0.00633865	0.0273053	207.833	187.053	12.5651	120.308	13.7929	8.86598	5000	3798.73
0.939004	0.257029	0.639237	0.0680014	0.00803393	0.0255481	216.113	80.7638	12.0539	74.2482	14.963	5.25515	5000	797.548
1.17426	0.258137	0.69873	0.0595259	0.00685708	0.0118712	309.489	58.2272	13.5513	49.2192	16.2367	4.68005	5000	684.144
1.13182	0.212645	0.482355	0.0577242	0.00826545	0.0150427	413.393	90.0309	18.2116	34.7344	18.2479	5.35154	5000	907.915
1.08142	0.173157	0.46682	0.0532595	0.00727244	0.0210616	399.792	105.746	15.1674	34.264	24.0367	6.72226	3569.34	1232.94
0.731784	0.150138	0.46906	0.0430315	0.0163648	0.0159901	459.089	97.5313	13.4931	34.1596	19.6569	7.3119	3629.41	2083.15
0.773603	0.139365	0.415606	0.0668127	0.0134516	0.0179741	415.209	128.26	11.1345	31.3886	21.6724	6.49052	3198.61	1567.21
1.41829	0.140692	0.351783	0.0780364	0.0099709	0.0283837	390.706	41.4764	9.19339	59.2329	27.6126	3.37836	3796.71	738.039
1.58364	0.181188	0.250621	0.0942942	0.0105865	0.0359484	414.949	17.6702	9.31334	27.5467	28.4778	4.18845	5000	1817.45
1.56906	0.25525	0.18054	0.0771385	0.0125268	0.028636	438.438	190.639	11.1055	8.21876	26.4472	8.67283	5000	675.744
1.42617	0.312282	0.219153	0.116036	0.0152523	0.0472355	560.871	311.339	11.2647	7.07352	26.3227	13.7451	5000	1305.41
1.27272	0.312375	0.262371	0.0842459	0.018378	0.0704863	540.73	248.444	13.0185	4.91777	23.1129	13.3802	4140.78	908.806
1.58943	0.229953	0.197456	0.0952734	0.019865	0.0644191	746.943	220.107	14.6126	4.6074	28.649	10.992	3230.84	798.1
1.1928	0.161858	0.152326	0.086605	0.0166001	0.0484976	788.279	172.953	15.7905	3.71095	30.8836	10.1611	3729.69	719.423
1.46429	0.122146	0.186974	0.0999537	0.0174001	0.0333862	695.851	211.387	15.121	3.19737	27.0026	8.91135	3006.38	719.137
2.02696	0.121938	0.1724	0.106925	0.0192266	0.0333084	628.501	254.315	8.53864	4.45619	37.9543	7.89842	2363.11	810.077
1.87017	0.130981	0.146187	0.0681793	0.0156004	0.0429601	707.33	249.108	8.15974	5.20305	34.047	12.0829	1989.48	1149.45
1.75115	0.147746	0.155905	0.0570527	0.0184568	0.0503734	814.903	292.396	7.94421	4.88271	33.0297	15.1728	1662.88	1273.41
2.61434	0.158469	0.102269	0.0618707	0.0173386	0.054134	617.537	178.006	8.63729	4.00627	32.7792	12.9825	1702.12	1589.11
1.65632	0.182658	0.103079	0.0571028	0.0188273	0.0458665	905.312	151.75	7.38645	3.62516	34.3509	13.4299	1470.48	1240.41
1.2431	0.20104	0.128547	0.0682386	0.0247374	0.0626146	988.264	215.864	5.10282	3.51555	35.4819	14.2918	1210.58	1132.06
0.492077	0.24033	0.1208	0.0575917	0.0518407	0.0630993	4367.3	232.754	3.2925	4.19241	48.2083	15.7588	1212.11	1414.8
0.514872	0.166564	0.168738	0.0392019	0.036066	0.0518954	2777.59	207.709	2.76763	4.72042	36.3412	16.1831	1404.06	1360.58
0.959289	0.188993	0.203108	0.0562581	0.0444512	0.0730429	3449.21	189.948	2.00102	3.60007	67.3019	15.3034	2666.11	1490.26
1.16551	0.185374	0.252084	0.0401058	0.0518725	0.0596868	2796.19	172.992	2.85864	3.25299	77.2449	17.3664	5000	1526.41
1.55813	0.19251	0.232681	0.0467356	0.0504176	0.0596996	1953.23	149.831	4.17012	3.36106	61.8239	15.0962	5000	1560.78
2.24871	0.181087	0.265938	0.036877	0.0326947	0.0721185	2059.02	177.904	4.2778	3.47401	53.3017	17.6182	4005.7	1538.67
1.44674	0.227979	0.19492	0.032182	0.0340234	0.0901147	1643.9	163.074	3.93781	3.93244	47.6709	19.3129	2213.69	1635.82
2.34977	0.250926	0.136659	0.0596166	0.0341293	0.0787483	1164.05	146.636	4.76725	3.62704	47.5574	19.1003	1843.87	2566.1
2.8329	0.188998	0.159421	0.0497308	0.0318493	0.105917	1204.61	151.369	5.20467	3.07512	49.0958	18.0736	2318.05	2257.09
3.0893	0.203345	0.173853	0.0527255	0.0336232	0.107541	1396.01	154.28	5.81695	3.5868	46.0512	16.9655	2352.44	2659.57
3.81676	0.202728	0.173626	0.0479746	0.0255983	0.112588	1055.42	127.335	6.49666	4.65064	54.4773	17.0027	2161.74	2723.94
3.00362	0.223103	0.21315	0.0501664	0.0288688	0.141251	1218.13	123.297	6.42753	6.11984	45.9412	15.5506	1903.81	2614.13
2.90637	0.223061	0.238278	0.0455888	0.0216306	0.147465	907.08	86.7938	8.20082	5.44919	39.6257	12.7036	2310.18	1758.48
3.2444	0.260199	0.177356	0.0387272	0.0252246	0.0995803	1274.62	86.8968	11.2083	8.10857	42.0468	10.7885	1641.02	1245.65
4.00544	0.225409	0.16786	0.0375759	0.0241563	0.0839429	1419.87	116.973	12.4093	8.60003	47.8209	11.5391	1570.08	1400.26
3.23429	0.33334	0.131397	0.0405836	0.0174569	0.104834	1459.64	139.902	14.3376	8.0171	40.933	14.1762	2039.78	1493.41
3.41286	0.663865	0.109686	0.0703408	0.0129125	0.0527408	1530.34	46.761	20.4086	8.04541	46.5204	14.5777	1858.2	4377.81
3.46991	0.53168	0.132049	0.05752	0.0170512	0.0700072	1130	44.6092	22.6243	7.58269	46.7504	14.2971	2699.32	4353.77
3.53131	0.734311	0.120288	0.0398212	0.0275265	0.0245148	1222.95	58.2327	29.4569	7.39793	44.7033	21.7438	2298.46	4686.25
2.56586	0.475988	0.132107	0.0528051	0.0289034	0.0286493	1256.2	106.957	41.6028	6.66883	41.9772	18.3048	2385.77	3054.9
2.62115	0.651722	0.106015	0.0553488	0.0231005	0.0275755	1074.96	99.1111	53.2276	6.79327	38.1784	17.3971	3110.04	2619.08
2.02678	0.791982	0.0960426	0.0728251	0.0271591	0.0270565	1271.91	93.4606	73.0779	5.87383	38.0725	18.7582	4113.07	2526.6
1.54283	0.895166	0.103859	0.0735266	0.0452886	0.033158	1240.01	75.9308	62.0651	6.83726	33.3272	15.6323	5000	2612.89
1.03091	0.926672	0.0911645	0.0701465	0.0671875	0.031118	1278.27	81.7839	57.9821	7.00288	33.5511	18.4545	5000	3380.86
1.58472	1.04917	0.109785	0.0856897	0.0590057	0.036555	997.018	98.0768	55.0821	5.3024	41.7305	24.7708	5000	3795.17
1.59596	1.40557	0.096636	0.0581429	0.0631958	0.038724	1143.92	70.3005	64.3406	5.34925	42.1745	26.0186	5000	4782.69
1.63037	1.36038	0.109531	0.0571273	0.0617743	0.0309564	915.964	71.1858	54.1491	4.23314	34.408	32.2815	5000	5000
1.1983	1.29051	0.125434	0.0468501	0.0674122	0.0349287	1352.15	82.5555	42.666	4.68192	42.0209	32.747	5000	4871.39
1.18596	1.30635	0.13031	0.0581673	0.0585713	0.0302856	2202.99	59.0681	38.3162	4.75666	43.402	24.8905	4513.14	4392.94
1.09595	1.14884	0.131011	0.0516852	0.0612979	0.0345684	1688.57	58.188	33.8049	5.34386	41.1458	24.3869	3813.53	4881.31
0.941328	1.4696	0.137331	0.0619697	0.0533762	0.0465674	1701.73	55.162	24.9242	3.63699	40.6701	28.0713	3412.54	4752.51
1.37275	1.55746	0.165792	0.0636969	0.0527592	0.0722815	1895.58	49.3024	19.7059	4.23029	38.7815	26.0362	3687.9	5000
1.19927	1.16082	0.114736	0.0629753	0.0336201	0.0514949	1716.18	46.0046	16.8575	3.54804	40.2352	25.6714	4912.87	5000
1.37667	1.58052	0.115545	0.0755515	0.0364473	0.0418567	1575.05	60.1451	14.5697	3.3917	38.4621	29.0602	3910.77	5000
1.38301	1.73965	0.115444	0.115165	0.0479622	0.0502732	1521.85	65.9788	12.8231	3.64672	43.716	26.3091	3370.8	5000
1.47861	2.07958	0.105317	0.085657	0.047622	0.0719032	1329.8	60.69	15.1305	3.73123	54.1337	27.9453	4350.43	5000
1.85509	2.02105	0.105853	0.0853324	0.0607496	0.0970759	1971.19	46.662	20.0478	4.67034	53.4886	24.1932	5000	5000
2.45248	1.94063	0.0887994	0.100579	0.0670397	0.10556	1927.91	35.3501	15.0708	4.36131	58.4778	19.8544	4348.2	4591.17
2.34233	1.4785	0.128807	0.111038	0.0562701	0.0995904	1656.65	35.5818	14.7151	4.16713	65.5626	17.7175	5000	4655.17
2.17267	1.09011	0.151627	0.106488	0.0327174	0.111969	1935.02	43.0262	16.875	5.55537	59.6508	16.8249	3591.04	4759.62
2.91982	1.39101	0.185664	0.102861	0.0290029	0.0796206	2764.73	47.2147	11.5945	4.19447	70.2112	19.6185	4342.07	5000
3.15941	1.34999	0.13205	0.119445	0.0296298	0.0772319	3655.92	54.283	8.44571	4.65701	84.1988	21.7087	3394.74	4264.33
3.489	1.72347	0.141477	0.104782	0.0325344	0.117253	3985.08	83.5381	9.70916	3.77759	87.5886	23.2153	2419.36	3018.42
4.58528	1.76225	0.106616	0.123865	0.0337445	0.196839	5000	103.99	7.70741	3.46748	122.377	23.3795	3712.61	2570.31
2.44041	2.01388	0.141291	0.151125	0.0230752	0.224494	4440.28	145.625	7.63143	4.65972	91.8244	29.9918	5000	3386.91
2.8282	1.46625	0.143069	0.148585	0.0212956	0.217517	4588.73	276.12	9.53806	3.96079	86.0797	34.4941	5000	3696.56
1.91947	1.25917	0.0721274	0.146664	0.040565	0.165615	4267.25	321.798	10.2215	2.80604	99.6759	37.1913	5000	5000
1.62334	1.52976	0.0807604	0.109915	0.0307037	0.128806	3404.4	208.795	12.7533	3.10368	67.4112	38.1985	4793.88	4459.15
2.0434	2.28153	0.0902692	0.133421	0.0139568	0.117367	3666.88	186.05	9.45825	2.37283	85.9485	34.475	4926.66	3852.26
3.34777	2.57605	0.100671	0.0957306	0.0170383	0.114985	4477.84	153.12	10.1845	3.66387	120.361	39.4444	5000	3735.05
5	2.13286	0.0857041	0.114222	0.0144316	0.153738	4810.76	194.728	9.79057	3.23016	133.437	40.5329	5000	4264.73
4.12126	1.68777	0.0982402	0.126414	0.0168805	0.0888614	5000	161.375	5.98901	3.04182	131.751	34.8835	3221.02	5000
5	2.31553	0.182378	0.11428	0.0220893	0.0944852	4132.22	168.306	7.06702	3.03859	111.249	40.9918	3248.16	5000
4.24975	2.52492	0.139725	0.106118	0.0196138	0.0702526	3725.98	138.953	6.53488	3.21651	112.982	35.2731	4113	3795.65
3.68855	2.48872	0.172866	0.0979758	0.0255553	0.0845802	3362.13	125.092	5.87869	3.4229	86.2154	38.7843	4799.64	4226.7
4.4041	2.48003	0.149551	0.093171	0.0301179	0.0841053	2323.63	132.68	5.00723	2.93952	96.4372	37.8134	5000	3784.01
5	3.28034	0.138544	0.0982204	0.0325521	0.0805111	2905.54	108.171	3.76047	3.44135	119.039	39.4712	5000	3349.62
4.26977	2.07843	0.16955	0.188084	0.0289634	0.0878964	2380.8	133.862	2.83067	2.82626	105.344	29.0518	4219.77	5000
4.46495	1.78881	0.202877	0.196235	0.0358796	0.12944	2323.55	202.455	1.43986	3.10862	118.794	32.7112	3914.83	5000
3.61642	1.83122	0.271416	0.114751	0.0155363	0.17026	997.898	124.352	0.61219	2.92	82.7411	26.9131	5000	2990.88
5	2.31978	0.437405	0.0869133	0.0169242	0.19368	1495.45	125.058	1.21573	2.85803	55.1064	28.6772	2888.92	1747.34
4.8449	3.38823	0.539843	0.0919325	0.0136519	0.154706	1052.86	148.244	0.963994	3.44794	55.5985	30.0052	3474.54	1457.07
4.73497	2.99302	0.605448	0.071461	0.0120965	0.226488	1035.85	129.798	1.24425	3.50587	55.3259	29.1422	3674.88	1296.6
3.36655	3.1602	0.496403	0.0772998	0.0117977	0.183064	771.769	163.365	1.34997	2.80435	56.416	35.5292	4982.26	1192.3
2.83021	4.26327	0.602966	0.1067	0.00776361	0.225777	685.341	141.173	1.12005	3.76304	49.6429	30.8816	3726.28	1264.28
3.03412	4.70522	0.694122	0.104202	0.00788382	0.19061	1088.86	156.28	1.60324	3.92365	46.6549	33.2326	4125.81	1203.81
2.75148	5	0.865677	0.0900469	0.00658771	0.256404	1142.46	170.317	1.88126	3.42992	51.3889	33.4861	4603.69	1258.47
2.63448	4.76772	1.06716	0.0623024	0.005	0.315523	1223.28	175.984	2.12759	3.41447	48.3877	38.1908	2528.81	1040.15
2.52598	4.51092	0.885143	0.0538405	0.005	0.28853	1046.38	193.379	2.01896	3.04471	42.3646	49.634	3257.56	1910.88
2.54388	5	0.730105	0.0429414	0.00543914	0.236889	1080.57	179.741	1.50936	3.68097	31.3805	51.6555	3054.15	1454.93
2.90441	4.26965	0.88774	0.0361355	0.00696093	0.276457	1100.07	244.684	1.24673	3.12094	32.7975	55.6556	2322.14	1353.45
3.42096	4.06681	1.13282	0.0375378	0.005	0.214322	1145.14	338.599	1.0468	4.37397	35.2845	59.0503	2475.36	1592.08
2.57231	2.6916	0.867449	0.0330997	0.005	0.176887	1288.81	263.584	1.22082	3.41572	38.552	57.5143	2310.08	1992.38
2.80957	2.71196	0.662906	0.0390729	0.005	0.157606	989.098	465.801	0.901851	3.01038	44.7168	69.7431	3194.94	2185.45
2.28034	3.16324	0.555472	0.0451053	0.005	0.169932	1442.01	392.952	0.784761	2.80231	32.9562	81.3273	2679.11	3486.1
2.7332	2.59662	0.670836	0.0443744	0.005	0.123443	1036.63	327.568	1.4961	2.48166	32.3489	69.4468	2351.9	3237.84
2.62467	2.26238	0.479243	0.0644326	0.005	0.120259	1197.49	349.791	1.7676	1.91195	32.8544	69.4753	2274.57	3958.84
1.64881	1.9079	0.266523	0.0789588	0.00783648	0.0949854	1271.04	399.513	1.78836	2.11379	35.8043	66.0188	1532.64	4573.78
1.70959	2.37782	0.247518	0.0651889	0.00513577	0.0652729	960.254	395.836	2.33951	2.61802	33.7935	63.9191	1113.63	5000
1.48776	2.17421	0.333524	0.0787369	0.00567	0.0478281	847.499	341.385	2.15237	2.60889	31.182	55.9165	1076.28	4238.77
1.64201	1.94057	0.343892	0.107857	0.00505343	0.0449119	1261.88	346.424	2.33446	2.52314	32.8298	44.6829	814.231	3940.38
2.93942	1.48188	0.674367	0.106155	0.00808728	0.0342258	1057.1	363.322	1.92897	2.3764	29.767	47.7317	774.424	4521.51
3.84808	1.67158	0.788893	0.102473	0.00854211	0.030086	1138.89	400.065	1.69848	2.86234	36.2557	46.3472	736.73	4270.56
4.25241	1.75226	0.846991	0.114084	0.00670305	0.0323428	1245.05	331.613	1.55043	2.82465	35.5335	41.3364	830.328	5000
2.77349	1.85568	0.671374	0.113374	0.00776305	0.0469815	1488.38	290.168	1.28947	2.4941	35.2424	45.2074	838.393	4274.1
2.05108	2.40764	0.767314	0.215999	0.00675998	0.0666754	1532.33	349.748	1.78765	2.05174	34.4281	45.6126	882.717	3676.53
1.75995	2.96654	0.756469	0.214329	0.00568339	0.0681487	1298.07	441.729	1.08405	2.75591	31.5584	57.1478	692.545	5000
2.44374	3.66748	0.899373	0.308837	0.00834838	0.107053	1165.6	481.871	1.20516	4.29045	30.2692	49.8852	741.385	4635.8
1.64868	3.65414	0.783431	0.305883	0.00648206	0.0645656	984.107	586.962	1.41976	3.49569	33.1075	49.5531	1525.19	4783.05
1.271	2.96555	0.634363	0.315906	0.00677049	0.072304	1181.28	446.103	1.21486	2.90706	35.0181	34.7443	2156.19	2990.04
1.1103	3.73687	0.488885	0.156862	0.00638304	0.0999234	1105.94	449.077	1.28423	3.85921	42.3386	43.3804	2728.68	2609.11
1.33757	3.59448	0.484292	0.152099	0.00580263	0.111857	1124.99	374.704	0.969313	4.33745	35.9007	46.3348	2035.61	3180.7
1.27025	4.19464	0.444839	0.179731	0.00639123	0.122158	1124.06	394.395	0.777195	3.63761	36.0217	50.9659	2586.59	3855.07
1.21142	3.65663	0.393109	0.247471	0.00705313	0.152861	962.25	294.976	1.07836	3.29652	31.6701	38.3323	2329.61	2255.95
1.04576	3.80059	0.407862	0.281002	0.00721516	0.134285	1116.6	277.839	1.10576	2.88782	25.2899	33.3353	1758.91	2631.91
0.873635	2.73289	0.315527	0.256879	0.00980457	0.110658	919.655	218.006	1.05028	2.29926	26.2423	30.8775	1439.74	3116.38
0.711144	2.74397	0.227084	0.337447	0.0162984	0.0904225	818.05	205.326	1.11652	2.03086	33.4309	27.8486	1861.49	3745.99
0.793458	4.51222	0.241962	0.392834	0.0161169	0.0787886	725.094	444.66	1.39283	1.63225	39.0909	48.7951	2507	2599.62
0.951838	4.65804	0.347258	0.313821	0.0204381	0.0970098	655.337	529.413	1.67738	1.93948	27.461	57.4543	2113.95	4022.77
1.948	5	0.344606	0.239754	0.0279123	0.134868	1742.81	432.295	2.5213	1.76239	44.1928	62.3528	1845.8	4976.97
2.16763	4.79192	0.263147	0.238759	0.0361632	0.158424	1491.86	398.513	2.34306	1.71341	51.1973	52.7821	1781.69	4352.06
1.46271	2.29214	0.269236	0.1995	0.0376598	0.147986	1834.12	492.134	1.81847	1.438	46.9703	55.6524	1984.55	3311.44
1.61853	3.14001	0.290396	0.225482	0.0297376	0.122725	1588.21	570.052	1.55982	1.21153	62.5193	54.6362	4840.95	2712.86
2.49322	2.83084	0.38137	0.217534	0.0456489	0.137698	1783.67	728.827	1.37873	1.63425	78.7425	60.8778	3558.75	2509.05
3.04482	2.6057	0.3148	0.235334	0.0338816	0.127472	1103.35	904.975	1.65934	1.91063	57.9004	56.6521	3242.22	2236.45
2.26353	2.17937	0.312267	0.225199	0.0318142	0.112481	1486.46	1183.58	1.30523	2.45692	72.5515	45.627	3246.73	2458.43
2.21948	2.04137	0.312113	0.236783	0.026412	0.144676	1574.37	1086.79	1.7606	2.64776	70.604	58.5231	3429.73	3224.59
1.96643	1.72569	0.27142	0.275145	0.0194756	0.199438	1519.7	1080	2.00997	2.48045	61.2498	45.8501	3555.56	2516.19
1.49681	1.59459	0.273567	0.211612	0.0198908	0.185254	1665.06	1045.1	2.16687	2.34258	57.9582	52.5334	2889.74	2379.69
1.74669	1.47609	0.312387	0.345875	0.0200829	0.120596	1252.75	1252.44	2.9395	2.46269	48.6037	52.908	3134.56	3131.24
1.43091	1.48256	0.439755	0.257521	0.0224487	0.104358	1703.23	1334.51	4.17039	3.65686	37.7868	45.4351	2399.82	5000
1.6995	1.39348	0.599821	0.240996	0.0197098	0.0756106	1697.99	964.651	3.17165	3.18547	42.1066	43.8878	2266.37	5000
1.92876	0.871849	0.64372	0.205445	0.0139993	0.0510634	1164.72	1156.93	2.89887	3.37808	36.4462	37.8729	3452.31	3524.87
1.65879	0.884894	0.61543	0.187795	0.0128884	0.0477489	975.271	1297.31	2.28501	3.2935	31.8725	42.228	2972.99	3117.16
1.50919	1.04828	0.68272	0.200121	0.0125807	0.0405558	1070.55	1366.2	3.06213	3.46028	27.8793	39.8829	3373.17	3477.19
1.26155	1.03526	0.643085	0.254719	0.0114506	0.043366	1067.88	1090.44	2.75777	4.08116	36.2676	31.5224	4337.53	3042.17
0.986667	0.541517	0.620516	0.157285	0.00770058	0.0391401	1182.08	1049.15	2.63461	6.07219	31.3643	27.2796	4368.53	2376.11
1.35279	0.527877	0.959778	0.17733	0.00827948	0.0315832	1006.81	955.81	2.52427	5.89034	35.0349	28.8254	3990.32	2615.01
1.40949	0.752684	1.1224	0.133798	0.00755741	0.0325138	1216.17	807.297	1.77097	6.80609	27.4794	28.7579	4425.09	2660.03
1.85361	0.0490816	1.48546	0.131761	0.00687023	0.0401622	729.685	1369.77	1.69445	10.8258	35.6334	13.6405	4532.98	4875.19
1.64722	0.0554923	1.80635	0.0937376	0.00933591	0.0305325	760.804	1773.31	1.25146	11.3591	39.3018	17.0282	5000	4221.03
2.03245	0.0681008	1.37526	0.106442	0.0127943	0.0363627	634.836	1158.98	1.49709	14.7208	34.4452	17.2158	2958.64	5000
1.10914	0.135375	1.87336	0.13061	0.0158355	0.0346696	807.173	700.227	1.63363	16.5442	35.2153	14.9103	4238.05	3784.04
1.16968	0.403058	2.84609	0.107554	0.0119651	0.0615614	611.818	374.332	1.52716	13.1732	27.9728	19.2307	5000	3720.43
2.01482	1.1797	2.69269	0.040507	0.0153569	0.0837884	625.998	468.686	1.95918	50.9959	37.1494	29.0391	5000	4678.63
2.41815	1.8676	3.11199	0.0350986	0.0196221	0.0446831	830.92	1082.26	1.84424	33.8665	38.3824	42.1118	5000	3122.11
2.65597	1.49288	3.16454	0.0293066	0.024129	0.0543591	759.354	1500.24	1.71126	49.0841	35.123	40.9706	3847.29	3045.71
2.8216	0.56214	4.21178	0.0358795	0.0275493	0.139225	676.03	601.43	1.5366	43.263	34.6133	23.022	3719.9	2622.46
4.16873	0.945607	4.15436	0.0311648	0.0271286	0.167296	953.094	331.411	1.47346	48.7481	45.2935	26.4673	3974.86	3767.51
3.45546	1.0007	3.20415	0.0314273	0.0183067	0.171094	902.351	444.52	1.19387	54.5588	45.101	25.1266	3168.42	2768.17
4.04085	1.74032	2.93906	0.0329717	0.0210715	0.251028	792.09	527.076	1.03131	20.8802	47.1183	34.2884	3146.9	2152.41
3.45302	2.65637	2.90159	0.0389155	0.0202901	0.209422	849.558	586.862	0.84763	18.724	34.2958	38.1461	3068.38	1855.57
3.74953	1.48841	2.24152	0.0340561	0.0244162	0.412064	641.616	4019.07	1.07562	21.3573	39.4342	71.9446	2036.61	3123.57
3.90324	1.06107	1.75052	0.0339409	0.0248502	0.514855	758.416	4517.91	0.895008	21.1108	37.0494	71.6427	2174.35	3473.99
3.76225	0.900314	1.76286	0.0300823	0.0198594	0.49412	563.907	4500.41	0.785077	18.2006	30.3781	73.6979	2116.72	3682.54
5	0.780237	2.32449	0.0520506	0.0159655	2.40699	562.043	1311.02	0.619973	13.4935	34.3161	49.9641	1321.62	5000
5	0.628516	2.34187	0.033905	0.0111445	3.09336	608.068	1348.99	0.7007	12.1429	33.7072	55.0982	1542.92	4444.28
4.85247	0.590931	1.96397	0.029256	0.010429	3.45302	525.442	1147.1	0.98491	10.768	31.8475	57.5957	1907.28	4628.59
5	0.787661	2.34654	0.0460455	0.00980611	5.3656	442.495	1397.33	1.28949	6.99573	30.8701	62.3878	1884.77	3862.22
3.3001	0.72101	2.87726	0.0380843	0.00759781	5.89853	367.119	1259.78	1.24333	6.82175	28.0958	53.8459	2379.11	3203.92
3.30405	0.787075	2.18398	0.0452048	0.005	7.54878	452.736	980.768	1.6127	4.3748	29.1412	51.5318	2564.29	2763.67
3.01497	0.721682	1.96589	0.0501407	0.005	6.43902	632.013	869.808	1.57684	4.73482	27.2228	55.8553	2131.27	3926.47
2.65767	0.883422	1.74967	0.0435992	0.0109689	6.14553	914.324	808.871	1.32951	4.80034	30.4446	57.552	2141.56	4199.82
2.3358	0.766863	1.77798	0.0566372	0.00718801	7.79178	677.502	686.529	1.79235	5.40114	28.3719	46.2353	2484.28	4133.2
1.98809	0.429708	1.71818	0.043977	0.00691632	14.4265	799.251	732.884	2.15726	5.56979	31.6464	44.3305	2437.42	5000
1.47229	0.43041	1.28645	0.0290522	0.00829726	13.416	816.556	756.097	2.33553	7.54685	28.5251	38.972	3725.23	2461.54
2.60415	0.235592	0.727787	0.0463222	0.00913458	8.00829	759.823	710.27	2.55835	5.68404	29.381	32.1903	3032.8	3045.44
2.5864	0.214166	0.681997	0.0410159	0.00733064	8.16773	762.1	740.054	2.38034	5.08141	29.3769	34.2956	3559.69	3230.21
2.77074	0.212302	1.02597	0.0368861	0.00678059	8.65291	365.483	720.552	2.51602	4.63707	26.0914	34.0984	3019.79	2846.28
3.39943	0.21645	1.16361	0.031848	0.00846583	9.17021	348.37	640.751	2.47545	3.69311	29.9503	36.0087	2888.07	2523.55
3.32158	0.305132	1.18993	0.0337562	0.00903314	10.033	244.289	397.323	2.62116	3.76097	23.3764	30.8443	2323.75	2228.92
2.386	0.309614	1.43424	0.0320147	0.0088487	11.1419	350.804	415.319	2.68919	4.55931	22.9743	30.8572	3024.43	2372.97
2.14029	0.424977	2.49303	0.0445713	0.00919538	14.6623	352.8	483.782	1.92369	4.25274	19.1076	33.0951	2256.14	2326.73
2.35705	0.546172	2.56941	0.0337247	0.00956405	16.2125	357.566	392.234	2.58841	5.6726	23.2421	32.7222	2169.84	2281.44
2.39511	0.633126	2.75018	0.0324003	0.0169031	18.9979	410.652	297.8	2.77284	4.47177	28.6679	30.3657	3208.35	1539.4
3.2031	0.506662	2.30955	0.0434694	0.0183541	18.0091	629.398	283.976	3.68655	3.82548	32.1186	28.3773	3989.59	1703.99
3.20212	0.628402	2.13193	0.0373044	0.0158543	16.3933	642.921	292.828	3.89351	3.4147	34.6817	33.5175	3893.86	1992.41
3.45641	0.473366	1.77938	0.0323856	0.0126692	13.7234	1057.27	270.846	4.07125	4.45431	38.3872	28.6334	4531.32	1956.76
3.6245	0.470777	1.2505	0.0313257	0.0121175	17.7904	1242.07	372.835	3.62365	5.07491	43.2943	31.0599	5000	1871.08
4.46199	0.496621	1.33837	0.0500607	0.0189596	18.8357	1289.06	608.294	5.01584	4.59038	49.5786	39.0415	3653	2924.36
4.34322	0.406494	1.78786	0.0558626	0.0161328	22.2968	1441.22	548.901	4.7578	3.45988	42.7394	34.6052	3042.01	2477.64
5	0.338007	2.21003	0.0369365	0.0142454	26.2044	1594.21	575.503	3.79673	3.47656	53.3418	38.2313	3671.96	2602.83
4.13193	0.475679	1.74458	0.0336832	0.00996616	21.4125	1397.8	1436.45	4.91404	4.37701	43.7672	61.3616	3821.33	3282.78
4.46364	0.500587	2.07168	0.0342015	0.00904501	19.6466	1671.55	1510.14	4.32159	3.98161	48.1242	62.0798	3968.25	3223.54
5	0.718571	2.31986	0.0376294	0.0134418	26.2396	1682.52	1438.27	6.98651	3.52905	59.8727	62.0408	4711.1	2396.73
5	0.713232	1.63296	0.0364015	0.0157914	30.9004	2098.61	937.77	8.99282	3.67251	53.2169	54.3728	5000	2523.21
3.95569	0.619277	1.9444	0.0511388	0.0218009	35.6136	2109.85	1321.05	8.91163	3.95748	60.5877	54.8794	5000	2758.2
3.64979	0.729972	2.13128	0.0529998	0.0135553	21.4291	2090.31	733.631	10.026	4.40685	49.5509	52.5907	5000	4626.26
3.95132	0.746354	1.99041	0.0488501	0.0139451	23.9883	1837.69	653.67	12.3349	4.33162	48.8717	53.6095	4822.48	4998.15
3.0709	0.70658	2.25746	0.0618996	0.0144968	36.0088	1535.35	617.574	12.8447	3.67349	43.3062	50.4566	4533.51	5000
2.28135	0.845434	2.6684	0.0584334	0.0121707	31.0276	1546.74	463.059	7.82754	3.68834	38.3498	52.8985	4867.69	5000
2.5948	0.544588	2.07518	0.0595566	0.00989583	32.1723	1325.92	419.886	11.9348	3.4674	35.6842	41.1701	4015.6	4472.29
2.61586	0.510339	2.2853	0.0478618	0.0112282	32.6162	1056.42	377.031	13.2127	3.33818	30.7662	39.1533	4376.83	3687.14
2.11363	0.547932	1.93215	0.0481967	0.00886947	30.3338	1014.25	321.883	13.2288	3.40697	28.427	37.9684	4806.35	3877.37
2.48761	0.538386	1.42346	0.0400207	0.0121426	30.1147	824.336	290.225	15.2996	2.94232	28.3833	39.8569	5000	3350.4
2.42361	0.502532	1.25986	0.0469604	0.0102771	29.2018	816.591	368.57	14.6156	3.88242	26.8612	36.7705	4019.07	3322
1.75644	0.71787	2.43066	0.0428808	0.00808618	25.3159	906.754	601.585	17.1596	3.00031	25.3781	48.0943	4514.23	2701.46
1.80549	0.741666	3.03703	0.0356696	0.00853195	26.7839	1156.1	543.738	16.0124	3.35009	29.8151	52.4472	4000.47	3086.92
1.51093	0.796111	2.1595	0.0569275	0.00880471	29.4041	1016.25	620.068	21.075	2.69841	24.564	51.5912	3946.86	2791.37
1.61915	0.57351	2.63437	0.0575589	0.00842721	31.4032	1351.46	586.172	15.1806	1.98322	32.2763	47.7556	4670.09	2563.41
1.56114	0.696561	2.96927	0.053655	0.00773462	35.1466	1799.91	572.975	13.0176	1.63521	30.3863	51.2339	4933.76	2326.93
1.46946	0.627936	3.40159	0.0718759	0.00802082	25.9564	2273.17	842.811	13.7886	1.63688	29.9197	55.0761	4250.7	3183.84
1.54146	0.887372	5	0.0935466	0.00672368	36.4022	1873.43	836.778	13.1381	1.92916	29.1753	62.6373	4807.43	4032.81
1.14845	0.891663	4.20449	0.102866	0.00677914	37.8358	1130.35	875.223	10.2591	2.35558	24.5633	56.1068	5000	3613.8
0.890669	0.815729	3.81401	0.105598	0.00502538	32.8095	986.995	1203.92	11.1793	1.51683	20.3027	62.4748	4848.61	3179.6
1.14381	0.803768	3.81669	0.102964	0.005	31.9518	979.758	1182.06	12.779	1.85721	25.8457	64.3934	4987.27	3686.56
1.34512	0.761975	3.77522	0.120412	0.005	25.2024	1057.13	1118.62	13.4102	1.78677	25.2231	66.2348	5000	5000
1.23618	0.810729	3.8907	0.074003	0.005	22.7266	1365.77	1511.6	11.2013	1.75607	28.9698	78.3006	5000	5000
1.23337	1.2699	4.4778	0.0922234	0.00540861	21.9453	1073.45	1685.92	11.2367	1.78215	25.6359	85.0796	4448.69	3490.58
1.3548	1.20453	4.7597	0.0903278	0.005	21.8614	986.575	1676.35	8.53072	1.866	23.3478	85.2981	4614.42	3868.54
1.27415	1.06614	5	0.0744732	0.005	25.2822	1005.04	1593.37	10.0101	1.78447	21.6147	90.2472	3521.66	4452.7
1.18748	1.00165	4.22542	0.116928	0.005	25.3318	1010.66	1850.03	9.86082	1.10674	25.0288	98.0109	3820.51	5000
1.18093	1.01342	4.83676	0.109253	0.005	15.3897	991.729	1462.21	12.6819	1.10109	23.1605	80.9405	3241.42	5000
1.4268	1.1709	5	0.167512	0.005	13.7912	1043.98	1606.75	10.5136	1.15219	25.1787	81.5482	4584.59	4469.79
1.35483	1.50746	5	0.146586	0.00634316	18.0893	1212.45	1648.84	7.55024	1.01759	25.7687	95.3175	5000	4496.25
1.41191	1.26363	5	0.108653	0.00750283	16.1492	1090.47	1381.41	6.81724	0.822899	23.9819	95.8354	5000	4910.21
1.46237	1.3052	4.52258	0.0881509	0.00832756	14.0973	1324.48	1472.82	8.37027	0.699068	27.2556	92.5878	4984.14	3193.47
2.09774	1.35649	5	0.0903846	0.00948405	12.4438	1235.59	1748.09	8.57002	0.77738	29.5054	103.949	4285.91	2963.43
2.953	1.04681	5	0.0855036	0.00842127	10.4086	1074.91	2083.88	9.70055	0.964787	31.8314	82.6645	3959.33	2332.18
2.98492	0.841921	4.99958	0.105474	0.00824109	9.94065	924.872	1827.52	8.84578	1.26428	32.9594	70.1737	5000	2627.24
3.00968	0.841942	4.86814	0.0891461	0.00966173	10.2508	992.823	2151.72	10.4322	0.835641	31.3817	89.2223	4507.21	3078.71
2.49322	1.00713	3.91383	0.0791637	0.00773508	10.7388	895.061	2440.68	12.1651	1.21966	27.177	95.8697	4687.78	3511.83
2.05778	1.19581	4.12671	0.0867421	0.0052889	16.8784	566.551	2244	14.9818	1.22635	25.6855	108.071	4302.2	3912.31
2.03863	1.19087	4.34037	0.0957604	0.00530106	15.7411	631.649	2177.37	8.04753	1.6048	30.3876	96.2194	5000	3636.32
2.73398	1.22105	4.02293	0.133205	0.005	14.3113	549.489	2265.05	7.16611	1.27074	29.8286	88.9692	5000	4040.48
2.33391	1.77407	4.12049	0.124473	0.005	19.4635	689.791	1609.26	6.58527	1.09852	24.3097	102.242	4560.91	4385.12
2.55322	1.75669	3.78146	0.130579	0.005	19.0565	757.496	2448.31	8.68216	1.14603	33.147	114.608	4492.2	5000
2.21646	2.03758	4.48404	0.112332	0.005	21.4264	725.089	2219.89	6.63761	0.976934	29.4922	113.598	3688.55	3886.33
2.87545	1.98043	3.54647	0.128933	0.00791424	23.3774	566.052	2418.04	3.29007	0.645174	33.6906	122.445	5000	3305.22
2.76883	2.08093	4.24858	0.127766	0.0106767	21.5228	501.257	2679.95	3.32033	0.651812	33.0104	120.755	5000	2782.72
2.27878	2.22503	4.96996	0.0911145	0.0123175	22.51	853.299	2971.7	3.54847	0.761661	27.1117	143.362	4137.01	2999.39
2.1698	2.93432	5	0.0994637	0.0106828	22.2166	821.303	2640.98	3.6283	0.978827	31.3963	134.075	5000	2757.91
2.41691	3.10982	4.91635	0.0817355	0.015356	36.5825	913.81	2096.03	5.8804	1.14957	28.249	124.648	4580.95	2222.89
2.18708	2.9723	5	0.1073	0.014804	36.9317	741.093	2192.56	5.51764	1.08185	25.4208	112.749	4414.24	1948.53
2.42648	2.46305	4.12059	0.0791834	0.0180397	35.8077	563.254	1796.38	4.93674	1.07224	28.5728	114.246	4537.03	2221.88
1.86879	2.03516	4.03749	0.0582587	0.0147797	27.9656	460.288	1237.82	4.77064	1.26325	20.7486	86.673	3603.26	1677.09
1.85766	1.81061	3.22528	0.0688929	0.0154993	27.4472	430.976	1460.46	4.44591	1.38816	24.7868	80.1427	4712.74	1607.7
1.86166	1.61086	2.80573	0.060921	0.0144013	29.3948	467.527	1328.26	4.12889	1.51505	25.9098	82.6577	5000	1760.29
1.75202	1.73722	2.23419	0.0562078	0.0141941	24.642	430.66	904.587	4.273	1.34691	26.486	81.5741	4634.81	2073.86
2.68349	2.17763	2.69275	0.0686311	0.0134998	29.3184	367.662	979.278	3.81715	1.89326	26.7561	80.4263	3751.43	2237.74
2.99269	1.68726	3.13801	0.0486952	0.0105383	38.6695	496.423	888.395	3.12924	1.47863	29.9746	84.2098	5000	2039.46
2.90328	2.06201	3.37968	0.0544592	0.0115414	35.09	464.739	922.88	2.72303	1.31706	29.7018	94.8504	5000	2776.81
4.19683	2.45428	3.03593	0.0568569	0.0119174	35.9265	300.099	724.95	2.59769	0.925766	26.9826	95.4293	3832.6	2172.98
4.45427	2.49449	4.17277	0.0659989	0.0133902	45.9924	262.114	719.898	2.8222	0.875184	29.6387	99.2744	4858.89	2533.02
3.26723	2.84374	3.28368	0.0806402	0.0168035	53.6255	274.172	659.768	2.30455	1.07921	30.5453	81.8999	4032.51	2034.3
3.71759	2.49116	3.04161	0.0537248	0.0173731	46.0388	277.496	657.025	2.02217	1.1147	33.4155	96.8191	5000	2546.09
3.96036	3.54523	3.12402	0.0531616	0.0167579	47.908	308.826	763.533	1.70197	1.11732	33.7821	109.215	5000	2462.7
5	4.71187	4.15154	0.0807489	0.0231455	62.1994	264.324	962.395	1.72812	1.19982	34.1114	110.462	5000	2645.53
5	3.7435	5	0.101743	0.020817	52.9475	243.804	776.375	1.48875	1.14152	28.5645	99.2876	5000	3602.78
4.72147	3.48491	4.07353	0.08647	0.0222006	49.2512	237.17	811.771	1.22488	1.8435	28.0826	97.2408	5000	3595.83
5	2.88129	3.43924	0.0600087	0.017533	49.8069	301.455	795.56	1.72447	1.85163	38.7604	98.2918	5000	3583.98
4.39226	2.84684	2.86419	0.0608917	0.0134242	30.8841	350.992	812.731	2.3415	1.78461	36.0378	99.2761	5000	3847.71
5	2.44041	2.43632	0.0653989	0.0166019	48.5774	271.346	1022.34	2.18471	2.03225	37.4106	89.4688	5000	3221.85
5	2.37834	1.56656	0.0601169	0.0157544	51.6012	316.906	1097.32	3.56213	2.06686	33.024	99.094	4508.1	3526.19
3.88598	1.88856	1.42651	0.0588795	0.012978	49.6536	343.552	1231.71	3.04487	2.40602	34.8834	98.9312	5000	4216.6
4.11809	1.85646	1.55757	0.0601134	0.0107186	49.5845	392.982	1506.78	3.9163	1.99805	34.8654	112.41	3831.38	5000
3.71843	2.15405	1.33973	0.0514467	0.0123585	41.1923	509.98	1609.83	3.87103	1.94095	42.6573	118.648	4400.32	4008.61
3.19313	1.90561	1.55947	0.0416203	0.0105932	47.0926	524.881	1264.39	5.56149	1.62729	33.2284	119.13	4338.26	3539.2
3.30358	2.88976	1.43201	0.0375088	0.00793058	44.1395	385.817	1221.99	3.46014	2.48542	36.3267	128.348	4869.92	4244.74
3.72948	3.94808	1.6154	0.0420248	0.00712991	37.7352	276.38	1209.73	4.30253	2.55853	22.1446	135.179	3215.37	4253.82
3.98398	4.0946	1.53158	0.0414945	0.0101736	43.902	285.595	1336.62	4.19759	2.43803	28.2188	149.881	3146	4698.49
3.48305	5	1.56815	0.0423667	0.0136508	37.0889	398.68	1349.58	4.37279	2.62311	35.5071	167.307	3878.73	5000
4.32712	4.40688	1.22832	0.0405403	0.0100479	24.5069	394.531	919.47	4.02161	3.72893	38.1162	125.62	4778.24	4891.6
5	4.52791	1.22416	0.0416982	0.00767576	18.7725	422.644	1070.55	3.60848	4.05183	38.8465	132.834	4938.72	5000
3.70808	4.43148	1.31658	0.0462781	0.00525156	25.1137	353.475	1399.58	4.51108	3.82445	29.9821	128.648	5000	5000
4.00214	3.87608	1.23098	0.0469957	0.00525048	20.9842	427.622	1063.65	4.27669	3.29611	40.7531	114.544	5000	4693.6
4.39239	4.34749	1.21848	0.0520811	0.00558886	20.9382	373.582	1082.05	4.89855	4.23503	42.3598	117.046	5000	5000
4.31449	4.21368	1.18237	0.0429418	0.00663962	22.71	356.973	1014.27	5.86572	4.10446	36.0236	120.937	5000	4486.15
4.91464	4.45682	1.44137	0.0335148	0.00895258	25.2552	332.559	1026.58	5.61503	4.20725	40.5192	127.017	5000	4700.15
5	3.47374	1.80704	0.0310284	0.0125876	27.6863	310.716	1952.92	5.85667	5.00171	27.1293	152.494	5000	5000
4.15715	5	1.91318	0.0265242	0.0106684	26.467	335.746	4079.66	5.58813	7.53599	26.4999	178.873	5000	3524.42
5	4.77302	1.73746	0.0247392	0.0104572	23.6192	355.167	3494.88	7.5615	9.79738	34.1141	160.038	4959.79	4022.81
4.21359	2.99686	1.80929	0.0256259	0.00728791	25.8191	438.897	3076.22	8.14516	9.61798	31.4981	145.602	4872.57	5000
4.88154	3.50971	1.91895	0.0311226	0.00601935	25.7602	462.638	2949.75	7.93821	9.56507	30.4932	130.945	4332.85	4035.9
4.77004	3.5037	1.75137	0.0250496	0.00740073	23.0212	484.068	3183.21	8.17993	10.6317	29.0619	146.929	4725.34	4889.71
4.69993	2.05471	1.57774	0.0248676	0.0063878	34.5159	390.496	4802.31	7.77378	9.38818	25.7117	145.893	5000	4539.19
4.73237	2.28101	1.17278	0.0297405	0.005	29.2948	393.119	4090.83	6.21023	7.19552	38.9007	147.454	4812.36	4834.55
4.03655	3.36195	1.20103	0.0358669	0.005	21.3122	430.799	3536.38	6.36755	8.42442	31.0657	133.574	5000	3885.81
3.98718	4.57908	1.42784	0.0322723	0.00737334	10.0391	423.138	2519.07	7.93698	9.08268	28.6749	133.184	4655.13	4187.89
4.23591	3.86644	1.25185	0.0306638	0.00985703	12.381	466.402	2291.72	8.53484	9.02317	28.135	112.329	3520.58	2630.3
4.22726	4.07525	1.26054	0.0375987	0.0140454	15.6012	554.769	1966.57	7.83035	6.86379	29.6204	112.149	2699.67	2986.45
4.23491	3.18722	1.47819	0.0310364	0.0116624	20.4284	806.484	2033.41	7.95317	9.85357	33.1798	100.089	2134.05	2750.56
4.53343	4.10506	1.45173	0.030789	0.0108023	22.7692	626.027	1882.14	8.1622	6.65972	30.6028	115.926	2704.19	2612.1
4.68816	3.49647	1.67132	0.0401264	0.00854523	16.5148	704.542	1879.09	9.69488	7.14292	31.8764	101.135	2518.06	2761.77
4.4778	4.30277	1.7289	0.0429867	0.00899112	18.4172	601.877	1899.94	12.5068	2.80751	29.7322	137.725	2664.2	3119.61
4.89346	4.32349	1.6397	0.0537289	0.00983035	13.9828	719.975	1768.48	11.9329	3.87082	32.8346	125.41	2721.47	3625.35
5	5	1.26753	0.055985	0.00867073	15.5161	656.887	1217.23	11.8117	3.78315	31.6814	112.02	2246.14	3300.88
5	5	1.25687	0.0597504	0.00991638	15.0322	642.835	1151.23	14.2634	4.93308	34.0807	108.701	2275.39	4350.13
5	5	1.39885	0.0482006	0.00802584	20.1262	748.049	1152.72	13.0933	4.22095	33.3731	122.42	2456.48	5000
4.57386	5	1.37759	0.0489402	0.00676717	16.9793	798.634	1615.06	6.84716	2.97464	31.5997	151.827	1666.38	5000
4.76148	5	1.48346	0.0446285	0.00746812	15.7515	905.57	1581.43	8.1406	3.46251	40.2861	159.747	2183.33	5000
4.06415	5	1.87373	0.043493	0.0103193	17.2604	1090.41	1798.7	10.2104	2.72546	33.9801	164.666	2177.94	4205.66
2.97089	4.92643	2.27215	0.0458942	0.0100154	12.6621	1026.42	2082.41	12.7146	2.78275	36.9611	180.038	3938.18	4698.56
2.75541	4.53796	2.53824	0.0484049	0.00961157	16.3079	1114.76	2676.5	10.877	2.36571	41.1405	173.89	4868.55	3645.98
2.0206	5	2.15657	0.0429195	0.00800486	13.1512	1095.74	2551.21	14.2863	2.37547	36.4584	171.579	5000	2932.05
2.20799	5	2.42258	0.0408293	0.00682312	15.2776	903.913	1928.08	11.5488	2.01467	34.0559	162.561	4904.93	2554.71
2.07737	5	2.57999	0.051023	0.00804492	14.3157	1260.39	3241.96	9.64506	2.24493	31.6182	163.945	3639.99	2683.59
2.0038	4.71414	3.27894	0.0530148	0.00720677	11.144	1488.8	3035.78	10.6449	1.93916	30.9237	163.355	3773.69	2310.58
2.30015	5	3.75808	0.0494753	0.0103692	9.86179	1243.65	2971.21	8.26917	2.53041	28.8962	140.406	3443.09	1850.79
2.57634	4.06907	2.86909	0.0520504	0.0114941	10.7432	1180.66	2193.67	8.7224	2.03342	33.7616	130.683	3612.26	2021.29
2.7205	4.88789	2.57863	0.0527818	0.0144212	7.22341	1603.54	1831.02	11.8185	2.01155	34.7946	120.429	3920.03	1799
3.27523	5	3.41758	0.0628064	0.0144131	6.1683	1338.57	1663.45	15.3046	1.69221	41.7067	112.113	4532.97	1690.01
3.22262	5	3.54728	0.0616611	0.0102164	6.47276	1700.62	1613.91	18.4016	1.75517	39.6804	106.752	5000	1466.43
2.66173	5	4.83952	0.0754665	0.00709549	5.19653	1499.97	1253.42	14.5019	1.51604	36.8516	106.172	5000	1633.43
3.0959	5	4.95634	0.0643999	0.00752554	4.55884	1811.83	1799.45	13.1475	2.01173	37.5107	106.424	5000	1285.26
2.71825	5	5	0.0562176	0.00669655	3.90892	1938.54	1753.63	9.34095	2.19959	46.7968	101.402	5000	1031.46
3.26687	4.8936	5	0.0525207	0.00636803	5.241	3139.27	1802.3	7.08771	1.4581	43.6511	99.2394	4696.04	711.318
4.35713	5	5	0.0602266	0.00581214	5.67389	2468.69	1650.45	5.51621	1.85405	53.9853	94.7976	3861.35	818.673
3.12058	5	5	0.0581365	0.00548624	6.4934	3231.08	1364.06	6.36679	1.53954	51.1639	96.5568	3234.57	873.041
3.89907	5	3.59731	0.0694713	0.00573074	6.39694	2675.48	1113.21	7.33584	1.74013	52.3064	82.4896	3181.98	872.733
3.87287	5	3.85586	0.0493628	0.00752986	5.18018	3267.48	1043.62	9.54853	1.38322	54.31	99.4847	3020.47	1032.1
4.50803	5	3.32608	0.0603914	0.0113742	3.76757	3113.33	1195.74	6.84168	1.32209	55.8519	92.0006	2874.53	948.94
3.1199	4.60269	2.75187	0.0597014	0.0120135	3.14005	4015.42	1225.94	9.78579	0.980142	53.6219	94.0526	3897.44	794.898
3.53164	5	2.0799	0.0664553	0.0128374	2.15883	4589.66	1326.59	9.99332	1.0814	62.8125	99.6464	5000	812.465
4.3414	5	2.47115	0.0716569	0.00749215	1.62334	3844.74	2111.92	8.52673	0.999747	62.0795	117.445	4161.45	922.036
4.1417	5	1.54082	0.0604555	0.00634289	1.53808	3499.43	2250.73	9.01585	0.918262	49.1588	115.182	3069.32	754.562
4.35605	5	1.24073	0.0786355	0.0076698	1.19308	3625.55	2597.2	7.20611	0.950108	60.0945	118.592	3007.11	777.226
4.95487	5	0.986321	0.0679836	0.00779311	1.67735	3114.89	2893	6.68358	0.887295	72.4967	114.826	3939.5	665.317
4.03673	5	0.994129	0.0591741	0.00706641	1.59339	3667.33	3200.82	7.86966	0.892705	55.0359	140.266	3859.92	830.713
3.2614	5	0.969059	0.0729749	0.00714247	2.0776	3741.37	3942.12	7.36503	1.00531	55.3584	138.833	5000	821.195
3.10824	4.20804	1.39717	0.0802061	0.00703005	1.73331	3446.84	3799.56	7.11272	0.812811	56.5126	136.914	3983.15	1083.92
4.3487	3.64799	1.25556	0.059603	0.005	1.59684	2856.46	4936.47	7.35604	0.844938	60.486	176.401	4151.62	1582.18
3.64388	3.59635	1.34576	0.0521969	0.00560773	1.64717	3798.36	4592	4.5492	1.08191	66.2674	179.596	4216.98	2010.56
3.71122	3.41124	0.796221	0.0361897	0.00540009	1.68668	3616.18	5000	5.00115	1.1556	58.4797	201.468	2650.79	1641.04
4.58952	3.65913	0.79452	0.0406273	0.00611728	1.94205	3134.25	4989.23	5.16367	1.29957	55.7094	198.108	3093.8	1807.71
3.70157	2.37158	0.535702	0.0483996	0.00653641	1.8606	3348.94	4667.06	4.80046	1.20794	77.1076	155.022	5000	1629.64
4.79713	2.73764	0.471347	0.0388901	0.00682365	1.16469	3923.02	2741.84	4.41053	0.894125	68.9103	183.355	3712.92	2806.66
4.64126	2.62668	0.389376	0.0478527	0.00881939	1.44435	4881.92	3769.94	5.54055	0.874757	68.3487	183.907	3068.03	2808.38
5	1.68341	0.459104	0.0551655	0.005	1.74569	5000	3255.99	5.89808	0.956443	66.4682	145.612	2618.52	2816.38
5	1.61029	0.518607	0.062978	0.005	1.7196	3255.75	3221.96	7.47344	0.748498	63.151	127.545	2910.65	2296.66
4.63325	1.64116	0.432192	0.0706743	0.00508718	2.11722	3234.9	3319.54	7.07731	0.642724	60.2466	130.274	2972.53	1735.98
4.73443	1.55163	0.498345	0.10659	0.00633912	2.33746	3485.71	3288.35	8.67853	0.484663	58.9062	97.2802	2139.69	1554.29
5	1.10418	0.529856	0.0909901	0.00557584	2.49917	3393.12	4272.64	7.52437	0.563234	61.2411	108.508	2708.46	1747.38
5	1.16585	0.559693	0.121766	0.005	2.39935	2979.49	3745.65	9.43911	0.54069	50.8466	91.0275	2285.67	1313.25
5	0.910652	0.494601	0.126032	0.005	2.09006	3456.46	4149.07	9.48759	0.436889	60.973	81.325	2849.75	1089.01
5	1.31309	0.342589	0.127208	0.00576811	1.78929	4493.89	4516.3	8.70209	0.465787	64.1849	94.7008	2752.12	965.182
5	1.46595	0.294644	0.127512	0.005	1.51425	3685.78	5000	8.49825	0.65046	62.1362	91.854	3176.42	836.207
3.86597	0.954168	0.326001	0.124207	0.0054748	1.20841	2799.29	5000	8.34138	0.517225	51.6437	79.495	2771.93	1005.5
3.53362	0.769313	0.349361	0.14896	0.00667685	1.61228	2993.21	3217.97	6.88699	0.56485	67.5808	73.3737	2973.75	1648.36
3.24237	0.894906	0.34996	0.176962	0.00708769	1.3033	3201.53	2331.52	4.79361	0.638277	77.7212	63.4589	3059.79	1902.57
3.93801	0.950319	0.383103	0.136184	0.00631747	1.30859	3338.36	1754.2	5.01125	0.542936	73.9693	70.0184	3192.3	1618.06
4.04129	1.36491	0.295044	0.123817	0.005416	1.139	4090.08	1519.52	4.62591	0.554029	69.083	71.9562	2466.15	1679.66
3.9808	1.76229	0.292009	0.12865	0.00531107	1.4425	4419.22	1577.83	1.51345	0.767814	92.7736	70.7129	1896.95	1946.82
3.42178	1.25242	0.374947	0.11724	0.00546931	1.76684	4211.96	1804.08	1.0293	0.652207	94.6623	65.514	1692.67	1313.21
3.061	1.24207	0.400429	0.0953312	0.00531339	2.4556	4842.8	1661.88	0.965549	0.581481	97.8647	66.5362	1886.03	1002.17
2.07328	1.19942	0.26416	0.0876534	0.00713191	2.04953	3109.72	1360.53	1.39054	0.61819	80.5062	64.6479	5000	1109.18
2.26478	1.10891	0.243083	0.0942635	0.00821138	3.01297	3212.75	1012.02	1.38556	0.568862	86.3171	61.8546	3238.57	1106.25
2.23015	1.08558	0.29952	0.0745208	0.0132647	2.59988	3791.65	1022.93	1.48982	0.632634	70.8444	64.1035	3097	1223.19
2.8189	0.911536	0.284133	0.0518932	0.0244916	2.73236	4159.18	1100.75	1.73872	0.634813	99.0765	80.9202	2929.4	1896.55
5	0.828573	0.159932	0.047768	0.0171937	2.63721	2987.95	1237.75	1.71667	0.421399	143.843	86.7189	4658.2	1644
4.12013	0.531995	0.260283	0.0413395	0.0284234	2.54627	2379.51	1108.84	2.49275	0.530728	81.2678	78.7317	1848.98	2057.41
4.39495	0.662875	0.196951	0.0567385	0.019235	3.59756	3606.69	1105.49	3.14633	0.650777	82.699	71.2532	1614.43	1844.19
4.67134	0.565062	0.191124	0.0872058	0.0159764	3.02655	2974.34	1228.82	3.53032	0.783146	91.5946	57.5424	2385.74	1958.99
5	0.603783	0.188263	0.107992	0.0119634	2.99695	2232.07	967.381	3.6439	0.827913	87.5525	49.2726	2401.65	1782.3
5	0.743136	0.210188	0.0786105	0.0125694	3.15226	2076.27	853.708	2.99926	1.04752	88.9795	54.2224	2276.3	2459.66
5	0.67901	0.234067	0.118933	0.013256	3.99182	1565.29	745.514	4.10437	0.724891	80.8021	46.8129	2833.24	2032.37
4.49602	0.471955	0.188557	0.142048	0.0154013	4.15198	1755.09	740.817	4.60708	0.676802	71.1495	42.5578	2595.93	2028.82
5	0.493748	0.217975	0.167019	0.0114401	5.69322	1466.65	875.051	3.308	0.501281	82.7449	49.4718	2915.06	2432.93
3.69494	0.428111	0.271234	0.201909	0.0204547	8.07592	1573.88	737.954	3.60847	0.416013	66.6949	42.3942	4153.61	2296.4
3.83799	0.307907	0.363064	0.224561	0.0196953	8.66489	1399.98	855.52	4.7144	0.292038	70.331	40.6496	4036.54	2321.54
4.85527	0.344235	0.403512	0.218238	0.01832	10.1303	1231.04	1329.34	4.36905	0.334564	51.7791	45.2096	5000	2249.41
5	0.338514	0.522318	0.219105	0.015346	13.4764	1971.04	1273.13	2.94013	0.467734	69.2982	41.1241	3460.33	1777.45
4.7276	0.319726	0.455774	0.167587	0.0107946	15.106	2276.27	1417.2	2.53926	0.436631	86.8099	48.6819	3784.52	2190.16
5	0.426527	0.489826	0.18994	0.0120846	11.6926	2010.66	1367.04	2.31851	0.366938	74.8112	57.2681	4015.97	2507.32
4.31812	0.557861	0.515231	0.156901	0.0118069	13.8576	2654.07	1414.6	2.49124	0.265991	71.9238	74.837	3360.71	3999.81
2.68158	0.639724	0.371665	0.147311	0.0123689	14.7246	3221.07	1345.06	2.42813	0.245376	52.2236	74.8965	2121.63	4389.04
3.0854	0.725764	0.303113	0.164215	0.0122451	10.7068	5000	1174.52	2.29283	0.235833	81.6478	73.7716	2384.02	3751.95
2.28851	0.67765	0.268212	0.178416	0.0118308	9.38401	3912.64	732.077	2.36204	0.209558	78.2816	57.2014	2116.97	3372.27
2.48003	0.480222	0.397605	0.198312	0.0106248	12.4467	3730.7	719.58	2.24413	0.193387	58.0474	53.1996	1745.79	3822.27
2.5426	0.448444	0.437871	0.220141	0.0127722	12.0858	4684.88	438.634	2.07162	0.245154	57.4317	46.1144	1118.52	4303.47
2.82858	0.407305	0.492653	0.159996	0.0170744	11.8674	4678.26	412.089	1.66471	0.21647	59.3575	43.2975	918.916	4940.5
2.99034	0.448978	0.405411	0.237457	0.0162867	16.1927	3711.31	382.415	1.57637	0.132577	57.6015	43.3855	742.518	4527.54
4.15021	0.281405	0.416968	0.200963	0.0150512	15.2126	3768.47	334.753	1.54984	0.178713	64.6279	38.3245	614.459	4766.79
5	0.272305	0.422047	0.193141	0.0186344	11.8687	4127.91	330.279	1.44678	0.224763	66.9051	38.0415	689.572	5000
5	0.32627	0.373133	0.187126	0.0160649	15.3543	4005.64	277.868	1.49471	0.219922	60.3737	38.7182	600.075	5000
5	0.455083	0.421217	0.151971	0.0177705	17.6123	4069.33	244.879	1.21416	0.244564	69.0212	39.7002	601.987	5000
4.64823	0.375266	0.294385	0.163843	0.014298	18.3922	3513.2	250.297	1.02751	0.20061	77.9953	37.7367	851.188	4541.48
4.91947	0.340289	0.235649	0.253903	0.0154866	21.158	3648.19	195.876	1.0009	0.195703	82.2556	29.9861	957.381	4223.32
4.08063	0.281792	0.243993	0.308812	0.0168739	25.6252	3144.25	130.23	1.08282	0.169735	80.2607	25.2782	1622	4063
3.40929	0.293856	0.212277	0.335256	0.0119753	42.0514	2281.69	148.519	1.32375	0.203847	81.0731	23.6085	1464.03	3433.11
2.96687	0.260421	0.291583	0.335919	0.0514492	47.8466	1170.88	112.911	1.71853	0.229659	64.4204	21.4572	3684.89	3265.09
2.6004	0.22709	0.214735	0.297901	0.0496094	42.68	1039.11	126.422	1.68364	0.185239	68.2272	21.0362	3475.15	2709.85
1.98099	0.178199	0.354317	0.276896	0.0464663	27.7548	1781.2	140.102	2.93843	0.251825	64.6335	19.9566	4971.56	2842.68
1.63888	0.150255	0.327944	0.283376	0.0476589	25.832	1302.01	191.954	3.37487	0.199635	45.0614	20.0554	2866.37	2532.64
1.27829	0.178885	0.545282	0.36012	0.0539771	16.5667	511.887	166.554	3.09356	0.216528	36.8129	17.9539	4443.25	2372.19
1.12134	0.148995	0.633685	0.325251	0.0503145	19.6784	347.828	137.33	2.50613	0.171564	31.9341	16.1592	5000	2055.46
1.38656	0.174047	0.539747	0.418061	0.0512746	18.6464	364.619	115.385	2.4417	0.156248	34.8132	15.5479	4788.75	1973.64
1.82359	0.205613	0.50475	0.392823	0.0556517	18.9799	464.148	109.953	2.79786	0.192928	37.3465	15.4532	5000	1840.09
2.45346	0.190856	0.503759	0.337354	0.0483478	18.7173	402.576	132.716	3.89001	0.157099	31.9433	16.5481	5000	1518.76
1.61458	0.18056	0.542865	0.241241	0.0480286	20.0868	351.63	86.8189	3.86984	0.122684	30.3505	15.5914	5000	1735.8
1.52121	0.122919	0.443036	0.163566	0.0464857	15.3589	357.224	62.3018	5.09492	0.163462	26.7255	14.3211	4772.9	2011.72
2.17014	0.12381	0.474727	0.145554	0.0487166	12.6356	401.271	46.4561	7.29236	0.175985	28.552	12.8066	5000	2279.27
1.98699	0.126559	0.457886	0.154956	0.0401149	16.9002	456.719	50.3222	7.00072	0.14133	35.2181	13.451	5000	2559.03
2.24703	0.122345	0.396436	0.192857	0.04894	16.1891	461.157	34.5193	6.9995	0.13329	34.0848	12.0749	5000	2557.58
2.18562	0.0888764	0.433713	0.224343	0.0368467	10.8228	407.623	30.765	5.74759	0.135627	30.8691	10.1904	5000	3120.6
2.05231	0.0812855	0.389457	0.168634	0.0305084	15.0253	369.635	37.1464	6.20515	0.119868	27.8454	10.832	4656.58	2141.1
1.9059	0.0744017	0.322505	0.180343	0.030483	16.6909	238.998	41.6657	5.81811	0.146797	32.7506	10.6198	4916.08	2213.79
2.26613	0.0663675	0.290884	0.141217	0.0281394	25.7985	310.201	61.6296	4.41967	0.142496	30.1697	12.9669	5000	2294.93
2.47343	0.0694393	0.300978	0.115972	0.0382855	20.2599	324.184	57.8414	4.45887	0.189141	30.7513	14.0398	4763.45	2979.74
2.44176	0.0736189	0.36853	0.124442	0.0225887	24.3155	312.705	55.0985	3.62087	0.178689	27.2426	13.9953	4245.58	2814.44
2.87991	0.0816725	0.452617	0.151507	0.0206532	17.8717	364.255	53.2085	4.33109	0.197132	29.5817	12.3525	3547.4	2793.99
2.59068	0.0783901	0.649377	0.113891	0.0133682	24.4649	404.777	101.027	4.14906	0.13361	27.3131	16.6262	3595.98	2502.74
3.05039	0.0580866	0.774009	0.128943	0.0130077	26.2028	472.891	86.3674	5.69963	0.0844184	25.6482	15.5104	3484.42	2883.15
3.07704	0.047069	0.534243	0.131074	0.0190276	22.747	543.228	88.5959	6.35775	0.0829357	32.0386	14.9809	4196.31	3424.73
4.39566	0.0446288	0.677837	0.157943	0.0181769	19.9016	553.396	72.6506	5.62325	0.0638756	39.7884	13.6631	5000	3602.98
5	0.0348322	0.608668	0.197116	0.0189132	17.0065	402.304	92.2543	4.53905	0.085383	41.9634	12.2936	4404.9	4514.22
4.99537	0.0353423	0.498691	0.200718	0.0141711	16.9477	294.602	86.6169	3.91225	0.0980905	42.0931	11.781	4437.6	4060.17
4.99071	0.0450865	0.783961	0.176943	0.0120712	22.3691	296.783	104.173	5.40994	0.12283	28.4807	14.6382	4345.8	3947.4
5	0.0510155	0.702105	0.176301	0.00965292	30.5671	409.135	127.731	6.20969	0.160333	30.0986	16.01	5000	4361.57
4.53048	0.0507967	0.657672	0.164907	0.00977229	44.198	316.599	101.296	7.63797	0.116876	25.5333	16.7577	4554.26	4795.69
4.07558	0.050588	0.630992	0.186005	0.0101412	37.1566	202.219	99.8179	9.97454	0.108642	22.1746	15.3916	4084.16	5000
4.47338	0.0435233	0.62543	0.128495	0.0102084	37.5233	267.643	107.093	12.3086	0.0910678	23.6321	17.1495	4566.49	5000
4.94626	0.0502287	0.549344	0.157007	0.00796509	49.6669	260.936	140.054	12.8779	0.100711	30.0657	17.7847	4974.31	3445.64
3.97968	0.0542373	0.594715	0.190153	0.00617836	48.5336	210.258	150.536	8.14115	0.144182	25.5832	19.0681	5000	4610.77
4.52988	0.0415757	0.594824	0.153899	0.005	36.0096	272.356	174.584	6.98027	0.168432	28.5076	18.2879	5000	3961.01
3.90468	0.0500236	0.491799	0.119393	0.005	44.3139	229.321	783.225	7.60453	0.193536	27.2414	32.744	5000	3736.72
5	0.0642897	0.367828	0.123242	0.005	38.4506	189.649	842.825	5.82676	0.209654	35.4472	36.164	4155.5	5000
5	0.0592227	0.472515	0.131212	0.005	42.5034	195.72	871.019	4.24187	0.140618	36.9389	36.3032	4137.69	4879.09
4.94581	0.034966	0.414311	0.233159	0.00625926	37.5455	162.959	1120.83	4.34754	0.1521	22.8676	26.7817	3534.26	3753.28
4.56574	0.0217609	0.299333	0.315537	0.005	41.4357	218.686	886.392	4.66024	0.154845	23.8538	22.5638	3506.07	5000
5	0.0248743	0.297529	0.279021	0.005	67.3791	222.07	701.391	4.55111	0.0859047	37.3807	21.6126	3480.52	5000
4.87294	0.025362	0.210147	0.245836	0.005	58.7141	230.008	561.803	5.11914	0.0975081	43.667	22.4884	3407.71	5000
3.78429	0.0228105	0.319185	0.185994	0.00554049	77.3917	368.592	643.719	10.0792	0.102954	29.271	20.8112	5000	3676.37
3.13184	0.0274342	0.22035	0.251818	0.00572337	75.3041	488.896	601.639	7.86019	0.07439	34.0297	19.3999	5000	2916.77
3.25772	0.0118698	0.276479	0.131915	0.005	53.7091	619.86	857.745	7.64746	0.0651936	40.5045	23.6405	5000	4815.22
3.25823	0.0148928	0.268828	0.11895	0.005	28.0871	709.03	278.131	6.72592	0.133217	42.8507	12.4212	5000	1994.33
3.1499	0.018367	0.287058	0.103399	0.00515285	25.1999	942.056	149.444	5.78193	0.108117	44.3632	13.1275	5000	3101.67
3.2119	0.00819848	0.341156	0.0815236	0.005	23.1938	933.644	234.559	6.20539	0.116998	46.2296	14.9948	5000	5000
4.59866	0.0094524	0.395085	0.0668105	0.00572967	19.9967	865.338	272.605	4.75064	0.20887	47.7374	16.8155	4441.73	5000
3.35209	0.0124663	0.560838	0.0672179	0.005	16.5558	921.207	309.361	4.57528	0.235292	43.3955	17.7062	3136.27	4541.68
4.08039	0.0158497	0.65593	0.0733564	0.00535266	20.1443	1089.18	341.409	6.64093	0.256314	48.0793	19.2326	3779.32	4695.94
5	0.0142897	0.562894	0.0655827	0.005	27.3308	1034.32	501.279	6.63024	0.247711	41.7351	23.3002	3522.45	5000
3.98594	0.0133733	0.535046	0.0850608	0.00510673	23.0688	1000.33	676.386	7.48426	0.274125	46.6117	20.9229	3140.78	3839.7
3.75612	0.0110717	0.761743	0.1124	0.00675874	22.4729	1551.32	695.828	6.63388	0.323526	50.9737	19.1667	4248.45	4619.15
5	0.0130808	0.563934	0.108542	0.00618744	13.4218	2542.7	416.603	4.58806	0.217905	55.679	16.0058	3580.88	3626.83
4.07543	0.0145049	0.449693	0.155299	0.00619832	12.5896	2193.35	314.577	4.82379	0.124746	66.0196	15.5818	3343.94	4244.34
4.34496	0.0176951	0.524148	0.141087	0.00686624	13.8546	1623.47	322.187	4.79301	0.0892306	47.4929	17.4973	2373.56	4932.37
5	0.0189749	0.531151	0.126043	0.00668497	9.73458	1030.68	212.559	4.12754	0.0810401	44.2888	15.1416	1785.48	4972.66
5	0.0154522	0.527069	0.155059	0.0096343	10.819	837.864	252.903	5.06266	0.0823377	48.1174	15.1417	2541.83	5000
3.64212	0.0125309	0.762505	0.222962	0.00860459	10.7502	912.996	211.341	5.0625	0.0744955	39.1709	12.8033	1738.84	4366.5
3.55387	0.024974	0.761047	0.223316	0.00698295	12.4208	1093.31	228.101	7.13772	0.0867409	33.6701	14.4808	1659.68	4381.38
2.73091	0.0269282	0.561132	0.177069	0.00770209	13.5754	939.567	185.235	7.32294	0.11208	28.4783	15.9709	1598.43	3974.86
2.96024	0.0382583	0.636344	0.189867	0.00677361	14.8721	1095.84	175.537	7.7755	0.0976178	30.5192	14.1223	885.28	3199.55
2.52488	0.0371782	0.762491	0.218167	0.00638392	12.8999	1508.56	156.076	9.58118	0.112438	30.5227	14.005	860.589	3298.18
1.98425	0.0512136	0.490289	0.204048	0.00650021	10.6885	1328.61	107.367	4.14285	0.100124	29.6927	15.1557	1099.2	4355.34
1.88075	0.0648369	0.419477	0.192071	0.005	12.0835	1721.29	114.266	4.77747	0.138249	30.9312	16.5982	983.727	4448.65
1.75957	0.0553427	0.356868	0.188766	0.005	8.8204	1274.37	98.9537	5.35543	0.106247	30.768	14.9719	971.894	4167.81
1.5653	0.0591133	0.438861	0.186602	0.00508718	8.60448	1682.15	122.804	4.8197	0.139327	27.0286	15.446	761.21	5000
1.29893	0.063212	0.297021	0.145085	0.00507903	8.48093	1799.87	114.997	5.80319	0.162147	32.367	16.5382	1018.52	5000
1.86217	0.0799798	0.281408	0.172777	0.00530944	8.36217	1815.83	130.716	4.34728	0.174059	35.6174	17.9246	909.625	3856.29
1.92106	0.0958737	0.234841	0.204707	0.005	8.14634	2374.9	118.035	4.48002	0.195997	34.8798	18.9807	774.097	5000
1.39642	0.09602	0.264686	0.211785	0.005	6.68844	2601.22	123.685	5.39476	0.235026	32.4227	17.7915	1256.41	4033.22
1.62893	0.104587	0.272279	0.15148	0.00776367	6.76009	1590.58	131.466	6.28238	0.229292	35.5486	21.7003	1024.63	5000
1.58198	0.118869	0.284872	0.179893	0.0105291	5.47782	2110.32	133.729	7.78114	0.312787	32.3267	19.9291	1527.78	3760.62
1.64982	0.0928548	0.263176	0.170512	0.0101089	7.46645	2220.9	143.177	7.68675	0.361838	34.6538	18.2953	1317.47	3736.29
1.18144	0.0992412	0.267275	0.237681	0.0106182	5.6009	2285.97	138.534	10.7949	0.317916	33.1654	15.3678	1719.28	2725.96
1.40474	0.104914	0.252976	0.182422	0.0119319	5.30439	2435.03	113.981	10.6864	0.30272	37.0343	16.6764	1509.4	3262.17
1.12563	0.131193	0.385963	0.279068	0.0124314	3.74726	2970.98	89.7359	9.27341	0.434476	41.4909	12.8555	1987.71	2632.62
2.0434	0.161544	0.603283	0.253186	0.0118348	2.68589	2495.3	111.829	10.5855	0.468544	40.7921	14.8581	2881.17	2833.42
2.03167	0.165924	0.675991	0.191557	0.00893388	2.47985	3666.4	140.361	10.3518	0.641891	46.4724	16.2997	3295.81	2081.62
2.47475	0.159097	0.5315	0.15131	0.0165238	2.27308	2629.75	159.735	8.44198	0.830209	61.6042	16.8878	4883.71	2971.03
2.27801	0.177299	0.338697	0.137042	0.0141457	2.44724	2621.54	150.027	11.1279	0.636746	47.3377	18.9985	4875.19	3333.03
2.23166	0.154129	0.331516	0.196159	0.0151445	1.68595	2066.87	174.547	10.1854	0.842692	49.8191	14.8303	5000	2609.19
2.26046	0.142828	0.264713	0.175131	0.018954	1.68339	1718.94	182.933	9.6755	0.749311	54.3092	17.5712	4327.92	2911.1
1.58719	0.115388	0.164054	0.263662	0.017811	1.45317	1184.52	222.447	7.86698	0.581158	47.0344	16.0584	3491.33	3313.17
1.88634	0.11742	0.144876	0.268785	0.014556	1.4923	1162.15	284.586	8.28553	0.432209	39.6167	16.4931	3175.17	2915.36
2.02855	0.120434	0.187585	0.251404	0.0141242	1.8948	782.554	232.225	7.84481	0.438697	41.8681	18.5831	2390.09	2735.13
2.37858	0.094165	0.239276	0.227878	0.0141199	1.73249	826.574	249.406	7.68705	0.380443	39.1616	16.25	2181.99	2264.2
2.22323	0.120826	0.158252	0.23662	0.0174017	1.39167	881.354	243.767	7.10747	0.36491	42.3175	16.8979	2349.46	1843.65
2.49756	0.12251	0.147293	0.242018	0.0173243	0.903062	833.442	211.321	8.50175	0.371628	48.5511	17.6844	2774.42	2879.57
2.70394	0.116587	0.121472	0.221863	0.0185431	0.935531	749.337	266.935	7.66622	0.363258	42.0223	19.4008	2698.4	2626.42
3.12543	0.118032	0.11867	0.227362	0.0108192	1.31036	1378.66	245.286	6.45088	0.499238	49.9063	18.4611	1372.23	2707.84
2.87578	0.149211	0.0972112	0.1739	0.00825189	1.27117	1422.06	278.863	5.68894	0.505584	58.2641	20.3389	1497.64	2774.7
2.46025	0.185219	0.08202	0.166531	0.0125503	1.59953	1158.81	230.94	7.42239	0.593819	51.0059	19.5027	1350.5	2713.29
3.3286	0.274733	0.100831	0.16755	0.0122351	0.995577	2350.84	187.3	8.87821	0.667114	65.2614	20.1532	1342.06	3043.73
3.15496	0.212645	0.0813552	0.148402	0.0153206	1.00103	2471.35	132.086	11.3919	0.579349	66.845	20.2292	1745.34	3389.89
3.43894	0.219801	0.0620393	0.138295	0.0146557	0.930282	2491.3	153.788	14.9174	0.576646	70.3145	22.976	1686.89	3603.76
3.35812	0.202898	0.0630791	0.167372	0.0125421	0.824206	2209.1	128.351	19.8321	0.446823	58.2937	16.578	1368.02	3250.59
3.63331	0.201628	0.0311154	0.184545	0.0138152	0.606809	1887.49	73.9917	16.594	0.466118	64.4492	16.2339	1203.15	2922.54
3.81428	0.284462	0.0315937	0.209613	0.0133866	0.502673	1762.46	67.1722	20.0261	0.350566	63.3593	16.0034	1171.04	2695.94
3.97853	0.322742	0.0316672	0.190224	0.0163634	0.387362	2322.14	53.2991	25.6495	0.291003	77.8125	15.431	1726.59	3060.78
4.5616	0.330163	0.0398915	0.193111	0.0195193	0.401857	2441.2	47.7552	23.2725	0.234555	71.4731	16.3481	1557.61	3960.34
5	0.269605	0.0369538	0.203447	0.0251718	0.343767	2852.78	54.2236	21.8037	0.237303	73.2753	15.2112	1685.25	3133.15
4.67166	0.367879	0.0292279	0.165553	0.0213586	0.38705	2907.2	45.056	30.9561	0.196086	87.6783	15.8727	1919.86	2195.72
3.41904	0.418985	0.0267367	0.183152	0.0216057	0.470091	2881.78	42.9616	28.4343	0.233852	82.7107	14.2319	1931.25	2126.89
2.4634	0.435159	0.0338978	0.228201	0.0177196	0.55492	2449.75	48.8584	23.109	0.266656	68.5382	14.1237	1873.86	1538.48
2.71715	0.468065	0.031427	0.174228	0.0202143	0.601838	2012.66	62.0371	24.8417	0.275462	61.548	16.1578	2043.43	1642.8
2.30888	0.545971	0.0317427	0.162161	0.0241164	0.571772	1918.72	52.9834	21.8119	0.278973	61.5811	16.171	1658.99	1494.34
1.39633	0.441294	0.0289891	0.154061	0.0239191	0.534977	1746.42	53.272	19.829	0.301037	46.6645	15.3239	1538.16	1195.55
1.44178	0.557374	0.0269843	0.200355	0.0317297	0.494584	1668.34	66.4385	19.0778	0.250797	52.7465	14.9436	1455.08	1157.14
1.094	0.710149	0.0276587	0.259663	0.0259304	0.379797	1517.74	55.5135	20.2169	0.202161	44.8608	15.1071	1800.74	1066.54
1.12038	0.482294	0.0316883	0.246404	0.0304063	0.339971	1474.85	46.7423	22.1672	0.23887	39.9657	12.9484	1632.2	1674.24
0.918043	0.568434	0.0326064	0.182775	0.0379348	0.284372	1175.09	46.7641	18.0298	0.306137	37.9825	13.7877	1802.95	1440.74
0.863166	0.724588	0.0281042	0.130699	0.0372713	0.224672	843.184	38.2942	16.7579	0.249448	41.2209	17.2321	2194.84	1398.75
0.82487	0.949022	0.028648	0.192148	0.0421286	0.247625	908.247	41.5022	20.1742	0.231954	35.0438	15.8028	1843.55	1040.41
0.81582	0.730483	0.0280837	0.193755	0.0446105	0.183714	689.112	48.2342	23.7998	0.189292	32.7083	16.0679	1865.52	976.595
0.632977	0.987966	0.0469591	0.167887	0.0376031	0.195158	768.421	46.3453	20.5549	0.190729	30.3983	18.9201	2257.41	1161.97
0.53614	1.08828	0.0426933	0.171603	0.0338649	0.189732	724.127	36.0304	16.4379	0.195294	24.3485	18.1336	1874.83	1040.07
0.403798	1.35705	0.0527784	0.233406	0.0275189	0.168356	684.844	49.1691	18.7605	0.169559	21.92	14.659	2222.41	800.381
0.385891	1.73207	0.0436935	0.215225	0.0297709	0.213379	651.878	51.7934	27.2183	0.267744	23.2079	16.4693	2141.75	658.118
0.432396	1.48425	0.0634161	0.298103	0.0447044	0.257799	620.114	52.5225	31.789	0.237513	18.4037	14.4944	2197.87	494.73
0.608402	1.18034	0.0418038	0.297028	0.0970972	0.237028	612.23	72.7536	40.3872	0.282724	21.8308	15.2759	1763.9	751.846
0.658397	0.876468	0.0471522	0.272026	0.128251	0.226625	880.344	74.4492	33.5432	0.381525	25.6894	15.8816	1840.5	846.05
0.885345	0.873966	0.0589599	0.249792	0.124199	0.161911	641.471	84.831	43.141	0.300015	26.8398	16.6929	2273.92	1002.9
0.810017	0.81413	0.0650508	0.270263	0.121888	0.184821	775.721	74.2303	44.4624	0.35792	25.1861	16.6097	2419.27	990.164
1.1011	0.7333	0.0623708	0.279153	0.0930685	0.177781	635.087	63.5101	43.1717	0.365905	25.8269	14.5563	2211.45	814.212
0.93731	0.713026	0.0625599	0.264644	0.0744182	0.118919	477.467	64.5281	43.3767	0.383462	21.3025	14.4244	2175.51	896.772
1.02953	0.756876	0.0588538	0.241187	0.0766346	0.108231	466.026	87.9369	59.3042	0.357178	21.5568	16.5324	1819.5	800.529
1.20425	0.67824	0.0561166	0.268347	0.089522	0.0731418	526.675	95.9163	58.0539	0.308485	23.7713	14.1795	2326.23	835.395
1.00667	0.486019	0.0420611	0.188342	0.0841137	0.0789419	564.456	132.394	47.6053	0.410435	27.5948	17.7833	2445.83	981.915
0.989252	0.402351	0.0418666	0.159428	0.0812203	0.088773	643.962	128.507	35.3352	0.636027	30.0825	16.7963	2501.64	1046.17
1.18461	0.451186	0.0352835	0.155347	0.0584563	0.085632	702.553	115.438	42.767	0.513552	27.1296	16.9169	2015.7	981.181
1.24778	0.410138	0.0390239	0.125621	0.0698873	0.105064	771.901	133.67	33.4958	0.549982	27.1337	14.7672	1679.79	790.175
1.45929	0.528832	0.0381689	0.185822	0.0347119	0.114442	694.888	137.225	46.1849	0.776897	30.6718	15.1859	1568.71	885.667
1.3975	0.642135	0.0434691	0.166099	0.0663004	0.134404	730.195	131.048	42.5851	0.699697	30.1415	14.0097	1574.07	724.06
1.19061	0.495829	0.0467451	0.164627	0.0490229	0.101966	787.691	136.552	45.3099	0.725529	24.0978	14.2485	1004.75	493.019
0.945804	0.463911	0.0569478	0.168987	0.0463921	0.0954463	1115.68	149.803	51.3244	0.521417	24.5564	12.6017	1009.27	568.509
1.22562	0.36904	0.055126	0.182096	0.0444323	0.110937	1091.66	115.918	44.9873	0.489455	27.7435	12.4574	1135.44	560.272
0.968567	0.40146	0.0495697	0.141021	0.0321202	0.183307	1306.85	71.6172	55.0462	0.593016	24.7825	12.7871	1304.63	661.744
0.825926	0.545491	0.050125	0.101646	0.031205	0.163382	1435.9	54.6907	65.6427	0.672182	25.2198	10.8067	1172.45	453.138
0.766279	0.595071	0.0486383	0.107747	0.029017	0.144068	1611.27	40.238	64.9216	1.01937	27.0918	9.93768	1494.06	497.575
0.885264	0.616928	0.0542488	0.107186	0.0201903	0.111346	1656.36	49.1853	53.5611	1.20187	24.1395	8.97625	1065.89	267.956
0.723855	0.58068	0.0447573	0.0767234	0.0241181	0.143268	1585.61	69.1923	50.4611	0.832455	27.6917	9.90113	1154.99	208.39
0.674915	0.643917	0.0464385	0.0921861	0.0258293	0.145293	1646.93	66.2972	72.6518	1.1464	23.0297	8.67157	1064.76	164.771
0.576219	0.528589	0.0540169	0.0984364	0.0315432	0.114388	2376.8	58.8059	77.3901	1.35669	25.4633	7.22173	1113.57	148.23
0.385589	0.731818	0.0482684	0.0915718	0.021343	0.0993911	2746.51	60.8972	61.3178	1.67383	24.7651	8.30373	1038.93	203.63
0.430663	0.682853	0.0378726	0.101422	0.0155085	0.105262	3085.57	56.7814	63.0544	2.30911	23.7711	7.70363	1390.89	180.656
0.328942	0.866062	0.0426427	0.0910554	0.0124889	0.124383	2652.8	60.5569	57.528	1.72684	25.2348	9.76555	1670.47	214.425
0.330765	0.721138	0.0368924	0.0764019	0.0156998	0.145084	2686.11	65.948	50.8719	1.50133	27.4349	9.49167	1694.1	189.197
[truncated: 64,830 more rows]

## Sheet: Fig. S3B
Fig. S3B. Distribution of model parameters for ShhFP-sensitive and partially sensitive solutions, sensitive (n = 45 336), partially sensitive (n = 55 911).
\kappa_F		\kappa_N		\kappa_F->S		c_S->F		c_S->N		K_N->F		K_F->N
Sensitive	Partially sensitive	Sensitive	Partially sensitive	Sensitive	Partially sensitive	Sensitive	Partially sensitive	Sensitive	Partially sensitive	Sensitive	Partially sensitive	Sensitive	Partially sensitive
2.29255	0.00025171	0.03311	0.357268	1.87109	0.0221441	3862.75	102.507	1.10314	2.31506	172.812	0.597298	1641.46	1230.92
2.57986	0.00018766	0.0320088	0.277777	1.68266	0.0242233	3705.01	97.4592	1.30017	2.02627	188.042	0.656511	2071.95	1251.25
0.656397	0.00015651	0.0451994	0.208867	2.17098	0.0309038	1743.98	103.691	0.477818	1.73778	90.8113	0.674372	1642.07	1174.22
0.678154	0.00016077	0.0405134	0.153944	2.6758	0.0303401	1999.15	118.551	0.411566	1.80505	102.94	0.711708	1505.44	1189.12
0.629714	0.00013576	0.0406366	0.218085	2.18065	0.0255441	1940.98	90.0045	0.61676	1.67931	91.321	0.620114	1601.6	1107.93
0.516621	0.00013181	0.0447797	0.229157	2.90946	0.0189989	1126.37	96.0043	0.420835	1.48357	79.1447	0.778317	1992.37	1242.54
0.527885	0.00012915	0.0382059	0.268311	3.90754	0.0106852	1118.44	97.6495	0.587732	1.43491	80.6598	0.678722	1896.63	1632.59
0.527153	0.00022713	0.0495305	0.248198	3.83455	0.00805736	1140.17	122.876	0.650406	2.05912	76.6123	0.863622	2251.55	2786.62
0.0854348	0.0003381	0.173413	0.355556	30.6757	0.0102447	84.6587	98.4222	0.165825	1.86931	15.912	0.76321	2781.08	1895.61
0.0490089	0.00040108	0.178675	0.392049	61.4455	0.0125028	108.78	122.927	0.0959714	1.58352	17.9388	0.804171	4598.97	1483.25
0.0436595	0.00039726	0.113839	0.364795	35.2775	0.011488	152.258	102.67	0.17377	1.39701	19.8034	0.71968	4303.73	1368.12
0.0393763	0.00036843	0.114294	0.318674	56.6811	0.0126516	198.39	87.0327	0.184228	1.67039	22.2907	0.599001	5000	1100.48
0.0478262	0.00027365	0.0779144	0.421832	67.3788	0.0167643	261.52	100.989	0.140228	1.68921	30.1199	0.666145	4675.97	1083.38
0.058587	0.00030804	0.083884	0.37738	68.8181	0.0190421	227.666	74.6886	0.127613	1.64274	27.5111	0.690348	3779.36	1138.71
0.0710851	0.00101017	0.103923	0.646159	77.7162	0.0113454	268.599	80.1959	0.152009	1.40973	28.6081	0.730096	2939.67	1151.33
0.08665	0.00149677	0.103977	0.550662	81.5913	0.00564445	310.539	69.2879	0.162948	1.9895	30.7125	1.36539	2612.17	3097.92
0.0695486	0.00193926	0.124326	0.444306	73.541	0.005	413.915	78.8142	0.16142	1.95989	31.7274	1.36635	3495.05	2833.99
0.0637581	0.00262784	0.0958148	0.658349	65.9869	0.00558782	549.938	41.0318	0.19176	1.65414	34.2401	1.75047	3792.94	5000
0.0677818	0.00342701	0.083061	0.851088	68.5416	0.00574923	537.842	29.7763	0.185175	1.91805	34.864	1.3554	3223.22	5000
0.0624132	0.00554866	0.104517	0.452859	60.9028	0.0103602	626.765	11.3824	0.201327	1.33617	32.5246	1.39808	3109.08	5000
0.0603101	0.00693923	0.130571	0.434009	50.3482	0.0108423	733.851	15.1513	0.151736	1.66371	39.4549	1.47234	4733.21	3940
0.0380818	0.00761554	0.187798	0.498514	60.4407	0.00972603	903.475	14.301	0.120681	1.69381	29.2232	1.31721	3339.72	4491.22
0.0277596	0.00842395	0.201437	0.619906	79.5602	0.00727567	405.041	13.3227	0.0554753	1.59951	20.4555	1.53676	3091.92	5000
0.0333372	0.00514909	0.193347	0.548321	82.3901	0.00598997	477.825	10.3893	0.0500954	1.94954	21.4791	1.30447	2111.71	3754.22
0.0323517	0.00538955	0.183502	0.762693	89.7922	0.00564006	517.639	22.3113	0.0476007	3.19599	22.4378	1.09058	1883.08	2928.84
0.0318728	0.00663502	0.128209	0.840191	78.5388	0.0213618	574.39	29.087	0.0671816	1.38103	24.6969	1.70053	1833.6	2404.63
0.0250466	0.00822581	0.105695	0.691196	71.575	0.0194275	414.138	25.9647	0.0638182	2.12544	20.468	1.5152	1499.94	2208.89
0.0180805	0.0120399	0.107601	0.656024	60.2993	0.0286233	475.449	20.8642	0.0608368	1.92308	18.7129	1.63205	1372.34	1819.83
0.0193135	0.0209937	0.0993632	0.308125	57.646	0.0266078	532.498	31.3931	0.0571425	4.0931	20.832	2.15388	1823.55	1043.45
0.0165029	0.0199382	0.138056	0.25869	63.9163	0.0268638	533.84	31.3465	0.0532675	3.43674	18.5848	2.22888	2423.19	964.555
0.0221826	0.0181927	0.141409	0.307904	56.9118	0.0337652	485.24	40.4899	0.043205	2.95725	21.6522	2.33606	2814.48	870.299
0.0249709	0.01944	0.126648	0.57153	59.9711	0.0329951	529.401	43.0763	0.0334262	2.75352	23.8265	2.12432	3056.23	1488.98
0.0161617	0.0198992	0.115577	0.73654	54.6163	0.0469071	630.471	37.6673	0.0448993	2.66995	23.5161	2.28124	3664.77	1547.7
0.0182863	0.0211538	0.134763	0.780214	53.8617	0.0387443	708.547	44.105	0.0367296	3.2801	23.8618	2.31794	2975.27	1510.99
0.0157309	0.0271573	0.125776	1.33699	53.1348	0.0328328	658.821	46.4884	0.0349777	2.93421	23.0334	2.18223	3584.78	992.705
0.0119579	0.0251394	0.116221	1.09525	52.718	0.0233755	703.938	29.8966	0.0348975	2.64648	21.2026	2.12766	2676.82	1071.88
0.00919881	0.0227933	0.115026	1.64579	49.4315	0.014528	755.845	11.2117	0.0585134	0.653246	21.8812	2.24562	4230.07	3182.68
0.00919283	0.0250447	0.153502	1.49371	48.9206	0.00943821	942.428	10.707	0.0652926	0.426393	22.8195	2.03772	4535.5	3829.38
0.0128085	0.01566	0.0866108	1.68854	64.6792	0.0161501	650.307	8.06126	0.0598223	0.591708	26.4351	1.99325	3862.94	4389.34
0.0155195	0.0217009	0.0867627	0.627746	56.4056	0.0189837	886.262	7.37457	0.0667298	0.768506	30.2772	2.2226	3945.19	5000
0.0162401	0.0652458	0.0903012	1.39505	76.1229	0.0162224	1124.33	27.4282	0.0666421	2.79652	36.0095	3.69891	5000	5000
0.0149113	0.0486335	0.0859984	2.04771	53.5081	0.0128701	867.587	69.5047	0.0674313	1.87725	32.4517	3.14937	5000	3138.37
0.0176774	0.0523108	0.0776406	1.44472	43.7094	0.00814443	702.289	65.0271	0.0629796	1.00034	30.9815	3.80864	4222.1	4545.53
0.0104754	0.0570578	0.0824708	1.47701	38.6434	0.0153157	794.037	54.6784	0.0685667	0.78979	24.793	3.37944	3609.08	2661.7
0.0131191	0.0422348	0.0717207	1.81595	31.8859	0.0161048	635.44	63.9332	0.0740415	1.01467	25.9929	4.04012	3177.77	1762.73
0.0118894	0.0271675	0.0789028	1.56596	26.526	0.0222773	679.074	62.1214	0.0761052	0.810454	20.1027	2.55072	1956.02	1608.44
0.00985028	0.0524715	0.0778798	1.09464	25.1226	0.015929	551.035	79.0734	0.0760351	0.759882	18.3009	3.56816	1916.27	1554.74
0.0111691	0.0473716	0.0743906	0.71689	31.3551	0.020073	537.084	95.1018	0.093004	0.710466	18.1052	4.06004	1395.89	1502.86
0.0112434	0.0592969	0.0742246	0.471116	39.3471	0.0228615	343.161	65.9569	0.0898482	0.838019	15.8952	6.07491	1674.58	2446.33
0.0137491	0.0656852	0.071192	0.476527	28.281	0.0279674	284.352	57.1497	0.0836557	0.863019	15.2324	4.21968	1439.27	2737.5
0.0123217	0.0676698	0.126699	0.34846	26.5893	0.0255587	288.359	87.1072	0.107575	1.21043	12.7158	5.90652	1974.63	2088.16
0.0188765	0.0593299	0.109418	0.387766	25.374	0.0203679	190.66	65.4559	0.125751	1.29944	13.3511	5.73488	2072.55	1498.26
0.0227907	0.0499705	0.11263	0.451595	27.7361	0.0194108	244.565	74.2121	0.0990623	1.51955	15.3505	5.61631	2045.71	1791.89
0.0189001	0.0421392	0.100919	0.466318	29.3933	0.0256676	204.322	89.4385	0.0946907	1.78694	13.8689	4.02343	1940.51	2008.79
0.0144267	0.0405365	0.0813418	0.384582	32.0275	0.0218304	146.525	63.7779	0.114493	1.81043	14.1713	3.56205	2512.99	2359.66
0.0171634	0.0769261	0.100955	0.467174	33.5197	0.0381134	156.951	77.9023	0.137811	2.96747	14.1393	5.893	3071.91	3828.63
0.0149038	0.0678951	0.0887154	0.503245	29.595	0.051353	171.16	88.065	0.158695	2.65462	16.3281	5.50364	4393.49	4431.41
0.0118706	0.0516825	0.0965113	0.408243	21.5519	0.0793112	231.694	63.3287	0.110455	2.50707	16.3893	5.97033	4779.19	4608.97
0.00853101	0.0411659	0.0824005	0.413188	19.0963	0.188864	187.305	42.9598	0.129333	2.93707	14.6553	4.16895	5000	5000
0.0064461	0.0442301	0.0701541	0.406828	25.0917	0.183233	219.484	39.9992	0.160409	3.1557	14.6228	5.29433	4470.53	5000
0.00502229	0.0702741	0.0593435	0.684456	26.0691	0.130913	254.728	52.639	0.206501	3.47183	13.8984	5.32065	4437.7	5000
0.00874725	0.0527397	0.0990448	1.01309	18.2835	0.143298	501.247	73.4707	0.201943	3.85098	17.4638	4.88801	4258.62	3432.05
0.00307879	0.0208708	0.201306	1.40193	4.12643	0.142128	0.475009	100.032	0.0248974	3.16106	0.417265	4.24687	170.127	4590.82
0.0018017	0.0289645	0.6756	1.36526	2.0801	0.234544	0.812415	79.628	0.0187336	1.76738	0.160102	4.36664	54.0202	5000
0.00090698	0.0198937	0.285978	0.744468	2.52114	0.157938	0.781282	120.376	0.0285583	3.20022	0.171981	4.99693	76.3532	4626.35
0.00139211	0.0147908	0.174395	0.731281	0.767492	0.134901	3.50407	91.6727	0.00969426	3.42437	0.934739	4.53256	627.086	5000
3.817e-05	0.0162398	0.24424	0.573826	0.0754589	0.13819	42.967	107.785	0.204214	3.89084	0.389781	4.23203	836.359	4330.63
4.266e-05	0.0150658	0.303043	0.642874	0.106201	0.142932	38.9531	107.954	0.215979	4.35628	0.294805	4.13109	732.285	5000
4.728e-05	0.0145057	0.310716	0.421408	0.100229	0.136389	23.4348	181.841	0.239151	4.02028	0.266841	4.41679	766.657	5000
5.582e-05	0.0135872	0.268944	0.293909	0.0989695	0.0809044	19.0668	102.486	0.276191	3.76819	0.215471	4.40933	527.194	4346.05
5.218e-05	0.0155325	0.297218	0.234251	0.0971168	0.0788735	23.0882	113.568	0.200053	3.3747	0.18412	4.10482	481.989	4066
5.798e-05	0.012121	0.41234	0.229211	0.0671953	0.0441616	20.7238	92.7216	0.247736	2.51754	0.235814	3.6495	642.18	3401.66
5.275e-05	0.0105607	0.370591	0.262017	0.100283	0.0346833	20.0982	138.643	0.230477	4.41874	0.164546	4.72878	645.421	4488.35
6.451e-05	0.0120206	0.452415	0.243365	0.0839014	0.0384202	24.4069	186.438	0.191391	3.76689	0.162196	5.00157	454.348	4819.14
5.838e-05	0.00923967	0.572353	0.246295	0.0927127	0.0317107	29.489	162.247	0.190074	3.18297	0.189299	5.3394	545.964	5000
5.49e-05	0.0192407	0.422773	0.196911	0.12084	0.0191518	32.6109	150.401	0.224128	7.30713	0.214381	5.24413	515.449	4758.28
4.612e-05	0.0240346	0.27298	0.271839	0.117767	0.0563226	31.8465	201.681	0.236302	6.67651	0.219954	4.87111	491.239	3736.23
3.832e-05	0.0160983	0.333015	0.419609	0.145238	0.0722263	26.1685	74.1369	0.298394	10.2002	0.261561	3.00401	634.515	5000
4.762e-05	0.0193013	0.252147	0.561294	0.116228	0.0577035	27.2575	54.6359	0.34906	14.0302	0.257424	3.02361	694.221	5000
5.139e-05	0.199733	0.245757	0.101444	0.0618727	0.0495328	24.4329	23.2567	0.308786	13.9084	0.219956	5.75522	583.401	3362.47
3.92e-05	0.198034	0.249827	0.091353	0.0782528	0.0676431	29.8018	18.2796	0.255087	12.4494	0.271756	5.10609	427.459	2512.73
4.915e-05	0.148202	0.200952	0.0750272	0.0956533	0.077708	30.2072	47.0097	0.250943	25.3001	0.209095	5.8964	345.785	1930.97
4.395e-05	0.107831	0.228728	0.0614804	0.0764444	0.0693458	25.0351	33.3218	0.175916	25.2463	0.189923	5.04694	422.135	2364.39
8.052e-05	0.0582557	0.230606	0.0889451	0.0891349	0.128105	27.7732	41.0076	0.133683	26.1419	0.251242	3.91903	305.554	2215.6
8.238e-05	0.0294908	0.186608	0.0817245	0.0788579	0.121084	25.7398	38.7087	0.128917	25.3499	0.301964	2.58169	269.935	1264.62
0.00012138	0.0452437	0.979731	0.0624798	0.103509	0.102023	20.4616	37.2061	0.0394912	19.5789	0.178263	3.11084	286.433	923.462
0.00012669	0.0636474	1.22929	0.0692044	0.117736	0.0974145	23.2211	28.3471	0.0367054	13.767	0.171948	3.39156	303.632	1467.47
0.00011194	0.0540252	0.952415	0.0592193	0.101607	0.10124	33.5583	36.0805	0.0427539	14.0802	0.212994	3.43106	241.308	1303.31
7.32e-05	0.0792861	0.578187	0.0563907	0.109774	0.109713	30.8194	56.2028	0.0414324	30.5073	0.233187	4.38115	268.75	1358.76
9.536e-05	0.0341921	0.578859	0.0568454	0.0823394	0.101381	25.3295	45.1965	0.0412833	30.0014	0.21368	3.30374	325.188	1898.42
9.004e-05	0.0347879	0.683733	0.0564684	0.0813808	0.0924496	30.6621	50.8795	0.0742713	21.3987	0.268084	4.14463	420.106	2687.1
6.608e-05	0.0203799	0.596547	0.0700796	0.0848171	0.218849	29.2236	45.0617	0.0735985	29.7029	0.28308	3.68833	510.955	5000
6.413e-05	0.0168745	0.693218	0.0679841	0.0890497	0.212917	32.2067	38.8388	0.0928643	21.3961	0.248498	3.62713	543.28	4729.48
5.136e-05	0.0144624	0.819441	0.0720932	0.0842381	0.209815	33.3188	38.8041	0.169872	13.1962	0.216316	3.34103	492.734	5000
6.152e-05	0.0167107	0.488945	0.0874687	0.10251	0.203842	19.9046	30.3407	0.0915111	15.5722	0.219176	3.30321	641.347	5000
7.086e-05	0.0162489	0.495593	0.0629235	0.088196	0.153338	16.0837	24.5262	0.0928796	16.4108	0.208797	3.56246	515.119	5000
6.438e-05	0.0127404	0.613831	0.0537354	0.0848994	0.14069	26.0552	24.2712	0.0800651	15.5937	0.20164	3.46789	465.438	5000
6.533e-05	0.0102334	0.710481	0.116507	0.100224	0.327027	19.0989	33.2048	0.0972205	19.1022	0.20206	2.39155	438.956	5000
7.107e-05	0.0120832	0.498099	0.131502	0.1373	0.353966	20.3057	29.5297	0.0947701	17.9857	0.255461	2.53799	356.512	4247.07
7.876e-05	0.0399401	0.47793	0.0557571	0.135941	1.06687	21.6168	30.7655	0.0861226	16.6416	0.25462	4.91511	282.781	4046.47
7.367e-05	0.0517449	0.497832	0.0649976	0.0815428	1.24759	30.1225	31.6826	0.084386	19.0886	0.218296	4.76859	319.073	3385.51
5.815e-05	0.0926464	0.48857	0.069992	0.068525	0.733342	31.9973	25.3925	0.107469	17.0533	0.222828	5.6625	396.052	5000
6.859e-05	0.084829	0.546289	0.0676528	0.0705079	0.597315	25.8989	21.4653	0.118792	12.0618	0.236404	5.73924	409.31	5000
7.538e-05	0.143144	0.581751	0.052645	0.0634636	0.609529	29.5352	15.8518	0.104367	6.44573	0.209648	7.75137	449.075	3781.62
6.562e-05	0.11893	0.703711	0.053764	0.0655393	1.10481	29.6222	15.7933	0.117999	6.02813	0.160521	7.30124	410.342	4138.19
7.724e-05	0.114748	0.771224	0.0767662	0.0625261	1.35632	35.6147	12.0457	0.106705	5.46429	0.233747	5.17797	400.312	3214.39
9.285e-05	0.111717	0.850522	0.0916265	0.0748027	1.32166	46.4258	11.0835	0.107226	1.87475	0.259591	6.60443	401.2	3411.82
9.744e-05	0.162913	0.603136	0.0624331	0.0636175	1.40147	36.1857	11.4534	0.0715265	1.87524	0.361744	8.70513	355.573	3617.55
0.000127	0.199691	0.913863	0.0654556	0.0741101	1.29927	41.6444	9.47144	0.0561457	2.10673	0.285791	8.19156	292.467	2602.75
0.00014522	0.211978	1.18952	0.0515809	0.06813	1.61831	59.1212	6.64879	0.0690794	2.12226	0.275973	8.39253	249.38	2896.4
0.0001378	0.285536	1.2055	0.048265	0.0649432	1.31254	46.9256	8.21134	0.0584264	2.72153	0.233647	8.67575	273.877	2164.48
0.00012684	0.261269	1.10244	0.0654524	0.0517417	1.4841	38.5197	19.8808	0.0544408	5.76701	0.230444	7.95807	254.341	2395.52
9.324e-05	0.287203	1.10308	0.0717823	0.0511949	2.30587	37.9605	18.9362	0.03665	2.89563	0.216859	9.68844	244.94	2442.42
7.861e-05	0.379098	1.33997	0.0623766	0.0621752	0.981464	57.3856	17.3944	0.0363547	2.92793	0.254251	10.0659	216.23	2066.56
8.707e-05	0.47662	2.10049	0.0630386	0.0460037	0.930664	46.7076	17.5148	0.0482803	3.39617	0.232885	10.4082	238.55	1850.77
0.00012464	0.372119	1.7499	0.091001	0.040107	1.0588	35.3477	18.7769	0.044559	2.59958	0.214394	9.39957	251.545	2660.31
0.00010027	0.369344	1.19847	0.0871757	0.0414863	0.413002	35.6857	13.6524	0.0851838	2.3399	0.194734	7.92059	196.053	1891.44
0.00011559	0.380781	1.24451	0.0900843	0.0397385	0.292852	53.8726	15.8837	0.108417	1.67453	0.219651	8.50084	161.196	1388.96
9.501e-05	0.321708	0.989236	0.0761359	0.0416174	0.288549	56.3854	13.8856	0.138636	2.44375	0.206193	8.05771	219.823	1652.2
6.289e-05	0.366118	0.814883	0.0870071	0.0278828	0.299738	58.785	13.3628	0.10408	2.60581	0.214026	7.26172	355.226	1656.2
6.582e-05	0.263601	0.540494	0.0748467	0.0247355	0.246135	41.7174	11.5947	0.0809917	2.59497	0.210749	6.57249	310.134	1207.08
7.608e-05	0.297721	0.470276	0.0860769	0.0247709	0.246006	43.2686	16.4647	0.0826861	2.70161	0.184462	7.09259	283.052	1523.06
8.557e-05	0.365773	0.51589	0.0827089	0.025093	0.216214	45.4826	15.483	0.0994133	3.80778	0.226405	6.72302	415.123	1413.22
7.652e-05	0.355347	0.644473	0.0590584	0.0238105	0.262122	44.9549	15.5087	0.166787	3.3864	0.271899	7.50036	403.319	1260.71
0.00017162	0.31332	2.48732	0.0595046	0.0471447	0.26414	15.1551	17.854	0.0101218	2.38628	0.126268	7.7966	230.28	789.874
0.00014234	0.310102	2.53337	0.0671719	0.0480574	0.200613	13.5899	15.5005	0.0118288	1.84746	0.124056	7.18282	271.844	662.593
0.00015697	0.313602	2.32645	0.0916244	0.0465585	0.204203	12.5217	17.038	0.0133467	1.7695	0.12092	7.04169	298.702	757.202
0.0002142	0.344492	2.80865	0.0980562	0.0576457	0.179581	14.7264	19.0237	0.016379	2.30728	0.135679	6.79739	217.213	845.725
0.00018708	0.373292	3.00593	0.103122	0.0666385	0.219333	14.8809	14.0273	0.0132105	2.01464	0.139294	6.19494	233.967	668.321
0.00023051	0.457979	2.95705	0.0955206	0.0641592	0.271534	14.0193	14.5242	0.011626	1.83351	0.166891	6.68087	195.626	528.005
0.00016699	0.411315	3.28565	0.0739734	0.0692057	0.218962	15.0459	15.5499	0.00978146	2.26933	0.145945	7.21185	201.653	646.302
0.00021055	0.423354	2.99763	0.0571412	0.0594141	0.179212	14.0166	26.8323	0.00793758	2.75108	0.151694	8.92808	191.622	639.132
0.00020155	0.54022	4.64076	0.0769284	0.0439441	0.172491	16.0197	23.4357	0.0127384	2.50244	0.151561	8.02406	166.423	637.599
0.00023665	0.67567	4.22666	0.0709639	0.0447549	0.199906	10.9902	22.5778	0.0112649	2.12617	0.112177	8.97799	223.027	524.638
0.00018573	0.523035	3.67417	0.0641361	0.0347934	0.278958	9.56257	17.7195	0.0115237	2.1238	0.106289	8.16931	213.112	540.933
0.00016089	0.651541	4.92927	0.0730239	0.0278213	0.348722	10.5513	17.939	0.011304	2.57545	0.0847416	7.76474	207.231	567.423
0.00014274	0.78497	5	0.0725991	0.017212	0.317133	12.5577	20.2844	0.0117173	2.77417	0.110199	9.01858	241.018	657.836
0.00013228	0.801829	4.22531	0.0712331	0.0153138	0.233579	11.5344	20.1987	0.0146395	2.5878	0.0789259	9.16924	181.579	607.115
0.0001569	1.11226	4.15123	0.0751298	0.0190387	0.185977	11.4445	13.8138	0.0110638	2.35701	0.0963493	8.09399	262.015	459.694
0.00017189	0.802195	4.43093	0.112895	0.0229016	0.160213	11.5094	14.8945	0.0110416	1.75929	0.0974888	6.98078	296.764	523.193
0.00017132	0.832219	3.19796	0.156995	0.0257697	0.128257	13.7976	12.7573	0.011335	1.56601	0.11201	6.33599	257.838	493.835
0.00016218	0.92688	4.23366	0.114801	0.0284008	0.158683	13.8233	12.7173	0.0124541	1.30857	0.140656	7.1895	217.728	577.838
0.00017259	0.661697	3.21747	0.112649	0.0312308	0.138774	13.5656	17.5386	0.017752	1.1656	0.143921	7.71898	263.725	569.019
0.00016866	0.721087	3.64536	0.219839	0.0470405	0.124008	14.5149	13.0559	0.0210687	0.976516	0.166439	6.30642	256.619	569.06
0.00015123	0.844773	4.11686	0.171054	0.049465	0.0774318	14.9681	17.0727	0.012666	0.727774	0.135536	7.12758	378.038	587.545
0.00015457	0.965416	4.87938	0.176172	0.0465696	0.0692027	11.4182	16.5181	0.0188595	1.11916	0.139836	7.52923	314.165	609.699
0.00014482	0.991137	4.63248	0.14752	0.0419183	0.0886144	13.0789	16.9382	0.0164426	1.12848	0.152128	8.74938	294.961	830.578
0.00016651	1.08062	5	0.133803	0.0468924	0.0797242	15.6683	11.8274	0.0107353	0.989372	0.152477	8.95138	303.422	683.976
0.00012564	1.13822	4.70267	0.157527	0.0600548	0.0667626	15.6722	10.9842	0.00878022	0.723337	0.11432	9.0342	346.844	766.949
0.00012317	1.1136	5	0.196853	0.0777267	0.06776	18.2045	12.9698	0.0067906	0.864945	0.147233	6.89665	331.318	707.301
0.00012405	1.32353	4.40258	0.273402	0.0932843	0.073297	15.8883	12.1711	0.00813311	1.37085	0.127746	7.86377	313.303	909.317
0.00012509	0.941871	3.86913	0.236614	0.0994392	0.0928313	17.3341	11.615	0.0064153	1.04324	0.131389	7.07031	290.876	917.322
0.00010098	1.07205	2.78013	0.250215	0.109595	0.112882	16.1708	9.34899	0.00526677	0.869972	0.147526	8.40777	272.643	1120.96
9.923e-05	1.31236	3.23561	0.195862	0.0779065	0.0831727	15.856	7.77606	0.00617308	0.946027	0.125339	9.08796	273.913	1871.28
9.201e-05	0.910048	3.70028	0.240154	0.0809715	0.0800887	18.3591	9.51645	0.00529584	0.867965	0.132065	7.43737	202.088	1549.67
0.00010534	0.815034	3.40135	0.258517	0.0622954	0.0750821	17.0369	9.9127	0.005	0.772508	0.107729	7.20547	192.525	1586.63
9.914e-05	0.80355	2.63963	0.242045	0.0913697	0.0756938	21.6963	6.74649	0.00688684	0.65749	0.157747	7.76966	264.718	2473.33
9.125e-05	0.622808	2.65315	0.20322	0.122357	0.066617	19.6217	10.9961	0.00873579	0.770154	0.111308	8.87782	227.035	1951.1
7.318e-05	0.671282	2.35691	0.171452	0.145266	0.0656251	22.2494	11.8438	0.0103252	0.889027	0.132576	8.80513	298.98	2162.64
7.277e-05	0.579437	2.10107	0.190115	0.148938	0.0662303	26.1026	11.957	0.0100609	1.19401	0.169085	8.60598	228.072	2850.27
9.325e-05	0.5854	2.22241	0.209697	0.16355	0.0570463	27.5579	13.0918	0.00942664	1.46164	0.151687	7.81787	217.373	2743.22
8.101e-05	0.521256	2.3728	0.166472	0.202926	0.0787921	31.0544	7.7787	0.00669729	1.08364	0.183181	6.69423	229.13	1689.9
7.028e-05	0.475023	2.38654	0.12219	0.139715	0.0743503	31.0984	6.78747	0.00687685	1.40879	0.151707	6.01635	218.245	1231.98
7.173e-05	0.431645	2.21451	0.110121	0.0987867	0.0665742	22.8938	6.4919	0.00683992	1.44747	0.162711	6.5303	242.634	1399.74
9.805e-05	0.372288	2.20478	0.135461	0.0971647	0.0579382	17.6605	9.89332	0.00641191	1.59974	0.156413	6.4126	213.777	1820.81
8.738e-05	0.40027	2.15212	0.142995	0.105161	0.053953	19.8229	7.78948	0.00572553	1.47369	0.137645	6.79904	202.105	2011.46
0.0001116	0.621803	2.02544	0.146424	0.138049	0.0504102	16.1615	6.97405	0.0055614	1.73757	0.148446	7.15237	173.935	1966.65
0.00010268	0.712752	2.15877	0.112584	0.116961	0.0498386	17.3189	7.31755	0.00515502	2.4364	0.124373	7.48793	169.738	2187.09
9.512e-05	1.03329	1.54442	0.540524	0.136335	0.0957646	16.0999	37.1583	0.005	3.47974	0.139792	9.97756	198.892	2228.73
8.617e-05	0.952327	1.75487	0.679077	0.126735	0.074295	25.8971	39.777	0.005	3.5981	0.155477	9.57614	205.219	1990.42
7.995e-05	0.741597	2.23316	0.256292	0.152472	0.0768441	27.5204	25.7939	0.005	4.50214	0.166645	8.51021	216.715	3755.35
8.749e-05	0.929169	2.94246	0.227228	0.158608	0.0603069	32.7457	14.2756	0.005	2.33766	0.152344	9.99292	193.4	2399.19
0.00010707	0.824105	3.19135	0.21767	0.151187	0.0676629	34.286	12.0883	0.005	2.55305	0.18791	9.86958	222.827	4061.73
9.32e-05	1.10839	3.21141	0.578465	0.190573	0.0521355	31.7961	10.2028	0.00502035	1.21691	0.18809	6.73681	203.426	3436.65
8.642e-05	0.956336	4.43033	0.471665	0.228693	0.0477101	34.5074	7.48347	0.005	0.668663	0.164672	7.70106	194.346	2510.54
8.29e-05	0.841366	3.57754	0.485588	0.237076	0.049095	36.2103	7.48592	0.005	0.708859	0.17102	5.90767	168.422	1998.65
8.691e-05	1.55903	4.44757	0.447887	0.295281	0.0482698	35.3161	3.81376	0.005	0.443535	0.17171	6.88409	185.058	1440.7
7.973e-05	1.48391	4.49484	0.844385	0.238243	0.0153239	29.9428	3.35343	0.00544526	0.690936	0.143803	5.2025	171.854	2701.48
0.00010454	1.2391	5	0.836992	0.243331	0.0233278	31.9718	10.2901	0.00546503	0.449963	0.153207	6.41406	137.862	1423.46
9.894e-05	1.05769	5	0.701959	0.153833	0.0223926	26.9668	13.4188	0.005	0.524088	0.125953	8.21659	123.824	1602.62
6.618e-05	1.20523	5	0.612566	0.0824202	0.0208807	34.4326	14.2211	0.005	0.47746	0.111318	7.59567	117.538	1316.26
0.00011002	1.53736	5	1.22952	0.0919268	0.0343556	34.2343	13.6595	0.005	0.365281	0.122474	7.19681	114.277	798.677
8.89e-05	1.61435	5	0.924689	0.0768608	0.0350618	35.1185	17.2855	0.005	0.278121	0.11731	7.66483	114.641	935.698
9.787e-05	0.881454	5	1.26869	0.0638917	0.0125559	21.9757	29.1726	0.00573257	0.589001	0.0956834	6.6115	123.481	776.09
9.565e-05	0.242806	5	1.20236	0.0470501	0.011415	17.6633	27.6979	0.00950585	1.48574	0.0989201	6.2285	150.416	4261.51
8.968e-05	0.357634	4.18266	0.575063	0.0489252	0.0151372	16.3862	26.8526	0.0120003	1.41646	0.10732	6.41524	181.386	5000
8.834e-05	0.541643	4.76331	0.494857	0.0474284	0.0161684	18.8722	27.6396	0.00996217	1.16138	0.0798873	8.1752	168.991	3451.19
9.109e-05	0.553739	4.1189	0.36618	0.0506173	0.022971	20.4192	19.7381	0.0105431	1.92005	0.102583	7.40229	135.564	3986.2
7.689e-05	1.64892	5	1.20382	0.0304538	0.0131077	22.4407	17.258	0.0115905	2.43952	0.0997345	7.49945	169.92	5000
9.232e-05	1.10725	5	1.34034	0.0303958	0.0166623	18.8513	18.5765	0.0128718	2.22103	0.0891514	7.4995	132.151	5000
0.00010341	0.995038	5	1.12533	0.0286772	0.0290733	21.299	29.7083	0.0143098	1.93274	0.0696972	9.01248	106.773	5000
0.0001142	1.06139	4.73116	0.798708	0.0292192	0.0191652	22.8545	15.0031	0.0169173	0.554223	0.082097	8.65326	103.831	2222.35
9.615e-05	2.37974	4.04238	1.38981	0.0242099	0.0164737	22.7719	5.15865	0.0178038	0.389758	0.0831043	6.35851	113.901	3631.13
0.00010501	4.99138	4.72516	1.98816	0.0198817	0.0120472	29.0262	1.79804	0.0143217	0.20866	0.0777035	5.81533	112.974	2452.4
9.89e-05	4.88555	4.7448	1.78103	0.0220987	0.0199721	22.6843	1.84812	0.0127174	0.243224	0.0861879	7.2729	102.493	2553.93
8.627e-05	4.86402	4.94095	1.04602	0.0282691	0.0161983	25.7158	2.18989	0.00968491	0.139697	0.0711612	7.07675	95.773	1573.81
6.811e-05	4.48854	5	0.673286	0.0351683	0.0175615	18.3801	2.07055	0.00831439	0.168689	0.0565576	6.0811	90.5512	1480.75
8.797e-05	4.74798	5	0.584281	0.0307125	0.0181646	18.6595	1.48439	0.00668371	0.129897	0.0564919	6.56116	73.8565	1508.3
8.896e-05	3.11522	4.95922	0.67266	0.0374533	0.0223273	19.8237	1.48647	0.006756	0.114236	0.0592304	7.1753	65.0012	1134.63
8.439e-05	2.5032	5	0.667335	0.0328533	0.024682	21.9294	1.74752	0.00564335	0.223996	0.0611915	6.15501	60.3367	2692.81
0.00010599	1.49419	5	0.73967	0.0315684	0.0368076	17.7249	2.37911	0.005	0.21103	0.0569122	4.96374	60.8502	1787.97
9.305e-05	1.30227	4.99439	0.82271	0.0281668	0.0333798	17.7607	2.12316	0.00666535	0.262836	0.0524743	4.19345	63.9213	1648.82
0.00013823	0.981243	4.76945	0.340874	0.0292612	0.0243324	22.0825	0.930251	0.00620592	0.429298	0.0773338	3.6751	70.7576	804.683
0.00013042	1.4378	4.97517	0.394312	0.0321774	0.0373882	20.9886	1.77797	0.005	0.358279	0.070918	4.62682	48.7087	716.244
0.00012908	1.94184	5	0.326391	0.0231973	0.042131	32.3226	2.24829	0.005	0.304929	0.0836158	5.95771	48.6678	1075.68
0.00015792	2.32725	4.52798	0.30939	0.0253443	0.0310661	31.3595	3.1555	0.005	0.403931	0.0971472	6.71793	42.4486	1137.42
8.064e-05	2.2631	5	0.33339	0.0282868	0.0288141	29.3503	3.7495	0.005	0.541268	0.066601	7.13262	60.8891	835.654
9.009e-05	3.11641	4.82276	0.358701	0.0198107	0.0214574	35.2313	3.23794	0.005	0.450224	0.0872744	6.90559	71.5313	872.375
7.485e-05	5	5	0.39328	0.0275027	0.015606	36.1085	3.56837	0.005	0.42138	0.0787344	6.5556	98.5236	727.831
6.877e-05	5	5	0.343232	0.0291044	0.0205093	41.6094	2.34707	0.005	0.384109	0.0816188	6.94869	92.2973	954.688
8.619e-05	5	5	0.412136	0.0244014	0.017648	49.896	3.62784	0.00558658	0.347358	0.112719	6.95941	93.8453	845.287
8.62e-05	4.27076	5	0.289827	0.027397	0.0186889	40.0126	4.66645	0.00583015	0.380914	0.0948678	8.3642	71.1355	678.441
6.799e-05	4.6986	4.2094	0.325689	0.0290669	0.0201542	53.2285	5.36387	0.005	0.565315	0.0959413	9.96309	76.9336	796.154
6.149e-05	4.94636	3.8983	0.317549	0.0166515	0.0277359	50.8034	4.55412	0.00523992	0.755986	0.0938596	9.14355	72.7797	968.563
8.418e-05	5	3.99537	0.201211	0.0234923	0.0412906	46.8161	4.03037	0.0052858	0.380692	0.0855235	11.3049	63.8048	829.732
6.316e-05	5	4.10644	0.23877	0.0277764	0.043681	36.0194	3.92414	0.00580693	0.431494	0.0851814	7.74878	73.1179	584.754
9.99e-05	5	4.32538	0.228898	0.0269036	0.0440144	35.9469	2.56424	0.00795998	0.63245	0.0929047	7.79268	71.7001	512.556
0.00011685	5	4.20639	0.214663	0.0247894	0.0374063	28.9934	2.69894	0.00595287	0.592554	0.10359	6.62052	87.311	408.184
0.00013056	4.58849	4.23166	0.314606	0.0260131	0.0380613	25.0832	2.73984	0.005	0.754728	0.0996349	6.15052	88.904	419.632
0.0001019	3.63835	4.57876	0.332256	0.0296309	0.0350931	30.1332	1.27948	0.005	0.482351	0.104122	5.36131	99.793	614.939
9.523e-05	3.35687	3.35628	0.324057	0.0298619	0.0390955	29.6511	1.22114	0.00581365	0.424557	0.109233	4.98651	85.3159	411.092
8.566e-05	2.78498	4.18965	0.420871	0.0229411	0.0343051	31.0407	1.63033	0.00635704	0.323771	0.0847862	4.31068	115.194	439.86
0.00010316	2.44414	4.46974	0.349028	0.0202872	0.0420766	33.9261	1.16369	0.00611297	0.446421	0.116096	4.23874	90.8251	578.463
7.717e-05	2.34975	3.84677	0.564321	0.0191588	0.032763	26.859	1.2509	0.00639354	0.518535	0.0882192	4.71839	135.344	1034.83
5.645e-05	1.61232	2.78003	0.45448	0.0171542	0.0285995	28.0051	0.80662	0.00636107	0.625841	0.0889781	4.10668	164.143	1308.83
5.37e-05	1.12577	2.99192	0.651265	0.0136027	0.0177666	28.9252	1.40999	0.00631315	0.517532	0.0893961	3.69828	205.784	836.017
3.776e-05	1.10495	2.93582	0.523776	0.0158562	0.012869	38.6511	1.65494	0.005	0.64204	0.0912093	3.34152	235.303	763.711
4.643e-05	0.726013	3.20881	1.2328	0.0128884	0.0130171	41.7625	1.7242	0.005	0.424777	0.108257	2.62166	284.23	1301.08
5.185e-05	0.548438	5	1.46874	0.0124715	0.00835242	37.595	2.57267	0.00547618	0.369982	0.130966	2.73003	338.613	1538.47
5.767e-05	0.555865	4.74942	4.29546	0.0105071	0.00816461	37.5959	3.16363	0.005	1.44257	0.111973	2.70665	323.196	3362.25
7.389e-05	0.446194	5	5	0.0118515	0.00696064	28.2278	3.30483	0.00690213	1.17058	0.107125	3.61764	309.49	4625.86
7.679e-05	0.536781	5	1.45264	0.0121204	0.0124638	28.9458	4.69511	0.00592059	0.927026	0.0950192	3.45282	206.021	4213.91
6.298e-05	0.436966	5	2.02111	0.0187433	0.014934	25.1054	10.5374	0.00514141	1.25168	0.0963711	4.5382	269.447	4307.02
6.753e-05	0.286332	3.60593	2.30218	0.0175935	0.00879892	21.9022	9.22074	0.005	0.776096	0.111106	3.38738	284.928	2431.35
5.358e-05	0.395635	2.93868	2.77041	0.0185413	0.00689447	26.6058	8.36918	0.005	0.938003	0.1039	3.47319	248.418	1341.29
5.049e-05	1.83325	3.09508	0.797401	0.020885	0.00832692	25.0243	13.9184	0.005	0.541431	0.100506	7.60287	265.459	1622.48
6.34e-05	2.12639	2.16168	0.747503	0.0192538	0.00591869	22.9277	11.6557	0.005	1.11343	0.109733	6.92395	205.756	2090.22
4.566e-05	2.15219	1.49629	0.819586	0.0195989	0.00950032	25.1721	7.80616	0.005	1.18907	0.13106	6.89563	346.79	1894.64
4.068e-05	1.62157	1.33756	1.34663	0.0232815	0.0161164	21.5864	26.2324	0.005	1.21506	0.117599	8.95465	308.773	2320.87
3.749e-05	1.37155	1.12113	1.09122	0.0163319	0.0205542	27.1377	24.5139	0.00568941	1.31523	0.128353	10.0685	351.123	5000
4.851e-05	1.58382	1.10718	1.40455	0.0164637	0.0197653	34.9457	26.6864	0.00690334	1.64942	0.182937	9.52748	310.183	3976.45
4.63e-05	1.40355	0.950884	1.5122	0.0191153	0.0102921	33.367	22.7734	0.00508116	1.01032	0.156502	7.22194	235.676	3093.19
5.178e-05	1.19086	1.30848	1.35725	0.0191244	0.0111077	39.3483	22.4409	0.00533072	1.26268	0.1659	6.65177	220.446	2843.3
3.673e-05	0.606675	1.27543	3.20761	0.0146583	0.0172787	57.2182	59.4593	0.00615386	1.95314	0.148114	9.77852	179.307	3958.97
4.058e-05	0.677096	1.35994	1.90086	0.0124839	0.0205671	53.2598	75.8525	0.00528962	1.80593	0.144033	9.31999	212.603	1762.97
3.744e-05	1.82055	1.57654	1.68329	0.012863	0.005	52.809	59.2036	0.005	2.66066	0.146752	8.34615	211.694	677.572
4.361e-05	0.996256	1.74356	1.68487	0.00951305	0.00861459	55.1794	80.5641	0.005	2.5172	0.143624	8.95731	176.643	1687.87
4.72e-05	0.908965	1.47469	2.09721	0.010394	0.00544536	64.3592	61.6253	0.00535849	3.06187	0.145424	8.76943	147.11	1381.55
4.279e-05	0.746809	1.91345	2.54052	0.0106959	0.005908	74.0528	65.6837	0.00509742	2.70962	0.115192	6.68852	120.884	1205.64
4.049e-05	0.781233	1.83979	2.79215	0.0072643	0.00685462	83.7925	85.1153	0.00788651	1.91256	0.134943	8.41002	153.955	1601
4.224e-05	1.97314	1.87568	2.78597	0.00644812	0.00553058	86.5472	61.1375	0.0102235	4.414	0.145202	13.251	165.754	2869.86
3.91e-05	0.863446	2.40441	3.42158	0.00977431	0.005	70.024	45.587	0.0141167	1.37975	0.136754	6.84456	164.13	5000
3.866e-05	0.690379	2.85432	4.72388	0.0103656	0.005	74.9065	37.7311	0.0200738	1.60906	0.0993012	6.54124	150.425	1414.67
3.71e-05	1.41643	3.97767	2.45983	0.00904188	0.00857631	78.8085	31.5787	0.0157996	1.47772	0.0808978	8.24226	113.958	1869.87
4.355e-05	1.75637	4.20315	1.65789	0.00768561	0.0091102	69.3535	32.207	0.0125353	1.02784	0.0927298	10.0345	95.6707	2670.5
3.215e-05	1.49381	4.48452	1.33718	0.00793591	0.0094185	77.1755	36.7057	0.0112008	0.61332	0.0844696	10.9155	102.417	3492.03
3.137e-05	0.952486	3.49041	0.885688	0.00818782	0.0152708	77.2119	45.5254	0.0148743	0.455119	0.0902206	10.0591	112.607	1548.5
3.58e-05	0.7541	2.98876	0.620212	0.00711874	0.0176933	74.6805	30.5579	0.0132755	0.390224	0.078659	9.15476	109.535	1308.14
2.623e-05	0.746284	3.74689	0.675854	0.005	0.0240734	83.949	41.9353	0.0109697	0.392826	0.0507335	10.0446	107.751	1604.94
3.536e-05	0.730772	4.51444	0.664721	0.005	0.0263158	77.2123	39.5467	0.0166773	0.348142	0.0582289	10.9827	105.133	1538.08
3.11e-05	0.756645	5	0.708335	0.005	0.0296915	91.1309	43.9245	0.0142128	0.384879	0.0601738	10.6569	92.1548	2122.06
2.2e-05	0.615625	4.48172	0.753151	0.00670986	0.0236305	90.1593	36.3697	0.0160416	0.338408	0.0452438	11.1859	78.225	1995.6
2.186e-05	0.498968	4.42428	0.992903	0.00620654	0.0318127	108.151	45.8114	0.0210215	0.318255	0.0485768	7.93875	88.8164	2034.75
2.511e-05	0.570145	4.63609	0.765002	0.00535387	0.0209224	102.286	42.9525	0.0232696	0.281511	0.0563996	8.9738	127.61	3099.82
2.275e-05	0.533906	4.03172	0.964546	0.005	0.0146537	92.6054	38.0136	0.0328554	0.297237	0.0477054	8.25567	109.757	2868.61
2.509e-05	0.37419	5	0.957016	0.00581969	0.0105726	99.9814	33.6845	0.0371171	0.311681	0.0459964	6.38575	93.5605	2466.53
3.031e-05	0.361427	5	1.59092	0.00551657	0.00609421	104.382	30.572	0.0358129	0.337882	0.0516703	5.45806	83.8058	3701.85
3.089e-05	0.263704	5	2.59649	0.00523223	0.0102453	104.486	30.4867	0.0469776	0.116543	0.0531002	4.51352	74.9968	3213.99
3.097e-05	0.198542	5	1.89803	0.00525352	0.0126885	109.306	25.4712	0.0489336	0.080661	0.0659982	4.08477	69.0462	3940.81
3.386e-05	0.202771	4.59704	1.53724	0.00601975	0.0118505	129.416	24.8468	0.0388924	0.0943071	0.0529197	4.54056	51.6757	4284.4
2.551e-05	0.26308	4.5823	1.6551	0.00711177	0.0139841	189.161	31.8327	0.0309699	0.0868469	0.0747066	5.67192	70.5394	3838.77
2.84e-05	0.432562	5	2.29751	0.00677932	0.0123434	181.1	30.866	0.0307428	0.110752	0.104008	6.05388	73.8456	2268.06
3.042e-05	0.521422	4.68295	2.81134	0.0065772	0.00973421	157.332	44.354	0.0281267	0.0622014	0.115095	6.21974	96.4418	1998.65
2.489e-05	0.277779	3.75853	5	0.005	0.00674073	165.423	43.5472	0.029679	0.397433	0.0879987	5.04513	75.461	5000
2.891e-05	0.147786	3.79362	5	0.00586707	0.005	200.112	55.4088	0.0373068	0.610337	0.107809	5.58483	97.165	2740.47
3.491e-05	0.0657285	2.85641	2.31869	0.005	0.00565882	171.956	16.8332	0.0405953	0.295961	0.108321	2.61173	135.653	3139.32
4.099e-05	0.0860962	3.72497	3.36008	0.005	0.005	134.473	19.6783	0.0379867	0.362433	0.145763	2.51982	151.785	3175.37
4.916e-05	0.0835208	3.40128	2.75042	0.005	0.005	143.225	24.7539	0.0360754	0.311118	0.169303	2.4719	151.864	3559.44
5.437e-05	0.0219158	2.965	2.24752	0.00521277	0.00883014	156.733	57.3977	0.0394078	0.182463	0.163137	2.71048	137.672	3586.13
5.034e-05	0.0302383	3.88022	2.25496	0.00618271	0.0165266	197.915	96.4317	0.0302127	0.300902	0.207133	3.50332	125.752	2924.87
4.447e-05	0.0326707	3.56073	1.37536	0.00612401	0.0124851	166.394	138.186	0.0318047	0.388978	0.14566	4.07033	107.79	3003.55
3.224e-05	0.0350802	3.58614	2.52728	0.00786966	0.0117622	163.528	97.0572	0.0376649	0.527551	0.077355	3.71356	79.2078	3900.12
3.211e-05	0.0195387	3.55435	3.14406	0.00664155	0.0157516	161.144	242.036	0.0329812	0.290679	0.0846291	6.22902	58.5739	4197.77
3.553e-05	0.024403	3.71507	1.56207	0.00541926	0.0122544	143.341	457.836	0.0354348	0.154086	0.0971232	8.15948	68.8025	5000
4.009e-05	0.0484692	3.07481	2.09813	0.00523704	0.022871	206.019	351.133	0.0347706	0.180341	0.0945422	9.14231	57.5031	4984.82
2.954e-05	0.041093	2.51484	1.42335	0.00553045	0.0233137	236.601	383.964	0.0372429	0.213546	0.0840436	7.66458	47.3388	5000
2.755e-05	0.0443633	2.48662	1.24415	0.005	0.034921	221.706	451.529	0.0326751	0.223336	0.0803641	8.58003	54.2444	5000
3.24e-05	0.0525858	3.24705	1.2721	0.00589389	0.0478029	215.533	665.91	0.0273602	0.305814	0.107132	9.8956	50.7188	4972.9
4.765e-05	0.0309993	4.08489	1.34709	0.00586886	0.0525947	218.005	669.277	0.0308095	0.434717	0.105689	10.2677	49.6908	5000
3.888e-05	0.0345442	2.8826	1.87062	0.00547017	0.0451211	169.712	539.089	0.0269118	0.243873	0.0768314	11.4206	41.8156	4442.5
3.795e-05	0.0551151	3.73738	1.08398	0.005	0.036932	184.795	622.592	0.0321766	0.293061	0.0558456	9.57511	27.6957	5000
3.696e-05	0.0853256	3.87871	0.656016	0.005	0.0420448	185.153	1048.59	0.0348839	0.261574	0.0696228	16.5007	31.1974	4426.34
4.826e-05	0.0966909	3.47785	0.833006	0.005	0.0408652	138.477	715.687	0.0402651	0.341587	0.0517241	16.8412	24.6957	4653.78
5.904e-05	0.101033	2.84365	0.682064	0.005	0.0464628	116.138	993.465	0.0266834	0.327849	0.0795358	14.0745	34.0317	3263.14
5.205e-05	0.18509	3.27638	0.52876	0.00515441	0.0384735	147.772	1078.21	0.0268206	0.344333	0.0982391	25.2011	37.7863	3030.22
5.358e-05	0.239148	3.02461	0.372501	0.00576251	0.0447679	122.331	773.393	0.0272391	0.340015	0.113933	28.8423	43.27	4298.74
8.434e-05	0.319843	3.63998	0.436864	0.00593462	0.0362084	105.669	621.986	0.0316329	0.507472	0.0998445	23.7763	41.1114	3996.97
6.836e-05	0.16878	3.79942	0.349544	0.00507388	0.0321879	99.9614	541.949	0.0304721	0.492051	0.082345	22.5063	42.1471	4501.41
6.413e-05	0.19918	4.46658	0.237118	0.00501054	0.0301745	94.8799	520.436	0.0273844	0.590203	0.0694363	24.8858	30.0556	5000
5.717e-05	0.173654	4.31716	0.180838	0.00565548	0.0225226	78.0329	444.075	0.0277868	0.766711	0.0703788	24.8987	40.2119	5000
6.389e-05	0.199686	4.23052	0.186593	0.00670109	0.0251052	72.7439	288.813	0.0218608	0.739404	0.0846602	22.8308	44.7689	4794.77
6.731e-05	0.17179	3.59907	0.166845	0.00649776	0.025351	80.7976	271.946	0.0145605	0.734572	0.0778225	21.0557	55.3917	4667.2
6.785e-05	0.224502	3.76565	0.172935	0.00553571	0.0183587	71.3962	224.609	0.0171389	0.612496	0.107866	19.0099	75.8317	3479.54
6.849e-05	0.257013	3.46313	0.194228	0.005	0.0155846	91.4683	213.088	0.0156043	0.721903	0.0969441	21.4919	80.7679	2701.8
5.7e-05	0.287794	3.42068	0.220168	0.00575513	0.0119277	88.4675	236.18	0.0176727	0.744321	0.101994	19.9566	68.1974	2769.95
4.22e-05	0.371433	3.06629	0.214995	0.00738193	0.0114822	79.7098	205.595	0.0163225	0.97043	0.0901863	25.6527	66.7595	4180.04
5.854e-05	0.409045	2.5019	0.211943	0.0113767	0.0106766	71.6739	200.724	0.0142805	1.25286	0.0899635	21.3852	61.4896	5000
7.607e-05	0.487008	2.6415	0.345231	0.00976827	0.00859854	47.932	168.291	0.0156605	1.67272	0.0892589	15.4712	71.3097	4811.65
8.923e-05	0.765228	4.54576	0.36582	0.00835782	0.00982386	45.0735	181.793	0.0160671	1.74912	0.0873235	18.7022	65.4378	5000
8.58e-05	0.886016	5	0.289357	0.0068354	0.010223	65.8771	185.315	0.0182063	1.0116	0.111294	16.4331	67.5422	2669.32
8.659e-05	0.810286	5	0.449322	0.0057716	0.0100168	49.3636	205.318	0.0216802	1.00656	0.100965	14.6002	84.2282	3064.35
8.47e-05	0.828708	3.88919	0.308376	0.00601945	0.0107537	55.4561	279.65	0.016719	1.28193	0.0962495	17.7445	96.8215	2731.09
8.785e-05	0.694087	3.09419	0.30231	0.005	0.0128887	59.5454	201.099	0.0160403	0.768834	0.108543	18.3573	97.5283	2454.61
0.00013151	0.635061	3.53196	0.341348	0.005	0.0182101	51.2269	201.591	0.0139314	0.692054	0.126256	20.0298	99.5092	3084.19
0.00010731	0.863023	3.10379	0.442738	0.005	0.0203956	53.6884	180.273	0.013388	0.668234	0.120526	19.4806	86.2593	1916.54
0.00011718	1.35481	5	0.50436	0.00542151	0.0281687	48.9729	216.121	0.0130711	0.471177	0.103478	22.5575	76.8371	1819.34
0.00012825	2.21864	4.23325	0.246757	0.00717518	0.0158585	53.5967	200.558	0.0138871	0.349033	0.14591	30.7806	81.7495	857.829
0.00013149	2.81734	4.06542	0.201026	0.00875415	0.0168296	49.8271	285.379	0.0136105	0.226272	0.137855	28.032	77.225	582.771
0.00010592	2.43758	2.63904	0.23245	0.00653378	0.0249574	47.1668	313.701	0.0103995	0.19847	0.121372	32.3389	77.0956	440.702
0.00012898	2.55758	2.04425	0.314512	0.00692032	0.0247473	51.6007	311.538	0.00797442	0.273904	0.130303	26.152	62.2894	423.907
0.00014814	3.15463	2.52389	0.310315	0.00673876	0.0254434	60.0026	321.313	0.00830013	0.208594	0.136061	27.3357	62.3073	422.395
0.00012787	2.32973	3.61475	0.374556	0.00730266	0.02622	65.4109	368.433	0.00844806	0.216352	0.11088	23.8042	70.5279	434.63
0.00014263	2.17332	3.86784	0.433454	0.00545132	0.0234159	50.1759	378.13	0.00720965	0.225616	0.132162	25.2149	81.1105	620.229
0.00012795	1.86132	2.79179	0.409993	0.00816562	0.0193104	57.9616	536.013	0.0095982	0.276795	0.142699	24.9713	103.471	685.053
8.265e-05	1.78916	2.69608	0.468835	0.0104405	0.0254217	59.2682	611.637	0.00924075	0.304961	0.170418	33.3675	110.791	715.767
7.936e-05	1.72292	2.76286	0.537972	0.010007	0.0315579	91.6924	577.991	0.0115192	0.306192	0.173877	32.8037	116.834	963.074
7.064e-05	1.20883	2.89772	0.441037	0.0121098	0.026969	92.1489	500.491	0.0132808	0.3319	0.193087	27.4634	148.95	1222.5
8.211e-05	1.36459	3.53378	0.521195	0.0161306	0.0263332	99.5672	726.125	0.0133378	0.2783	0.199453	26.0323	172.331	1092.93
8.813e-05	1.09569	4.21668	0.533092	0.0181109	0.0330381	96.659	764.301	0.00860185	0.36152	0.177536	34.0524	159.164	1373.11
0.00010033	1.07133	3.27898	0.552973	0.0259158	0.0322813	103.488	599.379	0.0108112	0.385454	0.212937	22.7989	158.185	1156.61
0.0001108	1.46627	3.79223	0.718496	0.0267404	0.0372274	86.0604	854.101	0.0122577	0.46584	0.173084	31.5778	111.032	736.993
9.79e-05	1.85795	4.89724	0.635698	0.0324548	0.0302297	95.5024	1060.87	0.0176633	0.429622	0.188054	31.643	95.9796	762.967
0.00010238	3.08031	5	0.703478	0.0325058	0.0268101	103.823	967.626	0.0208719	0.42662	0.195944	38.349	103.319	849.016
8.761e-05	3.15616	5	0.660092	0.0300062	0.029096	116.304	914.861	0.0185895	0.546226	0.213152	49.7054	141.757	1246.65
0.00010285	3.08167	5	0.854974	0.0323826	0.0312811	94.4138	897.091	0.0191522	0.619746	0.203483	37.9125	129.374	1016.7
0.00011458	4.82769	4.62355	0.586895	0.034771	0.0253675	69.1917	944.992	0.0123496	0.770622	0.161096	39.3179	116.704	883.829
0.00014511	2.96015	5	0.30598	0.0250498	0.0185913	66.1586	1231.27	0.0119959	1.13548	0.196585	39.7926	105.478	946.596
0.00014951	3.31764	5	0.199814	0.0164325	0.027416	63.3121	854.767	0.0120027	0.808611	0.211819	41.6877	147.166	821.616
0.00017362	4.07728	3.87767	0.273057	0.0181013	0.0273017	55.4307	583.985	0.0138126	0.82861	0.210622	45.9825	141.752	954.928
0.00017598	4.44759	3.50897	0.202466	0.0180605	0.0267312	62.7487	641.803	0.0126384	1.03788	0.209338	43.2095	112.51	979.824
0.00013448	4.23476	3.51519	0.209317	0.0176418	0.0295562	92.0091	573.32	0.0086652	1.29834	0.199358	44.374	121.923	1121.61
0.00014594	4.40534	3.26316	0.173294	0.0122138	0.0319212	74.2122	369.62	0.0094776	1.15015	0.217138	41.3432	125.767	898.56
0.00016698	5	4.58514	0.147547	0.0122058	0.0236571	80.9351	335.729	0.00972485	0.999803	0.226647	44.2025	105.993	885.783
0.00014139	4.19639	5	0.153405	0.018332	0.0173842	72.9874	372.545	0.00743193	1.43183	0.187238	41.1669	110.864	972.169
0.00011613	4.82118	5	0.21414	0.019044	0.0238422	65.9246	408.499	0.0117884	1.28427	0.159374	38.7011	82.6234	848.894
0.00011906	5	5	0.31169	0.0134517	0.0292103	58.3411	602.704	0.0140214	0.806577	0.136203	45.9876	70.3755	953.526
0.00014414	5	5	0.356338	0.0140612	0.0209675	78.9634	712.158	0.0169539	0.736497	0.154076	37.3097	73.46	875.777
0.00014312	5	5	0.277612	0.0151225	0.0325407	77.6624	1079.82	0.0171597	0.797106	0.148031	44.8968	60.6159	538.829
0.00010733	5	5	0.31073	0.0178821	0.0567562	80.6142	1386.69	0.0169248	0.628195	0.132641	50.1008	69.0046	544.643
0.00012368	4.41196	4.53833	0.374005	0.0207839	0.0508821	89.8745	1723.57	0.022263	0.47041	0.15511	60.6795	61.5844	607.207
0.00011846	3.44624	5	0.293499	0.0240535	0.038089	96.8547	1470.29	0.0232544	0.490549	0.173265	57.966	68.9855	575.375
0.000114	3.28765	4.87001	0.416337	0.0231004	0.0287266	125.147	1535.38	0.0341017	0.478336	0.186761	52.9634	66.5459	581.063
0.00014623	3.3477	5	0.445192	0.0204709	0.0261853	103.662	1729.78	0.0460623	0.417973	0.187955	55.8298	67.0404	686.161
0.00014164	5	4.28905	0.515843	0.0183839	0.0326567	89.6783	2281.79	0.0482296	0.375359	0.160787	67.1291	63.2377	656.353
0.00010521	4.95647	5	0.488171	0.0151981	0.0414668	82.8276	2633.36	0.0624784	0.412225	0.12468	61.1984	85.8464	636.258
0.00010518	5	5	0.498088	0.0147456	0.0430418	79.4439	3553.31	0.0562328	0.411926	0.164047	81.4122	95.6585	728.913
0.0001136	4.9897	3.01986	0.46126	0.0174145	0.0505207	66.2578	4046.82	0.0524179	0.572688	0.128051	81.1134	92.9691	1226.69
0.00010757	4.10265	3.27112	0.433075	0.0142322	0.052284	54.0823	4664.42	0.0437134	0.78341	0.116073	85.8772	148.579	1377.11
7.793e-05	2.46256	3.16988	0.319249	0.0170498	0.0421349	57.67	4206.91	0.0468402	0.674747	0.14339	65.7803	157.644	1407.33
6.699e-05	2.18193	2.87572	0.344656	0.0198735	0.0329378	85.537	4196.43	0.064885	0.644218	0.127923	60.3885	182.103	1287.83
6.808e-05	2.292	3.70229	0.389127	0.0179182	0.0294949	75.047	4160.46	0.0439433	0.552751	0.111265	74.1695	224.356	1587.34
9.105e-05	3.46192	3.67452	0.223586	0.0246515	0.0259259	58.6177	4025.55	0.0395554	0.628938	0.15372	97.0732	258.035	1252.21
0.00010722	2.71831	3.51767	0.189592	0.0226951	0.0253806	61.0242	3984.5	0.0440285	0.710972	0.200677	89.0477	336.769	1751.81
6.128e-05	2.93284	4.72584	0.134459	0.0239615	0.0231302	60.4512	3473.24	0.0496257	1.17602	0.206714	80.0657	390.892	1497.83
6.346e-05	2.56479	4.5397	0.143326	0.0226105	0.016947	89.612	3158.38	0.0453112	1.15277	0.15406	84.2039	435.483	1498.24
5.987e-05	2.25523	3.61245	0.12788	0.028413	0.0137113	74.9621	3106.92	0.0489584	0.97026	0.138601	90.094	365.368	1255.06
5.932e-05	2.0432	2.90944	0.150587	0.0215909	0.0142415	70.3671	2902.04	0.0590171	1.15449	0.122219	71.887	414.038	1455.45
4.553e-05	1.62411	2.2501	0.132036	0.0241264	0.0185015	59.761	2830.92	0.037005	1.32119	0.138873	58.4211	401.608	1050.6
4.563e-05	1.28093	2.36029	0.152989	0.0244052	0.020064	56.6185	2889.98	0.0424646	1.13846	0.134183	56.1377	355.992	1040.6
2.965e-05	1.52678	3.20035	0.199963	0.0133776	0.0209839	66.6719	2909.09	0.0480071	1.54605	0.168197	50.0016	411.578	1183.19
3.254e-05	0.926218	3.15722	0.174127	0.015397	0.0179004	73.4621	2846.57	0.0584522	1.80937	0.182266	47.6734	453.317	1369.42
3.678e-05	1.17176	3.86533	0.320519	0.0122566	0.0169101	88.8068	3210.85	0.048683	2.01322	0.12533	37.5552	476.964	1424.81
3.865e-05	0.60983	3.68731	0.288426	0.00906115	0.0146971	86.1892	5000	0.0756755	1.41183	0.110491	40.215	497.751	1527.68
3.097e-05	0.789373	4.17102	0.218544	0.00807619	0.0101088	103.018	2575.47	0.105205	1.94802	0.122583	30.8073	625.293	1191.06
3.076e-05	0.794423	3.57365	0.262226	0.00829141	0.00609837	93.9151	1831.92	0.0711637	1.12994	0.112408	36.4932	622.998	1223.17
3.463e-05	0.710238	2.98292	0.223924	0.00591602	0.005	69.3346	1979.13	0.0677018	1.13111	0.112044	30.2891	747.814	1158.66
3.328e-05	0.860306	3.0333	0.242454	0.0064441	0.005	71.017	2477.06	0.0751258	1.22469	0.115179	31.2593	582.115	1198.98
3.787e-05	1.05159	2.39044	0.197237	0.00503245	0.00571688	52.8764	2367.24	0.0946025	1.13982	0.0939873	38.4492	796.269	1031.64
4.007e-05	0.907763	3.27416	0.216542	0.00554878	0.005	50.06	1612.97	0.101392	0.993594	0.090007	29.1452	782.746	826.557
5.15e-05	0.963787	2.81415	0.204497	0.00549624	0.005	49.0467	1443.47	0.154475	1.03727	0.108919	40.8263	1076.91	829.162
4.591e-05	1.26454	1.90721	0.20943	0.00828565	0.005	51.858	1658.33	0.15377	1.02595	0.15844	41.8911	1067.92	793.991
5.322e-05	1.46547	2.54141	0.252198	0.00804449	0.005	42.3532	1375.83	0.109835	1.40409	0.130825	37.363	1362.38	910.071
4.631e-05	1.37231	2.90686	0.193855	0.00826455	0.005	44.2907	1574.48	0.109524	1.28189	0.126486	48.4349	1221.92	1091.56
5.017e-05	1.36053	3.09102	0.137612	0.00855814	0.00652707	53.3102	1528.33	0.108165	1.33501	0.152029	42.4582	749.924	1120.95
4.56e-05	1.1265	3.06618	0.141245	0.00728333	0.00577057	62.3558	1665.53	0.107834	1.03356	0.151893	40.3011	649.462	904.976
4.267e-05	1.32657	3.27902	0.135466	0.006525	0.005	61.1434	1065.58	0.10151	0.741318	0.203597	33.3475	682.955	879.488
4.734e-05	1.40108	3.31308	0.139606	0.00857318	0.00637435	85.5522	1200.61	0.0810204	0.658515	0.174992	34.4029	817.511	756.716
4.111e-05	1.29385	3.62005	0.256765	0.0072057	0.007486	59.7208	1579.1	0.0913654	0.654285	0.148015	35.141	711.305	895.201
3.976e-05	1.19515	4.49839	0.222385	0.00832964	0.00823445	63.3194	1812.4	0.11313	0.574597	0.156905	32.7353	533.168	633.16
4.193e-05	1.0487	3.55926	0.206949	0.00817753	0.00630382	73.5027	1620.39	0.141258	0.529515	0.181254	33.9315	403.253	656.852
4.419e-05	0.910256	3.27851	0.239034	0.0107746	0.00583864	69.3536	1204.8	0.134343	0.476561	0.128969	35.9492	438.14	875.512
3.559e-05	1.36255	2.91376	0.296722	0.00991312	0.00810186	62.4095	1945.21	0.125732	0.406945	0.109279	42.1226	618.417	1020.76
4.456e-05	0.981597	2.60908	0.178852	0.008363	0.00942053	63.5685	2509.46	0.185074	0.324156	0.0988101	43.5444	427.068	1045.43
4.486e-05	1.20674	2.21791	0.197523	0.00861882	0.010323	46.0867	2167.12	0.161096	0.343704	0.107529	49.1369	458.877	1144.9
4.942e-05	1.13727	2.58723	0.241365	0.014761	0.0144322	45.914	2049.59	0.183912	0.390115	0.0920369	53.259	550.971	1020.9
3.937e-05	1.29814	3.58683	0.274437	0.0132414	0.0155166	47.1142	2297.3	0.162782	0.539856	0.0798069	55.3306	395.4	1441.16
3.747e-05	1.86307	2.72823	0.298528	0.0106447	0.0132165	45.7653	2739.28	0.15271	0.556115	0.0902085	59.7709	431.691	1887.54
4.964e-05	2.08839	2.53052	0.28915	0.0133003	0.016786	38.4994	1524.14	0.145938	0.694265	0.0860052	55.2775	378.296	3459.43
5.333e-05	2.09927	2.11713	0.294972	0.0116285	0.0172579	38.5654	990.471	0.130099	0.639319	0.0888626	49.9543	263.128	2359.29
5.514e-05	2.38614	2.03795	0.230457	0.0151495	0.0161959	29.6764	1087.51	0.156964	0.639884	0.0802372	51.7951	344.055	1746.26
5.639e-05	1.94415	1.66051	0.275951	0.0115122	0.0182753	23.5246	1188.18	0.121536	0.633454	0.0708718	43.767	310.674	1024.58
5.68e-05	1.96699	1.54752	0.151804	0.0135137	0.0168832	29.2669	997.093	0.15122	0.649894	0.0708113	38.4209	270.795	731.367
4.628e-05	2.08307	1.46646	0.186388	0.0156454	0.0180558	27.2083	844.799	0.156228	0.92654	0.0711881	36.5074	266.864	707.53
4.137e-05	2.37917	1.87947	0.147233	0.0175937	0.0155865	31.6159	519.87	0.181333	0.979207	0.111141	31.8502	356.627	432.994
3.885e-05	2.64556	2.41051	0.196719	0.0159834	0.0145524	41.3559	656.218	0.1518	0.920407	0.109052	29.6592	402.423	267.851
4.254e-05	3.10393	1.91765	0.163965	0.013554	0.016925	44.8843	449.446	0.174954	0.964717	0.0859754	27.7035	436.225	344.174
3.69e-05	2.75139	2.09278	0.179121	0.0176745	0.0150577	30.3298	441.197	0.219249	0.767832	0.0723258	26.8526	405.929	293
3.229e-05	2.87694	2.91171	0.261234	0.0135521	0.0136732	33.9774	538.326	0.200122	0.884826	0.065475	26.0412	499.362	267.71
3.492e-05	2.49008	2.30795	0.286764	0.0119523	0.0131145	33.6686	558.659	0.207682	1.12293	0.0805982	21.2199	542.05	246.773
3.284e-05	2.15393	2.93876	0.375229	0.0123845	0.0202279	48.6615	679.206	0.259971	0.730173	0.0714355	25.594	460.758	260.21
2.658e-05	1.83751	4.46653	0.346092	0.0206369	0.0240644	49.1687	503.137	0.254279	0.820924	0.0768342	21.8294	389.477	309.162
2.518e-05	1.74209	5	0.34566	0.0115931	0.0323901	70.4118	389.936	0.24957	1.69765	0.0791787	18.9369	510.779	327.923
1.918e-05	1.40525	4.47	0.329527	0.0108991	0.0329048	82.2625	434.129	0.251779	1.53295	0.0627205	19.07	526.734	332.048
1.651e-05	1.64959	5	0.264501	0.0131078	0.0369964	87.3859	436.892	0.238013	1.91142	0.0852692	19.4922	548.434	339.937
1.939e-05	1.76917	5	0.290618	0.0139049	0.0216246	82.0941	286.319	0.169595	1.51482	0.0845047	17.8773	504.584	423.406
2.291e-05	2.24916	4.70073	0.234543	0.0177796	0.0216449	99.6425	382.431	0.242074	1.61894	0.0962964	22.0152	708.17	584.742
2.696e-05	1.81186	3.52293	0.217225	0.0185259	0.0199292	94.6249	444.96	0.24333	1.41027	0.0981322	22.8106	734.356	678.876
2.775e-05	1.43668	4.36901	0.259881	0.0213294	0.0248943	98.7216	639.564	0.322207	1.46546	0.110047	25.7348	935.003	586.986
2.057e-05	1.82094	2.89538	0.257872	0.0196049	0.0210982	85.6114	551.296	0.297756	1.33533	0.102562	28.0264	897.351	587.723
2.171e-05	1.52684	3.8239	0.342099	0.0229659	0.0247414	64.5849	601.417	0.33425	1.21123	0.0778945	24.7752	861.309	498.585
2.018e-05	1.33337	3.91898	0.283113	0.023648	0.0345336	71.3755	640.183	0.377377	1.15254	0.085916	27.4676	1112.32	630.886
1.812e-05	1.57553	3.89856	0.271862	0.0282917	0.0397436	70.8823	745.689	0.443624	1.26915	0.101326	30.4965	1205.82	719.423
2.386e-05	1.83073	3.18838	0.254702	0.0270589	0.0308487	64.7132	763.197	0.378558	1.42056	0.115264	29.1827	1347.4	747.823
3.604e-05	1.54859	3.58993	0.248316	0.0403824	0.0280837	64.9362	1234.53	0.386814	1.51524	0.167133	36.6014	1346.82	863.147
4.328e-05	1.60294	3.39658	0.196473	0.0485897	0.0197955	80.3748	1414.42	0.344134	1.35662	0.201527	41.6315	1374.2	746.651
3.978e-05	1.70444	2.35428	0.162575	0.0459486	0.0174909	94.1789	1073.93	0.365725	1.36341	0.258172	30.598	1393.76	624.169
2.222e-05	1.8077	2.45723	0.209251	0.0436756	0.0145825	76.2096	1099.68	0.257922	2.00826	0.250214	28.2708	1415.38	511.481
2.48e-05	2.20606	2.27297	0.263661	0.0354434	0.0119488	77.4709	1261.97	0.299244	1.8208	0.290377	29.88	1695.77	541.52
2.417e-05	1.91798	2.21343	0.232961	0.0327377	0.0151459	73.6248	664.898	0.243898	1.77185	0.263815	23.4326	1660.92	425.698
2.284e-05	2.1237	2.13124	0.238067	0.0472126	0.0139044	54.2626	796.452	0.240218	1.68948	0.234265	25.7787	2049.64	461.914
2.092e-05	1.95522	2.45579	0.249519	0.056295	0.0174066	47.9822	804.118	0.240114	2.32456	0.173533	25.61	2742.58	705.521
2.738e-05	1.54964	2.47314	0.207692	0.0502109	0.0198652	86.33	1136.58	0.26332	1.09665	0.225136	31.8708	3010.24	623.951
2.672e-05	1.61796	2.05194	0.166623	0.044768	0.025474	66.6573	1649.71	0.26729	1.06623	0.330627	38.9082	2871.08	684.483
2.55e-05	1.70151	2.60905	0.243045	0.0804467	0.0255273	81.5172	1666.62	0.345057	1.24859	0.230123	42.703	2593.81	573.164
3.618e-05	2.10508	2.78396	0.216405	0.0603206	0.0224977	65.8949	2101.18	0.429146	1.34094	0.291083	47.0727	1902.85	538.93
2.86e-05	2.37988	3.1979	0.212925	0.0479531	0.0224228	53.4288	2600.06	0.444946	1.26766	0.252149	50.6651	1876.76	456.271
2.52e-05	3.68096	3.81743	0.173979	0.0466514	0.0131846	60.8176	1803.13	0.614982	1.32846	0.225162	61.662	1936.17	1104.99
3.216e-05	3.59324	4.14024	0.161963	0.0412409	0.010866	88.9405	2607.91	0.660904	1.3565	0.184668	64.2685	2523.65	941.574
3.034e-05	3.26019	4.91517	0.202987	0.0568702	0.0107015	81.0915	2430.81	1.13605	1.77217	0.161007	53.7337	3003.07	937.757
5.046e-05	4.09386	2.96072	0.195237	0.0332414	0.0149585	79.2643	2131.77	1.18884	1.6519	0.220614	57.1549	1354.11	617.112
5.327e-05	3.21917	4.3946	0.17671	0.0348462	0.0105402	37.7932	1883.59	0.981657	1.39117	0.192835	50.7265	1450.44	749.55
4.439e-05	3.09022	5	0.186117	0.0380294	0.0128729	38.8116	2011.56	0.862778	1.24094	0.193662	44.7196	1471.13	730.634
4.628e-05	2.42624	3.43366	0.193761	0.0228462	0.0109638	31.0846	2102.67	0.723068	1.45308	0.169011	47.2895	1353.73	399.809
4.577e-05	2.45625	3.5932	0.202098	0.0204356	0.0114752	41.1366	2482.51	0.742617	1.90051	0.198849	46.1576	961.984	473.884
5.408e-05	2.4087	3.36419	0.196477	0.0232037	0.0102693	33.3281	2128.47	0.803916	1.85716	0.197046	39.2259	958.345	475.032
5.812e-05	2.26949	2.9324	0.195747	0.0158272	0.0113813	43.9026	2567.93	0.340942	2.09992	0.232227	37.8337	1146.49	384.477
4.892e-05	2.21652	2.285	0.210173	0.0191655	0.0167744	44.7764	4080.37	0.404982	1.65169	0.1531	45.1267	1132.9	406.972
5.765e-05	2.21744	2.22257	0.244394	0.0128222	0.0161189	44.4224	4109.02	0.422035	1.08209	0.212022	54.5829	914.074	531.67
7.137e-05	3.46367	2.2915	0.212926	0.0104405	0.0194532	46.7103	3578.64	0.509409	1.38828	0.189703	73.5959	827.362	732.414
6.124e-05	4.21737	2.4896	0.230069	0.0113288	0.0136517	58.7571	2712.01	0.336452	1.11585	0.211008	51.6675	792.768	571.364
5.161e-05	4.79816	2.26802	0.260311	0.0103994	0.0148041	72.3134	2690.88	0.259305	1.15895	0.158161	58.8466	720.045	512.685
5.171e-05	5	2.71876	0.245649	0.00829708	0.0197859	85.4472	3399.56	0.190067	1.32909	0.135653	56.8151	581.14	395.841
5.57e-05	5	3.05717	0.304484	0.00902371	0.00985765	68.7934	3366.93	0.352469	1.44714	0.151856	62.5497	840.72	390.494
6.445e-05	4.72559	2.6576	0.272472	0.00979472	0.00711956	61.9357	4826.35	0.379133	1.70371	0.168907	53.9454	881.968	365.597
6.324e-05	3.67678	2.78228	0.209598	0.0103743	0.00662372	93.7712	2870.54	0.351766	1.93749	0.136461	56.2306	895.535	706.108
5.242e-05	3.64691	1.7908	0.17383	0.0097913	0.005	100.442	2391.01	0.403144	1.97377	0.205367	64.859	628.311	828.878
5.492e-05	5	1.38459	0.166686	0.00957081	0.005	121.232	3390.82	0.70322	2.106	0.177472	85.1509	739.969	1537.97
3.338e-05	4.82313	1.63294	0.161368	0.00892735	0.005	89.3764	4256.82	0.826659	1.81392	0.19737	117.918	541.3	2012.75
3.514e-05	5	1.20448	0.13506	0.0123654	0.005	127.111	3907.67	0.840576	1.50029	0.179116	110.878	491.084	1908.1
2.754e-05	5	1.47768	0.150635	0.0140068	0.0065764	201.618	5000	0.830403	1.40017	0.223339	96.4268	634.172	1535.18
3.445e-05	5	1.34321	0.157974	0.0168687	0.00668717	209.948	4077.32	1.25112	1.84212	0.239154	97.8985	470.118	1251.72
4.294e-05	5	1.7551	0.163164	0.0208709	0.005	215.041	5000	1.08207	1.53106	0.251791	96.4942	511.03	1206.12
4.627e-05	5	1.80843	0.216595	0.0195163	0.005	164.66	4816	1.31	1.22997	0.264706	77.5706	540.798	1073.36
4.383e-05	4.5465	2.09113	0.183375	0.0157254	0.005	231.174	5000	1.40934	1.63767	0.350453	73.0673	618.43	988.593
3.562e-05	3.44655	2.93631	0.141722	0.0172054	0.005	193.213	5000	1.7552	1.69992	0.279374	74.2702	704.272	1170.49
3.815e-05	4.18742	2.65585	0.147806	0.0188799	0.00595963	203.657	4524.81	1.67068	1.62395	0.236953	76.2627	817.377	1146.52
3.282e-05	4.04689	2.75285	0.1638	0.0222683	0.00522744	173.75	5000	1.37221	1.52119	0.239787	75.1071	1081.7	1254.34
2.196e-05	4.04498	2.80144	0.164117	0.0163218	0.00531378	199.552	3899.64	1.20811	1.9911	0.167723	60.878	1286.44	912.677
2.17e-05	5	2.09038	0.177243	0.0157135	0.005	193.433	3568.67	1.16729	1.63518	0.153322	58.3816	1223.1	816.588
2.291e-05	4.15445	1.87123	0.206267	0.0187034	0.00624085	190.573	3725.21	0.707138	1.74042	0.154502	63.4358	1257.77	1100.24
2.597e-05	2.2676	1.81138	0.261454	0.0167945	0.00711941	253.84	3574.05	0.735132	1.87841	0.200582	46.2288	1438.81	1195.56
2.034e-05	2.3875	1.82767	0.299442	0.0235872	0.0106395	179.965	3497.03	0.726498	1.62114	0.168791	48.6569	1161.46	1620.87
2.019e-05	1.3878	2.36806	0.324824	0.0194214	0.00977349	169.512	2793.63	0.636725	1.09774	0.185105	57.4459	732.218	1585.31
2.419e-05	1.6868	3.0199	0.40167	0.0148278	0.0107664	158.646	3436.96	0.741212	1.05314	0.174436	49.1594	694.188	1486.14
3.141e-05	3.59824	2.19062	0.538384	0.0116642	0.00608319	187.709	4849.04	0.758747	1.27063	0.184111	58.1051	1031.65	1121.66
1.941e-05	4.51376	1.51127	0.576923	0.0146074	0.00884208	265.598	5000	0.850621	1.19948	0.150504	86.0255	1306.55	1948.81
1.953e-05	5	1.73849	0.620314	0.0197785	0.00908748	208.536	5000	0.85549	1.21828	0.15861	75.9519	1364.06	1941.6
2.587e-05	4.0309	1.45249	0.618285	0.0173025	0.00889672	249.848	3634.02	0.850934	0.95042	0.184343	78.6745	1478.51	1913.73
2.537e-05	2.92846	1.23343	0.590544	0.0219588	0.00741828	201.11	5000	0.667757	0.841361	0.166495	53.5972	1198.25	1431.34
3.135e-05	4.17943	1.09684	0.321053	0.0223563	0.00579351	152.997	4126.69	0.615382	0.791365	0.20798	69.8909	1056.52	1655.43
3.233e-05	2.56638	1.02038	0.360225	0.0216669	0.005	116.407	4340.89	0.792116	0.387494	0.345121	63.4444	1025.06	1665.37
4.304e-05	2.3296	0.739187	0.257004	0.0209668	0.00558808	137.897	4639.2	0.877461	0.440669	0.309373	67.0363	744.144	1241.1
3.783e-05	2.31144	0.748036	0.261202	0.023147	0.00743288	152.439	5000	0.555167	0.495207	0.43472	89.4836	964.395	1074.24
3.444e-05	2.85743	0.69168	0.279406	0.0170607	0.00857502	153.855	4363.94	0.700584	0.538812	0.417002	79.9745	1043.64	969.192
3.76e-05	3.3421	0.932474	0.251133	0.0180022	0.00820972	194.92	4826.34	0.735369	0.709887	0.39501	82.1398	883.779	1369.04
4.368e-05	3.42932	0.794262	0.233875	0.0269824	0.00801514	221.622	4407.33	0.739969	0.58197	0.327257	82.8835	1040.06	1339.74
3.392e-05	3.2277	0.91967	0.265835	0.0295081	0.00805602	211.632	4873.09	0.826931	0.37048	0.356657	81.61	823.732	1108.3
4.101e-05	3.71667	1.0125	0.2461	0.0337034	0.0113562	183.821	4811.78	0.991056	0.286827	0.340974	75.1175	787.694	1068.65
4.455e-05	3.74838	0.910905	0.19187	0.0213702	0.00979779	189.902	4868.95	1.09332	0.311844	0.4225	92.7681	986.042	936.219
2.155e-05	2.78556	0.44976	0.159635	0.0142769	0.00830455	290.108	5000	5.70663	0.353974	0.319525	86.0383	2539.58	962.632
2.323e-05	2.38726	0.466639	0.136425	0.020156	0.00918174	331.336	5000	4.53515	0.319261	0.343204	90.8034	1939.73	945.708
2.934e-05	2.69905	0.439405	0.135199	0.0208013	0.0068807	402.588	5000	6.74071	0.283464	0.331783	97.5435	1619.51	737.417
2.934e-05	2.4102	0.399672	0.126932	0.0333217	0.00871183	574.472	3765.39	8.6071	0.370038	0.372895	72.7986	1440.1	543.412
4.206e-05	2.54658	0.297411	0.142397	0.0284906	0.00922364	96.2961	4248.6	5.34315	0.313934	0.273187	75.6079	786.206	563.536
5.032e-05	2.48318	0.365292	0.143086	0.0296557	0.00669623	90.834	3338.93	3.77906	0.330947	0.28624	79.0418	702.37	621.3
5.852e-05	3.32943	0.343975	0.163643	0.0366791	0.005	95.98	2975.53	3.15418	0.414453	0.207698	63.4361	587.408	496.23
6.074e-05	2.72076	0.531122	0.116419	0.0312551	0.005	87.8654	2793.53	2.51246	0.577367	0.187474	71.894	526.995	534.649
6.327e-05	3.7637	0.557843	0.0883557	0.0290903	0.005	78.6711	1997.05	2.28941	0.750231	0.213492	80.5709	396.278	645.197
5.77e-05	4.44532	0.591256	0.121123	0.0435662	0.00514565	98.7646	2882.05	2.14616	0.692941	0.233304	83.8342	441.872	750.959
4.379e-05	3.58081	0.736581	0.133051	0.0537482	0.00565478	77.2472	2785.38	3.28161	0.827465	0.179128	76.9905	423.193	1024.8
4.007e-05	5	0.678972	0.125498	0.0890575	0.00686371	84.406	2680.49	3.59763	0.812432	0.166553	84.2179	414.036	996.08
3.43e-05	5	0.640012	0.126577	0.0730328	0.00707023	67.7457	2278.6	2.51468	0.900352	0.133871	83.4664	362.713	1038.76
3.412e-05	5	0.611272	0.226078	0.0982947	0.00658384	72.2547	2607.01	3.65335	0.913239	0.144695	63.6209	505.92	928.922
4.085e-05	4.71435	0.517092	0.153979	0.107515	0.00675831	50.5507	1635.84	3.15939	1.51367	0.129409	57.1748	466.774	1250.25
3.526e-05	4.25538	0.531411	0.135271	0.132221	0.00508658	46.9467	2109.04	3.35524	2.35819	0.176305	72.2757	496.048	1512.3
4.18e-05	2.87613	0.496982	0.156437	0.116036	0.005	49.4976	2303.96	3.21343	2.17279	0.178721	61.0695	562.615	2290.2
2.729e-05	2.14748	0.456593	0.15039	0.106581	0.00627053	54.3394	2401.3	2.74662	2.20503	0.151378	60.3964	513.743	2113.37
3.018e-05	1.67175	0.458459	0.122772	0.150506	0.00573162	49.6694	2401.7	2.28375	2.2205	0.175241	73.0612	472.749	1880.98
2.453e-05	1.84939	0.330258	0.152282	0.123244	0.005	50.7362	2410.09	2.61088	2.04	0.167346	69.4287	568.321	2075.37
3.444e-05	1.9248	0.205315	0.131932	0.116991	0.005	56.1161	2115.51	3.02961	2.28582	0.193095	65.7464	639.05	2521.59
3.954e-05	1.35691	0.220837	0.111689	0.111204	0.00519533	39.0842	2730.09	3.42573	2.41238	0.188469	85.9142	612.822	3801.92
4.888e-05	1.67526	0.291163	0.0988947	0.224343	0.0067058	63.2906	1788.16	2.89213	3.15983	0.272644	75.1064	565.566	4175.93
4.02e-05	1.55885	0.276299	0.125354	0.246889	0.00673409	76.4665	2133.4	3.17899	2.02118	0.250406	66.854	508.49	4148.95
3.711e-05	1.53411	0.252852	0.137633	0.309433	0.00694302	59.6281	1716.71	3.33023	1.39284	0.260684	65.9289	564.381	3669.2
3.384e-05	1.43371	0.335431	0.149461	0.366972	0.00788367	62.2786	1685.25	3.43536	1.30403	0.23087	59.2891	616.68	3077.43
3.765e-05	1.81046	0.294993	0.151906	0.376732	0.0107086	56.0277	1069.16	2.82006	0.739866	0.278522	71.9729	757.659	3763.74
4.075e-05	1.51452	0.283274	0.121001	0.34684	0.0126631	69.6737	582.843	2.61708	0.623276	0.31662	59.7392	806.826	3516.68
4.105e-05	1.08774	0.321586	0.122932	0.359213	0.0166044	61.6634	486.989	2.44486	0.57446	0.309636	55.6442	913.052	4060.96
5.165e-05	1.16196	0.273395	0.167563	0.373223	0.0188907	54.8493	542.253	3.15081	0.634108	0.282947	49.73	639.17	5000
2.992e-05	1.66489	0.173995	0.193218	0.307323	0.0229535	44.4918	421.607	1.84056	0.440444	0.307109	51.9102	1150.71	5000
3.02e-05	1.31504	0.472472	0.165945	0.740464	0.0189685	106.779	487.719	3.3826	0.401869	0.314377	59.5301	1017.34	5000
3.2e-05	1.06208	0.444618	0.126342	0.685447	0.0173646	124.834	477.636	2.76595	0.286277	0.33286	51.6016	1036.7	3708.25
2.747e-05	0.870368	0.57644	0.185202	0.567676	0.0139208	123.216	342.412	2.92814	0.309443	0.350875	41.159	1320.74	3589.4
3.479e-05	1.19115	0.517432	0.136037	0.678133	0.0107551	136.225	352.077	3.16194	0.31154	0.36584	39.7315	1313.25	2943.49
4.083e-05	1.52133	1.26227	0.134137	0.313472	0.0134184	112.879	449.809	2.95907	0.271732	0.355725	45.9478	1505.78	2782.08
3.074e-05	1.12839	1.24374	0.123418	0.318832	0.0169814	235.96	523.419	2.72414	0.23704	0.376954	56.0138	1499.06	3128.89
3.076e-05	1.22687	1.36262	0.136498	0.256524	0.0173763	170.343	390.536	2.51621	0.216958	0.331449	57.705	1356.01	2708.76
3.757e-05	1.02353	1.8028	0.138825	0.224048	0.0189949	144.058	425.984	3.26042	0.148512	0.365062	48.8749	1872.66	2748.57
3.029e-05	0.764697	2.11211	0.153919	0.189562	0.0135745	179.523	516.564	3.67839	0.115344	0.362167	39.9559	2322.37	3302.79
3.038e-05	0.747344	1.9281	0.175644	0.225572	0.0116558	240.431	476.335	3.87288	0.114865	0.401397	52.6319	2326.88	4137.04
3.076e-05	0.832536	1.99329	0.376158	0.210198	0.0106052	248.463	605.324	4.02166	0.0585923	0.442599	45.0766	2460.36	4032.38
3.749e-05	0.828708	5	0.347789	0.2689	0.0164732	211.589	562.354	3.5143	0.0648034	0.36332	41.4458	2344.56	3052.97
2.024e-05	0.569639	2.54688	0.268961	0.0762625	0.0144726	334.647	605.116	2.57315	0.0650743	0.553976	33.1533	4240.83	2526.16
1.844e-05	0.653843	2.34511	0.33702	0.0894124	0.00826713	329.615	686.235	2.43454	0.073133	0.472679	33.9944	3915.48	2212.61
1.61e-05	0.470316	3.09842	0.475694	0.0914088	0.00817639	294.083	598.461	1.63088	0.0596176	0.325024	27.0907	3618.21	2298.41
2.021e-05	0.328665	3.91053	0.364074	0.0986804	0.005	307.709	600.155	1.59967	0.0632468	0.30152	21.7469	2678.78	1902.56
2.221e-05	0.357165	2.57723	0.410633	0.116041	0.00608745	199.652	778.803	1.88674	0.0640337	0.238803	21.3901	2404.11	2076.47
2.092e-05	0.396849	2.7753	0.28942	0.0953332	0.00697703	220.258	783.394	2.04518	0.0740059	0.336336	25.2079	1846.04	2329.24
1.881e-05	0.338571	2.2645	0.395894	0.110987	0.00840045	228.027	599.497	2.30632	0.0747811	0.33492	25.3391	2274.4	2162.49
2.035e-05	0.308882	1.50722	0.467903	0.0709103	0.00637849	270.831	689.487	2.18587	0.0808399	0.304356	22.7577	2079.34	2460.63
1.632e-05	0.31968	1.54809	0.457342	0.0596747	0.00518653	246.676	621.846	2.38219	0.0840141	0.323347	24.7567	1531.3	2075.09
1.359e-05	0.238787	1.32999	0.35756	0.0526154	0.00733096	320.572	467.528	2.14717	0.12593	0.305854	23.2847	1433.32	2171.42
1.712e-05	0.345282	1.35725	0.525163	0.0567903	0.00689402	275.488	682.316	1.83157	0.179638	0.258358	27.1628	1590.32	2621.27
1.031e-05	0.38961	1.85257	0.583877	0.0681915	0.00650422	290.848	856.045	2.00517	0.304879	0.15127	20.9706	2152.5	3734.85
1.073e-05	0.338982	2.74102	0.452406	0.0405793	0.00519188	357.65	655.891	1.97415	0.538776	0.174726	22.3574	2304.08	4744.61
7.84e-06	0.340579	3.78484	0.473581	0.0362775	0.00532176	318.133	615.41	1.63525	0.698852	0.158822	23.0214	2790.07	5000
6.86e-06	0.321865	3.72212	0.259636	0.0398214	0.00761705	230.21	508.031	1.66147	0.806751	0.13656	22.8248	2741.14	3912.95
6.55e-06	0.354827	3.36452	0.286013	0.0447042	0.00677486	324.642	371.077	1.69627	0.885481	0.102457	26.1704	1961.72	4735.24
7.1e-06	0.413096	4.55158	0.373172	0.0403396	0.0101797	398.209	440.967	1.32804	0.984008	0.107484	19.3493	1926.29	5000
7.89e-06	0.216433	5	0.214033	0.0292386	0.00826097	357.395	364.941	1.32532	0.785108	0.105747	20.5751	1898.64	4806.46
7.07e-06	0.281784	5	0.380371	0.0270516	0.00678532	283.204	382.805	1.08064	0.602158	0.091657	17.1777	1660.32	5000
5.36e-06	0.242541	4.66957	0.564081	0.0357641	0.00618879	375.674	347.874	1.22856	0.536437	0.0925302	12.6377	1431.79	5000
5.88e-06	0.215912	5	0.514766	0.0450934	0.00661953	338.584	440.816	1.27074	0.501283	0.0874127	13.1994	1383.71	4887.97
6.53e-06	0.262047	5	0.419576	0.0304663	0.00554861	349.494	315.294	1.17971	0.53303	0.085233	18.7524	1186.59	3666.64
6.14e-06	0.191889	4.61973	0.362206	0.0307229	0.00910121	261.975	217.613	0.991189	0.594477	0.117179	18.2214	1055.76	3346.21
8.08e-06	0.47914	4.37642	0.49476	0.0366171	0.00736968	213.585	265.784	0.799204	0.384962	0.122099	22.5092	1380.05	5000
7.07e-06	0.744584	3.99337	0.517857	0.0588064	0.0146502	231.709	567.912	0.887622	0.21883	0.140457	27.1235	1511.92	4017.38
7.08e-06	0.346183	3.56393	0.869779	0.0450459	0.0112993	219.862	363.57	1.01378	0.350661	0.192202	19.4276	1783.6	5000
6.44e-06	0.701049	3.56841	0.845575	0.0380899	0.016701	363.674	261.445	0.939258	0.362403	0.215988	14.7423	1952.56	3205.78
7.08e-06	0.76985	3.65032	0.839345	0.0334171	0.0175933	292.635	271.104	0.930726	0.353813	0.252478	16.579	2130.89	3931.16
6.37e-06	0.490649	4.21377	0.71095	0.0337603	0.0141749	318.368	417.784	0.772824	0.196559	0.264455	18.6758	2488.35	2680.16
6.08e-06	0.623964	3.81475	0.595522	0.039693	0.0161576	265.366	326.803	0.603158	0.150971	0.264997	20.199	2826.04	2905.18
5e-06	1.36332	3.54719	1.56343	0.0458543	0.0118052	284.603	347.674	0.384166	0.218575	0.267322	30.9944	2893.84	2952.59
5e-06	1.63535	3.20937	0.82871	0.0390312	0.00885214	253.313	558.331	0.389459	0.119408	0.227969	32.7309	3424.94	4270.89
5e-06	1.59464	2.4075	0.77518	0.0444023	0.00633472	359.684	544.239	0.381257	0.103858	0.232613	25.6881	3022.48	4001.83
5.91e-06	1.34319	2.12975	0.72387	0.0360591	0.00581912	313.504	612.226	0.296932	0.087231	0.288395	28.5153	3019.49	4388.75
5e-06	1.30242	2.20194	0.606175	0.0345229	0.00580958	376.977	367.378	0.314617	0.120749	0.206288	30.3149	3601.59	1926.67
5.26e-06	1.37082	2.46382	0.69736	0.0454948	0.00568824	345.699	355.111	0.326637	0.124771	0.187711	30.091	4164.75	2112.12
5.17e-06	0.951138	2.20652	0.772037	0.0510336	0.00620157	349.07	452.414	0.405506	0.0843566	0.180012	25.9328	5000	1961.06
5e-06	0.995718	2.47453	1.05428	0.0399508	0.00711182	415.282	422.234	0.371695	0.0755105	0.2427	22.2268	5000	2413.28
5.27e-06	0.584145	2.26972	2.28976	0.0375767	0.00580289	532.608	599.285	0.34096	0.101806	0.23981	15.3658	4273.6	1787.53
6.49e-06	0.686259	2.61475	5	0.0436094	0.00577294	480.4	453.503	0.305078	0.15472	0.264858	14.9196	5000	2749.1
6.91e-06	0.87991	3.0964	5	0.0423294	0.00609447	478.327	555.444	0.318706	0.138749	0.211713	17.8582	5000	2923.21
6.56e-06	1.10008	2.63875	3.27801	0.024754	0.005	489.96	657.593	0.371216	0.0916772	0.272552	24.5796	5000	1743.2
5e-06	1.30938	2.53333	5	0.0263118	0.00773067	474.622	818.291	0.381622	0.0541421	0.253103	33.0368	5000	2638.36
5.39e-06	2.49045	3.40807	2.03018	0.0257025	0.005	414.586	722.056	0.328825	0.190061	0.219991	43.7616	5000	3218.62
5.5e-06	1.17424	3.6112	2.89739	0.027596	0.005	344.754	519.775	0.355665	0.116958	0.174744	18.8434	4900.27	2865.94
5e-06	1.14283	2.70818	4.08455	0.0206866	0.00665224	327.257	708.376	0.390359	0.0801902	0.206783	20.9334	5000	4688.46
5e-06	1.26157	2.23992	5	0.0177643	0.00758623	335.529	503.279	0.488451	0.070999	0.172962	26.7062	5000	4159.41
5e-06	0.504528	1.70963	3.2794	0.0201803	0.00569435	267.207	690.635	0.32256	0.134979	0.166329	17.181	5000	2760.56
5e-06	0.451081	1.61772	3.60739	0.0324709	0.00804661	280.575	872.573	0.267375	0.136406	0.186381	17.5114	5000	4360.22
5e-06	0.602597	1.47349	2.50013	0.031639	0.00858708	313.414	1020.55	0.244093	0.338512	0.188402	26.6684	4811.75	2787.61
5.34e-06	0.763054	2.19933	2.20198	0.0216239	0.0055254	401.792	848.426	0.259532	0.498411	0.172126	18.4223	3532.41	3159.78
5e-06	1.21934	2.23263	3.04375	0.0278371	0.00523866	365.071	878.638	0.320827	0.16821	0.211944	26.9017	3681.75	4227.18
5e-06	1.14081	3.14289	3.46418	0.0290248	0.00615356	394.43	824.335	0.227828	0.199025	0.211318	22.7166	4417.95	5000
5.18e-06	2.50681	2.77412	1.5907	0.0156275	0.0138817	454.277	367.696	0.237676	0.352205	0.224368	31.0914	4586.71	1776.18
5.07e-06	2.77641	3.11554	1.34935	0.0158857	0.0194935	417.257	404.571	0.266778	0.245566	0.234733	40.2438	4610.65	2071.18
5e-06	2.60236	4.38556	1.55087	0.0164714	0.0146575	495.041	367.354	0.357163	0.234526	0.243553	30.236	5000	2562.26
7.3e-06	2.88281	5	1.28388	0.0177079	0.0263275	367.178	260.041	0.28167	0.144346	0.296852	24.395	5000	1307.29
9.24e-06	2.98385	5	1.14366	0.0218528	0.0214456	349.668	278.146	0.305525	0.13414	0.343381	26.6072	5000	1109.75
8.61e-06	2.9481	4.8235	1.01751	0.0227024	0.0137833	288.021	281.622	0.378303	0.110349	0.320875	23.8745	5000	839.032
8.19e-06	2.5661	5	0.840504	0.0264338	0.0165182	273.74	222.466	0.391711	0.169831	0.360847	24.0672	5000	1424.53
7.09e-06	2.54896	5	0.898874	0.0234271	0.0181415	261.269	278.494	0.333998	0.163846	0.322329	22.9635	5000	1539.58
8.04e-06	3.46458	4.29609	0.287812	0.0139647	0.0198622	272.418	263.059	0.301048	0.158588	0.360904	33.3238	4150.13	1186.56
1.004e-05	3.91275	4.6345	0.269954	0.00945331	0.0294908	256.118	389.895	0.374316	0.24424	0.455111	34.262	5000	1079.64
1.217e-05	4.48025	5	0.264251	0.011581	0.0280365	266.137	386.792	0.31709	0.243869	0.377069	36.3646	3826.11	899.208
1.32e-05	4.80366	3.79374	0.258184	0.014151	0.0210035	239.436	296.795	0.242846	0.335201	0.404806	34.8838	3902.91	639.572
1.697e-05	5	3.77088	0.22572	0.0134512	0.0186519	215.521	261.094	0.235034	0.407954	0.400797	35.2135	3519.08	568.405
1.926e-05	4.48947	2.64714	0.291498	0.0124399	0.0185452	242.696	271.287	0.211987	0.359591	0.430022	33.6133	4301.97	1044.32
2.662e-05	5	2.39902	0.343178	0.0176149	0.0199976	147.864	302.957	0.130928	0.299317	0.315257	30.4659	3171.19	843.698
4.87e-05	3.74925	3.66314	0.328545	0.0454482	0.0229981	220.583	230.61	0.167405	0.244792	0.601385	27.8229	1712.59	570.082
2.677e-05	3.92751	5	0.29201	0.0373319	0.0244793	317.067	226.495	0.631889	0.298805	0.337826	28.4968	3858.35	713.053
2.874e-05	3.25619	5	0.384592	0.040935	0.0166711	313.609	213.381	0.491878	0.174646	0.298907	23.8483	2879.22	754.431
3.998e-05	3.51415	5	0.394324	0.0350682	0.0176882	336.958	208.317	0.572542	0.15672	0.351146	24.5965	2289.93	866.581
4.342e-05	2.69249	5	0.335496	0.0322635	0.0194421	264.716	153.065	0.392856	0.13717	0.502119	28.4438	1865.08	696.163
4.981e-05	2.60006	5	0.363942	0.0280426	0.0131641	261.165	259.111	0.280973	0.0985649	0.536291	23.3471	1731.17	702.535
3.307e-05	2.95856	2.489	0.302019	0.0499297	0.0100659	337.002	253.441	0.27864	0.0880144	0.448531	24.7775	1791.41	657.524
3.019e-05	2.60537	2.34646	0.273619	0.0537831	0.00914369	256.665	460.551	0.270426	0.0833299	0.404617	36.8352	1598.79	580.91
3.239e-05	2.07301	1.79281	0.371083	0.0519992	0.00878516	268.217	469.08	0.330333	0.0831723	0.424469	29.4743	1422.06	598.038
2.775e-05	1.85601	0.929424	0.3978	0.0688246	0.00761512	234.906	492.834	0.390674	0.0547247	0.587432	29.6108	2325.31	741.629
2.484e-05	1.5575	0.658299	0.262196	0.0113713	0.00688268	393.46	532.513	0.150281	0.0451343	0.716631	36.3849	1692.25	538.854
2.043e-05	1.20684	0.465709	0.188248	0.0109276	0.0069049	388.803	695.864	0.10814	0.0434233	0.596984	39.1458	1797.02	484.715
1.865e-05	1.44703	0.414645	0.215314	0.00950275	0.00787049	283.753	670.301	0.104068	0.041825	0.42827	40.5306	2190.29	497.74
1.879e-05	1.7856	0.532406	0.190559	0.0123221	0.00587649	376.108	588.623	0.105106	0.0636939	0.500287	35.3775	1906.97	537.017
1.452e-05	1.57146	0.43355	0.214096	0.0152491	0.00782372	336.418	706.453	0.115075	0.0712655	0.496244	38.5313	2128.15	445.598
1.573e-05	2.46684	0.361656	0.188997	0.0134051	0.00928891	225.807	794.898	0.127635	0.0757217	0.427614	38.0979	2228.82	354.708
1.177e-05	2.48406	0.371055	0.206877	0.00912846	0.00989011	207.604	713.288	0.116524	0.0858716	0.387811	35.7382	1490.88	369.104
1.146e-05	2.25447	0.347834	0.205062	0.0143794	0.00987186	198.96	777.122	0.17556	0.13201	0.358191	29.8095	2165.7	311.347
8.97e-06	1.6476	0.345728	0.136014	0.0113369	0.0108375	247.801	851.652	0.18273	0.158487	0.42309	29.1809	1748.11	278.793
9.14e-06	1.28198	0.425863	0.171364	0.0100017	0.0137319	262.146	878.916	0.112871	0.184909	0.550694	35.3901	2219.34	326.125
1.171e-05	1.48069	0.367955	0.182109	0.0127583	0.0113242	261.532	862.433	0.100958	0.13086	0.514849	31.9647	2459.5	347.684
1.135e-05	1.33176	0.388202	0.159759	0.0100518	0.0116118	319.816	925.544	0.0956664	0.159401	0.574186	27.6895	2429.56	299.974
1.033e-05	1.22063	0.421954	0.175447	0.0126784	0.0148994	284.415	954.555	0.0642794	0.143366	0.604023	28.2579	2566.6	354.698
1.243e-05	1.1944	0.397813	0.179059	0.0133451	0.0150311	271.392	913.039	0.0579988	0.16224	0.712208	35.1329	2990.22	380.873
1.705e-05	1.08078	0.292791	0.165046	0.0163579	0.0193311	211.936	1175.15	0.0633527	0.150176	0.613349	35.8786	1935.09	253.927
1.907e-05	1.35747	0.238039	0.130651	0.0149123	0.0177711	189.782	1268.46	0.054849	0.14368	0.66573	37.5151	2280.08	275.457
1.928e-05	1.31885	2.62731	0.130709	0.0667217	0.0185816	127.273	1055.6	1.28913	0.146275	0.246427	31.9989	4644.37	276.285
1.66e-05	1.85546	3.51372	0.131067	0.0699395	0.0255577	97.2622	1085.97	1.20902	0.173126	0.178755	39.5397	5000	315.905
1.743e-05	1.28515	3.71602	0.109753	0.069808	0.0229776	134.306	1358.21	1.38996	0.235738	0.193201	37.5833	5000	278.013
2.268e-05	2.03161	2.73803	0.106752	0.0646091	0.0229915	163.472	1418.86	1.47651	0.254462	0.190232	41.7547	3592.72	216.171
2.049e-05	1.55908	3.23348	0.111443	0.0582682	0.0252975	162.25	1631.43	2.01417	0.311803	0.217513	45.3447	5000	330.296
1.8e-05	1.98673	2.31741	0.132897	0.0588033	0.0265537	227.028	2007.93	1.96634	0.280205	0.24659	57.9934	4907.1	357.655
1.989e-05	1.72789	3.28868	0.158266	0.0440158	0.0237047	197.998	2061.79	1.70278	0.340518	0.235191	50.8049	4314.64	384.165
1.643e-05	1.68293	3.01097	0.153919	0.0607028	0.0232382	221.371	1866.6	1.308	0.268649	0.223149	51.0878	4857.28	408.971
1.289e-05	1.87726	2.51132	0.154957	0.0575322	0.025404	190.737	2184.84	1.38147	0.432643	0.242155	46.9676	4774.87	419.774
1.195e-05	1.27024	1.88916	0.223014	0.041617	0.0260198	165.999	1875.29	1.49163	0.668423	0.29684	41.5312	5000	621.732
8.71e-06	1.43594	1.94471	0.214348	0.0466079	0.0238504	191.019	1775.74	1.95232	0.574738	0.300636	37.5914	5000	571.832
1.157e-05	1.30016	1.96741	0.22606	0.0326568	0.0207017	183.638	2108.21	2.23096	0.665766	0.301168	41.8433	5000	425.215
1.17e-05	1.83139	1.47863	0.164294	0.0320861	0.0179849	206.096	1625.47	2.68217	0.510712	0.335114	44.0836	5000	419.385
1.1e-05	2.6791	1.7117	0.144479	0.0360804	0.0198638	275.831	1586.39	1.61569	0.415164	0.265593	47.8503	5000	371.536
1.527e-05	2.45618	1.85468	0.194925	0.0317569	0.0168189	271.939	1442.51	0.950232	0.53189	0.307797	38.1485	5000	394.288
1.366e-05	2.46479	2.5926	0.242117	0.0355415	0.0194324	218.757	1687.12	0.709595	0.528627	0.306389	38.4313	3386.35	411.272
1.461e-05	3.62187	4.05836	0.237452	0.0344412	0.0205106	231.117	1062.98	0.89501	0.707752	0.384643	46.1705	3283.21	405.432
1.255e-05	4.79677	4.55285	0.183034	0.0634325	0.0257334	230.445	1210.08	0.787979	0.443395	0.306868	52.3853	3772.87	463.03
9.47e-06	3.79129	5	0.207316	0.0553699	0.0303211	262.029	1441.79	0.687629	0.510916	0.329321	55.7585	3787.43	376.258
5.76e-06	3.9588	4.58083	0.203585	0.0709703	0.0255241	285.506	1315.47	0.517768	0.447665	0.30587	49.7342	4317.41	349.393
7.23e-06	4.06648	5	0.183385	0.0822377	0.0191974	223.153	1280.17	0.621859	0.365593	0.318075	53.156	3704.67	343.138
7.63e-06	3.77926	5	0.228598	0.0705278	0.020162	251.597	1238.6	0.637805	0.431387	0.302072	40.513	3452.61	323.787
7.13e-06	2.7363	5	0.29152	0.0618363	0.0254502	258.362	1463.62	0.496231	0.590994	0.303051	39.6913	3310.7	294.233
1.11e-05	3.34934	5	0.32667	0.0617537	0.0214372	288.69	1130.08	0.61024	0.574158	0.260774	35.3457	3322.91	239.036
1.622e-05	2.73691	4.8973	0.354411	0.0603001	0.0151134	247.883	1085.9	0.696217	0.620558	0.23353	32.419	2858.22	408.348
1.662e-05	3.38974	5	0.38089	0.0484927	0.0180755	271.913	1263.4	0.714338	0.535422	0.250329	36.5828	2570.65	363.072
1.778e-05	5	5	0.32895	0.0356384	0.0160112	272.186	1184.32	0.687136	0.567069	0.237211	43.5946	2632.63	341.693
2.117e-05	4.41446	4.85403	0.39214	0.0416972	0.0178387	247.647	1370.99	0.621578	0.692795	0.229594	40.1795	2075.85	347.986
1.98e-05	3.86533	4.67937	0.381043	0.0624017	0.0176545	288.121	1403.22	0.625785	0.576436	0.341482	39.6773	2192.12	335.085
1.522e-05	5	4.1304	0.310018	0.0714046	0.0180332	253.624	1273.34	0.767888	0.629692	0.324481	43.3836	3113.4	288.663
1.4e-05	5	4.87933	0.314274	0.0836614	0.0154593	211.095	1329.09	0.733899	0.457362	0.363275	39.2993	3296.81	195.483
1.135e-05	5	4.4127	0.436995	0.0696262	0.00640444	220.686	2086.23	0.768549	0.385857	0.296568	50.4584	2839.53	382.238
1.048e-05	5	4.52783	0.385751	0.0704242	0.00666743	282.341	2407.28	0.64161	0.340717	0.276518	47.4241	4139.32	373.517
1.036e-05	4.76007	5	0.449675	0.053468	0.00771156	239.082	2758.39	0.589762	0.311637	0.324991	56.8791	3560.06	364.471
1.022e-05	5	5	0.464421	0.0526909	0.0100261	211.096	2103.17	0.414899	0.294431	0.320751	49.392	2892.2	365.874
1.209e-05	5	2.98593	0.37368	0.0585738	0.00901407	277.716	2243.05	0.395855	0.422188	0.290475	45.1988	3025.07	286.7
1.079e-05	3.87064	2.76149	0.369942	0.0508127	0.00888172	168.849	2536.17	0.405371	0.393365	0.273997	42.4781	3529.61	248.425
1.476e-05	4.20666	2.76261	0.505798	0.048395	0.0115104	195.432	2663.15	0.681057	0.388938	0.236118	50.5829	2888.28	241.733
1.36e-05	3.90834	3.17487	0.441068	0.0329506	0.00863086	188.809	3147.72	0.853228	0.382619	0.235941	52.904	3181.71	298.42
1.152e-05	5	2.96142	0.474856	0.02618	0.00708196	196.245	5000	0.855157	0.381928	0.297388	57.2434	4964.01	294.966
9.83e-06	4.71784	3.81438	0.550291	0.0258037	0.00994419	159.125	4421.77	0.793701	0.345532	0.251598	55.9088	5000	235.566
8.8e-06	5	3.43599	0.524056	0.0172575	0.0101156	194.117	4780.48	0.947435	0.3471	0.310885	57.7682	5000	196.863
1.118e-05	5	2.70213	0.562372	0.0205012	0.00967836	205.313	3341.59	0.7764	0.503382	0.268094	51.1822	4399.78	203.051
1.199e-05	5	2.30898	0.58233	0.0183561	0.00853847	242.009	3799.87	0.865862	0.392209	0.232123	59.0124	3283.47	251.714
1.032e-05	4.34888	2.40331	0.482162	0.0191625	0.00881392	286.261	5000	0.796039	0.348848	0.193333	63.2775	3013.48	257.289
1.151e-05	4.63364	3.51204	0.520052	0.0217884	0.00780975	289.288	3758.99	0.97274	0.343353	0.191188	55.2077	2674.06	345.662
9.36e-06	5	4.99588	0.38375	0.0227181	0.0106195	306.89	2630.14	0.971855	0.25467	0.187383	58.96	3493.5	345.809
7.48e-06	2.81053	4.49794	0.38569	0.0235484	0.0086163	260.128	3160.16	1.06862	0.29172	0.198301	39.6396	3980.81	152.857
6.66e-06	2.40469	4.48842	0.408996	0.0173254	0.00711194	228.392	3213.6	1.33941	0.346647	0.189093	40.8382	3510.73	170.842
5e-06	4.06602	4.44597	0.404149	0.0143487	0.00635729	266.969	2919.11	1.4394	0.399793	0.149733	45.9491	3289.01	150.085
5.46e-06	5	5	0.324036	0.0118235	0.005	295.93	2598.13	1.13395	0.435812	0.129393	48.38	2091.7	174.058
7.48e-06	3.53545	5	0.275696	0.00744508	0.005	247.569	2155.06	0.940126	0.436768	0.163464	36.5048	1919	178.167
7.99e-06	3.44679	5	0.179191	0.00601435	0.005	266.418	2050.76	0.573752	0.372851	0.143526	41.9892	1666.77	166.26
7e-06	3.75676	5	0.193753	0.00546966	0.005	311.503	2662.9	0.400306	0.417171	0.122332	48.5919	1645.51	121.074
7.04e-06	4.43391	5	0.159034	0.005	0.00587114	333.742	3842.3	0.299679	0.369625	0.103838	58.5024	1965.99	124.278
8.54e-06	2.78336	5	0.164495	0.00573177	0.00538833	308.253	3878.1	0.318325	0.469081	0.137164	48.5851	2238.78	125.902
8.12e-06	2.68389	5	0.177054	0.0081285	0.00885222	264.13	3981.67	0.517277	0.344142	0.116675	50.1716	3225.25	152.126
5e-06	2.69814	5	0.155339	0.0101182	0.0133926	294.809	3871.49	0.477434	0.556444	0.118171	56.368	3293.51	182.564
5.95e-06	3.47576	5	0.145085	0.0125538	0.0119549	356.536	3683.69	0.471865	0.723776	0.127203	55.0645	3534.16	221.458
7.41e-06	2.7536	4.65722	0.183463	0.00978096	0.0130399	439.286	2902.18	0.477752	0.80209	0.153697	51.1559	3898.47	329.933
6.5e-06	3.77495	3.85405	0.232347	0.0118317	0.0151967	368.794	3878.16	0.456072	1.20431	0.163445	51.4437	4541.1	205.273
7.35e-06	4.94105	3.44645	0.229769	0.0095147	0.0169208	467.478	4799.81	0.398252	1.12652	0.196863	62.5456	3762.65	201.376
7.24e-06	5	3.00697	0.201794	0.00922389	0.0116822	402.041	4525.06	0.412395	0.8495	0.188455	59.3706	2658.52	273.598
1.037e-05	5	3.5118	0.214487	0.0106589	0.011157	432.54	5000	0.370303	1.18109	0.193985	62.8417	2103.8	231.509
8.85e-06	5	3.61396	0.299905	0.0119819	0.00689286	435.908	5000	0.397038	1.98373	0.204839	58.4292	2043.44	402.778
1.045e-05	5	4.06827	0.272041	0.0139748	0.0205107	437.891	3537.89	0.340668	1.68485	0.164747	71.8242	1905.83	969.075
8.95e-06	5	3.87771	0.203902	0.0139102	0.0196923	451.793	3069.67	0.263084	1.44936	0.186427	69.2226	2567.54	751.484
6.6e-06	4.95885	3.76653	0.190586	0.0124379	0.0264875	392.583	3108.84	0.355265	2.12907	0.246744	70.9478	3719.89	928.153
6.25e-06	3.94611	4.17266	0.184373	0.0119306	0.0313139	441.412	3008.8	0.341015	1.56764	0.174412	71.5622	3635.07	1181.15
7.88e-06	4.26948	4.25832	0.193398	0.00829304	0.0273128	442.625	2374.47	0.303554	1.86264	0.164545	74.3038	3645.77	1221.59
7.94e-06	3.49777	3.20743	0.322176	0.00865882	0.0271224	465.669	2081.4	0.237801	1.86178	0.176519	58.5987	2699.38	1015.99
6.49e-06	4.03948	3.24242	0.332776	0.0107368	0.0214043	698.996	2006.03	0.312579	1.55408	0.181104	66.1138	2526.38	1057.83
5.61e-06	4.60604	2.98488	0.343043	0.00982487	0.0186625	566.562	2893.65	0.340088	1.58026	0.191724	78.0305	1899.35	1094.52
7.07e-06	5	3.73265	0.240133	0.0101936	0.0261143	712.382	2513.49	0.259886	1.63595	0.189386	60.2544	1754.97	1158.46
7.22e-06	5	4.08303	0.244057	0.00958595	0.0257567	711.76	2728.08	0.258977	2.36242	0.195987	63.9709	1987.37	1246.75
6.28e-06	5	3.76232	0.228932	0.00831375	0.0247973	577.78	2276.69	0.300517	2.95775	0.223648	56.4397	2041.46	1475.7
5.84e-06	3.70778	3.85718	0.231033	0.0102787	0.0194267	575.916	2380.68	0.292914	3.06406	0.230003	66.8485	1804.06	1499.09
5.16e-06	3.79684	3.54371	0.222072	0.0121283	0.0177193	629.909	2967.84	0.255176	3.2705	0.312866	58.0094	1839.83	1753.5
6.44e-06	3.07982	4.57086	0.160731	0.0105689	0.0247311	553.446	3781.84	0.263224	2.704	0.301641	68.1817	1756.17	1669.95
5e-06	3.2	4.60182	0.218717	0.0133641	0.0159871	617.76	4180.5	0.255121	2.29774	0.272146	69.0437	2411.93	1535.49
7.42e-06	2.77172	4.94613	0.268043	0.0160621	0.0186478	589.346	5000	0.353739	3.08656	0.336638	70.3369	2901.12	1684.37
9.85e-06	3.61639	4.86145	0.283077	0.0201619	0.00916895	501.087	4593.18	0.249642	2.82203	0.319042	81.6531	2395.1	2021.16
1.077e-05	3.33029	3.33052	0.233594	0.0228961	0.0065578	481.33	4840.96	0.24016	2.32427	0.305005	101.452	2708.96	2178.99
1.223e-05	2.93501	3.55214	0.184479	0.017508	0.00862569	533.228	4858.3	0.258806	2.86542	0.355063	72.3657	2455.25	2295.9
1.228e-05	2.14926	4.39791	0.160054	0.0207847	0.00802708	492.826	5000	0.220473	2.4161	0.360073	80.6533	2234.62	1955.82
1.733e-05	2.35256	5	0.187257	0.0227705	0.00883006	453.504	5000	0.231398	1.49738	0.42017	83.0028	1726.72	1160.33
1.899e-05	2.41787	5	0.172998	0.0304192	0.0119116	475.442	5000	0.275008	1.35765	0.434069	82.5637	1677.78	1404.12
2.055e-05	4.61517	4.62352	0.236165	0.0269991	0.013651	435.918	5000	0.218239	1.08693	0.475432	99.3219	2255.02	1121.4
2.31e-05	5	5	0.205096	0.0161561	0.0114353	387.959	3661.93	0.193262	0.984773	0.404431	86.5938	2545.44	1023.71
2.475e-05	5	5	0.157161	0.0161271	0.0095914	292.771	5000	0.195894	1.19657	0.378211	91.0423	2987.48	972.899
2.382e-05	5	3.34223	0.154112	0.017898	0.0088546	355.982	4006.22	0.188406	1.11017	0.277251	86.8775	3028.85	1107.15
1.816e-05	5	3.51225	0.142657	0.0167052	0.0103662	408.741	3573.34	0.191449	0.893103	0.304369	95.9127	3211.34	1180.27
2.001e-05	4.58986	3.65554	0.177137	0.0159113	0.00853671	452.067	3782.19	0.19746	0.878891	0.354308	84.2586	4512.07	1028.89
2.115e-05	5	3.79436	0.146567	0.0106018	0.00824012	295.377	3716.82	0.286783	1.02715	0.386956	104.321	5000	1103.22
1.905e-05	5	3.22372	0.165425	0.0123206	0.0107796	229.113	3805.03	0.27218	0.756171	0.388912	105.002	5000	881.195
1.367e-05	4.86093	2.4289	0.148026	0.0150554	0.011055	201.803	5000	0.274927	0.712912	0.383351	103.457	5000	822.362
1.166e-05	3.04035	2.95835	0.136667	0.0138645	0.0113726	222.012	5000	0.247618	0.75294	0.317565	104.245	5000	840.236
9.51e-06	3.06118	2.14178	0.192961	0.0124555	0.0104328	217.517	4503.57	0.291164	0.507554	0.397939	94.0724	5000	849.44
8.67e-06	2.8241	1.86802	0.211533	0.0114369	0.0108206	259.824	5000	0.364742	0.435739	0.391819	85.6948	3703.48	1104.1
9.44e-06	2.2361	1.35786	0.290479	0.00863365	0.00977046	296.33	5000	0.496309	0.40607	0.360386	72.1127	3407.79	1098.18
7.47e-06	2.23665	1.50324	0.245583	0.00876915	0.0122245	402.854	5000	0.376152	0.600334	0.440231	81.356	2785.63	1225.94
5.41e-06	2.19089	1.48276	0.175914	0.00781905	0.00848818	630.722	5000	0.289248	0.491103	0.39023	95.724	2182.74	971.364
5.36e-06	2.8873	1.31439	0.176384	0.00867765	0.00760987	877.718	5000	0.223501	0.451666	0.332832	93.9965	1999.37	1570.84
5.19e-06	3.2197	1.13839	0.139736	0.0131502	0.00860934	985.664	3827.8	0.216401	0.513546	0.46568	94.431	1761.7	1437.87
5.63e-06	2.81737	1.03844	0.143693	0.0168019	0.00663904	878.2	5000	0.208568	0.60144	0.474683	92.9201	1633.42	1278.06
6.02e-06	4.17841	1.16105	0.113412	0.0145786	0.00717391	881.041	4958.85	0.24626	0.725617	0.473506	135.348	1167.22	1214.74
6.83e-06	4.92801	1.16643	0.0885504	0.0196834	0.00794702	841.788	3907.7	0.222702	0.442113	0.500604	113.903	1594.02	990.949
7.48e-06	5	1.31501	0.0964625	0.017274	0.008769	732.813	3381.27	0.187301	0.519968	0.390759	119.634	1278.85	1085.39
5.18e-06	4.34573	1.24421	0.119747	0.0183222	0.00901573	782.813	3542.59	0.162601	0.465799	0.347639	138.586	1370.08	1387.94
5.56e-06	3.12082	1.34435	0.0817376	0.0131852	0.0128162	687.35	3411.44	0.181733	0.663181	0.388332	130.664	1121.11	1551.72
6.29e-06	2.87464	1.60407	0.0870714	0.00837618	0.0146184	725.432	3609.83	0.202036	0.499187	0.286203	121.526	916.211	1260.11
7.73e-06	2.04413	1.27279	0.107868	0.00936707	0.0110322	939.062	3465.66	0.22735	0.39263	0.222518	109.357	760.244	1299.66
8.32e-06	3.11416	1.46707	0.12784	0.0108473	0.00793856	957.354	4789.46	0.263288	0.430588	0.306884	107.254	735.725	1545.55
9.82e-06	2.95335	2.08064	0.108097	0.0105464	0.0110867	1203.02	3910.85	0.196106	0.404558	0.427822	139.813	638.818	1806.64
1.184e-05	2.99974	1.71744	0.10458	0.00887083	0.00976266	1043.47	2835.53	0.211054	0.442126	0.463965	129.735	688.359	1969.39
7.45e-06	2.60606	1.69157	0.0738917	0.00980026	0.0152722	1330.15	3621.31	0.189425	0.718863	0.523097	116.8	1333.56	1952.19
8.75e-06	1.77515	1.81398	0.0870143	0.0105464	0.0200954	1803.92	4345.92	0.170904	0.59837	0.481746	109.939	1116.47	2064.96
8.56e-06	1.37249	1.52389	0.0926211	0.0104924	0.012818	1753.33	4070.59	0.133025	0.448673	0.547433	105.147	840.568	1947.54
9.08e-06	1.32153	1.65298	0.14448	0.0108775	0.0116747	1854.04	4404.18	0.0955958	0.386412	0.498327	94.4028	742.948	1643.25
1.003e-05	0.959038	1.78811	0.179166	0.0111725	0.00864052	1523.59	5000	0.115077	0.357735	0.438656	75.9494	920.777	1242.07
1.115e-05	1.56724	1.79835	0.170388	0.00644558	0.00691092	1361.04	5000	0.105029	0.354965	0.404479	70.0497	1131.63	1392.78
9.64e-06	1.38287	1.89136	0.196384	0.00630719	0.00672611	1456.64	5000	0.0905556	0.29828	0.468192	60.1378	1514.1	1373.01
1.12e-05	2.03441	2.8253	0.220544	0.00678735	0.0066719	1641.72	4403.91	0.0977345	0.349472	0.504056	78.232	1248.13	1382.97
1.334e-05	2.14591	3.11454	0.298059	0.00697618	0.00789824	1285.85	5000	0.133981	0.314218	0.517225	69.4858	1126.72	907.049
1.345e-05	2.4398	2.97251	0.282966	0.00612429	0.00768641	1367.55	4595.12	0.137563	0.347979	0.576641	57.0971	1072.92	902.613
1.432e-05	2.62341	2.61843	0.280773	0.00673109	0.0102087	1861.79	4621.53	0.139986	0.405777	0.666853	61.7059	1069.39	988.211
1.66e-05	2.19337	2.70138	0.287613	0.00938713	0.0100532	1697.32	3967.92	0.135554	0.475316	0.479896	55.3448	1055.81	710.366
1.383e-05	1.78935	2.66036	0.277391	0.0108766	0.0108664	1368.21	4304.64	0.108673	0.56834	0.508536	47.3757	828.762	648.61
1.47e-05	1.79141	3.21196	0.266979	0.013686	0.0104573	1416.94	3134.38	0.088813	0.627626	0.445425	41.2169	771.186	734.26
1.258e-05	1.24646	4.51031	0.302478	0.0117684	0.0139368	1292.82	4189.79	0.125394	0.538608	0.449707	48.8192	702.185	650.8
1.697e-05	1.24797	4.89557	0.278485	0.0105151	0.0136345	1111.59	3921.92	0.14277	0.619249	0.449377	41.4877	664.236	610.253
1.853e-05	1.13167	4.70052	0.242675	0.00994391	0.0145119	1029.81	4528.36	0.152742	0.6189	0.490412	47.3729	869.846	807.417
1.882e-05	1.15697	5	0.181919	0.00761819	0.0120028	987.698	3238.59	0.157312	0.506151	0.446594	51.2762	952.239	1109.4
2.702e-05	0.880046	5	0.264399	0.00704672	0.0115013	1063.02	3031.74	0.152661	0.505037	0.455177	53.2874	849.433	1142.94
2.704e-05	0.790124	4.95909	0.271858	0.00586437	0.00904114	860.533	2893.6	0.17918	0.437366	0.514197	53.7294	825.009	1282.3
3.106e-05	0.770454	5	0.265176	0.005	0.00908387	619.063	3164.31	0.279159	0.492772	0.43142	45.4636	781.181	1429.2
2.574e-05	0.957437	5	0.215423	0.00556008	0.0081439	986.146	3506.33	0.242728	0.595459	0.480535	49.6692	866.572	1409.67
2.544e-05	0.911777	5	0.177452	0.00743384	0.00812207	1343.21	4140.03	0.208361	0.559799	0.392126	65.729	1226.87	1783.01
2.399e-05	1.04734	4.97775	0.254482	0.00597091	0.0072835	2449.43	4288.47	0.313191	0.5191	0.476725	71.995	1311.33	2178.38
1.59e-05	0.841546	5	0.251162	0.00540732	0.00658773	2615.62	3987.53	0.443076	0.543323	0.475683	63.0691	1264.93	2127.21
1.642e-05	0.803223	4.29376	0.201078	0.005	0.00797699	2272.38	3849.99	0.419189	0.47266	0.424658	59.8243	1819.2	2298.29
1.412e-05	0.714067	2.532	0.230255	0.005	0.00709199	1935.82	5000	0.415808	0.283611	0.402356	65.5914	2041.01	2617.24
1.706e-05	0.505597	2.76708	0.200751	0.005	0.0065757	2008.27	5000	0.433556	0.337224	0.378599	58.4689	1920.35	2998.78
1.501e-05	0.401513	2.53616	0.17362	0.005	0.00644118	2875.84	4529.01	0.394314	0.302922	0.452691	51.5806	1491.21	2034.94
1.257e-05	0.60417	1.96273	0.182602	0.005	0.00613036	3021.9	4414.53	0.503599	0.361207	0.352243	51.4073	1469.69	2250.98
8.81e-06	0.578953	2.12524	0.184163	0.00574046	0.00826238	2220.29	5000	0.67844	0.253635	0.43794	64.0006	1404.19	1990.54
5.66e-06	0.536964	2.25688	0.197269	0.00596507	0.00863646	2168.2	4589.29	0.799757	0.304115	0.363736	57.1529	1122.78	1656.24
5e-06	0.63631	1.85069	0.187122	0.00625324	0.00910148	2765.3	3430.72	0.82833	0.358331	0.386065	72.3547	776.097	1909.88
5e-06	0.562644	1.84275	0.171244	0.00725255	0.00888961	2492.83	3551.12	0.749678	0.393773	0.444588	51.9304	1509.25	1636.16
5e-06	0.477527	2.36209	0.214187	0.00586221	0.00817248	1861.64	3730.84	1.06994	0.379239	0.417966	46.7814	1339.82	1702.79
5.88e-06	0.659594	2.40802	0.314798	0.00534098	0.00565992	1743.29	4234.65	1.13057	0.391494	0.435891	58.1099	1237.79	3286
5e-06	0.694133	1.89785	0.227377	0.005	0.00656098	2195.66	4837.86	1.03593	0.323303	0.311621	60.3675	1132.2	3443.47
5.49e-06	0.640567	2.21721	0.377554	0.00543531	0.0077022	2369.76	3805.04	1.08285	0.275441	0.278291	58.9482	1138.45	3161.18
5.06e-06	0.554728	2.49661	0.430464	0.00522396	0.00923108	1928.47	4456.75	0.782168	0.199848	0.410746	47.1816	939.781	2642.31
5.43e-06	0.272202	1.89261	0.43282	0.00634115	0.005	2304.96	4171.84	1.14768	0.220476	0.402545	28.7184	1018.84	2706.75
5.87e-06	0.283567	1.95204	0.432086	0.005	0.00700357	2310.08	3442.32	1.00522	0.179226	0.411628	33.1877	905.116	3325.99
7.5e-06	0.266561	1.84748	0.400794	0.00501176	0.00714031	2710.25	3110.12	1.06257	0.200411	0.489623	28.5971	1036.46	3780.47
5.73e-06	0.209681	1.66618	0.426609	0.005	0.00724893	2398.79	3590.9	0.889603	0.181501	0.431282	29.4662	939.798	5000
5.53e-06	0.121373	1.1039	0.534002	0.005	0.011335	2617.19	3520.48	0.800451	0.136328	0.350326	19.3181	877.792	2414.58
7.49e-06	0.121004	1.26363	0.663649	0.005	0.0114242	2047.45	4021.3	0.955984	0.152406	0.415005	26.3613	671.291	1941.83
6.62e-06	0.113404	1.23971	0.54357	0.005	0.0118761	2463.91	3781.27	1.16178	0.107499	0.304445	28.6864	559.72	2164.82
5e-06	0.119114	1.45581	0.348694	0.00517287	0.00954982	2433.54	3950.85	1.10881	0.123214	0.310673	30.9316	552.333	2379.06
5.58e-06	0.109275	1.2027	0.325614	0.00764968	0.00949114	2280.99	5000	1.0038	0.118559	0.298874	32.0181	590.299	2153.61
5e-06	0.0963229	1.29396	0.298263	0.0068782	0.00840811	2640.07	5000	1.24413	0.155003	0.377848	27.1894	577.014	2339.1
5.26e-06	0.080628	1.24572	0.346836	0.0111204	0.00915142	3378.45	4786.68	1.31459	0.143535	0.404836	31.5944	607.499	1820.91
5e-06	0.0714615	1.14539	0.283288	0.00929861	0.00739844	4430.04	5000	0.907171	0.17577	0.438156	33.7921	580.048	1614.25
5e-06	0.0579193	0.867491	0.279109	0.00740052	0.00670394	3448.6	3535.52	0.709656	0.132437	0.385104	23.0969	643.859	825.476
6.13e-06	0.0569931	0.978843	0.183235	0.00735203	0.00542249	3500.86	3087.67	0.600107	0.131625	0.598408	24.6753	630.782	610.393
5.08e-06	0.0664784	0.889925	0.256746	0.0076398	0.00591156	4826.15	3431.86	0.552436	0.155715	0.507468	23.0755	534.111	613.718
6.05e-06	0.0722202	0.765392	0.305698	0.00822671	0.005	4658.37	4690.71	0.653419	0.163214	0.340921	25.434	584.781	736.973
7.15e-06	0.0933278	0.648725	0.310292	0.00594771	0.005	4506.71	5000	0.711689	0.0930078	0.367507	19.8438	587.827	666.282
7.89e-06	0.080945	0.878897	0.220794	0.00555409	0.00593756	5000	5000	0.608465	0.099539	0.364876	22.0253	567.037	804.773
8.08e-06	0.096335	0.702191	0.237781	0.005	0.00578425	3923.03	5000	0.734004	0.129038	0.32449	21.065	551.95	764.394
7.5e-06	0.114117	0.696029	0.27164	0.00548877	0.005	4235.86	5000	0.713409	0.152768	0.363627	24.0808	539.572	790.07
8.05e-06	0.0781074	0.653143	0.21854	0.005	0.00569961	4075.16	4908.48	0.740166	0.105478	0.355622	19.0311	604.668	536.674
6.42e-06	0.0594141	0.60174	0.283199	0.005	0.005	5000	5000	1.1967	0.119449	0.359407	18.2567	770.278	501.058
6.7e-06	0.0642188	0.974612	0.222651	0.005	0.00571048	4856.57	5000	1.53253	0.138467	0.421084	23.3775	758.76	617.267
5e-06	0.0523857	0.82131	0.260253	0.005	0.005	5000	4018.32	1.82537	0.125185	0.465682	20.3284	669.85	576.477
5e-06	0.0586875	1.18212	0.299562	0.005	0.005	5000	4330.78	1.85813	0.118195	0.439654	18.2996	602.126	611.939
5e-06	0.067042	1.06638	0.326634	0.00508019	0.005	4920.8	3967.04	2.15991	0.0925513	0.455693	20.665	472.388	536.844
5.19e-06	0.0807712	1.94588	0.331192	0.005447	0.00506379	4400.19	3760.92	1.99875	0.0921426	0.430858	16.0788	540.048	516.025
5e-06	0.118498	1.67819	0.258402	0.00584986	0.00659382	3979.66	3654.02	2.44172	0.0824583	0.358634	22.5492	611.777	337.295
6.05e-06	0.10405	2.60146	0.293368	0.00515843	0.00756308	4413.53	4737.26	1.55529	0.0668269	0.358405	20.3108	649.698	383.151
6.18e-06	0.0926371	1.94625	0.288048	0.00705038	0.00731857	3148.63	4713.19	1.35992	0.0728125	0.277646	23.8159	849.553	571.243
6.76e-06	0.0990146	1.2579	0.371213	0.00639025	0.00809173	2117.04	5000	1.44041	0.0797606	0.276171	19.7506	694.514	460.878
6.1e-06	0.106865	1.13808	0.410101	0.00791368	0.00612257	3024.07	3757.94	1.76749	0.0883627	0.337164	21.2786	877.242	510.849
5.32e-06	0.11843	1.0161	0.29245	0.00728572	0.00614589	3306.06	2507.88	1.82858	0.0840647	0.267339	22.0423	872.229	472.146
5.23e-06	0.170985	0.731723	0.28145	0.00813764	0.00650482	4583.37	3229.6	1.26389	0.0949086	0.323354	22.9751	918.533	329.341
5.32e-06	0.191221	0.643395	0.324891	0.00797954	0.00835931	4821.99	3124.85	1.37954	0.050811	0.374498	19.6749	952.889	487.095
6.92e-06	0.146874	0.718177	0.370804	0.0104621	0.00623025	4139.75	3241.65	0.928228	0.0369994	0.399262	19.846	1207.36	363.258
7.35e-06	0.212246	0.663536	0.492252	0.00956998	0.005	4961.88	3336.69	0.601803	0.0340595	0.448032	21.2471	917.325	404.333
6.97e-06	0.159221	0.650125	0.491261	0.00892867	0.005	4126.9	3448.44	0.710274	0.0367064	0.501162	20.3842	688.058	522.636
7.64e-06	0.172166	0.649905	0.565508	0.0101532	0.0052644	4632.86	2937.46	0.572015	0.0407594	0.482995	20.9764	556.886	666
6.28e-06	0.146716	0.756595	0.484896	0.0142685	0.005	4864.9	3032.86	0.876918	0.0495768	0.575742	20.8739	473.877	769.178
6.2e-06	0.133388	0.54489	0.453778	0.0118337	0.00687841	5000	3105.13	1.15149	0.0551327	0.629724	19.4673	512.534	817.122
5.26e-06	0.0944666	0.719565	0.519837	0.0140768	0.00626388	3474.75	3965.3	1.21913	0.0543051	0.477609	17.9757	503.428	553.843
5.45e-06	0.0872176	0.650284	0.56331	0.012648	0.00502288	3591.98	3760.87	0.883872	0.0522969	0.362432	16.4307	400.374	611.988
5.04e-06	0.0822008	0.531735	0.589615	0.00931056	0.00685021	2686.88	4599.99	0.918425	0.0417067	0.233206	16.7339	321.201	468.343
5e-06	0.0819802	0.490883	0.610592	0.0126394	0.00645484	2595.66	5000	1.18597	0.0422115	0.240286	16.0059	366.891	431.445
5.56e-06	0.085269	0.535119	1.62066	0.0140974	0.005	1908.36	3352.52	1.0699	0.0955794	0.36474	12.1647	495.124	259.164
5.17e-06	0.0536211	0.641942	1.78515	0.016489	0.00537615	1918.86	3951.87	0.949288	0.0484057	0.288052	11.7864	400.539	312.513
5.22e-06	0.112235	0.443552	1.69336	0.0200115	0.005	1894.83	5000	1.15782	0.0296019	0.322792	18.8013	406.399	344.066
7.28e-06	0.151627	0.38437	2.18876	0.0168052	0.005	1680.31	5000	1.10886	0.0295795	0.414236	19.1503	311.052	320.786
9.02e-06	0.322702	0.400318	1.56447	0.0183197	0.00578175	1391.09	4403.23	1.18738	0.038996	0.358806	21.7221	369.304	326.194
8.81e-06	0.295864	0.407024	2.09169	0.0257454	0.00686802	2233.6	3753.46	1.0921	0.0356328	0.352894	20.7122	313.007	346.169
8.58e-06	0.3403	0.491029	2.27008	0.0312291	0.005	2970.47	4735.42	0.984697	0.0392236	0.424969	22.7418	333.539	443.922
6.82e-06	1.13678	0.336612	1.02017	0.0288364	0.005	2197.74	973.201	0.726335	0.0264058	0.42433	23.3198	256.673	808.321
7.59e-06	1.16119	0.289537	0.807353	0.0248691	0.00572159	1988.9	1052.44	0.904205	0.0297254	0.373933	24.1955	225.845	978.746
5.31e-06	0.952005	0.27072	0.679437	0.036305	0.00625885	1628.89	526.182	0.870236	0.0383179	0.350354	22.4677	194.641	879.456
5.45e-06	0.763414	0.231926	0.460491	0.0386381	0.00741562	2255.57	539.067	0.965524	0.0398692	0.425684	26.89	200.704	1206.72
5.6e-06	0.659402	0.231913	0.499636	0.0609774	0.00608663	1619.76	750.159	0.9245	0.0321127	0.364276	27.3215	180.92	1317.82
5.97e-06	0.737455	0.251982	0.306985	0.054215	0.00503766	1676.11	578.682	0.935998	0.0376168	0.340003	32.2329	215.348	1389.76
5e-06	0.839773	0.314817	0.334532	0.0601371	0.005	1497.12	554.997	1.05764	0.0377608	0.316354	31.6091	249.344	1384.41
7.14e-06	0.816307	0.271448	0.386527	0.0441884	0.00550937	1196.68	615.777	0.870063	0.0419396	0.308711	25.7534	248.742	1259.86
8.23e-06	0.802072	0.31172	0.367991	0.0375503	0.00583123	1124.04	569.851	0.779359	0.0363558	0.26871	31.4761	253.665	1309.2
9.01e-06	0.769424	0.367297	0.403913	0.036912	0.00603649	1090.08	677.855	1.13071	0.0294939	0.245762	32.095	249.579	2138.16
9.11e-06	1.06198	0.350448	0.334465	0.0304959	0.00689902	1160.73	494.142	0.715071	0.0481843	0.343677	37.5241	269.913	1810.39
1.357e-05	0.997405	0.303856	0.266939	0.0349892	0.00673837	1039.2	645.605	0.707354	0.0535087	0.365649	31.8777	325.14	1665.15
1.424e-05	0.831157	0.297032	0.401742	0.0341122	0.00864748	1097.37	724.872	1.26567	0.0657454	0.445687	25.9454	310.998	1650.15
1.618e-05	0.791757	0.406615	0.553755	0.0391315	0.0114927	1244.89	719.542	1.29257	0.117857	0.504741	30.0008	442.335	1012.87
1.388e-05	2.1937	0.434269	0.343653	0.0560061	0.0122898	1151.68	851.939	0.986549	0.183216	0.492093	48.9666	434.919	885.238
1.347e-05	2.3413	0.456428	0.348262	0.0417705	0.0108061	1612.21	633.318	1.56603	0.233813	0.453599	45.7331	423.938	1273.17
1.155e-05	3.50027	0.709365	0.294698	0.0397015	0.0108559	1466.22	796.751	1.77291	0.183128	0.451217	45.0304	459.456	753.639
1.367e-05	3.54593	0.541868	0.249025	0.0340529	0.0105685	1415.7	710.261	1.96415	0.191829	0.341373	36.3853	361.162	698.302
1.49e-05	2.93343	0.51552	0.196877	0.0357539	0.0111558	1410.44	907.706	2.4823	0.217422	0.349812	46.7273	369.494	676.954
1.468e-05	3.72613	0.472751	0.292681	0.0472965	0.0137175	1455.16	799.632	3.36995	0.163874	0.361831	44.21	254.159	715.373
1.705e-05	4.106	0.459929	0.246269	0.0364347	0.0179676	1514.36	664.312	3.45889	0.194188	0.350242	43.7161	215.684	778.359
1.666e-05	4.87607	0.49211	0.286327	0.0255494	0.0171111	2415.46	492.139	2.827	0.147683	0.369207	45.9407	139.964	832.181
1.9e-05	5	0.562979	0.289991	0.0207913	0.0217744	2641.7	697.874	2.43073	0.147584	0.417227	51.2218	160.455	878.268
1.679e-05	5	0.528889	0.292226	0.0209301	0.0267693	2623.51	714.172	3.07359	0.138604	0.410988	53.621	175.325	702.316
1.614e-05	5	0.415843	0.347415	0.0250233	0.0286552	2644.44	649.132	3.13053	0.134281	0.39903	51.0308	145.248	875.564
2.091e-05	4.93239	0.290019	0.254753	0.0261055	0.0241271	2261.95	514.123	3.71816	0.150058	0.49052	46.2107	169.335	1139.7
2.269e-05	4.13788	0.310302	0.278353	0.0221751	0.0177614	1917.47	397.35	4.24042	0.160029	0.424584	47.2798	188.651	796.178
2.552e-05	4.91803	0.352497	0.265857	0.0222717	0.0195393	1573.87	381.251	5.97614	0.152401	0.365506	45.9269	186.651	874.113
1.72e-05	4.14704	0.293234	0.296253	0.0318145	0.0213256	1031.4	539.621	5.86399	0.212652	0.36265	43.8341	266.089	900.696
1.449e-05	5	0.31883	0.315802	0.0269239	0.0196627	1199.48	745.118	4.89111	0.248902	0.361035	54.0722	377.648	964.576
1.726e-05	5	0.28179	0.26449	0.0282534	0.014068	1238.41	1164.11	6.59326	0.185828	0.413515	62.2602	354.001	952.617
1.894e-05	4.77928	0.30678	0.310327	0.0297703	0.0182895	1335.59	771.559	5.55339	0.211777	0.381305	62.8617	369.458	1111.34
1.493e-05	2.66624	0.329727	0.349449	0.022903	0.0178626	1691.44	479.17	8.73679	0.188477	0.310396	36.7028	262.135	1093.36
1.6e-05	1.64447	0.261674	0.445505	0.0236079	0.0189682	1196.25	758.046	7.94042	0.121551	0.291121	28.2621	250.434	1056.74
2.057e-05	1.1116	0.313291	0.453505	0.0213494	0.0165348	958.266	616.93	9.74443	0.106541	0.305924	28.5832	207.628	820.614
1.735e-05	1.65597	0.356452	0.636749	0.0200393	0.0145688	984.109	424.425	6.14955	0.107279	0.261875	25.7949	209.15	478.531
1.814e-05	1.98398	0.36836	0.506926	0.0159793	0.0127484	977.333	297.241	6.11068	0.0660671	0.313167	22.6974	220.825	371.585
2.836e-05	2.03897	0.497093	0.404734	0.0176736	0.0189217	839.128	342.598	5.39379	0.0732866	0.342387	22.8783	262.241	242.089
3.102e-05	2.03668	0.656332	0.444118	0.0213773	0.0173216	744.468	357.85	7.33077	0.0797585	0.329143	23.6362	256.836	300.737
3.074e-05	2.84482	0.711835	0.550012	0.0210458	0.0145596	523.056	452.506	7.72641	0.0495884	0.264853	27.4456	273.176	214.655
3.38e-05	3.78969	0.979268	0.454637	0.0178075	0.0187475	559.442	473.895	8.43569	0.0441196	0.226771	28.0925	226.256	214.707
2.556e-05	3.12087	0.965913	0.439818	0.0121447	0.0179337	586.493	462.431	9.87726	0.0350592	0.191109	26.3991	234.046	184.34
2.697e-05	3.48662	1.3036	0.432584	0.0114963	0.0176545	808.875	556.553	10.1375	0.0316766	0.218014	30.2306	207.345	198.552
2.352e-05	3.62676	2.07229	0.317581	0.0123515	0.0233746	725.584	641.259	11.3442	0.0301295	0.220137	40.914	310.533	358.075
2.422e-05	3.15733	2.14655	0.373484	0.011575	0.0185935	1002.03	630.961	11.3026	0.0247902	0.256342	41.5701	281.469	368.435
2.517e-05	3.67792	2.00158	0.353047	0.00865189	0.0181034	929.196	520.044	7.72732	0.0232833	0.21848	32.0649	281.544	437.882
2.549e-05	3.28591	1.5839	0.274095	0.00874018	0.0249419	628.411	493.844	9.24601	0.0277654	0.230625	38.9738	242.648	449.834
1.763e-05	2.83797	1.8748	0.235935	0.0110215	0.0298977	568.371	450.886	10.0078	0.0263763	0.165772	40.7187	201.626	351.868
2.189e-05	3.44836	1.62066	0.263576	0.0105347	0.0271717	636.588	382.347	7.06814	0.0296028	0.185786	39.9256	189.155	319.169
1.612e-05	4.22343	1.50852	0.274233	0.0119773	0.0338622	666.939	332.115	7.58248	0.0251439	0.129566	29.5601	176.169	275.982
1.343e-05	4.58355	1.60095	0.232844	0.0121723	0.0313891	700.081	247.171	7.78191	0.0266741	0.125311	36.6065	149.548	279.083
1.216e-05	5	1.64172	0.261579	0.0100026	0.040803	796.791	273.468	7.33791	0.019904	0.107309	37.6927	149.726	246.389
1.687e-05	5	1.24044	0.218607	0.0108521	0.0494682	659.639	228.155	5.34854	0.020701	0.13901	33.6045	161.53	226.187
1.36e-05	5	1.40296	0.217653	0.0102833	0.0384988	538.125	283.481	5.2237	0.0216058	0.124088	33.9822	122.021	232.385
1.455e-05	4.75239	1.63092	0.263076	0.0147992	0.0260619	758.05	223.645	4.51138	0.0176076	0.130119	26.5016	89.1481	162.833
1.354e-05	4.08906	1.31965	0.356129	0.011592	0.0290647	767.021	254.968	7.44582	0.0289125	0.122829	26.7736	88.1208	170.989
1.886e-05	3.27742	1.25755	0.290685	0.00945827	0.0362998	768.808	371.138	7.62994	0.0351623	0.14298	31.8056	85.62	214.449
2.105e-05	3.26051	1.17479	0.267236	0.0098946	0.0335528	749.554	497.308	8.18946	0.0397159	0.133429	35.5748	77.9317	301.603
2.272e-05	2.78377	1.45391	0.279338	0.0114941	0.0299606	718.144	411.134	6.9704	0.0503161	0.149026	28.9812	93.6019	234.396
2.739e-05	2.07399	2.20144	0.273304	0.00865118	0.0226038	642.359	597.18	8.48441	0.0640327	0.138892	28.096	103.627	297.081
2.227e-05	1.87839	1.95215	0.377584	0.0108111	0.0207147	483.134	624.887	6.35982	0.0603563	0.128021	28.217	117.019	281.999
1.855e-05	2.06558	1.77211	0.455368	0.00930227	0.0225104	434.581	653.598	5.9222	0.0788315	0.111917	26.7098	112.913	363.974
2.208e-05	2.16622	1.80576	0.363743	0.00825737	0.0200083	423.515	578.327	6.43033	0.0847043	0.104186	28.1199	84.679	306.851
2.583e-05	1.77438	1.82651	0.31454	0.00649035	0.0209333	434.218	681.481	6.82046	0.0972194	0.0954607	29.124	61.8829	464.681
2.967e-05	1.94542	1.76273	0.238152	0.00604632	0.0185827	363.663	684.621	6.78473	0.130525	0.103375	34.9206	63.0496	493.914
2.914e-05	2.89839	1.61529	0.181902	0.00828696	0.0297782	319.971	488.091	5.54688	0.114197	0.113848	37.7139	78.6001	433.411
2.108e-05	2.51055	1.42129	0.258108	0.00833309	0.0362159	333.908	662.205	6.92956	0.123425	0.0757029	42.7995	87.6295	536.92
1.741e-05	2.65966	1.56131	0.265596	0.00892674	0.0493733	282.661	709.642	6.77044	0.141718	0.0701532	37.2966	116.978	420.729
1.28e-05	1.42259	1.81326	0.2618	0.0103657	0.0386778	323.54	677.29	6.2864	0.193143	0.0761549	32.7048	115.465	430.864
1.228e-05	1.51842	1.35149	0.236752	0.0102454	0.0282235	367.054	889	7.13047	0.153457	0.0690022	29.6729	101.511	294.626
1.594e-05	1.33907	1.16661	0.168954	0.0103133	0.0212532	406.559	859.107	9.28784	0.180493	0.0847409	33.0558	107.96	258.994
1.322e-05	1.30389	1.24105	0.160504	0.00968678	0.0189486	412.619	865.764	8.1324	0.202741	0.0770722	29.8719	111.357	271.329
1.396e-05	1.40515	1.05646	0.148117	0.00757192	0.0210842	416.744	1033.54	8.00659	0.185654	0.0750433	31.6553	104.912	221.335
1.388e-05	1.30236	0.911837	0.159763	0.00790409	0.0233811	308.574	1211.13	6.65915	0.231484	0.0838259	31.6167	84.3331	275.698
1.844e-05	1.07888	0.808343	0.161187	0.00877891	0.0350098	429.439	1042.96	5.45998	0.195373	0.100702	35.2987	86.542	370.975
2.044e-05	1.54074	0.850455	0.224663	0.00773256	0.0366492	414.135	785.752	4.62328	0.211538	0.144797	28.2953	103.095	359.533
2.362e-05	1.13926	0.980866	0.201339	0.0086066	0.0299663	403.735	836.279	5.33111	0.231684	0.153094	30.668	156.457	409.769
2.605e-05	0.928915	1.07588	0.174283	0.00746257	0.0343614	311.439	712.558	3.85836	0.238823	0.121692	30.3859	204.732	641.751
2.67e-05	1.10634	1.04439	0.149129	0.00820127	0.0305241	263.644	769.292	4.16865	0.278821	0.0957498	41.7793	276.584	714.512
3.039e-05	1.43838	1.03762	0.190205	0.00780868	0.0312804	217.494	954.554	6.87114	0.257967	0.132064	42.6952	403.146	582.92
2.222e-05	1.28713	1.17815	0.116967	0.00785588	0.0242627	215.202	760.553	4.70089	0.220599	0.101602	44.9407	329.429	664.332
1.413e-05	1.01638	1.426	0.10812	0.00676754	0.0288047	213.569	856.487	4.25293	0.286385	0.112239	51.1376	305.239	862.44
1.763e-05	1.31861	1.34848	0.120378	0.00674125	0.0306987	339.587	949.635	5.9725	0.336545	0.117236	49.5936	293.278	1483.62
2.37e-05	1.22854	1.12243	0.142567	0.00783417	0.023073	383.043	985.559	5.80154	0.403021	0.150579	49.9072	277.474	1773.9
2.477e-05	1.13216	1.01366	0.118485	0.00880197	0.0276204	459.512	768.367	7.2566	0.423829	0.147137	55.1249	225.003	2090.85
2.036e-05	0.960262	0.827534	0.104479	0.00892719	0.0204154	410.147	640.638	5.66588	0.531821	0.181824	50.0519	214.822	2801.18
1.923e-05	0.834668	0.816372	0.169782	0.0073918	0.0182154	587.352	639.46	4.8239	0.547744	0.199665	46.2164	261.359	3142.32
2.009e-05	0.953651	0.575985	0.155522	0.00564491	0.015732	522.029	642.235	5.67343	0.607733	0.209394	48.5843	215.068	3606.82
1.626e-05	1.66352	0.57469	0.288093	0.00669199	0.021718	670.782	723.743	4.15687	0.797332	0.1741	54.5211	160.001	4011.13
1.777e-05	2.05493	0.557258	0.385878	0.00619384	0.0174833	605.354	886.228	4.82821	0.982479	0.195176	43.7562	229.859	5000
1.552e-05	1.3552	0.440119	0.472908	0.00728263	0.00919276	643.534	994.404	4.60054	1.12956	0.200195	27.9423	180.494	3013.5
1.313e-05	1.01594	0.605419	0.51713	0.00586267	0.00930739	709.666	965.21	3.49321	1.17966	0.194707	37.4798	172.672	3923.7
1.402e-05	3.08246	0.590769	1.11639	0.00930484	0.00942934	582.111	655.812	3.81916	0.792882	0.176997	33.7535	212.981	3279.06
1.229e-05	2.36335	0.69496	1.02041	0.00662682	0.00660366	636.118	1102.22	3.38247	1.19695	0.152553	37.2395	270.648	2211.38
1.256e-05	1.17155	0.676626	1.35001	0.00703818	0.00566304	436.974	851.061	2.01656	1.14633	0.107096	23.3214	332.046	1741.85
1.511e-05	1.32162	0.962852	1.45446	0.00822036	0.00688337	380.921	659.554	2.0199	1.86403	0.100541	25.7402	386.059	1935.36
1.396e-05	0.683899	0.848602	0.64974	0.00811467	0.0054979	475.759	1557.08	1.84058	1.89461	0.117704	30.1849	342.405	3917.58
1.007e-05	0.667222	0.737181	0.363428	0.00524329	0.00626602	450.161	1680.9	1.64145	1.42567	0.146059	35.9941	436.826	2972.75
1.092e-05	0.351768	0.993519	0.522108	0.00510327	0.0053615	401.077	2866.72	1.53404	1.09781	0.163846	22.3017	516.389	1900.88
1.124e-05	0.415344	0.992161	0.82003	0.005	0.005	495.402	2524.19	1.64002	1.18501	0.161992	33.0539	555.218	2347.19
1.167e-05	0.344008	0.853333	1.1854	0.005	0.00627484	374.964	2734.11	1.86858	0.943548	0.177791	40.2636	599.579	3699.25
1.49e-05	0.748553	0.893928	1.84851	0.005	0.0147896	441.467	2051.77	2.26995	0.521574	0.146868	29.8802	613.999	2254.53
2.111e-05	1.14852	0.84541	5	0.00622162	0.00503768	334.946	1675.29	2.2767	0.651313	0.16557	43.509	657.118	4240.06
1.884e-05	1.12871	0.98829	3.86719	0.00697195	0.00714137	319.897	958.298	3.10608	0.841274	0.146759	27.7016	790.007	5000
2.13e-05	0.985258	1.10207	5	0.00515603	0.0098014	363.507	251.379	3.49635	2.52502	0.219139	19.6871	577.004	4847.01
2.242e-05	0.866677	0.964962	3.96939	0.00586367	0.0161225	427.9	473.88	3.2323	7.71115	0.223091	18.8663	605.56	3475.79
2.032e-05	0.815679	0.978227	2.6815	0.00701728	0.00524199	547.515	308.749	3.32055	6.94733	0.21976	12.8921	569.713	5000
1.857e-05	0.369569	1.59164	3.06043	0.00683578	0.0160558	646.467	108.643	3.70114	14.5826	0.172464	9.3535	366.06	5000
2.041e-05	0.794718	1.82911	0.645981	0.00762881	0.00667381	764.184	72.7554	3.31449	5.90612	0.271205	10.7098	308.045	2751.66
1.709e-05	0.662931	1.72698	0.389031	0.00717242	0.00753388	560.747	80.0384	3.18478	8.24972	0.213859	9.29033	304.593	4074.03
1.911e-05	1.62304	2.47699	0.131344	0.00750763	0.0150719	787.235	897.331	3.08002	8.61426	0.193365	33.4952	392.35	1595.54
1.894e-05	1.58988	2.23212	0.13354	0.00584946	0.0215777	873.636	925.922	4.53439	6.87927	0.213935	29.5159	348.509	1413.8
1.975e-05	1.78598	2.12755	0.106671	0.00669782	0.0249288	858.814	1064.86	5.15472	3.82626	0.204963	41.911	337.343	1062.42
1.636e-05	2.34625	1.63842	0.12532	0.0065399	0.0268923	842.877	713.466	5.79238	3.93587	0.154053	34.6735	298.679	1075.55
1.152e-05	2.17118	1.67424	0.139608	0.00802991	0.0217129	1412.81	694.529	5.80195	3.36926	0.175846	29.5894	326.6	744.274
1.268e-05	2.37902	1.76503	0.123442	0.00971062	0.0183361	1109.73	744.747	6.23175	2.43009	0.208034	34.3682	366.903	785.337
1.62e-05	1.69498	1.78875	0.151468	0.0108934	0.0209726	1332.7	954.123	6.92894	2.11078	0.258886	33.5314	449.683	934.124
1.321e-05	1.30774	2.10744	0.152322	0.00979985	0.0207594	1218.3	984.286	5.98194	2.40005	0.212385	36.8497	329.089	1103.16
1.704e-05	1.15493	2.17385	0.117479	0.0128232	0.0171982	1480.66	834.347	7.6963	2.91828	0.270633	28.9497	316.398	914.413
1.369e-05	0.919706	1.89761	0.0991621	0.0163471	0.0149132	1487.57	806.293	7.93159	2.25524	0.233024	28.8214	344.65	830.408
1.227e-05	1.08346	1.74417	0.100399	0.0170824	0.0163366	1418.71	749.831	8.9958	2.03618	0.25774	30.8388	331.069	837.883
1.083e-05	0.697554	1.86952	0.118358	0.0177253	0.0117547	867.525	771.851	6.71084	2.14831	0.157194	28.738	327.25	1082.84
1.43e-05	0.954251	2.33842	0.102982	0.019147	0.0112656	741.896	729.261	6.25138	2.46035	0.178424	30.5131	231.176	1048.25
1.748e-05	0.840405	2.29063	0.142742	0.0114866	0.0121255	902.704	894.131	5.77361	3.08741	0.22807	29.9583	251.89	970.67
1.815e-05	1.02931	3.49739	0.124217	0.0135105	0.010391	851.692	970.098	7.20534	3.86535	0.215255	26.2015	372.047	798.83
1.939e-05	0.763054	2.41135	0.117003	0.00911147	0.0112561	690.112	1156.43	6.76833	3.67073	0.282887	29.827	666.485	1162.02
2.484e-05	1.01805	2.74376	0.106647	0.00733689	0.0125045	517.84	1197.06	5.05878	2.81	0.295337	33.2335	579.91	857.607
2.436e-05	0.848914	3.32857	0.112833	0.00780131	0.018605	586.87	1543.44	4.18711	2.42391	0.258307	31.4055	671.219	738.649
2.305e-05	0.626935	2.64105	0.0980011	0.00634576	0.0292328	664.828	2082.47	5.01221	2.68961	0.259666	34.1434	541.489	894.59
2.896e-05	0.542967	2.37051	0.0977622	0.00519327	0.0361156	348.77	2072.15	5.1345	2.74895	0.251123	38.4692	627.885	1087.84
3.146e-05	0.705824	2.23422	0.10097	0.00602438	0.051598	299.085	2024.41	3.21976	3.11178	0.238853	46.1922	546.81	1690.74
4.297e-05	0.698122	2.34092	0.131875	0.005	0.0590457	347.122	2385.18	3.57857	2.48832	0.223964	45.1204	696.207	2240.05
4.107e-05	0.695262	1.58679	0.127405	0.005	0.0884768	413.973	2933.69	2.59082	3.43722	0.341199	48.079	958.885	2321.41
4.353e-05	0.64097	1.8717	0.0993766	0.0068379	0.0665385	344.476	3867.56	2.31471	3.46735	0.285711	49.7013	947.304	1862.39
4.937e-05	0.618237	1.88748	0.0806199	0.00536248	0.058787	360.052	4393.32	2.66608	3.80351	0.343944	57.4971	1032.16	1469.69
4.366e-05	0.400468	2.6334	0.136071	0.00679822	0.0485324	350.399	3725.78	2.57447	2.96824	0.403388	43.6632	1031.16	2013.59
4.498e-05	0.427842	2.72591	0.128341	0.00602837	0.0489653	418.207	3555.35	3.61605	2.61343	0.285976	45.3352	854.779	2087.81
5.237e-05	0.416704	2.60394	0.143656	0.00609638	0.0316603	466.484	3381.13	3.67193	2.98521	0.277628	37.9647	879.89	1581.79
3.947e-05	0.583754	2.42014	0.126511	0.0051962	0.0458783	471.778	1992.36	3.09837	4.15642	0.288372	35.7743	761.728	1742.27
4.028e-05	0.571947	2.33975	0.111364	0.00586254	0.0371243	413.673	1790.98	2.43576	3.9722	0.261176	39.7493	632.09	2049.2
3.211e-05	0.771188	1.76882	0.109611	0.0059349	0.0447553	487.841	2466.11	1.78609	3.16276	0.272715	48.0071	445.944	1887.76
3.068e-05	0.52352	1.85385	0.134062	0.00505286	0.0389402	372.391	2505.25	1.64675	2.90486	0.315297	44.9786	546.146	2207.49
3.59e-05	0.813562	2.22217	0.212745	0.00544305	0.035536	363.082	3177.9	1.53858	2.37893	0.302629	54.5334	447.655	2677.48
2.99e-05	0.88051	1.60658	0.236985	0.00662956	0.0380451	508.214	4324.64	1.20094	2.25482	0.291323	56.3271	389.761	2474.95
2.816e-05	0.740456	1.28314	0.25155	0.00664058	0.0424997	640.474	4275.27	1.13683	2.4335	0.327283	57.1089	356.569	2730.64
1.795e-05	1.17179	1.40053	0.278784	0.00660623	0.0436972	798.642	2770.15	1.2143	2.39461	0.330115	50.1636	363.891	3350.24
2.006e-05	1.27912	1.42877	0.304915	0.00518852	0.0552255	898.931	2757.73	1.10939	2.96674	0.342521	52.5574	389.626	5000
2.065e-05	2.17655	1.70564	0.253961	0.00529684	0.0367954	773.091	1995.58	0.985869	4.89717	0.317259	52.8805	418.096	5000
1.918e-05	1.84838	1.08124	0.20627	0.00675916	0.0332452	801.393	2054.19	0.734395	4.18899	0.311733	56.828	315.899	3506.4
2.669e-05	1.77733	0.963168	0.17595	0.00682586	0.0326542	683.519	2146.88	0.939734	4.08799	0.276616	46.7411	295.033	2217.47
2.431e-05	2.33238	1.02499	0.147545	0.00697748	0.0391829	551.609	1216.72	0.823687	5.80853	0.265288	44.428	267.793	2056.2
2.436e-05	3.25224	1.02361	0.215913	0.00672612	0.0275479	420.881	892.468	1.10643	8.17029	0.255463	36.1844	370.414	2329.74
2.945e-05	2.80473	1.13346	0.227539	0.00679954	0.0296951	495.104	1388.98	0.864009	11.1485	0.34997	41.0254	360.964	2216.93
2.736e-05	3.48251	1.03245	0.120916	0.00804679	0.0338786	644.516	4356.02	0.889007	9.79779	0.335148	97.3205	461.924	2570.39
2.188e-05	4.22393	0.824232	0.0988302	0.00992743	0.0389187	583.044	4917.11	0.931518	9.45825	0.397943	116.032	523.737	2745.78
2.22e-05	4.65583	0.79463	0.123857	0.00790103	0.0324668	740.424	5000	0.722361	7.83106	0.423073	98.9372	521.897	3938.84
1.836e-05	3.60905	1.41906	0.103243	0.00872607	0.0271403	746.743	4731.07	0.525077	8.17266	0.395438	123.649	749.016	5000
1.848e-05	2.20451	1.30734	0.0960988	0.00819773	0.028016	732.593	5000	0.469664	7.24046	0.478868	94.414	659.801	5000
1.718e-05	2.01148	1.60088	0.074613	0.00762894	0.0292016	1183.24	3673.95	0.556639	8.69542	0.462179	95.2924	483.635	4574.43
1.51e-05	1.88528	2.41747	0.0685173	0.00668219	0.0342615	1133.12	4065.07	0.520996	10.9586	0.382876	87.0069	455.261	4892.35
1.387e-05	2.14901	3.04668	0.0790539	0.00565101	0.0180491	1242.39	3504.67	0.457253	12.0847	0.40051	78.9531	437.48	4018.24
1.066e-05	1.98347	3.54041	0.0817272	0.005	0.0227363	1232.02	3802.53	0.411141	10.8695	0.359446	83.3066	469.292	4658.53
1.095e-05	2.61311	3.65474	0.0928905	0.005	0.0151026	1472.99	3748.83	0.366656	8.78349	0.38634	94.3613	723.653	5000
1.105e-05	3.90604	4.84393	0.076561	0.0050553	0.013541	1403.47	5000	0.337877	10.4151	0.392394	122.854	784.129	5000
1.08e-05	4.53339	4.99437	0.0745015	0.005	0.0130272	1129.54	5000	0.288515	7.6295	0.313357	124.373	984.289	4720.49
1.396e-05	4.14817	4.81541	0.123666	0.00527954	0.019899	1354.76	5000	0.235861	5.1896	0.27353	115.74	1158.32	3047.44
1.92e-05	3.87509	5	0.135286	0.00604815	0.0230879	1201.87	5000	0.178138	5.0504	0.331195	97.903	1361.66	2755.42
2.14e-05	4.66285	4.14488	0.178628	0.00757644	0.0226913	1138.77	5000	0.216161	5.5931	0.352061	88.1256	1187	3362.06
2.443e-05	4.76293	4.3006	0.145826	0.00667335	0.0263703	1079.36	2652.46	0.192953	3.62674	0.382969	102.199	1435.24	5000
1.617e-05	3.3322	4.41227	0.159464	0.00663339	0.0370039	1016.03	2823.11	0.260189	1.96405	0.318137	127.358	1110.89	5000
1.435e-05	3.65814	3.1183	0.13988	0.0117906	0.0294529	918.433	2531.76	0.222146	1.75153	0.291297	104.653	883.806	5000
1.65e-05	3.38093	2.55347	0.218842	0.01014	0.0472411	743.188	1544.4	0.232924	1.21274	0.257022	91.5657	995.102	4582.61
1.432e-05	4.24702	2.06973	0.250886	0.0102551	0.0474796	866.343	1492.16	0.205946	1.68736	0.261327	83.006	1092.4	5000
1.256e-05	5	1.60159	0.191773	0.0112142	0.0414023	1060.14	1120.84	0.228818	1.70495	0.422171	86.6166	1337.67	5000
1.167e-05	4.99311	2.05741	0.167979	0.0151665	0.0359972	1187.53	992.373	0.186745	2.15744	0.403559	70.6659	1500.06	3726.23
1.065e-05	4.44214	2.41453	0.14162	0.0103254	0.0277234	1121.47	932.607	0.232982	1.77905	0.400645	74.2876	1121.38	3912.17
1.339e-05	4.34954	1.80125	0.139676	0.00961227	0.0230058	1565.4	965.095	0.196956	1.62117	0.5807	96.8925	1156.54	4078.61
1.551e-05	3.55719	1.4438	0.136973	0.00848046	0.0195755	1920.92	758.057	0.16548	1.28357	0.423631	83.4795	1407.88	4396.54
1.659e-05	3.08788	1.2748	0.19277	0.00992637	0.0165604	1671.64	1000.4	0.154839	1.16363	0.548777	72.87	1594.74	3770.02
1.394e-05	3.33718	1.51004	0.222379	0.0113899	0.0139869	1897.11	1064.98	0.175512	0.723067	0.772262	62.4482	2651.65	3897.06
9.66e-06	3.72865	1.68785	0.248491	0.0105353	0.0134025	2014.95	1038.7	0.133651	0.709704	0.891741	82.2668	1904.76	3432.26
9.49e-06	4.00217	1.41374	0.226679	0.0115657	0.0201592	1509.02	1025.96	0.131494	0.676407	0.832812	97.4304	2372.93	4058.21
1.202e-05	5	1.29567	0.263426	0.0162806	0.0162985	1407.2	1535.31	0.0931058	0.961543	0.937911	76.0972	2422.28	3634.46
1.611e-05	5	1.26038	0.421318	0.0102031	0.0168978	1225.06	1918.77	0.0662231	1.2345	0.986252	64.6028	2821.73	3609.06
1.413e-05	3.86607	1.11778	0.476928	0.00850661	0.0104738	1515.36	947.636	0.0710871	1.32565	0.910247	46.726	2555.03	4406.55
1.338e-05	2.85072	1.45251	0.793123	0.00720488	0.00639187	1625.03	1451.39	0.0547115	1.78968	0.715328	53.9528	3151.45	5000
9.28e-06	2.44362	1.34295	1.01024	0.00945532	0.00664108	1635.6	1282.6	0.0753269	2.63461	0.60996	46.2165	3116.37	3620.14
6.47e-06	2.87544	1.32022	0.619411	0.0099007	0.005	1747.22	1390.08	0.0457938	0.967291	0.673884	46.422	2894.23	2972.72
7.72e-06	2.44041	1.19416	0.798085	0.0106107	0.005	1130.89	856.711	0.0376877	1.2116	0.733998	27.1295	2374.72	2899.35
6.53e-06	2.14734	1.313	0.362282	0.0148481	0.00580709	936.159	1384.01	0.0365959	1.54257	0.57974	43.1283	1883.85	3275.17
5.81e-06	1.94222	2.12033	0.365683	0.0151459	0.00626472	1171.62	1673.27	0.0308313	1.03958	0.582599	45.9498	1960.51	2695.92
8.98e-06	1.45516	2.09352	0.265897	0.0152666	0.00901314	1300.1	1267.47	0.0221689	1.00311	0.586038	42.2787	2037.61	2741.16
5e-06	1.5017	2.30364	0.285675	0.0148057	0.00738481	1214.53	1540.14	0.0269881	1.42475	0.530297	36.8718	2086.64	2561.5
5e-06	1.54544	2.07387	0.281243	0.0181868	0.00588429	1190.27	1669.89	0.0285522	1.68207	0.461512	37.4864	1807.8	2195.34
5e-06	2.28498	2.06287	0.282902	0.0185689	0.00767903	1003.72	1348.54	0.0282084	2.14869	0.523617	34.8982	2123.44	1677.97
6.7e-06	1.66575	2.16855	0.269569	0.0194935	0.005296	1057.1	1208.4	0.0271883	1.8883	0.56392	31.9117	2033.51	1640.37
7.3e-06	2.08392	1.65237	0.232949	0.0242175	0.005	803.148	952.542	0.0222136	1.81567	0.544186	28.2651	1861.94	1228.24
8.31e-06	1.89253	2.20263	0.24008	0.0245297	0.005	790.257	1023.24	0.0225416	2.01905	0.507728	27.2893	1612.75	1248.38
7.38e-06	1.60212	1.55339	0.298123	0.0246571	0.005	718.88	1090.05	0.0282618	1.95542	0.429494	31.3845	1579.84	1019.46
6.89e-06	2.14296	1.12062	0.319782	0.0228674	0.00519123	887.895	1373.79	0.0219738	1.66057	0.403691	35.6478	1935.7	1137.08
7.14e-06	2.76119	1.10159	0.43019	0.0249024	0.00586246	1266.27	1175.86	0.0210276	1.27236	0.48156	31.9144	1679.39	1079.81
8.91e-06	2.60427	0.976036	0.553604	0.0198939	0.00702049	838.462	1305.18	0.0215584	1.55394	0.41397	31.6491	1209.91	927.543
8.16e-06	3.94392	1.17195	0.790261	0.0188821	0.00629128	1067.03	993.791	0.0287051	1.59511	0.381062	33.1122	1010.02	966.16
7.66e-06	2.11307	1.17043	0.852643	0.0169832	0.00593191	886.448	1416.94	0.0249511	1.3195	0.543596	33.0541	809.205	877.377
7.11e-06	2.95204	0.92112	0.932772	0.0112806	0.00718465	1010.16	1341.27	0.0205804	1.20307	0.568958	32.0108	962.896	862.612
8.65e-06	2.04261	1.13426	0.979512	0.00938082	0.00851447	825.919	1233.95	0.0242244	1.34313	0.477562	34.6165	957.488	1129.65
8.88e-06	1.73997	1.41648	0.824117	0.0104447	0.00803806	775.03	1071.47	0.0229578	1.23267	0.422028	26.995	1341.12	1185.23
1.13e-05	1.32896	1.6447	0.583478	0.00758081	0.00838242	809.34	1112.64	0.0282785	1.45769	0.380994	35.8358	980.034	2097.53
1.054e-05	1.02962	1.88439	0.266407	0.0086498	0.0149842	724.8	763.794	0.0339913	1.07401	0.399584	28.1503	877.639	1405.25
1.06e-05	0.891801	1.30798	0.313667	0.00875752	0.0141661	762.214	593.142	0.0353271	1.42642	0.288915	24.7981	845.195	1701.94
6.93e-06	0.796002	0.994041	0.291989	0.00952932	0.0167825	642.009	790.164	0.0323012	1.05383	0.2922	29.7136	637.433	1709.41
6.88e-06	0.871316	0.966743	0.28165	0.0084176	0.0119524	627.313	835.146	0.0277205	1.09329	0.281425	32.0944	542.481	2227.67
5e-06	1.04842	1.00633	0.322215	0.00872306	0.023452	864.699	862.682	0.0276245	2.00098	0.314305	37.2965	364.252	2536.13
5e-06	1.50959	1.44354	0.349955	0.00764536	0.0219923	911.28	723.756	0.0260714	1.65465	0.270678	37.9404	288.933	2717.47
6.63e-06	1.3241	1.3536	0.356278	0.005	0.0271566	1062.5	1194.85	0.0247713	1.7341	0.301703	31.5171	276.672	2517.28
7.29e-06	1.23414	0.874769	0.41692	0.005	0.0265904	1287.33	1498.34	0.0286102	1.60056	0.253862	45.4734	227.498	2387.37
8.14e-06	1.94631	0.781939	0.405546	0.005	0.023199	1375.02	2207.16	0.0302244	2.50915	0.295775	61.3944	179.569	2332.34
8.82e-06	1.3587	0.760083	0.300988	0.00637121	0.0418691	997.453	1620.68	0.0316928	1.90046	0.298232	45.6166	153.604	2000.76
9.99e-06	1.80978	0.53015	0.327543	0.005	0.0288566	1507.89	1335.32	0.0330092	1.29811	0.425518	50.2802	122.616	2277.64
9.81e-06	2.36875	0.55036	0.338253	0.0061627	0.0440849	2467.47	1786.42	0.0462516	1.41013	0.269582	64.5525	111.865	4930.15
8.62e-06	2.91056	0.622903	0.301808	0.00623806	0.0374161	2148.88	1459.21	0.0465822	1.58524	0.239108	66.6819	114.528	5000
1.011e-05	3.09305	0.639586	0.331087	0.00576951	0.0408136	1788.56	2017.97	0.0405164	1.3535	0.389622	76.7156	100.731	2966.15
1.143e-05	2.82475	0.521549	0.328238	0.00741772	0.0352587	1898.38	1488.4	0.0454861	1.70856	0.334883	63.2577	116.711	4155.54
1.316e-05	3.31554	0.460329	0.216337	0.0116609	0.027508	1725.4	1325.92	0.0671533	1.39182	0.434862	62.4489	131.815	2703.84
1.59e-05	1.47445	0.458609	0.271191	0.0115146	0.0221179	1598.17	1381.21	0.0962578	3.86865	0.428121	35.7815	145.545	3341.09
1.812e-05	1.58328	0.419471	0.314384	0.00796525	0.0218104	1922.7	1867.06	0.0997743	3.09145	0.449509	41.7482	174.625	3118.21
1.484e-05	2.00849	0.345123	0.339033	0.0079069	0.0258577	2116.16	1751.43	0.0767711	2.71274	0.46243	42.5142	155.199	2069.99
1.341e-05	1.91144	0.305044	1.28695	0.00677907	0.010679	2222.1	861.444	0.091446	1.19131	0.472363	39.1053	160.254	3386.27
1.042e-05	2.18542	0.27589	1.49818	0.00699657	0.011538	1850.74	577.091	0.106836	1.54354	0.482065	32.8276	131.692	3248.29
1.207e-05	1.20541	0.281049	1.71206	0.00534493	0.0150353	1693.73	763.375	0.108532	1.17122	0.514885	34.8966	140.756	3260.25
2.188e-05	5	0.30226	2.41583	0.0054145	0.0106238	1774.73	653.67	0.108861	0.657017	0.673009	35.6089	166.42	1191.37
2.675e-05	2.733	0.390124	1.65575	0.00687452	0.00667289	2204.32	710.454	0.159353	1.59433	0.710177	29.2906	139.61	1603.66
2.864e-05	2.40658	0.367439	0.767623	0.00641283	0.00950226	2061.6	702.607	0.120619	2.33152	0.623292	28.1156	145.66	3797.15
2.686e-05	2.4397	0.264494	0.941606	0.00752742	0.00810672	2200.29	439.871	0.113001	3.07331	0.750724	30.0598	187.278	3584.56
2.604e-05	3.86827	0.354283	1.10146	0.00911321	0.00847921	2742.41	339.276	0.123294	2.29888	0.648495	25.2257	322.008	2373.05
2.272e-05	3.07204	0.407494	1.98479	0.0101151	0.0131733	2824.12	340.692	0.0767192	3.1646	0.573361	27.5037	226.611	2855.76
1.99e-05	2.58973	0.428457	2.22077	0.00614619	0.0139859	2462.75	354.563	0.0660952	2.40836	0.591974	26.05	210.599	3316.7
1.815e-05	3.12187	0.345253	2.18368	0.00528654	0.0169427	2998.35	537.539	0.0678856	5.1002	0.610705	29.5682	203.624	3627.7
1.303e-05	3.40609	0.361766	2.10537	0.005	0.0117517	3527.27	933.235	0.0938314	4.4699	0.556268	33.4629	224.959	3227.59
1.571e-05	2.35401	0.473794	3.38432	0.0050779	0.00531512	4529.12	634.877	0.0693444	3.84179	0.557596	27.4927	176.643	4592.31
1.124e-05	3.02996	0.437212	4.12487	0.00535	0.0104381	5000	662.688	0.101486	3.09216	0.565638	33.6631	165.464	5000
1.309e-05	3.41461	0.376981	3.37767	0.005	0.0159778	5000	307.605	0.0990799	2.03236	0.558156	32.1424	182.472	3860.54
1.127e-05	5	0.347682	2.15966	0.00501333	0.0155091	3540.75	308.568	0.125866	3.12851	0.446272	33.5119	134.35	4620.49
1.368e-05	5	0.354812	1.39494	0.0055055	0.0120885	3090.47	379.862	0.133787	3.57384	0.612212	28.5545	105.024	5000
1.572e-05	3.43003	0.537013	1.7235	0.00510506	0.00969496	2471.02	608.815	0.138299	3.76676	0.454598	35.8046	95.3092	5000
1.517e-05	4.15047	0.459966	1.47976	0.00539163	0.00862746	2484.18	417.493	0.14736	4.74009	0.518596	29.3051	97.307	5000
1.279e-05	2.75855	0.52917	5	0.005	0.00670249	2994.49	2388.6	0.148833	6.65002	0.493259	44.0015	80.9044	5000
1.314e-05	4.80001	0.314123	2.66568	0.00506962	0.00843227	2026.16	3480.74	0.154099	8.77578	0.343514	55.6377	125.138	4240.69
1.09e-05	4.33937	0.363734	0.530131	0.00542344	0.00644487	1991.1	2657.79	0.147054	4.63281	0.308605	53.3888	119.646	4375.05
1.206e-05	5	0.385556	0.463539	0.00591631	0.005	2809.34	4268.96	0.172385	6.7547	0.347791	60.3113	112.564	2964.32
1.146e-05	4.68585	0.418127	0.53392	0.00649843	0.00605481	2032.02	3370.68	0.111996	10.1163	0.408644	68.2191	138.919	2478.08
1.081e-05	3.33504	0.416485	0.223018	0.00584026	0.00537398	2418.98	3429.23	0.135681	4.62141	0.495868	75.7334	123.919	1837.85
1.065e-05	3.35796	0.36007	0.193856	0.00639064	0.00589308	2655.32	3840	0.111733	2.87358	0.474293	86.1184	159.273	2021.03
1.298e-05	2.95669	0.28866	0.267713	0.00730899	0.00543569	2826.72	5000	0.0979854	1.85389	0.503521	85.4407	180.046	1923.55
1.728e-05	3.30391	0.336955	0.267772	0.00663404	0.00593393	2773.78	3669.38	0.110384	1.06826	0.469816	95.1992	173.198	2094.09
1.075e-05	2.19166	0.33099	0.184581	0.00661292	0.00592786	2369.18	3576.01	0.131224	1.38853	0.492819	81.3308	142.2	2544.66
8.27e-06	1.64213	0.316461	0.24607	0.00613399	0.00518475	2472.56	4667.08	0.125435	1.24199	0.538606	84.1175	168.21	2753.53
6.76e-06	1.88832	0.305328	0.349858	0.005263	0.00674608	2362.88	4371.61	0.209511	0.815324	0.424648	74.7017	223.946	2862.84
6.13e-06	2.3689	0.388259	0.274787	0.00742004	0.005	2167.14	5000	0.2696	0.928903	0.434588	74.6164	214.483	2579.43
7.2e-06	1.81209	0.276905	0.293559	0.0104855	0.005	2231.46	4284.16	0.291686	1.0528	0.379024	63.9896	290.628	3326.57
9.49e-06	2.21276	0.33939	0.314766	0.0106927	0.005	2234.3	3732.88	0.252838	1.08235	0.382764	81.7273	333.866	3463.97
8.61e-06	2.32882	0.298493	0.250231	0.0128055	0.00615554	3120.56	3524.31	0.201562	1.04441	0.521368	75.5115	323.863	3503.34
8.36e-06	2.82648	0.31612	0.242613	0.0164038	0.0168047	3463.33	3348.58	0.150104	1.65014	0.462369	88.6079	268.026	3831.86
5.93e-06	3.04021	0.275835	0.278725	0.012954	0.0210157	3172.59	3062.7	0.150977	1.86631	0.576403	86.3931	281.814	3493.74
5e-06	2.48696	0.340773	0.225412	0.0138159	0.0145346	3300.66	4083.3	0.130789	1.66288	0.566634	89.3095	416.754	2986.08
5e-06	3.29236	0.275344	0.258521	0.0131386	0.0105821	3334.95	3584.74	0.1195	1.32835	0.579051	82.6198	461.538	4377.49
5e-06	4.49872	0.323366	0.260585	0.0140461	0.011844	2603.53	2972.29	0.115933	1.41148	0.562191	95.4793	441.193	5000
6.02e-06	4.92029	0.43096	0.188002	0.0145455	0.00998213	2963.54	3488.49	0.144874	1.6657	0.714532	112.491	610.2	4529.14
5.62e-06	4.78017	0.48438	0.159235	0.0189279	0.0113106	3157.95	4085.12	0.135843	1.7122	0.61232	106.414	478.861	3140.72
7.65e-06	4.2314	0.324379	0.146779	0.016891	0.0140605	2374.74	2953.84	0.127777	1.63066	0.640096	114.842	517.781	4085.53
1.026e-05	4.67069	0.247426	0.227712	0.0104983	0.0152014	2969.24	2621.62	0.13706	1.31214	0.810746	111.558	327.525	5000
8.81e-06	5	0.237768	0.156605	0.0118462	0.0161183	3088.25	2345.99	0.127755	1.56068	0.780956	126.368	287.621	4495.6
9.09e-06	4.31373	0.27916	0.138893	0.0101923	0.0213741	1883.64	2777.15	0.0964345	1.72883	0.702597	106.104	279.671	3268.72
1.169e-05	4.45166	0.266465	0.197871	0.01006	0.0155634	1905.9	2889.89	0.108695	2.24878	0.58805	92.6787	342.466	4050.01
1.414e-05	4.35129	0.348794	0.210709	0.00589359	0.0208864	1565.74	3226.59	0.097574	2.28243	0.509641	90.0869	431.547	4078.01
1.215e-05	5	0.292118	0.249001	0.00501077	0.0299669	1988.61	3450.39	0.118124	1.88881	0.476374	81.9507	313.418	2709.01
1.443e-05	4.72812	0.422784	0.282732	0.005	0.0271655	2277.15	2982.01	0.103472	1.90004	0.49714	86.888	332.473	2388.05
1.602e-05	5	0.421057	0.190434	0.005	0.0117521	2156.25	2285.51	0.103108	3.50784	0.46197	79.0419	333.661	2752.48
1.752e-05	4.98532	0.384718	0.224801	0.00671852	0.0139584	1987.05	1529.71	0.125972	2.94723	0.506584	74.6477	279.301	3342.74
1.845e-05	3.84293	0.384323	0.196542	0.00596904	0.0144104	1578.69	1597.59	0.119427	2.80648	0.499625	77.088	342.49	3834.54
1.991e-05	4.28088	0.365948	0.455422	0.00550417	0.0176007	1974.24	1847.44	0.155226	4.82998	0.552431	54.6525	305.303	4294.62
1.629e-05	3.95998	0.361147	0.463512	0.005	0.0132072	2194.4	3333.35	0.157042	2.64947	0.606753	56.6893	218.905	2234.44
1.548e-05	3.31468	0.353388	0.261566	0.00578322	0.0139458	2566.99	3722.8	0.128406	2.26524	0.639258	75.7442	231.713	1885.23
1.577e-05	2.37685	0.412554	0.49755	0.00543965	0.0100342	2209.08	4742.92	0.118735	1.97852	0.526158	58.9974	226.084	1129.19
1.559e-05	2.57565	0.247569	0.348364	0.00693239	0.0184403	1995.64	4301.7	0.112521	1.6929	0.477316	53.1682	219.625	1116.78
1.496e-05	4.67479	0.222575	0.25377	0.0059567	0.0106703	2332.49	4482.72	0.0900062	1.16998	0.547948	71.0486	180.839	1173.21
1.508e-05	4.43074	0.206674	0.291941	0.00691458	0.0126381	1846.5	5000	0.105334	1.12851	0.586315	81.9132	173.949	1180.2
1.54e-05	4.51174	0.206983	0.308996	0.00660617	0.016285	1930.02	4553.6	0.102335	1.20601	0.538226	73.9123	142.728	1279.75
1.629e-05	3.44828	0.210124	0.263462	0.00718094	0.0160903	1835.99	4519.15	0.0947904	1.20267	0.531318	69.0614	148.288	1061.09
1.6e-05	4.34103	0.218542	0.254061	0.00856183	0.0190626	1809.03	5000	0.086621	1.27493	0.502864	85.3326	120.858	983.022
1.58e-05	5	0.268011	0.243325	0.00727522	0.0190594	1539.2	5000	0.0820925	1.38483	0.412272	85.6365	109.025	923.444
1.457e-05	3.28095	0.22861	0.220806	0.00740712	0.016893	1555.72	4646.22	0.0784759	1.33453	0.438415	65.176	108.413	908.96
1.349e-05	4.71113	0.27691	0.269016	0.00948661	0.0222724	1098.15	4477.8	0.0706543	1.23182	0.410949	76.5724	104.836	1134.14
1.298e-05	3.35626	0.257608	0.285881	0.00888927	0.0245881	1175.39	4404.95	0.0686841	1.18021	0.409196	75.3934	75.6761	1799.87
1.199e-05	3.4412	0.261972	0.272924	0.00922776	0.0282168	1641.57	3286.58	0.0577047	0.97727	0.44248	76.8253	96.3173	2223.85
9.04e-06	2.83313	0.255287	0.210011	0.0100128	0.0214089	1859.81	3192.07	0.0529467	1.02865	0.453213	79.8828	130.207	1731.77
8.41e-06	3.38844	0.213763	0.196015	0.00638566	0.0149407	1916.29	3116.94	0.0586058	1.47016	0.539421	70.6414	114.21	1183.7
1.357e-05	5	0.212073	0.249231	0.0107535	0.0151808	2024.55	3031.33	0.0631881	1.66253	0.57314	67.5468	148.804	1220.99
1.291e-05	5	0.240154	0.309368	0.00792586	0.012089	2177.7	2470.01	0.0857135	1.44484	0.465573	66.2963	146.703	1059.34
1.702e-05	5	0.258633	0.246338	0.00762762	0.012128	1875.52	2801.76	0.114449	1.47603	0.550864	63.4573	162.714	1252.87
1.401e-05	5	0.308522	0.245881	0.00747327	0.0132733	1233.51	2210.22	0.09742	1.47755	0.45355	62.6464	192.805	847.699
1.192e-05	4.58867	0.251519	0.210674	0.00571707	0.00984674	1442.81	2513.86	0.0862298	1.50923	0.499612	72.2333	166.177	1365.88
1.037e-05	5	0.258833	0.222604	0.00520783	0.0155578	2105.74	1743.35	0.0889148	0.988789	0.458851	93.0372	205.774	1613.67
9.69e-06	5	0.313932	0.173188	0.005	0.0233478	1544.39	1430.49	0.0748477	1.17923	0.537902	66.2399	213.454	1534.15
6.56e-06	5	0.335648	0.197259	0.005	0.0237212	1584.09	1648.17	0.0660928	1.84151	0.405877	89.5831	201.105	2257.28
5.24e-06	4.67095	0.284226	0.312311	0.00546828	0.0245079	1584.36	1937.12	0.0742309	1.82623	0.362407	67.1388	248.553	3000.24
5.69e-06	3.98699	0.267574	0.30481	0.005	0.0281866	1618.95	1718.03	0.0974853	1.68942	0.33986	71.0553	261.25	2728.58
6.21e-06	3.11332	0.317276	0.343668	0.005	0.0421703	1473.32	1527.74	0.0996695	1.97268	0.396855	57.0391	281.24	3779.77
6.04e-06	2.60314	0.259693	0.241912	0.00613001	0.0447669	1645.58	1113.22	0.11284	1.86328	0.502887	61.2674	419.44	4490.38
6.12e-06	2.20678	0.317257	0.263142	0.00564615	0.0533144	2481.38	1269.89	0.111372	2.15616	0.500461	63.628	604.077	4406.94
7.95e-06	2.05071	0.24642	0.2843	0.005	0.0505358	2679.95	1939.78	0.147768	2.79098	0.614483	55.3956	510.577	5000
6.33e-06	1.73498	0.330213	0.400741	0.00546124	0.0620233	2718.17	1202.22	0.141755	4.09692	0.591065	41.5714	341.648	3158.49
6.23e-06	1.30344	0.203059	0.370034	0.00527032	0.0727926	3196.19	967.097	0.160316	3.22298	0.687218	49.9517	347.477	4570.87
6.17e-06	1.13055	0.232951	0.563746	0.005	0.0553882	2922.96	725.541	0.112625	2.6566	0.662152	33.0422	336.765	4573.64
6.55e-06	2.68761	0.171739	0.688849	0.005	0.0129154	2763.4	542.193	0.139586	4.37999	0.664989	33.3285	272.022	3525.19
7.54e-06	5	0.165734	0.447529	0.00606163	0.0160766	2666.33	282.422	0.196336	4.5223	0.650791	37.296	229.619	4975.39
8.76e-06	5	0.161373	0.406906	0.00634737	0.00579444	3215.41	203.497	0.248146	5.437	0.702286	23.732	233.705	3787.29
9.73e-06	4.70587	0.180916	0.390467	0.00726124	0.00571186	3115.94	175.214	0.241569	4.44666	0.483596	24.1348	170.94	4168.22
8.03e-06	3.69075	0.279054	0.343215	0.00795566	0.00544102	3232.69	209.028	0.241137	4.12158	0.416585	24.2651	159.093	4408.14
1.055e-05	3.6899	0.329426	0.161768	0.00839973	0.005	3014.54	282.776	0.264188	7.49091	0.568149	38.2838	164.648	3980.62
1.03e-05	3.4994	0.341088	0.144931	0.00833461	0.005	3663.77	273.602	0.247171	8.46129	0.586819	31.0477	155.393	4344.41
9.2e-06	2.94724	0.293126	0.162978	0.00646455	0.005	3117.33	321.338	0.21958	7.83	0.659835	29.5955	182.731	4934.68
7.35e-06	3.15232	0.267791	0.511779	0.00530097	0.005	3967.72	1558.94	0.172317	7.73338	0.572782	51.5045	132.271	5000
6.11e-06	4.24632	0.258709	0.578866	0.005	0.00593017	3505.31	2112.82	0.18223	4.6146	0.609272	44.9512	158.343	4148.17
9.59e-06	4.25331	0.258584	0.383824	0.00633013	0.00539581	4624.5	2565.51	0.206477	4.56819	0.802765	55.3522	191.229	3162.66
8.86e-06	3.53159	0.243167	0.422237	0.00677514	0.00754869	5000	1918.45	0.201234	5.68705	0.755268	55.0175	198.338	2412.76
6.56e-06	2.84068	0.276429	0.580725	0.00672579	0.00741145	4151.44	1247.68	0.24167	8.58431	0.615146	31.1861	153.056	1027.65
6.88e-06	2.5298	0.255851	0.631123	0.00611671	0.00654162	5000	1434.61	0.214693	6.61885	0.548991	32.266	187.318	1024.07
5e-06	2.16246	0.222463	0.540254	0.00577747	0.00623785	5000	1483.95	0.188665	5.40656	0.473957	31.3987	172.021	1065.34
5.6e-06	2.20446	0.193834	0.509365	0.00521303	0.005	4036.42	1387.26	0.279052	5.37078	0.515317	32.5534	225.58	1423.97
5.69e-06	1.66351	0.213353	0.344646	0.005	0.005	4093.18	1832.66	0.259624	7.44452	0.584362	34.4449	215.002	1541.33
7.21e-06	1.48842	0.195811	0.249041	0.0066635	0.00577047	3746.78	2533.67	0.236946	4.1048	0.508923	41.0018	202.965	1141.74
6.41e-06	1.76338	0.196983	0.341766	0.00616989	0.005	3574.61	1776.39	0.226944	3.69967	0.677817	35.3817	220.285	1205.57
6.24e-06	2.69899	0.16292	0.640709	0.00503124	0.0121936	4173.78	3142.54	0.188425	10.1997	0.492469	51.2837	182.128	3896.31
5.95e-06	2.23352	0.187348	0.410795	0.00585879	0.013769	5000	2160.27	0.205609	10.3028	0.522575	46.3906	206.974	5000
6.03e-06	1.83026	0.161929	0.145637	0.00609366	0.014928	5000	1448.03	0.205557	8.08533	0.647422	42.3996	209.857	3960.71
5.19e-06	2.36764	0.124491	0.129001	0.00584975	0.016344	5000	711.445	0.134956	7.09155	0.659857	43.8479	161.632	2713.56
5e-06	2.95198	0.129495	0.1626	0.00558171	0.0119877	5000	909.205	0.139026	4.76714	0.765019	46.8744	155.169	2084.01
5.4e-06	2.97255	0.131201	0.156363	0.005	0.00961643	5000	1038.51	0.181102	5.76142	0.683471	46.4089	133.271	1563.95
5.43e-06	2.8929	0.116089	0.145993	0.00655387	0.00952645	5000	1209.69	0.202713	4.47369	0.667854	42.8979	97.6108	1521.93
6.63e-06	2.80224	0.108348	0.117774	0.00665954	0.00723996	4249	1131.15	0.21919	4.64888	0.617497	46.4631	95.1953	2172.73
6.63e-06	3.44017	0.125444	0.111081	0.00810941	0.00707954	3866.08	1426.54	0.180316	4.52639	0.489056	54.2049	84.0921	1709.48
8.48e-06	2.94759	0.137702	0.081274	0.0076243	0.00929351	3461.42	1366.49	0.192086	7.19145	0.471889	49.847	93.6912	1377.85
6.07e-06	2.37676	0.157253	0.0692193	0.00858487	0.0131525	3280.28	1387.12	0.177512	9.38583	0.449839	39.5296	102.712	1102.44
6.05e-06	2.00569	0.19128	0.0695273	0.00984004	0.00986753	2388.06	1781.31	0.162908	9.16955	0.366772	47.869	77.7188	1099.28
6.86e-06	4.13482	0.14573	0.0929414	0.0111343	0.0135008	2431.64	1800.21	0.155946	9.11041	0.391527	56.6613	76.8561	1622.9
7.79e-06	1.82573	0.162942	0.0349424	0.00905505	0.026252	2178.76	1442.06	0.117494	21.3641	0.435878	45.8553	104.231	1610.05
7.67e-06	0.944609	0.156339	0.0316413	0.00695951	0.0452742	2109.62	560.967	0.0833947	18.1025	0.509308	30.677	88.1085	2179.93
8.24e-06	0.619527	0.15901	0.0385206	0.00632263	0.0347051	1399.32	775.364	0.0859349	15.4992	0.436688	27.1852	75.5732	1890.79
7.08e-06	1.4367	0.135813	0.0307324	0.00861628	0.0825956	1423.02	765.641	0.0763399	33.5293	0.423039	33.499	73.7919	2164.17
7.98e-06	1.71822	0.165113	0.0291604	0.0144613	0.0513092	1363.9	849.912	0.0980116	42.7434	0.350762	37.7257	70.3097	1783.94
7.15e-06	1.24837	0.155067	0.0393785	0.00993248	0.0542025	1116.18	1057.19	0.110303	53.1737	0.349447	28.1027	74.6872	1513.07
7.72e-06	0.242515	0.218256	0.0372004	0.0117911	0.0142028	1145.36	3388.22	0.0999371	32.6997	0.289366	17.964	82.226	388.884
5.7e-06	0.356675	0.24531	0.0304421	0.0138005	0.00919989	1240.29	3782.14	0.110592	44.0517	0.255228	21.3094	87.5739	538.857
5.77e-06	0.59477	0.19324	0.14287	0.0168765	0.0092437	771.776	1194.99	0.0858445	114.988	0.292339	19.1305	106.319	4876.81
7.07e-06	3.79129	0.222734	0.458794	0.018928	0.00702275	798.578	1882.94	0.0737123	27.6114	0.270656	42.4417	96.6014	5000
6.59e-06	1.25923	0.200014	0.0363946	0.0176462	0.00682011	605.835	1242.3	0.0543011	19.8097	0.287468	30.3722	92.6439	978.563
7.67e-06	0.371376	0.277573	0.0476717	0.0204505	0.00666181	460.612	1940.49	0.0642889	16.2907	0.240183	25.9876	139.967	984.192
1.656e-05	0.211754	0.420133	0.0441707	0.0243221	0.0117879	510.83	1519.29	0.0738759	14.1824	0.365142	16.8754	144.056	689.09
1.389e-05	0.192418	0.604372	0.0522995	0.0234168	0.0110882	383.973	1474.19	0.0882527	13.8148	0.278692	16.7362	163.617	923.469
1.37e-05	0.194241	0.785542	0.0408876	0.0255309	0.00866023	278.544	1221.86	0.117319	11.8886	0.196816	21.8275	133.747	1342.62
1.862e-05	0.195351	0.842408	0.0529102	0.0286087	0.0111298	225.146	1508.44	0.103702	12.2609	0.145047	17.9125	104.706	1046.79
1.634e-05	0.278421	0.874786	0.0519973	0.02685	0.0161647	137.528	2308.33	0.0914865	13.362	0.125347	19.3766	133.988	579.768
1.876e-05	0.210746	0.970088	0.0391607	0.0270697	0.0140929	115.684	1936.44	0.114491	12.0861	0.142331	22.7846	116.638	1056.66
1.628e-05	0.150011	0.718926	0.0409574	0.0314474	0.0110243	97.2351	2696.04	0.115838	13.8596	0.13798	23.0617	125.537	1402.79
1.618e-05	0.168002	0.641791	0.0508499	0.021687	0.00976059	116.132	2792.88	0.111722	15.9754	0.118435	22.892	127.72	1603.02
1.739e-05	0.193598	0.615152	0.0431394	0.0184408	0.008693	91.6342	2088	0.126611	11.1327	0.135955	23.1165	210.146	1217.11
1.649e-05	0.174518	0.651722	0.0441817	0.0186661	0.00884405	73.2082	1497.57	0.12278	9.49968	0.115332	27.6186	183.76	2021.9
1.235e-05	0.184977	0.590468	0.0422176	0.0204513	0.00898715	91.293	1436.09	0.101985	9.59498	0.108364	27.2313	170.611	2217.61
1.081e-05	0.190075	0.595651	0.0458987	0.0229088	0.0104207	107.221	1097.95	0.0751892	14.074	0.124966	23.4279	182.281	2568.53
1.481e-05	0.20492	0.492158	0.0467595	0.0249723	0.0186357	78.2615	1207.56	0.0736583	12.8332	0.126378	26.8752	325.115	2808.76
1.641e-05	0.190205	0.509818	0.0602879	0.0206526	0.0155545	65.6521	1501.38	0.0630687	21.4614	0.158443	23.0818	435.049	4099.44
1.655e-05	0.13564	0.64305	0.0604646	0.027213	0.0115299	66.1289	1602.84	0.0673338	16.8361	0.158591	25.6818	445.49	4594.83
1.759e-05	0.107059	0.520952	0.0577949	0.027808	0.0123584	69.5312	1561.16	0.067377	18.4681	0.173722	23.0665	493.157	4768.96
2.089e-05	0.105911	0.48982	0.037947	0.0259905	0.014276	68.8071	1373.84	0.0645912	19.9066	0.175963	23.4932	434.979	4501.96
2.713e-05	0.0746553	0.624845	0.0667061	0.0379824	0.0131891	42.4037	1206.02	0.0617029	18.1802	0.212131	15.9224	492.762	3843.1
2.545e-05	0.0723204	0.568055	0.0774899	0.041019	0.0160799	48.9156	902.161	0.0694413	12.1112	0.217681	13.0879	413.263	3049.25
2.892e-05	0.0745191	0.574026	0.0990711	0.0287785	0.018287	42.0899	958.64	0.0791063	13.2821	0.179463	11.9079	380.804	2985.75
3.653e-05	0.0737487	0.710711	0.121087	0.031582	0.0169551	42.1498	868.431	0.116422	14.0577	0.162248	13.6523	400.121	2888.79
3.676e-05	0.0395063	0.778423	0.103562	0.0364921	0.0231693	49.7609	780.692	0.124118	13.1953	0.140893	11.1744	422.027	2853.48
3.849e-05	0.0417602	0.669202	0.116143	0.0441829	0.0208892	45.6263	555.787	0.137758	8.77701	0.142325	8.46263	415.931	2046.11
3.772e-05	0.0596124	1.21898	0.128435	0.0470894	0.0254643	36.2476	567.929	0.087894	19.6915	0.146418	8.17097	371.059	2160.77
3.899e-05	0.0681682	1.518	0.144041	0.040335	0.0105479	34.5486	268.335	0.069269	11.6296	0.15339	5.66919	412.069	1574.97
3.572e-05	0.0652624	2.33458	0.221945	0.0450118	0.00575326	28.3592	278.412	0.101041	10.3061	0.115449	5.14351	423.404	1757.96
6.476e-05	0.149918	2.21405	0.176792	0.0501152	0.005	29.26	167.631	0.0860414	11.1031	0.17108	6.54175	433.517	1753.86
8.656e-05	0.215845	2.17768	0.115787	0.0342143	0.00970003	31.0634	256.082	0.0587745	18.641	0.167866	8.43196	474.748	1879.16
9.17e-05	0.23671	2.15514	0.116525	0.0304148	0.00530239	27.6161	187.894	0.0750255	11.4295	0.220992	12.4245	446.076	3799.69
0.00019091	0.156772	2.24916	0.1019	0.0233082	0.00536813	38.3511	205.187	0.0659619	8.81722	0.197569	12.4409	233.118	4200.07
0.275676	0.149075	0.0597972	0.113221	0.0458723	0.00649375	42.2825	299.582	0.20082	7.52726	4.62888	12.4699	20.5954	3572.02
0.34681	0.123543	0.0691543	0.108079	0.0527757	0.00919764	34.7853	148.58	0.166359	4.79312	4.23277	12.3612	13.7441	4779.25
0.365735	0.132635	0.0709216	0.107671	0.048272	0.00641843	33.0744	99.898	0.169734	3.86524	4.0945	12.3408	14.386	5000
0.34764	0.152044	0.0625714	0.153335	0.0387045	0.00812422	30.9245	117.773	0.167127	1.75588	4.67702	11.1178	21.5611	3318.74
0.242895	0.152825	0.063889	0.132569	0.0403367	0.0102978	35.6431	122.688	0.140219	1.86899	4.70294	11.3521	26.2916	3679.28
0.300894	0.11076	0.0606865	0.118076	0.0449868	0.0110042	37.6724	124.097	0.206847	1.6202	5.19224	12.0852	28.2027	3713.8
2.28121	0.110299	0.0710731	0.127506	0.351347	0.0100434	24.8888	109.177	0.412821	1.40202	8.68537	11.1848	33.0536	3396.32
2.17828	0.0777599	0.0713657	0.0966282	0.425294	0.00645666	30.7268	132.107	0.2526	1.51661	9.08903	11.6645	24.9305	3071.55
3.66172	0.0746578	0.0704023	0.104602	0.499498	0.00773198	34.265	136.649	0.207461	1.05154	11.4386	11.7461	22.4871	3247.4
4.13511	0.0898221	0.0664646	0.0882339	0.392431	0.00737237	35.5651	93.8472	0.184053	1.00638	11.7371	11.4664	22.3708	3470.33
3.71219	0.112466	0.0649561	0.120036	0.451566	0.00647316	51.7335	85.5135	0.193969	1.4113	13.8785	10.4951	23.1293	3291.49
5	0.101899	0.0572764	0.134087	0.520973	0.00976407	53.5753	81.9967	0.231568	1.07197	16.8771	10.0396	28.3539	2891.12
4.73262	0.136227	0.0494693	0.125654	0.574593	0.00920771	46.5408	87.7818	0.210738	1.08429	17.8656	10.3984	33.8108	2398.9
5	0.134014	0.04696	0.169953	0.498344	0.00825579	47.4622	80.7463	0.183973	1.61768	18.8672	11.5134	32.6794	4927.5
4.86227	0.147261	0.0386754	0.215133	0.605093	0.0106869	39.8121	72.3349	0.249514	1.38009	18.5781	9.43125	27.3159	4805.95
5	0.0914166	0.0457446	0.25097	0.746055	0.0115618	55.6945	51.9516	0.312898	1.63319	17.848	7.23435	24.999	3648.96
5	0.111602	0.0598653	0.255461	0.605984	0.0116159	61.8878	49.8284	0.38678	1.33046	15.2419	6.216	27.32	3523.15
5	0.0806861	0.0664816	0.177635	0.481254	0.013135	48.5619	49.733	0.398902	1.50357	13.8105	7.48708	29.02	2815.56
4.2468	0.0766061	0.0530276	0.146139	0.50088	0.0109584	56.4582	59.3254	0.453229	1.05477	15.7518	6.97689	35.0967	2478.75
4.53335	0.0740883	0.0610687	0.167156	0.386319	0.0134433	57.296	61.1986	0.366855	1.11962	16.557	6.63711	46.5914	2832.33
4.76036	0.0975497	0.0457019	0.211322	0.382878	0.011358	51.515	59.3438	0.330598	1.05209	20.972	7.76732	62.1527	3807.94
4.91092	0.0962185	0.0424794	0.210316	0.361673	0.0110914	55.8499	54.1323	0.378181	0.980203	21.368	8.02957	55.2309	4581.32
3.70846	0.155173	0.054744	0.304696	0.425515	0.0111277	72.7069	52.4312	0.409076	0.749556	19.2962	8.66458	56.0975	3994.64
3.5939	0.161883	0.0570844	0.271459	0.598724	0.012445	58.6468	41.2099	0.41375	1.07672	19.019	7.09766	77.1349	4367.53
3.20432	0.13558	0.0579757	0.194645	0.480461	0.0134938	55.557	34.1363	0.382511	0.954226	18.7482	9.07953	93.7893	5000
4.35782	0.10578	0.0535472	0.166348	0.421684	0.0190254	45.3881	35.6546	0.290257	0.85314	20.8871	10.519	95.4639	5000
3.59897	0.0976151	0.102934	0.165808	0.465893	0.0213858	48.0505	56.067	0.248269	0.687359	16.0076	10.6038	86.7025	5000
3.29199	0.106653	0.0706984	0.143571	0.611048	0.0310677	56.9919	73.3701	0.261259	0.582903	17.2855	11.9574	79.1816	5000
1.89215	0.1082	0.0791467	0.12786	0.476086	0.0315348	63.1373	90.2437	0.217747	0.552022	16.0971	14.2583	90.4838	5000
2.95076	0.122717	0.130501	0.154495	1.09758	0.0336307	35.849	126.769	0.212715	0.575138	14.7962	15.7698	129.083	4850.41
3.15474	0.135676	0.124735	0.217013	0.953858	0.0290668	35.3291	125.857	0.150947	0.640888	16.4218	13.0157	141.92	4600.01
3.48026	0.100117	0.166938	0.218434	1.46321	0.0310982	48.4925	118.072	0.141619	0.562569	21.4781	13.1562	271.356	4086.89
3.16042	0.122545	0.154165	0.218078	1.59462	0.035915	63.971	114.571	0.112659	0.806301	22.3581	12.0019	221.989	2933.43
3.89852	0.111377	0.126312	0.17146	0.944295	0.0302243	160.904	101.506	0.110955	0.970821	30.9287	9.20459	154.78	2669.78
3.63775	0.101606	0.13796	0.187529	0.556876	0.0311876	177.357	84.7076	0.0835392	0.875887	28.7847	8.74681	132.878	2372.23
5	0.0929746	0.0952593	0.227292	0.704297	0.0290358	172.715	116.737	0.109093	1.00769	31.7984	8.86853	89.954	2263.12
4.68733	0.129229	0.115726	0.193553	0.991616	0.0336299	198.237	91.6835	0.118969	1.05104	29.5397	8.48884	89.5485	1886.61
5	0.146889	0.0873816	0.187388	1.20733	0.0406619	168.602	90.4826	0.124966	1.04127	30.7219	10.1848	88.08	1266.42
3.80408	0.175709	0.0861284	0.218153	1.11521	0.0382495	140.183	86.3598	0.101285	0.926799	28.5846	8.53996	114.766	760.365
5	0.148251	0.0950756	0.219106	1.53402	0.025394	133.529	91.8069	0.126622	0.737919	29.6596	8.60602	111.756	713.653
3.93451	0.116307	0.116264	0.157546	1.59452	0.0258067	158.92	84.3966	0.127277	1.06328	31.6288	7.46995	149.387	887.611
3.96872	0.10592	0.0819158	0.133047	1.92374	0.0281113	149.651	85.5308	0.0949265	1.46955	35.5655	7.17282	156.63	753.852
3.17868	0.0979738	0.0858461	0.123144	1.89511	0.0216677	209.153	133.18	0.0981987	1.41377	36.8618	8.81462	143.779	710.879
3.30365	0.0913667	0.0883508	0.157517	2.14738	0.0126543	235.23	269.685	0.131298	1.61743	34.607	8.67503	120.347	740.267
2.93899	0.0718266	0.1077	0.151465	2.34924	0.0130386	223.587	355.433	0.147678	1.56956	30.5626	8.28859	137.771	724.683
3.00851	0.0579197	0.131595	0.110321	2.96153	0.0138025	207.006	319.923	0.177446	2.30438	29.4893	8.18512	159.811	745.201
2.15749	0.0633758	0.14879	0.140918	2.51222	0.0129715	340.212	345.999	0.150643	2.63385	29.2783	8.31404	146.723	809.896
1.51284	0.0596683	0.17485	0.119857	3.03011	0.00831298	438.918	331.28	0.120287	2.10598	29.4223	9.2896	150.589	1089.34
1.04368	0.0794722	0.204933	0.112825	2.71666	0.00684967	535.715	476.916	0.10101	1.6758	24.8398	13.7659	123.676	1065.49
1.20656	0.0654804	0.17915	0.0934637	2.73745	0.00614252	370.585	659.296	0.123662	1.54157	23.1819	16.0114	114.215	1155.92
1.13783	0.0722061	0.221463	0.0876873	3.3089	0.00823342	362.1	871.097	0.115614	1.89108	20.5556	17.0246	98.1088	1194.52
1.43304	0.06419	0.233263	0.0685656	3.18723	0.0118798	327.166	593.795	0.106825	2.23365	23.4399	14.0426	135.93	1426.15
1.97274	0.0526999	0.21546	0.0646595	4.16435	0.012737	276.51	517.278	0.118461	1.64837	24.7267	13.9312	130.887	1448.13
2.07792	0.0505824	0.187579	0.0692317	4.70166	0.0142649	281.063	493.955	0.117423	1.86587	26.3366	14.5545	124.624	1312.68
1.9988	0.0485932	0.206841	0.0798828	4.83264	0.0140133	342.219	622.75	0.110572	1.97598	30.069	13.3738	172.482	1440.77
2.14631	0.0457124	0.189216	0.0612018	5.98926	0.00991171	292.854	649.191	0.130084	2.26705	30.1168	16.2406	180.767	1472.28
2.1369	0.0411176	0.180528	0.0717847	6.56544	0.00912391	198.537	793.845	0.131501	2.39064	25.472	14.2268	155.467	1508.69
1.79283	0.0338873	0.129787	0.0719257	8.44417	0.00804192	220.46	1228.83	0.186158	2.65185	28.7514	14.4997	206.939	1319.71
1.71307	0.0303622	0.131451	0.0818863	7.91891	0.00588184	261.121	1440.51	0.286098	2.09482	26.3825	17.4265	169.49	1509.64
2.1297	0.0409905	0.0807565	0.0981132	7.01479	0.005	241.608	1438.89	0.35225	2.41015	30.619	16.0326	153.135	1816.24
1.78347	0.0342327	0.0693573	0.090023	7.56821	0.00659594	200.316	1307.67	0.242371	1.72681	31.0057	14.7387	159.841	1699.25
1.32763	0.0341646	0.0808004	0.109106	7.89008	0.00801894	203.029	1082.62	0.225565	1.8753	25.7871	12.6491	128.228	1537.52
1.41182	0.0440136	0.0660428	0.169432	8.14193	0.0074016	184.649	1696.78	0.177766	3.68485	29.8528	15.8441	136.18	3147.57
0.992283	0.0460551	0.0606325	0.181448	7.38932	0.00683854	135.889	1250.09	0.187817	5.55109	25.8388	17.4364	182.611	5000
1.07211	0.0754706	0.0503048	0.134927	10.9112	0.00906374	154.999	1389.13	0.207734	5.50862	30.4681	18.004	163.523	4856.8
1.09139	0.0838244	0.0661618	0.114177	6.12847	0.00863743	128.003	914.597	0.181617	3.49207	25.3468	17.4698	184.012	2983.67
1.06956	0.0636176	0.0675923	0.0973735	3.9569	0.0079847	119.904	1212.61	0.140008	3.8907	23.6736	18.8098	184.463	2527.52
1.32841	0.0520602	0.0856426	0.125898	3.08387	0.0101215	146.87	1289.78	0.137047	4.77827	25.1338	16.0837	162.241	2665.7
1.23792	0.0680533	0.0844029	0.138105	4.01665	0.00897711	151.81	1112.46	0.158079	4.19932	24.1934	13.9985	191.084	2722.12
1.23192	0.0603937	0.087138	0.110873	3.22357	0.00739615	145.19	1163.11	0.140768	3.98613	24.6065	14.7564	195.818	2223.87
1.3031	0.0726377	0.0839286	0.173246	3.28412	0.00720902	110.382	1245.5	0.145789	5.11327	23.5159	12.81	200.845	2688.53
1.34392	0.0801622	0.125668	0.16123	3.96252	0.00716959	113.084	1711.63	0.211359	6.69771	20.7544	14.7397	239.933	2910.71
1.61368	0.222041	0.128779	0.172854	4.10826	0.005	169.682	1307.35	0.226959	7.0903	28.3865	20.1277	327.835	3480.58
1.14665	0.336634	0.149873	0.182273	4.27049	0.00599528	164.412	1285.84	0.281438	5.7125	22.2577	19.2409	307.467	2691.42
0.881407	0.338591	0.131667	0.209389	3.74462	0.00650778	184.182	1230.64	0.17029	6.48813	23.5726	19.6851	292.709	2837.21
0.681721	0.342602	0.160059	0.216509	5.50506	0.00850491	201.231	1027.76	0.15301	5.77464	22.3531	17.6077	340.77	2322.26
0.538002	0.256238	0.181962	0.162566	5.80755	0.0148592	187.485	1634.78	0.164502	8.95914	17.2655	20.3109	256.452	3131.83
0.505135	0.408885	0.164218	0.146627	6.50285	0.00984925	167.407	1807.34	0.147683	7.83144	15.4611	27.9966	176.669	2804.51
0.564866	0.268873	0.0953867	0.164239	8.17206	0.00861693	115.931	2091.75	0.118509	6.38089	17.7337	22.819	163.122	2680.59
0.529283	0.333215	0.14651	0.139677	12.4209	0.00565891	100.189	2157.88	0.0921256	6.09204	14.7031	31.1969	167.218	2955.19
0.481238	0.304474	0.111142	0.133566	9.66642	0.005	123.222	1831.18	0.0814948	7.42352	18.9047	27.6857	236.501	4651.17
0.501696	0.331709	0.148044	0.148496	7.27745	0.00507645	146.76	2178.7	0.0914557	8.3941	19.3906	27.2884	309.866	5000
0.631259	0.297869	0.114426	0.155512	9.30881	0.005	158.286	1802.26	0.0967948	6.78494	22.0857	26.2326	321.463	5000
0.634176	0.335739	0.116797	0.217524	8.92834	0.00998621	108.473	2211.31	0.0756159	8.73496	20.0071	27.0665	322.064	4313.46
0.540201	0.23177	0.125775	0.118469	9.58877	0.00657982	103.018	4715.62	0.0821486	8.38844	17.9563	35.4028	302.761	1570.18
0.379678	0.304406	0.14952	0.120683	13.9867	0.00632306	94.3256	3972.05	0.07465	8.08853	15.7019	24.5166	315.668	1298.4
0.321311	0.329933	0.151563	0.0936464	15.3171	0.00860047	84.9727	4091.33	0.0873383	8.53596	15.3541	28.2333	396.254	1155.27
0.39304	0.296013	0.119016	0.0804114	17.2169	0.00591728	79.8362	3652.82	0.107369	7.96169	17.5908	29.6794	392.728	1029.12
0.582693	0.313318	0.122008	0.065646	17.5057	0.00512216	74.2522	2420.67	0.115004	6.05048	18.5244	29.2293	377.689	968.425
0.603658	0.264699	0.0966489	0.0510462	14.7234	0.00584629	75.8868	3341.42	0.0765744	6.0522	21.8581	36.9201	407.435	1187.48
0.481687	0.294401	0.110318	0.0593345	13.4615	0.00827494	76.0634	3170.1	0.0778957	7.05409	21.274	35.7087	542.158	1221.62
0.482936	0.44437	0.121543	0.0747136	9.69095	0.00579878	85.9465	2223.11	0.0699032	6.90492	20.3502	26.0442	585.361	797.807
0.489831	0.597398	0.133184	0.0794977	11.4304	0.00691914	123.053	1564.28	0.0765644	6.08933	22.2579	25.8285	544.33	746.39
0.464173	0.479388	0.153355	0.0819521	10.0959	0.00776843	101.091	1417.95	0.0601692	7.66536	21.9623	24.2329	683.005	859.06
0.40497	0.412484	0.130393	0.0834658	8.43366	0.0068162	62.131	1203.09	0.0503364	6.54606	15.9274	23.5516	485.231	767.199
0.280863	0.392253	0.138732	0.0683322	6.42722	0.00557557	60.7702	984.693	0.0335012	6.77405	13.7012	25.7558	386.928	1019.33
0.244682	0.591115	0.143272	0.0768052	5.55834	0.005	75.4318	663.756	0.0334223	7.8189	14.2382	20.8859	466.624	805.408
0.331473	0.401867	0.154243	0.0749262	7.13995	0.005	58.4143	724.05	0.0237246	8.59275	14.5763	15.8028	448.158	710.026
0.394499	0.373171	0.182483	0.0414452	8.91344	0.005	44.1481	675.19	0.0286274	8.94713	12.4393	21.7435	390.596	1076.42
0.513326	0.359087	0.179857	0.0451656	9.25417	0.005	51.2265	575.618	0.0348182	9.99063	13.2436	18.9352	301.145	911.776
0.603393	0.518105	0.21887	0.0612801	10.9922	0.00557317	50.751	586.626	0.0262607	8.37844	13.5072	17.6326	253.648	911.402
0.574846	0.609897	0.203475	0.0669646	9.20589	0.00614938	72.7591	473.114	0.0189626	6.80399	13.75	19.7876	195.012	929.771
0.602235	0.454072	0.199341	0.0468136	11.2352	0.00871354	68.6352	564.351	0.0205906	4.54661	14.4221	23.153	212.588	782.922
0.6814	0.553467	0.216108	0.0584254	6.65846	0.00756546	66.2387	606.869	0.0213063	2.92437	14.0839	27.7164	212.92	851.915
0.496521	0.641607	0.165938	0.066911	8.26888	0.00938878	59.5831	608.959	0.0315621	3.48815	13.4502	23.3235	242.814	742.888
0.443414	1.0065	0.13087	0.0755327	10.547	0.00742548	72.8075	745.01	0.0429841	3.03628	16.8003	32.2059	326.884	693.049
0.365936	1.05136	0.144742	0.0688767	12.0816	0.00685353	61.7143	635.724	0.0482511	2.823	14.5505	30.74	321.974	781.757
0.298306	1.11261	0.159979	0.0952033	9.83553	0.00541672	69.1661	506.437	0.0290732	2.6279	13.6937	23.8005	395.81	810.217
0.480351	1.14283	0.199535	0.0935651	8.05691	0.00604363	68.3237	521.931	0.021613	2.88196	14.2123	25.0405	332.787	825.377
0.460579	1.30027	0.199653	0.110219	10.0419	0.005	67.2621	468.099	0.0220944	2.96308	15.1639	21.9164	415.055	896.439
0.451207	1.6723	0.141015	0.112888	14.3155	0.00539226	54.4937	373.737	0.02446	2.62371	16.5771	30.1441	548.768	1079.34
0.428993	1.69593	0.160206	0.110088	14.868	0.005	62.4401	421.571	0.0377369	2.97869	16.6048	27.0709	484.176	905.612
0.388343	2.21641	0.14394	0.0875163	10.7098	0.00506587	68.3771	450.506	0.0281368	4.94166	16.5619	31.2071	510.837	1166.7
0.455375	2.75716	0.166211	0.0894623	12.2618	0.005	80.8645	430.701	0.0351116	5.22906	18.2221	29.9543	551.545	1337.77
0.469251	2.75864	0.126059	0.12512	11.2678	0.005	70.3706	503.768	0.0328584	4.94845	21.8015	30.2446	716.383	1484.87
0.402936	2.78608	0.117923	0.107122	10.1061	0.00516047	61.5038	851.878	0.0299545	4.57156	20.3005	37.0138	813.271	1251.49
0.381486	3.17365	0.130864	0.139462	12.6991	0.00526636	52.5987	1001.02	0.0227429	4.09394	18.0602	35.975	684.501	1022.88
0.389246	2.06731	0.148595	0.129707	12.4346	0.005	66.8609	1232.53	0.0194892	4.05444	19.6772	34.848	763.545	1114.8
0.317809	1.81638	0.174282	0.134206	15.0668	0.00517367	64.0447	1043.69	0.0188517	4.06363	17.7433	36.3079	786.567	1319.84
0.240351	1.63063	0.157587	0.138722	15.5156	0.005	78.7902	1050.01	0.0200775	4.16992	19.9721	29.3652	1108.54	1296.54
0.315776	1.90914	0.191361	0.11245	17.7628	0.00595903	84.4424	866.244	0.0162191	4.63323	19.0955	28.8349	987.348	974.851
0.418362	2.78828	0.184066	0.0899347	13.2099	0.00605652	92.9319	594.554	0.0125967	4.88418	23.1791	35.1809	964.71	1061.87
0.492145	3.11205	0.16385	0.0899277	17.971	0.005	71.8505	760.832	0.0176547	6.24698	22.3939	36.0722	952.147	1191.31
0.615834	2.59608	0.157508	0.130816	21.488	0.00655204	69.2908	702.807	0.0220336	6.19849	25.6556	45.001	1027.43	1982.94
0.523051	2.3289	0.147929	0.19091	19.8574	0.0137138	74.0101	515.197	0.0209887	14.0988	25.3029	29.7656	1305.76	1811.78
0.447595	2.5751	0.168338	0.274647	30.1302	0.0171134	85.9583	465.633	0.0302735	8.43207	25.9864	23.8922	1283.55	1719.55
0.557228	3.29458	0.22805	0.338526	38.261	0.0097743	92.3161	371.358	0.0272277	10.7921	24.931	22.2145	1254.65	1078.47
0.537643	1.65774	0.229661	0.624381	43.0427	0.00797118	82.3162	75.5867	0.0306266	4.40569	25.4117	11.2364	1272.79	1230.76
0.713051	2.43236	0.185785	0.436317	40.3325	0.0182077	76.9483	63.668	0.0319933	2.56398	26.372	14.1483	1094.03	1351.1
0.545101	2.07418	0.225992	0.549325	34.2886	0.0193821	78.8182	72.1949	0.02796	2.75282	22.5568	12.6279	1112.24	1421
0.394304	2.5056	0.145725	0.449574	24.7216	0.0188417	110.428	72.0374	0.0279747	2.78455	28.203	13.273	1390.82	1799.9
0.486709	2.7921	0.152423	0.258818	31.2299	0.0173705	95.3526	98.4363	0.0290128	2.27322	27.7212	21.4666	1153.55	2442.03
0.450282	3.15734	0.111387	0.254958	35.6661	0.0128557	74.3424	168.994	0.0255345	2.15768	26.4437	27.4719	850.739	1812.11
0.464111	3.10155	0.122162	0.21165	42.939	0.00967349	63.8238	188.283	0.0267472	2.08666	24.7767	27.7477	1026.33	1786.4
0.431075	3.57658	0.135038	0.244744	44.7815	0.00657909	65.0204	84.6241	0.020094	3.78923	22.6845	19.1554	812.083	2100.12
0.598576	2.44988	0.240594	0.239065	39.407	0.005	61.5247	75.3113	0.0280067	3.1854	20.4326	15.9258	873.767	3203.51
0.520852	2.54231	0.174408	0.215737	39.9265	0.00788552	85.7842	67.9915	0.0234054	5.83203	25.1367	15.9788	891.276	3703.74
0.615827	2.8561	0.189997	0.167168	29.8618	0.0118738	58.0891	68.5767	0.0339715	5.92073	22.8782	19.2482	1025.81	4209.48
0.655643	3.58379	0.229054	0.103461	28.2526	0.0117598	48.4888	52.1336	0.0356445	6.83197	18.5319	21.8331	877.362	3508.56
0.615928	2.77486	0.297101	0.0731565	26.6896	0.012507	66.5317	65.7373	0.0275533	4.30273	19.5895	25.5238	865.019	2942.47
0.767803	2.82327	0.36346	0.0560202	25.7473	0.00882153	54.8399	68.3701	0.0172251	4.46784	18.774	29.5955	778.801	1922.58
0.602423	3.15984	0.284123	0.0411368	28.7769	0.00908476	59.5976	80.8549	0.0134943	3.76531	18.3685	32.6962	769.488	1551.26
0.71561	2.67197	0.28356	0.0417914	24.7462	0.00959833	53.0234	65.231	0.0106295	2.91408	17.9843	35.2767	703.279	1991.4
0.700635	2.03065	0.304056	0.0419989	23.0463	0.00752919	42.7515	72.2011	0.00938825	2.89393	16.6698	33.1657	688.74	1973.67
[truncated: 54,547 more rows]
