# Supplementary material for: Dynamics of morphogen source formation in a growing tissue
Source: PLoS Comput Biol. 2024 Oct 14;20(10):e1012508. doi: 10.1371/journal.pcbi.1012508 (PMC11501038; doi:10.1371/journal.pcbi.1012508)
Supplement: S3 Source data — The zipped folder contains.xlsx files for individual figures with separate tabs corresponding to individual figure panels. (ZIP) [file pcbi.1012508.s013.zip › FigS4_source_data.xlsx]

## Sheet: Fig. S4A
Fig. S4A. FP formation time for insensitive solutions for model parameters perturbed in the computational screen, n = 100 per parameter.
Insenstitve
\kappa_F	T_FP (h)	\kappa_N	T_FP (h)	\kappa_F->S	T_FP (h)	c_S->F	T_FP (h)	c_S->N	T_FP (h)	K_N->F	T_FP (h)	K_F->N	T_FP (h)
8.335e-05	6.33333	0.663878	6.33333	0.0100763	6.33333	44.0317	6.33333	8.68674	6.33333	0.103271	6.33333	632.441	6.33333
0.00015907	5.66667	3.64262	5.66667	0.0305543	5.66667	17.3828	5.66667	6.18092	5.66667	0.133121	5.66667	3956.92	5.66667
1.534e-05	4.5	0.285	4.5	0.005	4.5	2968.81	4.5	154.807	4.5	0.387261	4.5	5000	4.5
0.00022428	6.66667	1.05934	6.66667	0.0153797	6.66667	11.935	6.66667	0.100267	6.66667	0.229071	6.66667	1999.47	6.66667
0.00022759	8.16667	1.42735	8.16667	0.00601817	8.16667	10.0591	8.16667	5.08947	8.16667	0.0786233	8.16667	595.91	8.16667
0.00019606	6.33333	0.38953	6.33333	0.005	6.33333	31.4945	6.33333	40.7092	6.33333	0.0808593	6.33333	328.008	6.33333
0.00012908	8.16667	1.85458	8.16667	0.00596935	8.16667	19.9069	8.16667	2.99165	8.16667	0.189642	8.16667	5000	8.16667
2.274e-05	5	1.80719	5	0.00583799	5	1362.69	5	0.330082	5	0.473915	5	4085.22	5
0.0003172	4.5	0.511867	4.5	0.00684302	4.5	1341.69	4.5	1.04718	4.5	1.49703	4.5	2044.61	4.5
0.0514171	5.5	0.163737	5.5	0.00591115	5.5	203.898	5.5	16.8863	5.5	4.7487	5.5	2937.54	5.5
1.18897	5.16667	0.34849	5.16667	0.00614579	5.16667	12.7451	5.16667	9.03929	5.16667	5.17146	5.16667	2405.88	5.16667
0.344652	5.83333	0.0483888	5.83333	0.005	5.83333	2116.56	5.83333	36.2861	5.83333	19.8432	5.83333	1496.84	5.83333
0.00146268	5.83333	0.21738	5.83333	0.005	5.83333	29.5757	5.83333	13.4643	5.83333	0.706847	5.83333	2701.84	5.83333
0.00178027	6.33333	0.418996	6.33333	0.0265516	6.33333	3.86186	6.33333	0.140945	6.33333	0.703174	6.33333	3334.8	6.33333
4.427e-05	7.5	0.636148	7.5	0.0167395	7.5	53.5121	7.5	8.82274	7.5	0.207594	7.5	5000	7.5
3.262e-05	4.83333	0.852666	4.83333	0.00949239	4.83333	637.625	4.83333	3.19811	4.83333	0.36815	4.83333	2500.88	4.83333
0.00098953	4.66667	0.584885	4.66667	0.005	4.66667	1354.58	4.66667	1.09798	4.66667	2.51633	4.66667	3669.57	4.66667
0.00099179	4.5	0.489032	4.5	0.00714	4.5	1501.79	4.5	2.07863	4.5	2.63101	4.5	3928.28	4.5
0.0113319	7.66667	0.408201	7.66667	0.012892	7.66667	1.37698	7.66667	0.175759	7.66667	1.35759	7.66667	4982.84	7.66667
0.755457	5.5	0.367944	5.5	0.00873313	5.5	6.15615	5.5	0.567505	5.5	6.10863	5.5	3327.83	5.5
0.00304799	5.33333	0.460976	5.33333	0.00941366	5.33333	21.3734	5.33333	0.802126	5.33333	1.16542	5.33333	3976.89	5.33333
0.00105718	4.83333	0.18941	4.83333	0.0065064	4.83333	1766.06	4.83333	6.90583	4.83333	2.57713	4.83333	1717.36	4.83333
0.0242614	5.33333	0.499001	5.33333	0.0119364	5.33333	5.0249	5.33333	0.927542	5.33333	1.53074	5.33333	3227.19	5.33333
0.0954014	5.66667	0.54304	5.66667	0.00530547	5.66667	3.29708	5.66667	0.100583	5.66667	2.20915	5.66667	2381.68	5.66667
0.0748054	4.33333	0.832742	4.33333	0.005	4.33333	714.357	4.33333	0.370189	4.33333	8.32769	4.33333	3979.19	4.33333
0.0325326	4.83333	0.344518	4.83333	0.0073187	4.83333	1393.14	4.83333	5.04166	4.83333	8.56331	4.83333	4346.9	4.83333
0.00973612	5.16667	0.43256	5.16667	0.00577835	5.16667	43.8656	5.16667	5.19812	5.16667	1.50813	5.16667	3029.86	5.16667
0.0188304	5.83333	0.0916903	5.83333	0.010192	5.83333	236.057	5.83333	27.4096	5.83333	4.28727	5.83333	3950.69	5.83333
0.00070535	4.83333	0.0441821	4.83333	0.00636942	4.83333	819.901	4.83333	129.013	4.83333	1.38682	4.83333	2065.66	4.83333
0.00027054	6	0.176434	6	0.00669254	6	524.473	6	47.1858	6	0.767182	6	2675.11	6
0.0001572	7.16667	0.537701	7.16667	0.006922	7.16667	23.193	7.16667	0.352624	7.16667	0.279009	7.16667	1493.05	7.16667
0.00696445	5.16667	0.91614	5.16667	0.00951088	5.16667	13.1135	5.16667	6.50978	5.16667	0.674251	5.16667	2372.01	5.16667
0.00766843	5	0.268996	5	0.0124983	5	153.932	5	5.51049	5	2.73588	5	4115.55	5
0.00157947	6.66667	0.322069	6.66667	0.005	6.66667	19.1066	6.66667	2.2182	6.66667	0.957489	6.66667	4434.57	6.66667
0.00125425	6.5	0.458778	6.5	0.005	6.5	21.5292	6.5	1.79973	6.5	0.842752	6.5	5000	6.5
0.00083066	4.83333	0.580725	4.83333	0.00776632	4.83333	46.2895	4.83333	2.46606	4.83333	0.49142	4.83333	1389.79	4.83333
0.00142497	5.33333	0.515049	5.33333	0.0125114	5.33333	15.7325	5.33333	9.65046	5.33333	0.381273	5.33333	1581.34	5.33333
0.00108095	4.66667	0.714084	4.66667	0.0153309	4.66667	26.4235	4.66667	6.08995	4.66667	0.427064	4.66667	2186.12	4.66667
0.0006313	5.83333	0.149595	5.83333	0.00933431	5.83333	86.5545	5.83333	51.0059	5.83333	0.530197	5.83333	2002.42	5.83333
0.0308042	4.66667	0.919869	4.66667	0.0102273	4.66667	6.75689	4.66667	0.896628	4.66667	1.32314	4.66667	2767.17	4.66667
0.00844647	6	0.203546	6	0.00532347	6	31.1854	6	0.575162	6	3.04674	6	5000	6
2.361e-05	5.33333	0.294561	5.33333	0.034343	5.33333	136.87	5.33333	113.298	5.33333	0.151812	5.33333	4551.51	5.33333
9.841e-05	7.83333	0.259202	7.83333	0.00755217	7.83333	37.7476	7.83333	39.5906	7.83333	0.24865	7.83333	5000	7.83333
0.00432464	6.66667	0.354018	6.66667	0.0187551	6.66667	3.50532	6.66667	0.10919	6.66667	1.16607	6.66667	4788.99	6.66667
7.703e-05	7	1.7628	7	0.00782542	7	44.6793	7	0.796013	7	0.182436	7	2619.31	7
0.00046425	5.66667	1.25058	5.66667	0.00783643	5.66667	17.4965	5.66667	1.81196	5.66667	0.238047	5.66667	1587.22	5.66667
5.984e-05	6.33333	2.54687	6.33333	0.0125433	6.33333	42.2579	6.33333	12.4318	6.33333	0.0810804	6.33333	1890.71	6.33333
0.00012071	6.33333	0.917901	6.33333	0.0127997	6.33333	28.8578	6.33333	54.1528	6.33333	0.0646455	6.33333	771.386	6.33333
0.00013402	6.83333	1.08881	6.83333	0.00720727	6.83333	26.0529	6.83333	0.218708	6.83333	0.200972	6.83333	1525.04	6.83333
0.0008477	4.66667	0.378845	4.66667	0.00941557	4.66667	5000	4.66667	4.1149	4.66667	3.62419	4.66667	3625.42	4.66667
0.00073082	4.5	0.325327	4.5	0.0055074	4.5	3229.43	4.5	6.41115	4.5	3.1298	4.5	4790.56	4.5
0.0003594	5.5	0.38273	5.5	0.0103619	5.5	67.8816	5.5	0.340264	5.5	0.780311	5.5	2480.24	5.5
0.00138743	6.33333	1.16695	6.33333	0.030768	6.33333	2.06361	6.33333	0.131023	6.33333	0.356375	6.33333	2636.1	6.33333
0.0363435	4.66667	1.8949	4.66667	0.00851258	4.66667	6.12479	4.66667	0.128051	4.66667	1.43117	4.66667	5000	4.66667
3.357e-05	9	2.33885	9	0.005	9	63.3548	9	1.06869	9	0.144841	9	3608.67	9
1.27e-05	6.16667	0.291137	6.16667	0.005	6.16667	1009.89	6.16667	14.6926	6.16667	0.443006	6.16667	5000	6.16667
0.00013444	6.16667	0.368045	6.16667	0.0114698	6.16667	49.0364	6.16667	2.00975	6.16667	0.394375	6.16667	2345.95	6.16667
0.00043175	6.5	0.77492	6.5	0.00699405	6.5	25.7379	6.5	7.22643	6.5	0.30048	6.5	2549.54	6.5
0.00033207	7.16667	0.433638	7.16667	0.005	7.16667	21.3684	7.16667	15.2381	7.16667	0.254673	7.16667	2153.02	7.16667
8.269e-05	6.33333	0.637572	6.33333	0.00734956	6.33333	74.2542	6.33333	9.55677	6.33333	0.270453	6.33333	4331.7	6.33333
0.00138293	8.16667	0.993059	8.16667	0.00582454	8.16667	1.57511	8.16667	0.102455	8.16667	0.42924	8.16667	4016.87	8.16667
0.00111	8.83333	0.833424	8.83333	0.00559092	8.83333	2.12436	8.83333	0.148837	8.83333	0.425944	8.83333	3809.28	8.83333
0.00350913	4.83333	0.484518	4.83333	0.00814832	4.83333	16.4581	4.83333	1.06011	4.83333	0.590622	4.83333	711.517	4.83333
0.00650211	6	0.96438	6	0.00594749	6	2.28945	6	0.0309394	6	0.529253	6	1262.24	6
0.0118113	5.5	0.244636	5.5	0.005	5.5	87.5672	5.5	6.40998	5.5	2.84315	5.5	5000	5.5
0.00485635	5.16667	0.131967	5.16667	0.0118207	5.16667	142.236	5.16667	7.49227	5.16667	2.45564	5.16667	2579.73	5.16667
0.0414152	4.5	0.125334	4.5	0.00988725	4.5	480.441	4.5	31.7916	4.5	6.45375	4.5	5000	4.5
0.0038176	6.83333	0.0376834	6.83333	0.00813795	6.83333	759.965	6.83333	62.832	6.83333	4.30787	6.83333	5000	6.83333
0.00059708	5.66667	0.24774	5.66667	0.00540602	5.66667	106.667	5.66667	6.56425	5.66667	1.06648	5.66667	5000	5.66667
0.0004325	5.5	0.122133	5.5	0.0115841	5.5	455.113	5.5	15.9117	5.5	1.66165	5.5	5000	5.5
0.00230696	5.33333	0.31692	5.33333	0.0118914	5.33333	37.8089	5.33333	2.60012	5.33333	1.18873	5.33333	3423.99	5.33333
0.0274898	5.33333	4.08587	5.33333	0.0175955	5.33333	1.2027	5.33333	0.0129539	5.33333	0.909613	5.33333	5000	5.33333
0.00532433	5.33333	0.745328	5.33333	0.005	5.33333	12.4288	5.33333	0.200668	5.33333	1.00627	5.33333	3287.95	5.33333
0.0583477	8.33333	0.334684	8.33333	0.00949981	8.33333	0.700325	8.33333	0.0669032	8.33333	2.48774	8.33333	5000	8.33333
0.0403582	8.83333	0.231459	8.83333	0.0103727	8.83333	0.600932	8.83333	0.0901684	8.83333	2.51383	8.83333	5000	8.83333
0.00362858	6.33333	3.99323	6.33333	0.0195345	6.33333	0.883788	6.33333	0.240807	6.33333	0.239686	6.33333	1208.48	6.33333
0.00167176	6	1.19026	6	0.019967	6	3.52604	6	0.0707875	6	0.515342	6	4871.3	6
2.497e-05	6.16667	0.0611804	6.16667	0.0171814	6.16667	3867.3	6.16667	35.7331	6.16667	1.12358	6.16667	3048.24	6.16667
2.607e-05	8	0.0572534	8	0.0122806	8	2878.53	8	66.6427	8	0.872119	8	3085.11	8
2.974e-05	4.83333	0.944727	4.83333	0.0123679	4.83333	224.851	4.83333	58.3797	4.83333	0.134796	4.83333	3038.35	4.83333
8.653e-05	4.83333	0.174779	4.83333	0.0162762	4.83333	381.057	4.83333	34.0009	4.83333	0.586343	4.83333	4307.97	4.83333
5.696e-05	7.16667	0.0805299	7.16667	0.0114708	7.16667	128.745	7.16667	39.4141	7.16667	0.438652	7.16667	4129.69	7.16667
2.772e-05	6.5	0.167024	6.5	0.00875945	6.5	535.76	6.5	9.28476	6.5	0.662376	6.5	4623.78	6.5
0.00013956	5.5	0.313045	5.5	0.00918423	5.5	87.0074	5.5	23.538	5.5	0.310428	5.5	2679.37	5.5
0.00129101	6.83333	4.88988	6.83333	0.0127028	6.83333	2.7089	6.83333	1.42228	6.83333	0.268167	6.83333	4870.08	6.83333
3.737e-05	5.16667	0.211652	5.16667	0.00655419	5.16667	4870.41	5.16667	18.9301	5.16667	1.03716	5.16667	3078.45	5.16667
2.643e-05	5.5	0.112275	5.5	0.00593874	5.5	2687.65	5.5	24.4856	5.5	0.921558	5.5	3404.41	5.5
0.00055312	5	0.97607	5	0.0106822	5	59.4207	5	11.0281	5	0.424429	5	4086.63	5
1.52276	6.83333	0.3215	6.83333	0.0433986	6.83333	0.824144	6.83333	0.370312	6.83333	4.69578	6.83333	1307.76	6.83333
0.875881	7.33333	0.28632	7.33333	0.00638458	7.33333	0.688732	7.33333	0.195344	7.33333	4.04312	7.33333	1235.86	7.33333
0.618575	5.5	0.640747	5.5	0.005	5.5	9.72597	5.5	0.163999	5.5	6.04417	5.5	5000	5.5
0.527365	5.66667	0.526352	5.66667	0.005	5.66667	2.44778	5.66667	0.183725	5.66667	4.36691	5.66667	3634.91	5.66667
2.043e-05	5.83333	0.521044	5.83333	0.0110961	5.83333	451.213	5.83333	0.209912	5.83333	0.524	5.83333	3407.92	5.83333
0.00024594	4.83333	0.327006	4.83333	0.0123562	4.83333	72.0408	4.83333	6.05178	4.83333	0.269629	4.83333	525.723	4.83333
0.0003926	4.5	0.276305	4.5	0.00581786	4.5	723.254	4.5	17.1746	4.5	1.22985	4.5	4151.79	4.5
1.626e-05	7.5	0.332028	7.5	0.00617578	7.5	401.256	7.5	0.283742	7.5	0.629436	7.5	4368.39	7.5
0.102319	7.5	0.347886	7.5	0.0115114	7.5	0.937742	7.5	0.1316	7.5	2.757	7.5	3903.8	7.5
0.0245653	6.5	1.00795	6.5	0.00769701	6.5	1.47665	6.5	0.397963	6.5	0.983738	6.5	2445.27	6.5
0.00013518	5.5	0.343824	5.5	0.00575734	5.5	157.402	5.5	23.1272	5.5	0.320749	5.5	1894	5.5
0.00042727	5.33333	0.0728017	5.33333	0.00731634	5.33333	611.069	5.33333	52.3188	5.33333	1.25473	5.33333	2591.52	5.33333

## Sheet: Fig. S4B
Fig. S4B. Average FP formation time T_FP (defined as the time at which FP reaches its final relative size) as a function of the degradation rate of F (γ_F).
Mean and SEM					Individual points
γ_F (h^-1)	mean	SEM	n		γ_F = 0.36 h^-1	γ_F = 0.72 h^-1	γ_F = 1.44 h^-1
0.36	10.0333	0.5269	10		6.8333	10.5	8.8333
0.72	10.2833	0.7726	10		9.8333	7.5	6.1667
1.44	6.95	0.8664	10		12.3333	11.3333	6.6667
					10	10.3333	10.1667
					9	9.8333	7.3333
					11.3333	8	7
					9.5	14.8333	9.3333
					10.8333	10.8333	7.6667
					8.6667	6.8333	6.1667
					12	12.8333	0.1667

## Sheet: Fig. S4C
Fig. S4C. Relative FP size as a function of time for different γ_F, each curve is the mean of n = 10 solutions.
	γ_F = 0.36 h^-1	γ_F = 0.72 h^-1	γ_F = 1.44 h^-1
Time (h)	l_FP/L_end (%)	l_FP/L_end (%)	l_FP/L_end (%)
0.1667	0	0	0
0.3333	0	0	0
0.5	0	0	0
0.6667	0	0	0
0.8333	0	0	0
1	0	0	0
1.1667	0	0	0
1.3333	0	0	0
1.5	0	0	0
1.6667	0	0	0
1.8333	0	0	0
2	0	0	0
2.1667	0	0	0
2.3333	0	0	0
2.5	0	0	0
2.6667	0	0	0
2.8333	0	0	0
3	0	0	0
3.1667	1.1	0.2	0
3.3333	2.1	1.6	0.2
3.5	2.9	2.4	1.4
3.6667	3.7	3.1	2.4
3.8333	4.2	3.9	3
4	5.2	4.5	3.8
4.1667	6.1	5.4	4.3
4.3333	7.2	6.1	5.1
4.5	7.9	7	5.8
4.6667	9	7.8	6.4
4.8333	9.8	8.6	6.8
5	10.7	9.2	7.7
5.1667	11.6	9.8	8.1
5.3333	12.4	10.8	8.6
5.5	13.6	11.2	9
5.6667	14.3	11.8	9.3
5.8333	15.2	12.4	9.5
6	15.9	12.6	9.9
6.1667	16.8	13.3	10.7
6.3333	17.8	13.7	11
6.5	19.1	14.2	11.3
6.6667	21	14.5	11.5
6.8333	25.8	15	11.6
7	26.3	15.4	11.9
7.1667	26.8	15.7	12
7.3333	27	15.9	12.2
7.5	27.3	16.1	12.3
7.6667	27.5	16.3	12.8
7.8333	27.7	16.6	13.1
8	28.2	16.9	13.3
8.1667	28.4	17.2	13.6
8.3333	28.6	17.5	13.7
8.5	28.7	17.8	13.8
8.6667	28.9	17.9	13.9
8.8333	29.1	18.1	14.1
9	29.3	18.2	14.2
9.1667	29.4	18.3	14.2
9.3333	29.5	18.5	14.4
9.5	29.7	18.6	14.4
9.6667	29.7	18.7	14.5
9.8333	29.9	18.8	14.5
10	30	18.9	14.5
10.1667	30.1	19	14.6
10.3333	30.1	19.1	14.6
10.5	30.2	19.3	14.6
10.6667	30.2	19.3	14.6
10.8333	30.4	19.5	14.6
11	30.4	19.5	14.6
11.1667	30.4	19.6	14.6
11.3333	30.5	19.7	14.6
11.5	30.5	19.7	14.6
11.6667	30.5	19.8	14.6
11.8333	30.5	19.8	14.6
12	30.6	19.8	14.6
12.1667	30.6	19.8	14.6
12.3333	30.7	19.8	14.6
12.5	30.7	19.8	14.6
12.6667	30.7	19.8	14.6
12.8333	30.7	19.9	14.6
13	30.7	19.9	14.6
13.1667	30.7	19.9	14.6
13.3333	30.7	19.9	14.6
13.5	30.7	19.9	14.6
13.6667	30.7	19.9	14.6
13.8333	30.7	19.9	14.6
14	30.7	19.9	14.6
14.1667	30.7	19.9	14.6
14.3333	30.7	19.9	14.6
14.5	30.7	19.9	14.6
14.6667	30.7	19.9	14.6
14.8333	30.7	20	14.6
15	30.7	20	14.6
15.1667	30.7	20	14.6
15.3333	30.7	20	14.6
15.5	30.7	20	14.6
15.6667	30.7	20	14.6
15.8333	30.7	20	14.6
16	30.7	20	14.6
16.1667	30.7	20	14.6
16.3333	30.7	20	14.6
16.5	30.7	20	14.6
16.6667	30.7	20	14.6
16.8333	30.7	20	14.6
17	30.7	20	14.6
17.1667	30.7	20	14.6
17.3333	30.7	20	14.6
17.5	30.7	20	14.6
17.6667	30.7	20	14.6
17.8333	30.7	20	14.6
18	30.7	20	14.6
18.1667	30.7	20	14.6
18.3333	30.7	20	14.6
18.5	30.7	20	14.6
18.6667	30.7	20	14.6
18.8333	30.7	20	14.6
19	30.7	20	14.6
19.1667	30.7	20	14.6
19.3333	30.7	20	14.6
19.5	30.7	20	14.6
19.6667	30.7	20	14.6
19.8333	30.7	20	14.6
20	30.7	20	14.6
20.1667	30.7	20	14.6
20.3333	30.7	20	14.6
20.5	30.7	20	14.6
20.6667	30.7	20	14.6
20.8333	30.7	20	14.6
21	30.7	20	14.6
21.1667	30.7	20	14.6
21.3333	30.7	20	14.6
21.5	30.7	20	14.6
21.6667	30.7	20	14.6
21.8333	30.7	20	14.6
22	30.7	20	14.6
22.1667	30.7	20	14.6
22.3333	30.7	20	14.6
22.5	30.7	20	14.6
22.6667	30.7	20	14.6
22.8333	30.7	20	14.6
23	30.7	20	14.6
23.1667	30.7	20	14.6
23.3333	30.7	20	14.6
23.5	30.7	20	14.6
23.6667	30.7	20	14.6
23.8333	30.7	20	14.6
24	30.7	20	14.6
24.1667	30.7	20	14.6
24.3333	30.7	20	14.6
24.5	30.7	20	14.6
24.6667	30.7	20	14.6
24.8333	30.7	20	14.6
25	30.7	20	14.6
25.1667	30.7	20	14.6
25.3333	30.7	20	14.6
25.5	30.7	20	14.6
25.6667	30.7	20	14.6
25.8333	30.7	20	14.6
26	30.7	20	14.6
26.1667	30.7	20	14.6
26.3333	30.7	20	14.6
26.5	30.7	20	14.6
26.6667	30.7	20	14.6
26.8333	30.7	20	14.6
27	30.7	20	14.6
27.1667	30.7	20	14.6
27.3333	30.7	20	14.6
27.5	30.7	20	14.6
27.6667	30.7	20	14.6
27.8333	30.7	20	14.6
28	30.7	20	14.6
28.1667	30.7	20	14.6
28.3333	30.7	20	14.6
28.5	30.7	20	14.6
28.6667	30.7	20	14.6
28.8333	30.7	20	14.6
29	30.7	20	14.6
29.1667	30.7	20	14.6
29.3333	30.7	20	14.6
29.5	30.7	20	14.6
29.6667	30.7	20	14.6
29.8333	30.7	20	14.6
30	30.7	20	14.6
30.1667	30.7	20	14.6
30.3333	30.7	20	14.6
30.5	30.7	20	14.6
30.6667	30.7	20	14.6
30.8333	30.7	20	14.6
31	30.7	20	14.6
31.1667	30.7	20	14.6
31.3333	30.7	20	14.6
31.5	30.7	20	14.6
31.6667	30.7	20	14.6
31.8333	30.7	20	14.6
32	30.7	20	14.6
32.1667	30.7	20	14.6
32.3333	30.7	20	14.6
32.5	30.7	20	14.6
32.6667	30.7	20	14.6
32.8333	30.7	20	14.6
33	30.7	20	14.6
33.1667	30.7	20	14.6
33.3333	30.7	20	14.6
33.5	30.7	20	14.6
33.6667	30.7	20	14.6
33.8333	30.7	20	14.6
34	30.7	20	14.6
34.1667	30.7	20	14.6
34.3333	30.7	20	14.6
34.5	30.7	20	14.6
34.6667	30.7	20	14.6
34.8333	30.7	20	14.6
35	30.7	20	14.6
35.1667	30.7	20	14.6
35.3333	30.7	20	14.6
35.5	30.7	20	14.6
35.6667	30.7	20	14.6
35.8333	30.7	20	14.6
36	30.7	20	14.6
36.1667	30.7	20	14.6
36.3333	30.7	20	14.6
36.5	30.7	20	14.6
36.6667	30.7	20	14.6
36.8333	30.7	20	14.6
37	30.7	20	14.6
37.1667	30.7	20	14.6
37.3333	30.7	20	14.6
37.5	30.7	20	14.6
37.6667	30.7	20	14.6
37.8333	30.7	20	14.6
38	30.7	20	14.6
38.1667	30.7	20	14.6
38.3333	30.7	20	14.6
38.5	30.7	20	14.6
38.6667	30.7	20	14.6
38.8333	30.7	20	14.6
39	30.7	20	14.6
39.1667	30.7	20	14.6
39.3333	30.7	20	14.6
39.5	30.7	20	14.6
39.6667	30.7	20	14.6
39.8333	30.7	20	14.6
40	30.7	20	14.6
40.1667	30.7	20	14.6
40.3333	30.7	20	14.6
40.5	30.7	20	14.6
40.6667	30.7	20	14.6
40.8333	30.7	20	14.6
41	30.7	20	14.6
41.1667	30.7	20	14.6
41.3333	30.7	20	14.6
41.5	30.7	20	14.6
41.6667	30.7	20	14.6
41.8333	30.7	20	14.6
42	30.7	20	14.6
42.1667	30.7	20	14.6
42.3333	30.7	20	14.6
42.5	30.7	20	14.6
42.6667	30.7	20	14.6
42.8333	30.7	20	14.6
43	30.7	20	14.6
43.1667	30.7	20	14.6
43.3333	30.7	20	14.6
43.5	30.7	20	14.6
43.6667	30.7	20	14.6
43.8333	30.7	20	14.6
44	30.7	20	14.6
44.1667	30.7	20	14.6
44.3333	30.7	20	14.6
44.5	30.7	20	14.6
44.6667	30.7	20	14.6
44.8333	30.7	20	14.6
45	30.7	20	14.6
45.1667	30.7	20	14.6
45.3333	30.7	20	14.6
45.5	30.7	20	14.6
45.6667	30.7	20	14.6
45.8333	30.7	20	14.6
46	30.7	20	14.6
46.1667	30.7	20	14.6
46.3333	30.7	20	14.6
46.5	30.7	20	14.6
46.6667	30.7	20	14.6
46.8333	30.7	20	14.6
47	30.7	20	14.6
47.1667	30.7	20	14.6
47.3333	30.7	20	14.6
47.5	30.7	20	14.6
47.6667	30.7	20	14.6
47.8333	30.7	20	14.6
48	30.7	20	14.6
48.1667	30.7	20	14.6
48.3333	30.7	20	14.6
48.5	30.7	20	14.6
48.6667	30.7	20	14.6
48.8333	30.7	20	14.6
49	30.7	20	14.6
49.1667	30.7	20	14.6
49.3333	30.7	20	14.6
49.5	30.7	20	14.6
49.6667	30.7	20	14.6
49.8333	30.7	20	14.6
50	30.7	20	14.6
50.1667	30.7	20	14.6
50.3333	30.7	20	14.6
50.5	30.7	20	14.6
50.6667	30.7	20	14.6
50.8333	30.7	20	14.6
51	30.7	20	14.6
51.1667	30.7	20	14.6
51.3333	30.7	20	14.6
51.5	30.7	20	14.6
51.6667	30.7	20	14.6
51.8333	30.7	20	14.6
52	30.7	20	14.6
52.1667	30.7	20	14.6
52.3333	30.7	20	14.6
52.5	30.7	20	14.6
52.6667	30.7	20	14.6
52.8333	30.7	20	14.6
53	30.7	20	14.6
53.1667	30.7	20	14.6
53.3333	30.7	20	14.6
53.5	30.7	20	14.6
53.6667	30.7	20	14.6
53.8333	30.7	20	14.6
54	30.7	20	14.6
54.1667	30.7	20	14.6
54.3333	30.7	20	14.6
54.5	30.7	20	14.6
54.6667	30.7	20	14.6
54.8333	30.7	20	14.6
55	30.7	20	14.6
55.1667	30.7	20	14.6
55.3333	30.7	20	14.6
55.5	30.7	20	14.6
55.6667	30.7	20	14.6
55.8333	30.7	20	14.6
56	30.7	20	14.6
56.1667	30.7	20	14.6
56.3333	30.7	20	14.6
56.5	30.7	20	14.6
56.6667	30.7	20	14.6
56.8333	30.7	20	14.6
57	30.7	20	14.6
57.1667	30.7	20	14.6
57.3333	30.7	20	14.6
57.5	30.7	20	14.6
57.6667	30.7	20	14.6
57.8333	30.7	20	14.6
58	30.7	20	14.6
58.1667	30.7	20	14.6
58.3333	30.7	20	14.6
58.5	30.7	20	14.6
58.6667	30.7	20	14.6
58.8333	30.7	20	14.6
59	30.7	20	14.6
59.1667	30.7	20	14.6
59.3333	30.7	20	14.6
59.5	30.7	20	14.6
59.6667	30.7	20	14.6
59.8333	30.7	20	14.6
60	30.7	20	14.6
