# Supplementary material for: Dynamics of morphogen source formation in a growing tissue
Source: PLoS Comput Biol. 2024 Oct 14;20(10):e1012508. doi: 10.1371/journal.pcbi.1012508 (PMC11501038; doi:10.1371/journal.pcbi.1012508)
Supplement: S3 Source data — The zipped folder contains.xlsx files for individual figures with separate tabs corresponding to individual figure panels. (ZIP) [file pcbi.1012508.s013.zip › FigS5_source_data.xlsx]

## Sheet: Fig. S5A
Fig. S5A. Time course of spatial patterns of gene expression and morphogen profile for the early stage, the default parameters are used D_S = 0.11 µm^2 s-1 and initial burst condition S_init = 100 a.u., n = 1.
t = 10 min				t = 1 h				t = 2 h				t = 3 h				t = 4 h				t = 5 h
x/L	Expression level (a.u.), F	Expression level (a.u.), N	Expression level (a.u.), Shh	x/L	Expression level (a.u.), F	Expression level (a.u.), N	Expression level (a.u.), Shh	x/L	Expression level (a.u.), F	Expression level (a.u.), N	Expression level (a.u.), Shh	x/L	Expression level (a.u.), F	Expression level (a.u.), N	Expression level (a.u.), Shh	x/L	Expression level (a.u.), F	Expression level (a.u.), N	Expression level (a.u.), Shh	x/L	Expression level (a.u.), F	Expression level (a.u.), N	Expression level (a.u.), Shh
0	0.02213	9.06389	3.06233	0	0.0779142	4.77703	0.711451	0	0.267667	2.21954	0.37775	0	1.77419	1.03339	0.951426	0	38.5574	0.482048	14.2257	0	206.995	0.225252	86.9479
0.01	0.0258176	8.87568	3.07336	0.01	0.0837793	4.67782	0.712081	0.01	0.282623	2.17344	0.37864	0.01	1.85494	1.01193	0.956606	0.01	39.5877	0.472037	14.2991	0.01	208.483	0.220574	87.112
0.02	0.0221355	9.06344	3.06155	0.02	0.0779204	4.77679	0.711399	0.02	0.267695	2.21943	0.377751	0.02	1.7745	1.03334	0.951556	0.02	38.5654	0.482024	14.2286	0.02	207.007	0.225241	86.954
0.03	0.0183937	9.34268	3.02642	0.03	0.0705311	4.92399	0.709404	0.03	0.2472	2.28782	0.375218	0.03	1.65514	1.06519	0.93715	0.03	36.8792	0.496878	14.0227	0.03	204.529	0.232182	86.4817
0.04	0.0147927	9.72737	2.96879	0.04	0.0620276	5.1268	0.70616	0.04	0.222186	2.38206	0.371216	0.04	1.50333	1.10906	0.914427	0.04	34.5712	0.517344	13.6902	0.04	200.995	0.241746	85.6972
0.05	0.0115443	10.2209	2.89	0.05	0.0531143	5.38703	0.701742	0.05	0.19474	2.50297	0.365956	0.05	1.33168	1.16535	0.884662	0.05	31.765	0.543604	13.2426	0.05	196.428	0.254016	84.6031
0.06	0.00877049	10.8271	2.7918	0.06	0.0443976	5.70684	0.696233	0.06	0.166807	2.65156	0.359663	0.06	1.15256	1.23454	0.849263	0.06	28.6041	0.575876	12.6942	0.06	190.86	0.269097	83.2025
0.07	0.00650706	11.5532	2.67635	0.07	0.0363029	6.09015	0.689714	0.07	0.139885	2.82967	0.352561	0.07	0.976107	1.31746	0.809656	0.07	25.234	0.614558	12.0614	0.07	184.309	0.287172	81.4993
0.08	0.00472971	12.41	2.5461	0.08	0.02908	6.54335	0.682262	0.08	0.114986	3.04025	0.344861	0.08	0.809779	1.41551	0.767204	0.08	21.7935	0.660293	11.3618	0.08	176.78	0.308543	79.498
0.09	0.00337999	13.4131	2.40372	0.09	0.0228373	7.07607	0.673951	0.09	0.0926903	3.2878	0.336752	0.09	0.658366	1.53076	0.723143	0.09	18.408	0.714057	10.6139	0.09	168.258	0.333666	77.2042
0.1	0.00238548	14.582	2.25201	0.1	0.0175817	7.70252	0.664849	0.1	0.0732428	3.57894	0.328398	0.1	0.524402	1.66632	0.678549	0.1	15.1844	0.777288	9.8363	0.1	158.709	0.363213	74.6248
0.11	0.00167297	15.9374	2.09381	0.11	0.0132558	8.44366	0.655018	0.11	0.0566471	3.92347	0.319934	0.11	0.408678	1.82673	0.634318	0.11	12.2069	0.852115	9.04685	0.11	148.078	0.398178	71.7683
0.12	0.00117567	17.4925	1.9319	0.12	0.00976755	9.33093	0.644513	0.12	0.0427538	4.33616	0.311471	0.12	0.310761	2.01888	0.591171	0.12	9.5347	0.941747	8.2621	0.12	136.278	0.440062	68.6458
0.13	0.00083639	19.2355	1.76896	0.13	0.00701082	10.4129	0.633388	0.13	0.031328	4.84011	0.303095	0.13	0.229448	2.25352	0.549664	0.13	7.20258	1.0512	7.49666	0.13	123.192	0.491208	65.2717
0.14	0.00060861	21.1108	1.60744	0.14	0.00487953	11.7681	0.62169	0.14	0.0220995	5.47343	0.294871	0.14	0.16313	2.54842	0.510201	0.14	5.2224	1.18876	6.76287	0.14	108.659	0.555488	61.6648
0.15	0.00045651	23.0157	1.44958	0.15	0.0032757	13.5289	0.609466	0.15	0.0147973	6.30402	0.286846	0.15	0.110063	2.93525	0.473062	0.15	3.58735	1.36921	6.07049	0.15	92.4614	0.639808	57.8513
0.16	0.00035424	24.8282	1.2973	0.16	0.00211312	15.9288	0.596758	0.16	0.00917489	7.46708	0.279051	0.16	0.0685801	3.4773	0.438415	0.16	2.27744	1.62206	5.42668	0.16	74.3086	0.75796	53.8675
0.17	0.00028431	26.4482	1.15221	0.17	0.00131617	19.372	0.583609	0.17	0.00503282	9.27996	0.271504	0.17	0.037268	4.32484	0.40634	0.17	1.26656	2.01742	4.83611	0.17	53.8461	0.942703	49.7658
0.18	0.00023542	27.8222	1.01559	0.18	0.00081189	24.4398	0.570058	0.18	0.00224801	12.6997	0.264213	0.18	0.01522	5.95958	0.376841	0.18	0.533431	2.78007	4.30114	0.18	30.878	1.29908	45.6252
0.19	0.00020046	28.9415	0.888399	0.19	0.00051991	31.5333	0.556145	0.19	0.00077676	21.4284	0.257175	0.19	0.00268005	11.4325	0.349856	0.19	0.088779	5.35056	3.822	0.19	7.55164	2.50022	41.5697
0.2	0.00017496	29.8264	0.771256	0.2	0.00035903	40.225	0.54191	0.2	0.00030425	42.2819	0.250377	0.2	0.00020769	57.2032	0.325252	0.2	0.00015332	92.4917	3.39657	0.2	0.00022346	158.218	37.7808
0.21	0.00015603	30.5111	0.664502	0.21	0.00026851	49.3948	0.527391	0.21	0.00017594	67.9739	0.243801	0.21	9.336e-05	110.681	0.302821	0.21	5.102e-05	172.535	3.01956	0.21	4.949e-05	266.937	34.3167
0.22	0.0001418	31.0322	0.568203	0.22	0.00021414	58.0685	0.512627	0.22	0.00012565	89.7132	0.237427	0.22	6.342e-05	142.069	0.282354	0.22	3.341e-05	202.454	2.68544	0.22	3.267e-05	287.518	31.1517
0.23	0.00013101	31.4238	0.482198	0.23	0.00017901	65.7699	0.497659	0.23	9.946e-05	106.633	0.231237	0.23	4.93e-05	162.224	0.263661	0.23	2.562e-05	218.94	2.38928	0.23	2.538e-05	296.69	28.2619
0.24	0.00012278	31.7151	0.40613	0.24	0.00015486	72.3871	0.482525	0.24	8.345e-05	119.741	0.225215	0.24	4.101e-05	176.224	0.246571	0.24	2.114e-05	229.477	2.12673	0.24	2.108e-05	301.494	25.6252
0.25	0.00011646	31.93	0.339492	0.25	0.00013743	77.9827	0.467265	0.25	7.268e-05	130.02	0.219346	0.25	3.555e-05	186.479	0.230932	0.25	1.822e-05	236.78	1.89394	0.25	1.815e-05	304.086	23.221
0.26	0.00011162	32.0872	0.281657	0.26	0.00012435	82.6815	0.451919	0.26	6.495e-05	138.196	0.213617	0.26	3.167e-05	194.276	0.216605	0.26	1.616e-05	242.108	1.68749	0.26	1.598e-05	305.393	21.0303
0.27	0.0001079	32.2014	0.231923	0.27	0.00011425	86.6179	0.436525	0.27	5.916e-05	144.789	0.208017	0.27	2.879e-05	200.366	0.203464	0.27	1.463e-05	246.136	1.50436	0.27	1.429e-05	305.891	19.0355
0.28	0.00010504	32.2838	0.189543	0.28	0.00010626	89.9155	0.42112	0.28	5.467e-05	150.168	0.202536	0.28	2.657e-05	205.225	0.191399	0.28	1.346e-05	249.263	1.34188	0.28	1.292e-05	305.854	17.2203
0.29	0.00010286	32.3428	0.153749	0.29	9.983e-05	92.6815	0.405743	0.29	5.111e-05	154.6	0.197165	0.29	2.481e-05	209.164	0.180307	0.29	1.252e-05	251.74	1.19767	0.29	1.178e-05	305.455	15.5695
0.3	0.00010119	32.3848	0.123786	0.3	9.456e-05	95.0055	0.390428	0.3	4.823e-05	158.285	0.191897	0.3	2.34e-05	212.4	0.170098	0.3	1.177e-05	253.734	1.06965	0.3	1.082e-05	304.807	14.0693
0.31	9.992e-05	32.4145	0.0989204	0.31	9.02e-05	96.9619	0.375212	0.31	4.586e-05	161.37	0.186726	0.31	2.223e-05	215.087	0.160688	0.31	1.115e-05	255.361	0.955972	0.31	9.99e-06	303.99	12.7067
0.32	9.897e-05	32.4354	0.0784632	0.32	8.655e-05	98.612	0.360126	0.32	4.388e-05	163.97	0.181645	0.32	2.126e-05	217.339	0.152004	0.32	1.063e-05	256.702	0.854986	0.32	9.27e-06	303.062	11.4701
0.33	9.824e-05	32.4499	0.0617761	0.33	8.346e-05	100.006	0.345202	0.33	4.222e-05	166.174	0.17665	0.33	2.045e-05	219.24	0.143979	0.33	1.019e-05	257.819	0.765245	0.33	8.65e-06	302.064	10.3484
0.34	9.77e-05	32.46	0.0482791	0.34	8.083e-05	101.186	0.330471	0.34	4.08e-05	168.05	0.171738	0.34	1.975e-05	220.856	0.136551	0.34	9.82e-06	258.757	0.685469	0.34	8.1e-06	301.029	9.33156
0.35	9.73e-05	32.4669	0.0374536	0.35	7.858e-05	102.186	0.315961	0.35	3.959e-05	169.654	0.166905	0.35	1.916e-05	222.236	0.129667	0.35	9.51e-06	259.549	0.614522	0.35	7.61e-06	299.98	8.41042
0.36	9.7e-05	32.4716	0.0288429	0.36	7.664e-05	103.034	0.301697	0.36	3.855e-05	171.03	0.162148	0.36	1.865e-05	223.422	0.123277	0.36	9.23e-06	260.223	0.551401	0.36	7.17e-06	298.937	7.57647
0.37	9.677e-05	32.4748	0.0220502	0.37	7.496e-05	103.754	0.287705	0.37	3.764e-05	172.214	0.157466	0.37	1.82e-05	224.444	0.117336	0.37	8.99e-06	260.799	0.495218	0.37	6.79e-06	297.914	6.8219
0.38	9.661e-05	32.4769	0.0167355	0.38	7.35e-05	104.366	0.274006	0.38	3.685e-05	173.236	0.152858	0.38	1.782e-05	225.328	0.111804	0.38	8.78e-06	261.294	0.445186	0.38	6.44e-06	296.921	6.13957
0.39	9.649e-05	32.4783	0.0126108	0.39	7.222e-05	104.886	0.260621	0.39	3.616e-05	174.121	0.148321	0.39	1.747e-05	226.096	0.106645	0.39	8.6e-06	261.72	0.400612	0.39	6.14e-06	295.967	5.52294
0.4	9.641e-05	32.4792	0.0094355	0.4	7.111e-05	105.328	0.247568	0.4	3.554e-05	174.887	0.143855	0.4	1.717e-05	226.764	0.101827	0.4	8.44e-06	262.09	0.360878	0.4	5.86e-06	295.057	4.966
0.41	9.635e-05	32.4799	0.00701067	0.41	7.012e-05	105.704	0.234862	0.41	3.5e-05	175.553	0.13946	0.41	1.691e-05	227.348	0.0973178	0.41	8.29e-06	262.412	0.325441	0.41	5.61e-06	294.194	4.46326
0.42	9.63e-05	32.4802	0.00517365	0.42	6.926e-05	106.023	0.22252	0.42	3.453e-05	176.131	0.135136	0.42	1.667e-05	227.858	0.0930925	0.42	8.17e-06	262.692	0.293819	0.42	5.39e-06	293.382	4.00972
0.43	9.627e-05	32.4805	0.00379296	0.43	6.85e-05	106.295	0.210551	0.43	3.41e-05	176.635	0.130883	0.43	1.646e-05	228.306	0.0891265	0.43	8.05e-06	262.936	0.265584	0.43	5.19e-06	292.622	3.60077
0.44	9.625e-05	32.4807	0.00276341	0.44	6.783e-05	106.525	0.198967	0.44	3.372e-05	177.074	0.126701	0.44	1.627e-05	228.698	0.0853977	0.44	7.95e-06	263.151	0.240358	0.44	5.01e-06	291.913	3.23224
0.45	9.623e-05	32.4807	0.00200169	0.45	6.723e-05	106.721	0.187774	0.45	3.338e-05	177.457	0.122591	0.45	1.61e-05	229.043	0.0818864	0.45	7.86e-06	263.339	0.217806	0.45	4.85e-06	291.256	2.90032
0.46	9.622e-05	32.4808	0.00144252	0.46	6.67e-05	106.886	0.176981	0.46	3.308e-05	177.79	0.118553	0.46	1.595e-05	229.347	0.0785747	0.46	7.78e-06	263.505	0.197632	0.46	4.71e-06	290.648	2.60152
0.47	9.621e-05	32.4808	0.00103522	0.47	6.623e-05	107.027	0.16659	0.47	3.28e-05	178.082	0.114588	0.47	1.582e-05	229.614	0.0754464	0.47	7.7e-06	263.651	0.179573	0.47	4.58e-06	290.088	2.33268
0.48	9.621e-05	32.4809	0.00074081	0.48	6.582e-05	107.145	0.156605	0.48	3.256e-05	178.336	0.110697	0.48	1.569e-05	229.85	0.072487	0.48	7.64e-06	263.779	0.163395	0.48	4.46e-06	289.574	2.09092
0.49	9.62e-05	32.4809	0.00052965	0.49	6.545e-05	107.245	0.147026	0.49	3.233e-05	178.558	0.106881	0.49	1.558e-05	230.058	0.0696832	0.49	7.58e-06	263.893	0.148892	0.49	4.35e-06	289.104	1.87362
0.5	9.62e-05	32.4809	0.00037934	0.5	6.512e-05	107.329	0.137853	0.5	3.213e-05	178.752	0.10314	0.5	1.548e-05	230.242	0.0670231	0.5	7.52e-06	263.993	0.135881	0.5	4.26e-06	288.675	1.6784
0.51	9.62e-05	32.4809	0.00027317	0.51	6.482e-05	107.4	0.129083	0.51	3.195e-05	178.921	0.0994748	0.51	1.539e-05	230.404	0.0644959	0.51	7.47e-06	264.082	0.124199	0.51	4.17e-06	288.284	1.50309
0.52	9.62e-05	32.4809	0.00019874	0.52	6.456e-05	107.459	0.120714	0.52	3.179e-05	179.068	0.0958873	0.52	1.531e-05	230.547	0.0620919	0.52	7.43e-06	264.161	0.113702	0.52	4.1e-06	287.929	1.34575
0.53	9.62e-05	32.4809	0.00014694	0.53	6.433e-05	107.508	0.11274	0.53	3.164e-05	179.196	0.0923779	0.53	1.523e-05	230.673	0.0598024	0.53	7.39e-06	264.231	0.104261	0.53	4.03e-06	287.607	1.20458
0.54	9.62e-05	32.4809	0.00011118	0.54	6.412e-05	107.549	0.105155	0.54	3.15e-05	179.308	0.0889473	0.54	1.516e-05	230.784	0.0576192	0.54	7.35e-06	264.293	0.0957629	0.54	3.97e-06	287.316	1.078
0.55	9.62e-05	32.4809	8.667e-05	0.55	6.393e-05	107.583	0.0979533	0.55	3.138e-05	179.404	0.0855964	0.55	1.51e-05	230.883	0.0555353	0.55	7.31e-06	264.347	0.0881071	0.55	3.91e-06	287.053	0.964522
0.56	9.62e-05	32.4809	6.999e-05	0.56	6.377e-05	107.611	0.0911256	0.56	3.127e-05	179.488	0.0823258	0.56	1.504e-05	230.969	0.0535443	0.56	7.28e-06	264.396	0.0812035	0.56	3.86e-06	286.815	0.862849
0.57	9.62e-05	32.4809	5.872e-05	0.57	6.362e-05	107.634	0.0846635	0.57	3.116e-05	179.561	0.0791362	0.57	1.499e-05	231.045	0.0516401	0.57	7.25e-06	264.438	0.0749724	0.57	3.81e-06	286.602	0.771784
0.58	9.62e-05	32.4809	5.117e-05	0.58	6.349e-05	107.653	0.0785574	0.58	3.107e-05	179.624	0.0760281	0.58	1.494e-05	231.113	0.0498177	0.58	7.23e-06	264.476	0.0693429	0.58	3.77e-06	286.41	0.690251
0.59	9.62e-05	32.4809	4.615e-05	0.59	6.337e-05	107.668	0.0727971	0.59	3.098e-05	179.678	0.0730021	0.59	1.489e-05	231.172	0.0480722	0.59	7.2e-06	264.51	0.0642519	0.59	3.74e-06	286.237	0.617281
0.6	9.62e-05	32.4809	4.283e-05	0.6	6.326e-05	107.68	0.0673717	0.6	3.091e-05	179.724	0.0700585	0.6	1.485e-05	231.224	0.0463992	0.6	7.18e-06	264.539	0.0596434	0.6	3.7e-06	286.082	0.551997
0.61	9.62e-05	32.4809	4.066e-05	0.61	6.317e-05	107.689	0.0622699	0.61	3.084e-05	179.764	0.0671976	0.61	1.481e-05	231.269	0.044795	0.61	7.16e-06	264.565	0.0554674	0.61	3.67e-06	285.943	0.493609
0.62	9.62e-05	32.4809	3.924e-05	0.62	6.309e-05	107.697	0.0574801	0.62	3.077e-05	179.798	0.0644197	0.62	1.478e-05	231.309	0.0432561	0.62	7.14e-06	264.588	0.0516794	0.62	3.65e-06	285.818	0.441406
0.63	9.62e-05	32.4809	3.832e-05	0.63	6.301e-05	107.703	0.0529904	0.63	3.071e-05	179.826	0.061725	0.63	1.475e-05	231.343	0.0417792	0.63	7.12e-06	264.608	0.0482398	0.63	3.62e-06	285.706	0.394748
0.64	9.62e-05	32.4809	3.774e-05	0.64	6.294e-05	107.707	0.0487886	0.64	3.066e-05	179.851	0.0591135	0.64	1.472e-05	231.373	0.0403616	0.64	7.11e-06	264.626	0.0451134	0.64	3.6e-06	285.607	0.353058
0.65	9.62e-05	32.4809	3.736e-05	0.65	6.288e-05	107.71	0.0448625	0.65	3.061e-05	179.871	0.0565852	0.65	1.469e-05	231.4	0.0390006	0.65	7.09e-06	264.641	0.0422688	0.65	3.58e-06	285.517	0.315817
0.66	9.62e-05	32.4809	3.712e-05	0.66	6.283e-05	107.712	0.0411998	0.66	3.056e-05	179.888	0.05414	0.66	1.466e-05	231.422	0.037694	0.66	7.08e-06	264.655	0.0396778	0.66	3.56e-06	285.437	0.28256
0.67	9.62e-05	32.4809	3.698e-05	0.67	6.279e-05	107.714	0.0377882	0.67	3.052e-05	179.902	0.0517776	0.67	1.464e-05	231.442	0.0364397	0.67	7.07e-06	264.667	0.0373156	0.67	3.54e-06	285.366	0.252869
0.68	9.62e-05	32.4809	3.688e-05	0.68	6.274e-05	107.715	0.0346154	0.68	3.048e-05	179.913	0.0494979	0.68	1.462e-05	231.458	0.0352358	0.68	7.05e-06	264.677	0.0351597	0.68	3.53e-06	285.302	0.226368
0.69	9.62e-05	32.4809	3.683e-05	0.69	6.271e-05	107.715	0.0316693	0.69	3.044e-05	179.922	0.0473005	0.69	1.46e-05	231.473	0.0340806	0.69	7.04e-06	264.685	0.0331904	0.69	3.52e-06	285.245	0.202719
0.7	9.62e-05	32.4809	3.679e-05	0.7	6.267e-05	107.715	0.0289381	0.7	3.041e-05	179.929	0.045185	0.7	1.458e-05	231.485	0.0329727	0.7	7.03e-06	264.693	0.0313898	0.7	3.5e-06	285.194	0.181622
0.71	9.62e-05	32.4809	3.677e-05	0.71	6.264e-05	107.715	0.0264101	0.71	3.038e-05	179.935	0.0431509	0.71	1.456e-05	231.495	0.0319105	0.71	7.02e-06	264.699	0.029742	0.71	3.49e-06	285.148	0.162804
0.72	9.62e-05	32.4809	3.676e-05	0.72	6.262e-05	107.714	0.0240739	0.72	3.035e-05	179.939	0.0411976	0.72	1.455e-05	231.503	0.030893	0.72	7.02e-06	264.705	0.0282329	0.72	3.48e-06	285.107	0.146024
0.73	9.62e-05	32.4809	3.675e-05	0.73	6.26e-05	107.713	0.0219183	0.73	3.033e-05	179.942	0.0393247	0.73	1.453e-05	231.51	0.0299189	0.73	7.01e-06	264.709	0.0268498	0.73	3.47e-06	285.071	0.131064
0.74	9.62e-05	32.4809	3.674e-05	0.74	6.257e-05	107.712	0.0199327	0.74	3.03e-05	179.943	0.0375314	0.74	1.452e-05	231.516	0.0289873	0.74	7e-06	264.713	0.0255815	0.74	3.47e-06	285.038	0.11773
0.75	9.62e-05	32.4809	3.674e-05	0.75	6.256e-05	107.711	0.0181065	0.75	3.028e-05	179.944	0.0358171	0.75	1.451e-05	231.521	0.0280974	0.75	6.99e-06	264.716	0.0244177	0.75	3.46e-06	285.009	0.105849
0.76	9.62e-05	32.4809	3.674e-05	0.76	6.254e-05	107.71	0.0164298	0.76	3.026e-05	179.945	0.034181	0.76	1.45e-05	231.524	0.0272481	0.76	6.99e-06	264.718	0.0233495	0.76	3.45e-06	284.983	0.0952645
0.77	9.62e-05	32.4809	3.674e-05	0.77	6.253e-05	107.71	0.014893	0.77	3.025e-05	179.944	0.0326225	0.77	1.449e-05	231.527	0.026439	0.77	6.98e-06	264.72	0.0223687	0.77	3.45e-06	284.96	0.0858386
0.78	9.62e-05	32.4809	3.674e-05	0.78	6.251e-05	107.709	0.0134869	0.78	3.023e-05	179.943	0.0311406	0.78	1.448e-05	231.529	0.0256692	0.78	6.98e-06	264.722	0.0214682	0.78	3.44e-06	284.939	0.0774474
0.79	9.62e-05	32.4809	3.674e-05	0.79	6.25e-05	107.708	0.0122027	0.79	3.021e-05	179.942	0.0297347	0.79	1.447e-05	231.531	0.0249382	0.79	6.97e-06	264.723	0.0206414	0.79	3.44e-06	284.921	0.0699805
0.8	9.62e-05	32.4809	3.674e-05	0.8	6.249e-05	107.707	0.0110321	0.8	3.02e-05	179.941	0.0284039	0.8	1.446e-05	231.532	0.0242455	0.8	6.97e-06	264.724	0.0198826	0.8	3.43e-06	284.904	0.0633396
0.81	9.62e-05	32.4809	3.674e-05	0.81	6.248e-05	107.706	0.00996717	0.81	3.019e-05	179.939	0.0271475	0.81	1.445e-05	231.532	0.0235906	0.81	6.96e-06	264.724	0.0191867	0.81	3.43e-06	284.889	0.057437
0.82	9.62e-05	32.4809	3.674e-05	0.82	6.248e-05	107.705	0.00900054	0.82	3.018e-05	179.937	0.0259645	0.82	1.444e-05	231.532	0.0229731	0.82	6.96e-06	264.725	0.018549	0.82	3.42e-06	284.876	0.0521948
0.83	9.62e-05	32.4809	3.674e-05	0.83	6.247e-05	107.704	0.0081252	0.83	3.017e-05	179.935	0.0248542	0.83	1.444e-05	231.532	0.0223925	0.83	6.95e-06	264.725	0.0179655	0.83	3.42e-06	284.864	0.0475437
0.84	9.62e-05	32.4809	3.674e-05	0.84	6.247e-05	107.703	0.00733461	0.84	3.016e-05	179.933	0.0238159	0.84	1.443e-05	231.531	0.0218486	0.84	6.95e-06	264.725	0.0174323	0.84	3.42e-06	284.854	0.0434222
0.85	9.62e-05	32.4809	3.674e-05	0.85	6.246e-05	107.703	0.00662266	0.85	3.015e-05	179.931	0.0228486	0.85	1.442e-05	231.531	0.021341	0.85	6.95e-06	264.724	0.0169464	0.85	3.41e-06	284.844	0.0397757
0.86	9.62e-05	32.4809	3.674e-05	0.86	6.246e-05	107.702	0.00598368	0.86	3.014e-05	179.929	0.0219517	0.86	1.442e-05	231.53	0.0208694	0.86	6.94e-06	264.724	0.0165048	0.86	3.41e-06	284.836	0.036556
0.87	9.62e-05	32.4809	3.674e-05	0.87	6.245e-05	107.702	0.00541244	0.87	3.013e-05	179.926	0.0211245	0.87	1.442e-05	231.529	0.0204337	0.87	6.94e-06	264.724	0.0161048	0.87	3.41e-06	284.829	0.0337206
0.88	9.62e-05	32.4809	3.674e-05	0.88	6.245e-05	107.701	0.00490415	0.88	3.013e-05	179.925	0.0203662	0.88	1.441e-05	231.528	0.0200335	0.88	6.94e-06	264.723	0.0157443	0.88	3.41e-06	284.822	0.0312319
0.89	9.62e-05	32.4809	3.674e-05	0.89	6.245e-05	107.701	0.00445441	0.89	3.012e-05	179.923	0.0196762	0.89	1.441e-05	231.527	0.0196687	0.89	6.94e-06	264.723	0.0154211	0.89	3.41e-06	284.816	0.0290571
0.9	9.62e-05	32.4809	3.674e-05	0.9	6.244e-05	107.7	0.00405925	0.9	3.012e-05	179.921	0.0190539	0.9	1.44e-05	231.526	0.0193392	0.9	6.94e-06	264.722	0.0151336	0.9	3.4e-06	284.811	0.0271674
0.91	9.62e-05	32.4809	3.674e-05	0.91	6.244e-05	107.7	0.0037151	0.91	3.011e-05	179.919	0.0184987	0.91	1.44e-05	231.525	0.0190447	0.91	6.93e-06	264.722	0.0148803	0.91	3.4e-06	284.807	0.0255379
0.92	9.62e-05	32.4809	3.674e-05	0.92	6.244e-05	107.7	0.00341879	0.92	3.011e-05	179.918	0.01801	0.92	1.44e-05	231.525	0.0187852	0.92	6.93e-06	264.721	0.0146596	0.92	3.4e-06	284.803	0.0241471
0.93	9.62e-05	32.4809	3.674e-05	0.93	6.244e-05	107.699	0.00316754	0.93	3.01e-05	179.917	0.0175875	0.93	1.44e-05	231.524	0.0185604	0.93	6.93e-06	264.721	0.0144706	0.93	3.4e-06	284.8	0.0229767
0.94	9.62e-05	32.4809	3.674e-05	0.94	6.244e-05	107.699	0.00295896	0.94	3.01e-05	179.916	0.0172307	0.94	1.439e-05	231.523	0.0183704	0.94	6.93e-06	264.721	0.0143122	0.94	3.4e-06	284.798	0.0220113
0.95	9.62e-05	32.4809	3.674e-05	0.95	6.244e-05	107.699	0.00279103	0.95	3.01e-05	179.915	0.0169393	0.95	1.439e-05	231.523	0.0182151	0.95	6.93e-06	264.72	0.0141837	0.95	3.4e-06	284.795	0.0212381
0.96	9.62e-05	32.4809	3.674e-05	0.96	6.243e-05	107.699	0.00266212	0.96	3.01e-05	179.914	0.0167129	0.96	1.439e-05	231.522	0.0180943	0.96	6.93e-06	264.72	0.0140844	0.96	3.4e-06	284.794	0.020647
0.97	9.62e-05	32.4809	3.674e-05	0.97	6.243e-05	107.699	0.00257094	0.97	3.01e-05	179.913	0.0165514	0.97	1.439e-05	231.522	0.0180081	0.97	6.93e-06	264.72	0.0140138	0.97	3.4e-06	284.793	0.0202303
0.98	9.62e-05	32.4809	3.674e-05	0.98	6.243e-05	107.699	0.00251659	0.98	3.01e-05	179.913	0.0164545	0.98	1.439e-05	231.522	0.0179564	0.98	6.93e-06	264.72	0.0139716	0.98	3.4e-06	284.792	0.0199824
0.99	9.62e-05	32.4809	3.674e-05	0.99	6.243e-05	107.699	0.00249854	0.99	3.01e-05	179.913	0.0164223	0.99	1.439e-05	231.522	0.0179392	0.99	6.93e-06	264.72	0.0139576	0.99	3.4e-06	284.792	0.0199002
1	9.619e-05	32.4733	3.672e-05	1	6.244e-05	107.693	0.0025158	1	3.01e-05	179.908	0.0164539	1	1.439e-05	231.518	0.0179566	1	6.93e-06	264.717	0.0139718	1	3.4e-06	284.79	0.0199805

## Sheet: Fig. S5B (top)
Fig. S5B. Top panel. Time course of spatial patterns of gene expression and morphogen profile for the early stage, D_S = 0.055 µm^2 s-1 and initial burst condition S_init = 100 a.u., n = 1.
t = 10 min				t = 1 h				t = 2 h				t = 3 h				t = 4 h				t = 5 h
x/L	Expression level (a.u.), F	Expression level (a.u.), N	Expression level (a.u.), Shh	x/L	Expression level (a.u.), F	Expression level (a.u.), N	Expression level (a.u.), Shh	x/L	Expression level (a.u.), F	Expression level (a.u.), N	Expression level (a.u.), Shh	x/L	Expression level (a.u.), F	Expression level (a.u.), N	Expression level (a.u.), Shh	x/L	Expression level (a.u.), F	Expression level (a.u.), N	Expression level (a.u.), Shh	x/L	Expression level (a.u.), F	Expression level (a.u.), N	Expression level (a.u.), Shh
0	0.0292607	9.11658	4.31829	0	0.104064	4.80477	1.00671	0	0.344633	2.23243	0.531444	0	2.26522	1.03939	1.29265	0	46.844	0.484847	18.1344	0	217.207	0.22656	95.7402
0.01	0.0362286	8.87318	4.35069	0.01	0.114652	4.67648	1.00853	0.01	0.370182	2.17282	0.53372	0.01	2.40401	1.01164	1.3053	0.01	48.4769	0.471901	18.2921	0.01	219.25	0.220511	96.0423
0.02	0.0292682	9.11612	4.3172	0.02	0.104072	4.80453	1.00664	0.02	0.344668	2.23231	0.531444	0.02	2.26562	1.03934	1.29283	0.02	46.8531	0.484822	18.1378	0.02	217.218	0.226549	95.7464
0.03	0.0222921	9.53041	4.21835	0.03	0.0898084	5.02289	1.00115	0.03	0.306063	2.33377	0.525064	0.03	2.03701	1.08658	1.25788	0.03	43.8417	0.506858	17.6905	0.03	213.346	0.236846	94.8627
0.04	0.0160103	10.1391	4.05875	0.04	0.0736482	5.34377	0.992318	0.04	0.259058	2.48286	0.515227	0.04	1.74659	1.15599	1.20424	0.04	39.6273	0.539238	16.9768	0.04	207.57	0.251976	93.3962
0.05	0.0109259	10.9488	3.84554	0.05	0.0577691	5.7707	0.980441	0.05	0.210203	2.68123	0.502697	0.05	1.43488	1.24835	1.13656	0.05	34.5849	0.582319	16.0343	0.05	199.974	0.272107	91.3536
0.06	0.00714096	11.9729	3.58798	0.06	0.0435988	6.31106	0.965824	0.06	0.164353	2.9323	0.488248	0.06	1.13444	1.36525	1.05965	0.06	29.118	0.636848	14.9093	0.06	190.621	0.297587	88.7439
0.07	0.00450499	13.2368	3.2967	0.07	0.0317839	6.9793	0.948755	0.07	0.124242	3.2428	0.472575	0.07	0.865785	1.50981	0.977923	0.07	23.6081	0.704283	13.6539	0.07	179.53	0.329099	85.5783
0.08	0.00276866	14.7795	2.98301	0.08	0.0224177	7.80024	0.929497	0.08	0.0908998	3.62427	0.456262	0.08	0.638553	1.68742	0.89511	0.08	18.3837	0.787133	12.3228	0.08	166.667	0.367813	81.8716
0.09	0.00168005	16.6487	2.6582	0.09	0.0152824	8.81483	0.908285	0.09	0.0642511	4.09582	0.439764	0.09	0.454513	1.90697	0.814097	0.09	13.6954	0.889547	10.9695	0.09	151.941	0.415669	77.6435
0.1	0.00102741	18.8706	2.33287	0.1	0.0100293	10.0917	0.885332	0.1	0.0436287	4.68957	0.423412	0.1	0.310654	2.18342	0.736963	0.1	9.70172	1.0185	9.64232	0.1	135.195	0.475928	72.9214
0.11	0.00064982	21.3771	2.01639	0.11	0.00628931	11.7509	0.860833	0.11	0.0281338	5.46253	0.407439	0.11	0.201669	2.54332	0.665071	0.11	6.46767	1.18638	8.38168	0.11	116.205	0.554376	67.7441
0.12	0.00043459	23.945	1.71655	0.12	0.00372872	14.0189	0.834969	0.12	0.0168517	6.52607	0.391989	0.12	0.121621	3.03859	0.599198	0.12	3.97805	1.41741	7.21774	0.12	94.6729	0.662331	62.169
0.13	0.00031016	26.2755	1.4393	0.13	0.00207083	17.3553	0.807912	0.13	0.00897115	8.13424	0.377142	0.13	0.0649638	3.78799	0.539673	0.13	2.16203	1.76699	6.16992	0.13	70.2507	0.825683	56.2837
0.14	0.00023557	28.1672	1.18871	0.14	0.00109141	22.6817	0.779829	0.14	0.00385739	11.0384	0.36293	0.14	0.0271757	5.14889	0.486488	0.14	0.924725	2.40182	5.24767	0.14	42.7161	1.12233	50.2274
0.15	0.00018894	29.5798	0.967059	0.15	0.00058687	31.2284	0.750882	0.15	0.00112739	18.6416	0.349344	0.15	0.00556676	9.09311	0.43939	0.15	0.191569	4.2437	4.45183	0.15	13.4991	1.98301	44.2322
0.16	0.00015871	30.577	0.774993	0.16	0.00035478	42.7724	0.721233	0.16	0.00031334	43.2945	0.336348	0.16	0.00022541	54.926	0.397929	0.16	0.00018551	83.4971	3.77593	0.16	0.00035593	124.133	38.6824
0.17	0.0001386	31.255	0.611836	0.17	0.00024586	54.9348	0.691038	0.17	0.00015864	76.7275	0.32388	0.17	8.341e-05	121.812	0.361444	0.17	4.541e-05	183.526	3.20489	0.17	4.391e-05	275.245	33.7906
0.18	0.000125	31.7042	0.475868	0.18	0.00018845	65.7471	0.660457	0.18	0.00010884	102.525	0.311879	0.18	5.467e-05	156.074	0.329274	0.18	2.876e-05	214.045	2.72235	0.18	2.822e-05	294.426	29.4842
0.19	0.00011571	31.9959	0.364652	0.19	0.00015439	74.6176	0.629646	0.19	8.489e-05	120.871	0.30029	0.19	4.201e-05	176.328	0.300848	0.19	2.181e-05	229.588	2.31452	0.19	2.158e-05	301.799	25.6981
0.2	0.00010936	32.1821	0.27532	0.2	0.00013227	81.665	0.598758	0.2	7.087e-05	134.105	0.289069	0.2	3.483e-05	189.617	0.275673	0.2	1.794e-05	239.001	1.96972	0.2	1.767e-05	304.923	22.3738
0.21	0.00010501	32.2994	0.204829	0.21	0.00011697	87.2028	0.567941	0.21	6.171e-05	143.891	0.278178	0.21	3.021e-05	198.918	0.253324	0.21	1.546e-05	245.242	1.67809	0.21	1.5e-05	305.997	19.4584
0.22	0.00010205	32.3721	0.150166	0.22	0.00010587	91.5452	0.53734	0.22	5.529e-05	151.288	0.267586	0.22	2.701e-05	205.716	0.233432	0.22	1.374e-05	249.621	1.43134	0.22	1.302e-05	305.945	16.9051
0.23	0.00010005	32.4165	0.108494	0.23	9.754e-05	94.9546	0.507087	0.23	5.057e-05	156.982	0.257268	0.23	2.466e-05	210.838	0.215679	0.23	1.248e-05	252.814	1.22245	0.23	1.149e-05	305.236	14.6715
0.24	9.871e-05	32.4434	0.0772567	0.24	9.113e-05	97.6385	0.477311	0.24	4.699e-05	161.43	0.247204	0.24	2.289e-05	214.786	0.199791	0.24	1.153e-05	255.21	1.0455	0.24	1.026e-05	304.138	12.72
0.25	9.782e-05	32.4594	0.0542249	0.25	8.609e-05	99.7568	0.448128	0.25	4.419e-05	164.946	0.237378	0.25	2.151e-05	217.883	0.185531	0.25	1.079e-05	257.048	0.895527	0.25	9.25e-06	302.818	11.0171
0.26	9.723e-05	32.4687	0.0375182	0.26	8.207e-05	101.433	0.419644	0.26	4.197e-05	167.753	0.227779	0.26	2.041e-05	220.346	0.172692	0.26	1.02e-05	258.482	0.768316	0.26	8.41e-06	301.386	9.53292
0.27	9.685e-05	32.4741	0.025593	0.27	7.882e-05	102.761	0.391956	0.27	4.017e-05	170.01	0.218397	0.27	1.952e-05	222.326	0.161097	0.27	9.72e-06	259.617	0.660329	0.27	7.7e-06	299.918	8.24085
0.28	9.661e-05	32.4772	0.0172151	0.28	7.617e-05	103.816	0.365147	0.28	3.87e-05	171.837	0.209226	0.28	1.88e-05	223.932	0.150591	0.28	9.33e-06	260.526	0.568583	0.28	7.1e-06	298.465	7.11735
0.29	9.645e-05	32.4789	0.0114209	0.29	7.398e-05	104.653	0.339289	0.29	3.749e-05	173.323	0.200264	0.29	1.82e-05	225.244	0.14104	0.29	9e-06	261.26	0.490562	0.29	6.59e-06	297.062	6.14154
0.3	9.635e-05	32.4799	0.00747529	0.3	7.217e-05	105.318	0.314444	0.3	3.647e-05	174.537	0.191508	0.3	1.769e-05	226.323	0.132329	0.3	8.73e-06	261.859	0.424144	0.3	6.15e-06	295.733	5.29496
0.31	9.629e-05	32.4804	0.00482947	0.31	7.066e-05	105.846	0.29066	0.31	3.561e-05	175.532	0.182957	0.31	1.727e-05	227.213	0.124358	0.31	8.5e-06	262.35	0.367543	0.31	5.78e-06	294.493	4.56129
0.32	9.625e-05	32.4806	0.00308195	0.32	6.939e-05	106.265	0.267977	0.32	3.489e-05	176.349	0.174612	0.32	1.691e-05	227.952	0.117038	0.32	8.3e-06	262.756	0.31925	0.32	5.45e-06	293.351	3.92616
0.33	9.623e-05	32.4808	0.00194497	0.33	6.833e-05	106.596	0.24642	0.33	3.427e-05	177.021	0.166474	0.33	1.66e-05	228.566	0.110295	0.33	8.14e-06	263.092	0.277993	0.33	5.18e-06	292.309	3.37692
0.34	9.622e-05	32.4808	0.00121613	0.34	6.743e-05	106.857	0.226007	0.34	3.374e-05	177.574	0.158546	0.34	1.633e-05	229.078	0.104062	0.34	7.99e-06	263.372	0.2427	0.34	4.94e-06	291.368	2.90242
0.35	9.621e-05	32.4809	0.00075575	0.35	6.667e-05	107.063	0.206745	0.35	3.328e-05	178.03	0.15083	0.35	1.61e-05	229.505	0.0982836	0.35	7.87e-06	263.606	0.212464	0.35	4.73e-06	290.525	2.49292
0.36	9.62e-05	32.4809	0.00046916	0.36	6.603e-05	107.224	0.188631	0.36	3.288e-05	178.406	0.143329	0.36	1.59e-05	229.863	0.0929094	0.36	7.76e-06	263.801	0.18652	0.36	4.55e-06	289.774	2.13984
0.37	9.62e-05	32.4809	0.0002933	0.37	6.548e-05	107.349	0.171656	0.37	3.254e-05	178.715	0.136045	0.37	1.573e-05	230.162	0.0878966	0.37	7.66e-06	263.965	0.164222	0.37	4.4e-06	289.11	1.8357
0.38	9.62e-05	32.4809	0.00018693	0.38	6.502e-05	107.447	0.155801	0.38	3.224e-05	178.969	0.128981	0.38	1.558e-05	230.413	0.0832079	0.38	7.58e-06	264.103	0.145023	0.38	4.26e-06	288.525	1.57395
0.39	9.62e-05	32.4809	0.0001235	0.39	6.463e-05	107.522	0.141041	0.39	3.198e-05	179.177	0.122139	0.39	1.544e-05	230.622	0.0788108	0.39	7.51e-06	264.218	0.128462	0.39	4.15e-06	288.013	1.34887
0.4	9.62e-05	32.4809	8.619e-05	0.4	6.429e-05	107.579	0.127348	0.4	3.176e-05	179.347	0.115522	0.4	1.532e-05	230.797	0.0746773	0.4	7.44e-06	264.315	0.114148	0.4	4.05e-06	287.566	1.1555
0.41	9.62e-05	32.4809	6.456e-05	0.41	6.401e-05	107.622	0.114684	0.41	3.156e-05	179.485	0.109131	0.41	1.522e-05	230.943	0.0707827	0.41	7.39e-06	264.396	0.10175	0.41	3.96e-06	287.177	0.989488
0.42	9.62e-05	32.4809	5.219e-05	0.42	6.376e-05	107.654	0.103011	0.42	3.138e-05	179.598	0.102967	0.42	1.513e-05	231.064	0.0671057	0.42	7.34e-06	264.464	0.0909863	0.42	3.89e-06	286.84	0.847078
0.43	9.62e-05	32.4809	4.52e-05	0.43	6.356e-05	107.677	0.0922857	0.43	3.123e-05	179.688	0.0970311	0.43	1.505e-05	231.165	0.0636276	0.43	7.29e-06	264.521	0.0816205	0.43	3.82e-06	286.549	0.725
0.44	9.62e-05	32.4809	4.132e-05	0.44	6.338e-05	107.694	0.0824625	0.44	3.109e-05	179.761	0.0913231	0.44	1.497e-05	231.249	0.0603321	0.44	7.25e-06	264.568	0.0734504	0.44	3.77e-06	286.297	0.620421
0.45	9.62e-05	32.4809	3.918e-05	0.45	6.323e-05	107.706	0.0734941	0.45	3.097e-05	179.818	0.0858429	0.45	1.491e-05	231.317	0.0572052	0.45	7.22e-06	264.607	0.0663048	0.45	3.72e-06	286.081	0.530889
0.46	9.62e-05	32.4809	3.803e-05	0.46	6.311e-05	107.714	0.0653316	0.46	3.086e-05	179.863	0.0805893	0.46	1.485e-05	231.373	0.0542344	0.46	7.19e-06	264.639	0.0600383	0.46	3.68e-06	285.894	0.454283
0.47	9.62e-05	32.4809	3.741e-05	0.47	6.3e-05	107.719	0.0579259	0.47	3.077e-05	179.898	0.0755609	0.47	1.48e-05	231.418	0.0514087	0.47	7.16e-06	264.665	0.0545271	0.47	3.64e-06	285.734	0.388771
0.48	9.62e-05	32.4809	3.708e-05	0.48	6.291e-05	107.721	0.0512276	0.48	3.069e-05	179.924	0.0707555	0.48	1.475e-05	231.455	0.0487186	0.48	7.13e-06	264.685	0.049666	0.48	3.61e-06	285.596	0.332772
0.49	9.62e-05	32.4809	3.691e-05	0.49	6.283e-05	107.722	0.0451878	0.49	3.061e-05	179.943	0.0661705	0.49	1.471e-05	231.484	0.0461556	0.49	7.11e-06	264.702	0.0453653	0.49	3.58e-06	285.478	0.284924
0.5	9.62e-05	32.4809	3.682e-05	0.5	6.276e-05	107.722	0.0397583	0.5	3.055e-05	179.957	0.0618026	0.5	1.467e-05	231.506	0.0437122	0.5	7.09e-06	264.715	0.0415485	0.5	3.56e-06	285.376	0.244057
0.51	9.62e-05	32.4809	3.678e-05	0.51	6.271e-05	107.721	0.0348924	0.51	3.049e-05	179.966	0.0576483	0.51	1.464e-05	231.523	0.0413819	0.51	7.07e-06	264.725	0.0381504	0.51	3.53e-06	285.289	0.209161
0.52	9.62e-05	32.4809	3.676e-05	0.52	6.266e-05	107.72	0.0305448	0.52	3.044e-05	179.971	0.0537034	0.52	1.461e-05	231.536	0.0391586	0.52	7.05e-06	264.732	0.0351154	0.52	3.52e-06	285.214	0.17937
0.53	9.62e-05	32.4809	3.675e-05	0.53	6.262e-05	107.718	0.0266719	0.53	3.039e-05	179.974	0.0499632	0.53	1.458e-05	231.545	0.0370371	0.53	7.04e-06	264.737	0.0323958	0.53	3.5e-06	285.15	0.153942
0.54	9.62e-05	32.4809	3.674e-05	0.54	6.259e-05	107.716	0.0232321	0.54	3.035e-05	179.974	0.0464229	0.54	1.456e-05	231.551	0.0350125	0.54	7.02e-06	264.74	0.0299508	0.54	3.48e-06	285.094	0.132239
0.55	9.62e-05	32.4809	3.674e-05	0.55	6.256e-05	107.714	0.0201863	0.55	3.032e-05	179.972	0.0430771	0.55	1.454e-05	231.554	0.0330806	0.55	7.01e-06	264.741	0.0277457	0.55	3.47e-06	285.046	0.113715
0.56	9.62e-05	32.4809	3.674e-05	0.56	6.254e-05	107.712	0.0174972	0.56	3.029e-05	179.969	0.0399202	0.56	1.452e-05	231.555	0.0312373	0.56	7e-06	264.741	0.0257505	0.56	3.46e-06	285.004	0.0979035
0.57	9.62e-05	32.4809	3.674e-05	0.57	6.252e-05	107.711	0.0151302	0.57	3.026e-05	179.965	0.0369463	0.57	1.45e-05	231.555	0.0294789	0.57	6.99e-06	264.74	0.0239394	0.57	3.45e-06	284.968	0.0844048
0.58	9.62e-05	32.4809	3.674e-05	0.58	6.25e-05	107.709	0.0130526	0.58	3.023e-05	179.961	0.0341493	0.58	1.448e-05	231.553	0.0278022	0.58	6.98e-06	264.738	0.0222904	0.58	3.44e-06	284.937	0.0728775
0.59	9.62e-05	32.4809	3.674e-05	0.59	6.249e-05	107.707	0.0112346	0.59	3.021e-05	179.955	0.0315228	0.59	1.447e-05	231.55	0.026204	0.59	6.97e-06	264.735	0.0207846	0.59	3.43e-06	284.91	0.06303
0.6	9.62e-05	32.4809	3.674e-05	0.6	6.248e-05	107.706	0.00964827	0.6	3.019e-05	179.95	0.0290603	0.6	1.445e-05	231.546	0.0246812	0.6	6.96e-06	264.732	0.0194055	0.6	3.43e-06	284.886	0.0546136
0.61	9.62e-05	32.4809	3.674e-05	0.61	6.247e-05	107.705	0.00826815	0.61	3.017e-05	179.944	0.0267554	0.61	1.444e-05	231.541	0.0232313	0.61	6.96e-06	264.728	0.018139	0.61	3.42e-06	284.865	0.047416
0.62	9.62e-05	32.4809	3.674e-05	0.62	6.246e-05	107.703	0.00707091	0.62	3.016e-05	179.938	0.0246014	0.62	1.443e-05	231.536	0.0218514	0.62	6.95e-06	264.724	0.0169729	0.62	3.42e-06	284.847	0.0412565
0.63	9.62e-05	32.4809	3.674e-05	0.63	6.245e-05	107.702	0.00603531	0.63	3.014e-05	179.932	0.0225915	0.63	1.442e-05	231.531	0.0205391	0.63	6.94e-06	264.72	0.0158966	0.63	3.41e-06	284.83	0.0359811
0.64	9.62e-05	32.4809	3.674e-05	0.64	6.245e-05	107.701	0.00514211	0.64	3.013e-05	179.927	0.0207192	0.64	1.441e-05	231.525	0.019292	0.64	6.94e-06	264.715	0.014901	0.64	3.41e-06	284.816	0.0314586
0.65	9.62e-05	32.4809	3.674e-05	0.65	6.244e-05	107.701	0.00437394	0.65	3.012e-05	179.921	0.0189777	0.65	1.44e-05	231.519	0.0181077	0.65	6.93e-06	264.71	0.0139782	0.65	3.4e-06	284.803	0.0275775
0.66	9.62e-05	32.4809	3.674e-05	0.66	6.244e-05	107.7	0.00371518	0.66	3.011e-05	179.916	0.0173606	0.66	1.44e-05	231.513	0.016984	0.66	6.93e-06	264.705	0.0131211	0.66	3.4e-06	284.792	0.0242428
0.67	9.62e-05	32.4809	3.674e-05	0.67	6.244e-05	107.699	0.00315186	0.67	3.01e-05	179.911	0.0158613	0.67	1.439e-05	231.507	0.0159188	0.67	6.93e-06	264.701	0.0123238	0.67	3.4e-06	284.782	0.0213738
0.68	9.62e-05	32.4809	3.674e-05	0.68	6.244e-05	107.699	0.00267152	0.68	3.009e-05	179.907	0.0144734	0.68	1.438e-05	231.502	0.0149098	0.68	6.92e-06	264.696	0.011581	0.68	3.39e-06	284.772	0.0189019
0.69	9.62e-05	32.4809	3.674e-05	0.69	6.243e-05	107.698	0.00226311	0.69	3.009e-05	179.902	0.0131907	0.69	1.438e-05	231.496	0.0139552	0.69	6.92e-06	264.691	0.010888	0.69	3.39e-06	284.764	0.0167688
0.7	9.62e-05	32.4809	3.674e-05	0.7	6.243e-05	107.698	0.00191683	0.7	3.008e-05	179.898	0.0120071	0.7	1.437e-05	231.49	0.0130528	0.7	6.92e-06	264.686	0.0102409	0.7	3.39e-06	284.757	0.0149249
0.71	9.62e-05	32.4809	3.674e-05	0.71	6.243e-05	107.698	0.00162406	0.71	3.008e-05	179.894	0.0109167	0.71	1.437e-05	231.485	0.0122007	0.71	6.91e-06	264.682	0.00963602	0.71	3.39e-06	284.75	0.0133281
0.72	9.62e-05	32.4809	3.674e-05	0.72	6.243e-05	107.698	0.00137722	0.72	3.007e-05	179.891	0.00991381	0.72	1.436e-05	231.48	0.0113971	0.72	6.91e-06	264.677	0.00907027	0.72	3.38e-06	284.743	0.0119426
0.73	9.62e-05	32.4809	3.674e-05	0.73	6.243e-05	107.697	0.0011697	0.73	3.007e-05	179.888	0.00899284	0.73	1.436e-05	231.475	0.01064	0.73	6.91e-06	264.673	0.00854084	0.73	3.38e-06	284.738	0.0107382
0.74	9.62e-05	32.4809	3.674e-05	0.74	6.243e-05	107.697	0.00099572	0.74	3.006e-05	179.885	0.0081485	0.74	1.436e-05	231.471	0.00992761	0.74	6.9e-06	264.668	0.00804528	0.74	3.38e-06	284.733	0.00968892
0.75	9.62e-05	32.4809	3.674e-05	0.75	6.243e-05	107.697	0.00085026	0.75	3.006e-05	179.882	0.00737569	0.75	1.435e-05	231.466	0.00925826	0.75	6.9e-06	264.664	0.0075814	0.75	3.38e-06	284.728	0.0087729
0.76	9.62e-05	32.4809	3.674e-05	0.76	6.243e-05	107.697	0.00072899	0.76	3.006e-05	179.879	0.00666953	0.76	1.435e-05	231.462	0.0086302	0.76	6.9e-06	264.661	0.00714725	0.76	3.38e-06	284.723	0.0079715
0.77	9.62e-05	32.4809	3.674e-05	0.77	6.243e-05	107.697	0.00062818	0.77	3.005e-05	179.877	0.00602538	0.77	1.435e-05	231.458	0.00804179	0.77	6.9e-06	264.657	0.00674107	0.77	3.38e-06	284.719	0.00726891
0.78	9.62e-05	32.4809	3.674e-05	0.78	6.243e-05	107.697	0.00054459	0.78	3.005e-05	179.875	0.00543884	0.78	1.435e-05	231.454	0.0074914	0.78	6.9e-06	264.653	0.00636132	0.78	3.38e-06	284.716	0.00665167
0.79	9.62e-05	32.4809	3.674e-05	0.79	6.243e-05	107.697	0.00047548	0.79	3.005e-05	179.873	0.00490571	0.79	1.435e-05	231.451	0.00697751	0.79	6.9e-06	264.65	0.00600658	0.79	3.37e-06	284.712	0.00610835
0.8	9.62e-05	32.4809	3.674e-05	0.8	6.243e-05	107.697	0.0004185	0.8	3.005e-05	179.872	0.00442206	0.8	1.434e-05	231.448	0.0064986	0.8	6.89e-06	264.647	0.00567559	0.8	3.37e-06	284.709	0.00562922
0.81	9.62e-05	32.4809	3.674e-05	0.81	6.243e-05	107.697	0.00037166	0.81	3.005e-05	179.87	0.00398416	0.81	1.434e-05	231.445	0.00605326	0.81	6.89e-06	264.644	0.00536723	0.81	3.37e-06	284.706	0.00520602
0.82	9.62e-05	32.4809	3.674e-05	0.82	6.243e-05	107.697	0.00033325	0.82	3.005e-05	179.869	0.00358856	0.82	1.434e-05	231.442	0.0056401	0.82	6.89e-06	264.641	0.00508045	0.82	3.37e-06	284.703	0.00483172
0.83	9.62e-05	32.4809	3.674e-05	0.83	6.243e-05	107.696	0.00030184	0.83	3.004e-05	179.867	0.00323197	0.83	1.434e-05	231.439	0.00525781	0.83	6.89e-06	264.639	0.00481434	0.83	3.37e-06	284.701	0.00450033
0.84	9.62e-05	32.4809	3.674e-05	0.84	6.243e-05	107.696	0.00027624	0.84	3.004e-05	179.866	0.00291139	0.84	1.434e-05	231.437	0.00490514	0.84	6.89e-06	264.636	0.00456805	0.84	3.37e-06	284.698	0.00420676
0.85	9.62e-05	32.4809	3.674e-05	0.85	6.242e-05	107.696	0.00025542	0.85	3.004e-05	179.865	0.00262398	0.85	1.434e-05	231.435	0.00458091	0.85	6.89e-06	264.634	0.00434082	0.85	3.37e-06	284.696	0.00394668
0.86	9.62e-05	32.4809	3.674e-05	0.86	6.242e-05	107.696	0.00023854	0.86	3.004e-05	179.865	0.00236717	0.86	1.434e-05	231.433	0.004284	0.86	6.89e-06	264.632	0.00413197	0.86	3.37e-06	284.694	0.00371641
0.87	9.62e-05	32.4809	3.674e-05	0.87	6.242e-05	107.696	0.00022491	0.87	3.004e-05	179.864	0.00213856	0.87	1.433e-05	231.431	0.00401338	0.87	6.89e-06	264.63	0.00394089	0.87	3.37e-06	284.693	0.00351281
0.88	9.62e-05	32.4809	3.674e-05	0.88	6.242e-05	107.696	0.00021392	0.88	3.004e-05	179.863	0.00193597	0.88	1.433e-05	231.429	0.00376805	0.88	6.89e-06	264.628	0.003767	0.88	3.37e-06	284.691	0.00333323
0.89	9.62e-05	32.4809	3.674e-05	0.89	6.242e-05	107.696	0.0002051	0.89	3.004e-05	179.863	0.00175742	0.89	1.433e-05	231.428	0.00354713	0.89	6.89e-06	264.627	0.00360982	0.89	3.37e-06	284.69	0.0031754
0.9	9.62e-05	32.4809	3.674e-05	0.9	6.242e-05	107.696	0.00019806	0.9	3.004e-05	179.862	0.00160111	0.9	1.433e-05	231.427	0.00334977	0.9	6.89e-06	264.625	0.0034689	0.9	3.37e-06	284.688	0.00303742
0.91	9.62e-05	32.4809	3.674e-05	0.91	6.242e-05	107.696	0.00019245	0.91	3.004e-05	179.862	0.00146545	0.91	1.433e-05	231.425	0.00317524	0.91	6.89e-06	264.624	0.00334383	0.91	3.37e-06	284.687	0.00291768
0.92	9.62e-05	32.4809	3.674e-05	0.92	6.242e-05	107.696	0.00018802	0.92	3.004e-05	179.861	0.00134901	0.92	1.433e-05	231.424	0.00302284	0.92	6.89e-06	264.623	0.00323427	0.92	3.37e-06	284.686	0.00281483
0.93	9.62e-05	32.4809	3.674e-05	0.93	6.242e-05	107.696	0.00018455	0.93	3.004e-05	179.861	0.00125057	0.93	1.433e-05	231.424	0.00289199	0.93	6.89e-06	264.622	0.00313992	0.93	3.37e-06	284.685	0.00272774
0.94	9.62e-05	32.4809	3.674e-05	0.94	6.242e-05	107.696	0.00018187	0.94	3.004e-05	179.861	0.00116904	0.94	1.433e-05	231.423	0.00278215	0.94	6.89e-06	264.621	0.00306052	0.94	3.37e-06	284.685	0.0026555
0.95	9.62e-05	32.4809	3.674e-05	0.95	6.242e-05	107.696	0.00017985	0.95	3.004e-05	179.86	0.00110355	0.95	1.433e-05	231.422	0.00269289	0.95	6.89e-06	264.62	0.00299585	0.95	3.37e-06	284.684	0.00259735
0.96	9.62e-05	32.4809	3.674e-05	0.96	6.242e-05	107.696	0.00017838	0.96	3.004e-05	179.86	0.00105336	0.96	1.433e-05	231.422	0.00262385	0.96	6.88e-06	264.62	0.00294573	0.96	3.37e-06	284.684	0.00255271
0.97	9.62e-05	32.4809	3.674e-05	0.97	6.242e-05	107.696	0.00017737	0.97	3.004e-05	179.86	0.00101791	0.97	1.433e-05	231.422	0.00257473	0.97	6.88e-06	264.62	0.00291003	0.97	3.37e-06	284.683	0.00252113
0.98	9.62e-05	32.4809	3.674e-05	0.98	6.242e-05	107.696	0.00017679	0.98	3.004e-05	179.86	0.0009968	0.98	1.433e-05	231.421	0.00254534	0.98	6.88e-06	264.619	0.00288865	0.98	3.37e-06	284.683	0.00250231
0.99	9.62e-05	32.4809	3.674e-05	0.99	6.242e-05	107.696	0.0001766	0.99	3.004e-05	179.86	0.00098978	0.99	1.433e-05	231.421	0.00253556	0.99	6.88e-06	264.619	0.00288152	0.99	3.37e-06	284.683	0.00249605
1	9.619e-05	32.4733	3.672e-05	1	6.243e-05	107.69	0.00017678	1	3.004e-05	179.855	0.00099668	1	1.433e-05	231.418	0.00254526	1	6.89e-06	264.617	0.00288865	1	3.37e-06	284.681	0.00250232

## Sheet: Fig. S5B (bottom)
Fig. S5B. Bottom panel. Time course of spatial patterns of gene expression and morphogen profile for the early stage, D_S = 0.22 µm^2 s-1 and initial burst condition S_init = 100 a.u., n = 1.
t = 10 min				t = 1 h				t = 2 h				t = 3 h				t = 4 h				t = 5 h
x/L	Expression level (a.u.), F	Expression level (a.u.), N	Expression level (a.u.), Shh	x/L	Expression level (a.u.), F	Expression level (a.u.), N	Expression level (a.u.), Shh	x/L	Expression level (a.u.), F	Expression level (a.u.), N	Expression level (a.u.), Shh	x/L	Expression level (a.u.), F	Expression level (a.u.), N	Expression level (a.u.), Shh	x/L	Expression level (a.u.), F	Expression level (a.u.), N	Expression level (a.u.), Shh	x/L	Expression level (a.u.), F	Expression level (a.u.), N	Expression level (a.u.), Shh
0	0.0164726	9.03007	2.16849	0	0.0585865	4.75928	0.502791	0	0.211912	2.2113	0.270513	0	1.42547	1.02955	0.715866	0	31.5968	0.480257	11.121	0	196.651	0.224416	78.2918
0.01	0.0184341	8.88121	2.17211	0.01	0.0619258	4.6808	0.503001	0.01	0.221082	2.17483	0.270869	0.01	1.4753	1.01258	0.718068	0.01	32.2627	0.472337	11.1554	0.01	197.772	0.220715	78.3822
0.02	0.0164766	9.02962	2.16794	0.02	0.0585914	4.75904	0.502754	0.02	0.211935	2.21118	0.270515	0.02	1.42572	1.0295	0.715965	0.02	31.6038	0.480233	11.1234	0.02	196.663	0.224404	78.2977
0.03	0.0144886	9.22623	2.15548	0.03	0.0546517	4.86271	0.502027	0.03	0.200478	2.25935	0.269493	0.03	1.35951	1.05193	0.709892	0.03	30.6353	0.490695	11.0294	0.03	195.013	0.229293	78.0448
0.04	0.0125142	9.48023	2.13489	0.04	0.0501657	4.99665	0.500837	0.04	0.186817	2.32159	0.267856	0.04	1.27748	1.08091	0.700149	0.04	29.3583	0.504211	10.8765	0.04	192.776	0.235609	77.6244
0.05	0.0106233	9.79442	2.10641	0.05	0.045333	5.16238	0.499204	0.05	0.171548	2.39859	0.265661	0.05	1.1832	1.11676	0.687096	0.05	27.8095	0.520934	10.6681	0.05	189.952	0.243423	77.0376
0.06	0.00887396	10.1704	2.07035	0.06	0.040368	5.36076	0.497149	0.06	0.155353	2.49077	0.262972	0.06	1.08089	1.15967	0.671137	0.06	26.0378	0.540955	10.4087	0.06	186.553	0.252778	76.2856
0.07	0.00730388	10.6105	2.02714	0.07	0.0354552	5.59309	0.494694	0.07	0.138854	2.59872	0.259857	0.07	0.97455	1.20993	0.652703	0.07	24.0958	0.564399	10.1033	0.07	182.588	0.263734	75.3697
0.08	0.00593111	11.1179	1.97725	0.08	0.0307384	5.86125	0.491861	0.08	0.122568	2.72332	0.256384	0.08	0.867667	1.26795	0.632233	0.08	22.0362	0.591462	9.75748	0.08	178.063	0.27638	74.2915
0.09	0.00475824	11.6975	1.92122	0.09	0.0263206	6.16801	0.488673	0.09	0.106898	2.86587	0.252619	0.09	0.76312	1.33432	0.610159	0.09	19.9103	0.62242	9.3771	0.09	172.978	0.290846	73.053
0.1	0.00377667	12.3551	1.85965	0.1	0.0222676	6.51715	0.485149	0.1	0.0921351	3.02811	0.248622	0.1	0.663136	1.40986	0.586893	0.1	17.7662	0.657657	8.96838	0.1	167.329	0.307311	71.6562
0.11	0.00297057	13.0984	1.79319	0.11	0.0186146	6.91383	0.481311	0.11	0.0784723	3.21247	0.244452	0.11	0.569318	1.49569	0.562821	0.11	15.6477	0.697697	8.53765	0.11	161.104	0.326021	70.1036
0.12	0.00232014	13.9362	1.72251	0.12	0.0153726	7.36502	0.477176	0.12	0.0660188	3.42219	0.240159	0.12	0.482719	1.59334	0.538292	0.12	13.5934	0.743245	8.09118	0.12	154.282	0.347305	68.3983
0.13	0.001804	14.8776	1.6483	0.13	0.0125349	7.88018	0.472761	0.13	0.054818	3.6617	0.23579	0.13	0.40392	1.70485	0.513619	0.13	11.6358	0.795264	7.63513	0.13	146.834	0.371613	66.5436
0.14	0.00140085	15.9299	1.57127	0.14	0.0100829	8.47226	0.468083	0.14	0.0448642	3.93712	0.231385	0.14	0.333132	1.83308	0.489074	0.14	9.80074	0.855081	7.17535	0.14	138.72	0.399564	64.5437
0.15	0.00109057	17.0957	1.49214	0.15	0.00799015	9.15936	0.463157	0.15	0.0361165	4.25702	0.226978	0.15	0.270278	1.98203	0.464891	0.15	8.10762	0.92456	6.71732	0.15	129.887	0.43203	62.4038
0.16	0.00085483	18.3679	1.41159	0.16	0.00622663	9.96734	0.457996	0.16	0.0285116	4.63384	0.222596	0.16	0.215078	2.15749	0.441265	0.16	6.56926	1.00641	6.26601	0.16	120.263	0.470275	60.1299
0.17	0.00067747	19.7254	1.3303	0.17	0.00476108	10.9341	0.452614	0.17	0.0219735	5.08627	0.218265	0.17	0.16712	2.36816	0.418356	0.17	5.19253	1.10468	5.82585	0.17	109.755	0.516197	57.7299
0.18	0.00054477	21.1321	1.24892	0.18	0.00356305	12.117	0.447022	0.18	0.016422	5.64383	0.214003	0.18	0.125926	2.62783	0.396292	0.18	3.97915	1.22581	5.40068	0.18	98.2379	0.572797	55.2136
0.19	0.00044555	22.5412	1.16805	0.19	0.00260401	13.6046	0.441232	0.19	0.0117795	6.35623	0.209825	0.19	0.0909999	2.95972	0.37517	0.19	2.92682	1.38062	4.99367	0.19	85.5442	0.64514	52.5937
0.2	0.000371	23.9037	1.08825	0.2	0.00185768	15.5355	0.435255	0.2	0.0079777	7.31474	0.205743	0.2	0.0618836	3.4067	0.355062	0.2	2.03065	1.58913	4.60739	0.2	71.4505	0.74257	49.8868
0.21	0.00031452	25.1776	1.01005	0.21	0.00129901	18.1176	0.429101	0.21	0.00496572	8.70828	0.201763	0.21	0.0382204	4.0587	0.336016	0.21	1.28532	1.89327	4.24378	0.21	55.6691	0.884691	47.1155
0.22	0.00027124	26.3336	0.933898	0.22	0.00090149	21.6201	0.42278	0.22	0.00272088	10.998	0.197892	0.22	0.0198541	5.14601	0.318057	0.22	0.688812	2.40051	3.90417	0.22	37.9129	1.12171	44.3115
0.23	0.00023767	27.3569	0.860203	0.23	0.00063413	26.2739	0.416303	0.23	0.00125559	15.5384	0.19413	0.23	0.00704569	7.51391	0.30119	0.23	0.251017	3.50599	3.58929	0.23	18.4453	1.63829	41.5207
0.24	0.00021131	28.2445	0.789309	0.24	0.00046208	32.0714	0.409678	0.24	0.00053599	25.8467	0.190477	0.24	0.0009223	18.1302	0.285396	0.24	0.0190194	8.92892	3.2992	0.24	1.99017	4.17237	38.8102
0.25	0.00019037	29.0022	0.721504	0.25	0.00035285	38.6685	0.402914	0.25	0.00027988	43.5695	0.186927	0.25	0.00017608	64.669	0.270629	0.25	0.00011361	110.263	3.03301	0.25	0.00013022	198.616	36.2551
0.26	0.00017357	29.6408	0.657016	0.26	0.00028215	45.5492	0.396023	0.26	0.00018458	63.1407	0.183476	0.26	9.807e-05	105.117	0.25682	0.26	5.344e-05	166.943	2.78882	0.26	5.169e-05	262.142	33.8575
0.27	0.00015997	30.1737	0.596019	0.27	0.00023462	52.2653	0.389011	0.27	0.00013915	80.5518	0.180117	0.27	7.054e-05	131.698	0.243905	0.27	3.716e-05	193.394	2.5648	0.27	3.602e-05	281.305	31.6087
0.28	0.00014889	30.6148	0.538631	0.28	0.00020126	58.5374	0.381891	0.28	0.00011302	95.0793	0.176845	0.28	5.619e-05	150.218	0.23182	0.28	2.92e-05	209.363	2.35927	0.28	2.866e-05	291.055	29.5002
0.29	0.0001398	30.9775	0.484921	0.29	0.00017689	64.2366	0.37467	0.29	9.611e-05	107.046	0.173653	0.29	4.731e-05	163.847	0.220508	0.29	2.439e-05	220.186	2.17069	0.29	2.419e-05	296.818	27.5238
0.3	0.00013231	31.2741	0.434909	0.3	0.00015847	69.3316	0.36736	0.3	8.428e-05	116.933	0.170537	0.3	4.125e-05	174.288	0.209916	0.3	2.116e-05	228.028	1.99764	0.3	2.111e-05	300.441	25.672
0.31	0.00012612	31.5155	0.388575	0.31	0.00014416	73.8438	0.359969	0.31	7.555e-05	125.161	0.167492	0.31	3.684e-05	182.527	0.199995	0.31	1.882e-05	233.968	1.83883	0.31	1.881e-05	302.764	23.9376
0.32	0.00012099	31.7112	0.345861	0.32	0.00013276	77.8196	0.352508	0.32	6.886e-05	132.068	0.164514	0.32	3.349e-05	189.179	0.190698	0.32	1.706e-05	238.609	1.69308	0.32	1.702e-05	304.231	22.3136
0.33	0.00011672	31.8692	0.306676	0.33	0.00012352	81.3141	0.344987	0.33	6.357e-05	137.913	0.1616	0.33	3.086e-05	194.644	0.181983	0.33	1.567e-05	242.321	1.55929	0.33	1.555e-05	305.106	20.7936
0.34	0.00011318	31.9963	0.2709	0.34	0.00011589	84.3827	0.337416	0.34	5.929e-05	142.897	0.158744	0.34	2.875e-05	199.2	0.173809	0.34	1.456e-05	245.345	1.43647	0.34	1.433e-05	305.556	19.3715
0.35	0.00011023	32.0981	0.238392	0.35	0.00010952	87.0775	0.329805	0.35	5.578e-05	147.174	0.155945	0.35	2.702e-05	203.041	0.166142	0.35	1.365e-05	247.844	1.3237	0.35	1.329e-05	305.692	18.0412
0.36	0.00010778	32.1796	0.208991	0.36	0.00010414	89.4458	0.322163	0.36	5.284e-05	150.868	0.1532	0.36	2.558e-05	206.312	0.158945	0.36	1.289e-05	249.935	1.22016	0.36	1.239e-05	305.593	16.7975
0.37	0.00010574	32.2444	0.182523	0.37	9.954e-05	91.529	0.314501	0.37	5.036e-05	154.075	0.150505	0.37	2.436e-05	209.12	0.152187	0.37	1.225e-05	251.702	1.12506	0.37	1.161e-05	305.316	15.635
0.38	0.00010404	32.2959	0.158805	0.38	9.559e-05	93.3638	0.306828	0.38	4.823e-05	156.873	0.147858	0.38	2.332e-05	211.548	0.14584	0.38	1.17e-05	253.207	1.03772	0.38	1.091e-05	304.903	14.5488
0.39	0.00010263	32.3366	0.137647	0.39	9.216e-05	94.9816	0.299154	0.39	4.64e-05	159.324	0.145257	0.39	2.243e-05	213.66	0.139874	0.39	1.123e-05	254.5	0.957483	0.39	1.029e-05	304.389	13.5342
0.4	0.00010147	32.3688	0.118858	0.4	8.916e-05	96.4101	0.291488	0.4	4.482e-05	161.48	0.1427	0.4	2.165e-05	215.507	0.134266	0.4	1.082e-05	255.617	0.883764	0.4	9.73e-06	303.796	12.5869
0.41	0.0001005	32.3941	0.102247	0.41	8.654e-05	97.6729	0.28384	0.41	4.343e-05	163.382	0.140186	0.41	2.098e-05	217.131	0.12899	0.41	1.046e-05	256.587	0.816023	0.41	9.22e-06	303.147	11.7026
0.42	9.971e-05	32.4139	0.0876266	0.42	8.422e-05	98.7905	0.276218	0.42	4.22e-05	165.066	0.137713	0.42	2.038e-05	218.563	0.124026	0.42	1.014e-05	257.435	0.753765	0.42	8.77e-06	302.457	10.8776
0.43	9.905e-05	32.4293	0.0748141	0.43	8.217e-05	99.7807	0.268631	0.43	4.112e-05	166.561	0.135279	0.43	1.985e-05	219.832	0.119353	0.43	9.87e-06	258.178	0.696536	0.43	8.35e-06	301.74	10.1079
0.44	9.851e-05	32.4414	0.0636351	0.44	8.035e-05	100.659	0.261088	0.44	4.017e-05	167.892	0.132883	0.44	1.939e-05	220.96	0.114951	0.44	9.62e-06	258.833	0.643921	0.44	7.97e-06	301.006	9.39028
0.45	9.807e-05	32.4507	0.0539235	0.45	7.872e-05	101.439	0.253598	0.45	3.931e-05	169.079	0.130525	0.45	1.897e-05	221.965	0.110803	0.45	9.39e-06	259.412	0.595539	0.45	7.62e-06	300.264	8.7213
0.46	9.771e-05	32.4579	0.0455229	0.46	7.727e-05	102.132	0.246167	0.46	3.854e-05	170.14	0.128204	0.46	1.86e-05	222.864	0.106892	0.46	9.2e-06	259.926	0.551043	0.46	7.3e-06	299.521	8.09791
0.47	9.741e-05	32.4635	0.0382874	0.47	7.596e-05	102.748	0.238804	0.47	3.786e-05	171.09	0.125918	0.47	1.826e-05	223.669	0.103204	0.47	9.02e-06	260.383	0.510112	0.47	7.01e-06	298.783	7.51718
0.48	9.717e-05	32.4678	0.0320819	0.48	7.478e-05	103.296	0.231517	0.48	3.724e-05	171.943	0.123668	0.48	1.796e-05	224.392	0.0997236	0.48	8.85e-06	260.791	0.472453	0.48	6.74e-06	298.056	6.97638
0.49	9.698e-05	32.471	0.0267822	0.49	7.372e-05	103.784	0.224312	0.49	3.668e-05	172.71	0.121453	0.49	1.769e-05	225.043	0.096438	0.49	8.71e-06	261.156	0.437799	0.49	6.49e-06	297.343	6.47292
0.5	9.682e-05	32.4735	0.0222751	0.5	7.276e-05	104.219	0.217196	0.5	3.617e-05	173.399	0.119272	0.5	1.744e-05	225.63	0.0933349	0.5	8.58e-06	261.484	0.405903	0.5	6.26e-06	296.648	6.00436
0.51	9.669e-05	32.4754	0.0184582	0.51	7.189e-05	104.606	0.210175	0.51	3.571e-05	174.021	0.117126	0.51	1.722e-05	226.16	0.0904027	0.51	8.46e-06	261.778	0.376541	0.51	6.05e-06	295.973	5.56844
0.52	9.659e-05	32.4768	0.0152391	0.52	7.11e-05	104.952	0.203257	0.52	3.529e-05	174.582	0.115014	0.52	1.701e-05	226.64	0.087631	0.52	8.35e-06	262.044	0.349505	0.52	5.86e-06	295.321	5.163
0.53	9.651e-05	32.4779	0.0125356	0.53	7.039e-05	105.26	0.196446	0.53	3.491e-05	175.089	0.112937	0.53	1.682e-05	227.074	0.0850097	0.53	8.25e-06	262.283	0.324606	0.53	5.68e-06	294.692	4.78603
0.54	9.644e-05	32.4787	0.0102743	0.54	6.973e-05	105.534	0.189749	0.54	3.456e-05	175.547	0.110893	0.54	1.665e-05	227.468	0.0825297	0.54	8.15e-06	262.5	0.301671	0.54	5.51e-06	294.088	4.43565
0.55	9.639e-05	32.4793	0.00839076	0.55	6.914e-05	105.779	0.183169	0.55	3.424e-05	175.961	0.108884	0.55	1.65e-05	227.827	0.0801824	0.55	8.07e-06	262.696	0.280541	0.55	5.36e-06	293.509	4.11008
0.56	9.635e-05	32.4797	0.00682826	0.56	6.859e-05	105.998	0.176713	0.56	3.394e-05	176.337	0.10691	0.56	1.635e-05	228.152	0.0779599	0.56	7.99e-06	262.874	0.261069	0.56	5.21e-06	292.957	3.80766
0.57	9.632e-05	32.4801	0.00553737	0.57	6.81e-05	106.193	0.170383	0.57	3.367e-05	176.677	0.104971	0.57	1.622e-05	228.449	0.0758547	0.57	7.92e-06	263.035	0.243123	0.57	5.08e-06	292.431	3.52683
0.58	9.629e-05	32.4803	0.00447521	0.58	6.764e-05	106.367	0.164186	0.58	3.343e-05	176.986	0.103066	0.58	1.61e-05	228.719	0.07386	0.58	7.86e-06	263.182	0.226579	0.58	4.96e-06	291.932	3.26613
0.59	9.627e-05	32.4805	0.00360479	0.59	6.723e-05	106.522	0.158123	0.59	3.32e-05	177.266	0.101198	0.59	1.599e-05	228.965	0.0719694	0.59	7.8e-06	263.316	0.211325	0.59	4.85e-06	291.458	3.02419
0.6	9.625e-05	32.4806	0.00289437	0.6	6.684e-05	106.66	0.1522	0.6	3.299e-05	177.521	0.0993649	0.6	1.589e-05	229.19	0.070177	0.6	7.74e-06	263.439	0.197257	0.6	4.74e-06	291.01	2.79974
0.61	9.624e-05	32.4807	0.00231687	0.61	6.65e-05	106.783	0.146418	0.61	3.28e-05	177.752	0.0975685	0.61	1.579e-05	229.396	0.0684771	0.61	7.69e-06	263.55	0.184282	0.61	4.65e-06	290.588	2.59157
0.62	9.623e-05	32.4807	0.00184931	0.62	6.617e-05	106.893	0.140781	0.62	3.262e-05	177.962	0.095809	0.62	1.57e-05	229.584	0.0668648	0.62	7.64e-06	263.652	0.172312	0.62	4.56e-06	290.189	2.39857
0.63	9.622e-05	32.4808	0.00147226	0.63	6.588e-05	106.99	0.135291	0.63	3.245e-05	178.153	0.0940869	0.63	1.562e-05	229.756	0.0653351	0.63	7.6e-06	263.745	0.161268	0.63	4.47e-06	289.814	2.21969
0.64	9.622e-05	32.4808	0.00116943	0.64	6.561e-05	107.077	0.12995	0.64	3.23e-05	178.327	0.0924027	0.64	1.555e-05	229.913	0.0638837	0.64	7.56e-06	263.831	0.151076	0.64	4.4e-06	289.462	2.05396
0.65	9.621e-05	32.4808	0.00092716	0.65	6.536e-05	107.154	0.12476	0.65	3.216e-05	178.484	0.090757	0.65	1.548e-05	230.057	0.0625064	0.65	7.52e-06	263.909	0.141669	0.65	4.32e-06	289.132	1.90045
0.66	9.621e-05	32.4809	0.00073411	0.66	6.513e-05	107.223	0.119724	0.66	3.202e-05	178.628	0.0891503	0.66	1.541e-05	230.189	0.0611994	0.66	7.48e-06	263.981	0.132987	0.66	4.26e-06	288.824	1.75832
0.67	9.621e-05	32.4809	0.00058089	0.67	6.492e-05	107.284	0.114841	0.67	3.19e-05	178.759	0.0875832	0.67	1.535e-05	230.31	0.0599591	0.67	7.45e-06	264.047	0.124972	0.67	4.2e-06	288.535	1.62677
0.68	9.62e-05	32.4809	0.00045976	0.68	6.472e-05	107.338	0.110114	0.68	3.179e-05	178.878	0.0860564	0.68	1.53e-05	230.421	0.0587823	0.68	7.42e-06	264.107	0.117573	0.68	4.14e-06	288.265	1.50507
0.69	9.62e-05	32.4809	0.00036438	0.69	6.455e-05	107.386	0.105543	0.69	3.168e-05	178.986	0.0845704	0.69	1.524e-05	230.522	0.0576659	0.69	7.39e-06	264.163	0.110742	0.69	4.09e-06	288.014	1.39251
0.7	9.62e-05	32.4809	0.00028957	0.7	6.438e-05	107.429	0.10113	0.7	3.159e-05	179.084	0.0831258	0.7	1.519e-05	230.615	0.0566069	0.7	7.37e-06	264.214	0.104436	0.7	4.04e-06	287.78	1.28845
0.71	9.62e-05	32.4809	0.00023112	0.71	6.423e-05	107.466	0.0968732	0.71	3.15e-05	179.174	0.0817233	0.71	1.515e-05	230.701	0.0556029	0.71	7.34e-06	264.261	0.0986147	0.71	4e-06	287.562	1.19231
0.72	9.62e-05	32.4809	0.00018563	0.72	6.409e-05	107.5	0.0927743	0.72	3.141e-05	179.255	0.0803635	0.72	1.511e-05	230.779	0.0546513	0.72	7.32e-06	264.304	0.0932411	0.72	3.96e-06	287.36	1.10351
0.73	9.62e-05	32.4809	0.00015036	0.73	6.396e-05	107.529	0.0888333	0.73	3.133e-05	179.33	0.079047	0.73	1.507e-05	230.851	0.0537498	0.73	7.3e-06	264.343	0.0882817	0.73	3.92e-06	287.172	1.02154
0.74	9.62e-05	32.4809	0.00012313	0.74	6.384e-05	107.555	0.0850498	0.74	3.126e-05	179.397	0.0777745	0.74	1.503e-05	230.917	0.0528964	0.74	7.28e-06	264.38	0.0837056	0.74	3.88e-06	286.998	0.945915
0.75	9.62e-05	32.4809	0.00010219	0.75	6.374e-05	107.578	0.0814238	0.75	3.119e-05	179.458	0.0765464	0.75	1.5e-05	230.977	0.0520891	0.75	7.26e-06	264.413	0.0794845	0.75	3.85e-06	286.837	0.876194
0.76	9.62e-05	32.4809	8.614e-05	0.76	6.364e-05	107.598	0.0779547	0.76	3.113e-05	179.514	0.0753634	0.76	1.497e-05	231.033	0.0513262	0.76	7.25e-06	264.444	0.0755923	0.76	3.82e-06	286.688	0.811959
0.77	9.62e-05	32.4809	7.388e-05	0.77	6.354e-05	107.615	0.0746423	0.77	3.107e-05	179.564	0.074226	0.77	1.494e-05	231.084	0.0506058	0.77	7.23e-06	264.472	0.0720053	0.77	3.79e-06	286.551	0.752826
0.78	9.62e-05	32.4809	6.457e-05	0.78	6.346e-05	107.631	0.0714857	0.78	3.102e-05	179.61	0.0731349	0.78	1.491e-05	231.13	0.0499266	0.78	7.22e-06	264.498	0.0687017	0.78	3.77e-06	286.424	0.698438
0.79	9.62e-05	32.4809	5.751e-05	0.79	6.338e-05	107.644	0.0684843	0.79	3.097e-05	179.651	0.0720906	0.79	1.489e-05	231.173	0.049287	0.79	7.2e-06	264.522	0.0656615	0.79	3.74e-06	286.308	0.648467
0.8	9.62e-05	32.4809	5.219e-05	0.8	6.331e-05	107.656	0.0656375	0.8	3.092e-05	179.689	0.0710936	0.8	1.486e-05	231.211	0.0486859	0.8	7.19e-06	264.544	0.0628664	0.8	3.72e-06	286.2	0.602609
0.81	9.62e-05	32.4809	4.819e-05	0.81	6.325e-05	107.666	0.0629442	0.81	3.088e-05	179.723	0.0701444	0.81	1.484e-05	231.247	0.0481218	0.81	7.18e-06	264.564	0.0602997	0.81	3.7e-06	286.102	0.560582
0.82	9.62e-05	32.4809	4.519e-05	0.82	6.319e-05	107.675	0.0604037	0.82	3.084e-05	179.753	0.0692436	0.82	1.482e-05	231.279	0.0475939	0.82	7.17e-06	264.583	0.0579462	0.82	3.68e-06	286.012	0.522129
0.83	9.62e-05	32.4809	4.296e-05	0.83	6.313e-05	107.683	0.058015	0.83	3.08e-05	179.781	0.0683916	0.83	1.48e-05	231.309	0.0471009	0.83	7.16e-06	264.599	0.0557919	0.83	3.67e-06	285.929	0.487011
0.84	9.62e-05	32.4809	4.129e-05	0.84	6.308e-05	107.689	0.0557771	0.84	3.077e-05	179.806	0.0675888	0.84	1.479e-05	231.336	0.0466421	0.84	7.15e-06	264.615	0.0538243	0.84	3.65e-06	285.854	0.455012
0.85	9.62e-05	32.4809	4.007e-05	0.85	6.304e-05	107.695	0.0536892	0.85	3.074e-05	179.828	0.0668358	0.85	1.477e-05	231.36	0.0462165	0.85	7.14e-06	264.628	0.0520317	0.85	3.64e-06	285.786	0.425931
0.86	9.62e-05	32.4809	3.916e-05	0.86	6.3e-05	107.7	0.0517502	0.86	3.071e-05	179.848	0.0661328	0.86	1.476e-05	231.382	0.0458234	0.86	7.13e-06	264.641	0.0504038	0.86	3.63e-06	285.724	0.399586
0.87	9.62e-05	32.4809	3.849e-05	0.87	6.296e-05	107.704	0.0499593	0.87	3.069e-05	179.866	0.0654803	0.87	1.474e-05	231.402	0.045462	0.87	7.13e-06	264.652	0.0489312	0.87	3.61e-06	285.668	0.375812
0.88	9.62e-05	32.4809	3.8e-05	0.88	6.293e-05	107.708	0.0483154	0.88	3.066e-05	179.882	0.0648787	0.88	1.473e-05	231.419	0.0451318	0.88	7.12e-06	264.663	0.0476053	0.88	3.6e-06	285.618	0.35446
0.89	9.62e-05	32.4809	3.765e-05	0.89	6.29e-05	107.711	0.0468178	0.89	3.064e-05	179.896	0.0643283	0.89	1.472e-05	231.435	0.0448321	0.89	7.11e-06	264.672	0.0464186	0.89	3.6e-06	285.573	0.335393
0.9	9.62e-05	32.4809	3.739e-05	0.9	6.287e-05	107.713	0.0454656	0.9	3.062e-05	179.909	0.0638293	0.9	1.471e-05	231.449	0.0445624	0.9	7.11e-06	264.68	0.0453643	0.9	3.59e-06	285.533	0.318492
0.91	9.62e-05	32.4809	3.72e-05	0.91	6.285e-05	107.716	0.044258	0.91	3.061e-05	179.919	0.0633821	0.91	1.47e-05	231.462	0.0443223	0.91	7.1e-06	264.687	0.0444363	0.91	3.58e-06	285.498	0.303647
0.92	9.62e-05	32.4809	3.707e-05	0.92	6.283e-05	107.717	0.0431943	0.92	3.059e-05	179.929	0.0629869	0.92	1.47e-05	231.472	0.0441113	0.92	7.1e-06	264.693	0.0436294	0.92	3.57e-06	285.468	0.290765
0.93	9.62e-05	32.4809	3.697e-05	0.93	6.281e-05	107.719	0.0422737	0.93	3.058e-05	179.937	0.062644	0.93	1.469e-05	231.481	0.0439292	0.93	7.1e-06	264.699	0.0429391	0.93	3.57e-06	285.442	0.279764
0.94	9.62e-05	32.4809	3.691e-05	0.94	6.28e-05	107.72	0.0414959	0.94	3.057e-05	179.943	0.0623535	0.94	1.469e-05	231.489	0.0437756	0.94	7.09e-06	264.703	0.0423614	0.94	3.56e-06	285.421	0.270572
0.95	9.62e-05	32.4809	3.686e-05	0.95	6.278e-05	107.721	0.0408601	0.95	3.056e-05	179.948	0.0621156	0.95	1.468e-05	231.495	0.0436503	0.95	7.09e-06	264.707	0.0418931	0.95	3.56e-06	285.403	0.26313
0.96	9.62e-05	32.4809	3.683e-05	0.96	6.277e-05	107.722	0.0403661	0.96	3.056e-05	179.952	0.0619304	0.96	1.468e-05	231.5	0.043553	0.96	7.09e-06	264.709	0.0415316	0.96	3.56e-06	285.39	0.257392
0.97	9.62e-05	32.4809	3.681e-05	0.97	6.277e-05	107.722	0.0400134	0.97	3.055e-05	179.955	0.061798	0.97	1.468e-05	231.503	0.0434836	0.97	7.09e-06	264.711	0.0412748	0.97	3.56e-06	285.38	0.253319
0.98	9.62e-05	32.4809	3.68e-05	0.98	6.276e-05	107.722	0.039802	0.98	3.055e-05	179.957	0.0617186	0.98	1.467e-05	231.505	0.043442	0.98	7.09e-06	264.712	0.0411213	0.98	3.55e-06	285.374	0.250886
0.99	9.62e-05	32.4809	3.679e-05	0.99	6.276e-05	107.723	0.0397315	0.99	3.055e-05	179.958	0.0616921	0.99	1.467e-05	231.506	0.0434282	0.99	7.09e-06	264.713	0.0410702	0.99	3.55e-06	285.373	0.250076
1	9.619e-05	32.4733	3.678e-05	1	6.277e-05	107.716	0.0397969	1	3.055e-05	179.952	0.0617193	1	1.467e-05	231.501	0.0434431	1	7.09e-06	264.71	0.0411194	1	3.56e-06	285.372	0.250841

## Sheet: Fig. S5C (top)
Fig. S5C. Top panel. Time course of spatial patterns of gene expression and morphogen profile for the early stage, D_S = 0.11 µm^2 s-1 and initial burst condition S_init = 50 a.u., n = 1.
t = 10 min				t = 1 h				t = 2 h				t = 3 h				t = 4 h				t = 5 h
x/L	Expression level (a.u.), F	Expression level (a.u.), N	Expression level (a.u.), Shh	x/L	Expression level (a.u.), F	Expression level (a.u.), N	Expression level (a.u.), Shh	x/L	Expression level (a.u.), F	Expression level (a.u.), N	Expression level (a.u.), Shh	x/L	Expression level (a.u.), F	Expression level (a.u.), N	Expression level (a.u.), Shh	x/L	Expression level (a.u.), F	Expression level (a.u.), N	Expression level (a.u.), Shh	x/L	Expression level (a.u.), F	Expression level (a.u.), N	Expression level (a.u.), Shh
0	0.00639443	9.51953	1.53136	0	0.0347777	5.02006	0.362668	0	0.176178	2.33249	0.26016	0	0.997001	1.08598	0.914835	0	8.60142	0.506579	6.96631	0	75.2654	0.236715	50.1967
0.01	0.00792441	9.02811	1.53689	0.01	0.0401523	4.75982	0.363125	0.01	0.198401	2.21156	0.26156	0.01	1.09386	1.02968	0.922439	0.01	9.15537	0.480315	7.01969	0.01	77.4194	0.224443	50.3966
0.02	0.00639627	9.51905	1.53097	0.02	0.0347817	5.01981	0.362644	0.02	0.176198	2.33237	0.26017	0.02	0.997134	1.08593	0.914948	0.02	8.6029	0.506553	6.96742	0.02	75.2738	0.236703	50.2017
0.03	0.00487075	10.2613	1.51339	0.03	0.0283965	5.41415	0.361293	0.03	0.148337	2.51562	0.256419	0.03	0.86773	1.17124	0.894385	0.03	7.78272	0.546351	6.81963	0.03	71.7985	0.2553	49.6257
0.04	0.00357202	11.2366	1.48455	0.04	0.0221727	5.93613	0.359183	0.04	0.119759	2.7582	0.250815	0.04	0.726882	1.28419	0.863221	0.04	6.80949	0.599037	6.58925	0.04	67.2484	0.279919	48.682
0.05	0.00256833	12.4401	1.44513	0.05	0.0167175	6.59104	0.356422	0.05	0.0933825	3.06264	0.243868	0.05	0.589071	1.42593	0.824085	0.05	5.77656	0.665156	6.29153	0.05	61.8358	0.310815	47.3885
0.06	0.0018424	13.8655	1.39602	0.06	0.0122469	7.39503	0.353103	0.06	0.0705951	3.43657	0.236037	0.06	0.463012	1.60003	0.779481	0.06	4.75539	0.746369	5.94265	0.06	55.7491	0.348765	45.7675
0.07	0.00134122	15.4874	1.33828	0.07	0.00875024	8.37778	0.349304	0.07	0.0517797	3.89426	0.227706	0.07	0.352974	1.81313	0.731635	0.07	3.79592	0.845774	5.55862	0.07	49.1594	0.395215	43.8462
0.08	0.00100524	17.2433	1.27316	0.08	0.00611154	9.58849	0.345085	0.08	0.0367552	4.46001	0.219178	0.08	0.260219	2.07656	0.682418	0.08	2.92931	0.968653	5.15441	0.08	42.2252	0.452634	41.6577
0.09	0.00078274	19.032	1.20197	0.09	0.00418294	11.1055	0.340495	0.09	0.0250879	5.17512	0.210682	0.09	0.184244	2.40955	0.633331	0.09	2.17189	1.12398	4.74341	0.09	35.0979	0.525217	39.2411
0.1	0.00063477	20.74	1.12613	0.1	0.00282043	13.0483	0.33557	0.1	0.0162769	6.11258	0.202385	0.1	0.123684	2.84619	0.585532	0.1	1.52952	1.32767	4.33702	0.1	27.9291	0.620395	36.6435
0.11	0.00053469	22.2769	1.04703	0.11	0.00189593	15.5819	0.330338	0.11	0.00984922	7.41191	0.194399	0.11	0.0768943	3.45197	0.539866	0.11	1.00154	1.61025	3.94456	0.11	20.8785	0.75244	33.9208
0.12	0.0004654	23.5949	0.966088	0.12	0.00129708	18.8768	0.324823	0.12	0.00539952	9.37375	0.186792	0.12	0.0423011	4.37072	0.496909	0.12	0.584297	2.03882	3.57322	0.12	14.1286	0.952706	31.1389
0.13	0.00041621	24.6852	0.884623	0.13	0.0009253	22.9885	0.319043	0.13	0.00259673	12.7561	0.179601	0.13	0.0186008	5.99845	0.457006	0.13	0.274676	2.79823	3.22811	0.13	7.92453	1.30756	28.3746
0.14	0.00038045	25.5643	0.803874	0.14	0.00069918	27.7317	0.313013	0.14	0.00113407	19.5727	0.172831	0.14	0.00492837	10.0345	0.4203	0.14	0.0749375	4.68762	2.91229	0.14	2.7332	2.19044	25.7135
0.15	0.00035394	26.2604	0.724949	0.15	0.0005601	32.7293	0.306751	0.15	0.00056086	32.4367	0.166468	0.15	0.00057321	32.5013	0.386753	0.15	0.00109587	25.9926	2.62672	0.15	0.0312778	12.6258	23.2409
0.16	0.00033394	26.8046	0.648813	0.16	0.00047144	37.6044	0.30027	0.16	0.00035868	48.865	0.160484	0.16	0.00021138	83.3729	0.356158	0.16	0.0001115	149.522	2.36982	0.16	6.702e-05	226.27	20.9986
0.17	0.00031866	27.2262	0.576273	0.17	0.00041227	42.1091	0.293587	0.17	0.00027216	64.3092	0.154845	0.17	0.00014351	118.671	0.328252	0.17	7.175e-05	195.059	2.13867	0.17	4.103e-05	266.386	18.9666
0.18	0.00030686	27.5505	0.507968	0.18	0.00037101	46.1323	0.286718	0.18	0.00022632	77.2379	0.149522	0.18	0.00011484	141.619	0.302791	0.18	5.656e-05	218.53	1.93066	0.18	3.181e-05	283.995	17.1261
0.19	0.00029769	27.7985	0.444372	0.19	0.00034108	49.6542	0.27968	0.19	0.00019833	87.7322	0.144487	0.19	9.884e-05	157.522	0.279553	0.19	4.833e-05	233.124	1.74342	0.19	2.687e-05	294.184	15.4598
0.2	0.00029052	27.9873	0.385803	0.2	0.00031865	52.7031	0.272491	0.2	0.00017959	96.2272	0.139711	0.2	8.86e-05	169.127	0.258335	0.2	4.314e-05	243.124	1.57483	0.2	2.375e-05	300.855	13.9517
0.21	0.0002849	28.1303	0.332427	0.21	0.00030139	55.3277	0.265168	0.21	0.00016623	103.146	0.135173	0.21	8.15e-05	177.924	0.238954	0.21	3.957e-05	250.4	1.42302	0.21	2.157e-05	305.547	12.5874
0.22	0.00028048	28.2382	0.284279	0.22	0.00028781	57.5817	0.25773	0.22	0.00015629	108.831	0.130851	0.22	7.629e-05	184.786	0.221244	0.22	3.696e-05	255.913	1.28627	0.22	1.997e-05	309.007	11.3537
0.23	0.00027701	28.3193	0.241278	0.23	0.00027692	59.5168	0.250196	0.23	0.00014863	113.543	0.126724	0.23	7.234e-05	190.258	0.205054	0.23	3.498e-05	260.218	1.16306	0.23	1.873e-05	311.646	10.2384
0.24	0.00027428	28.38	0.203245	0.24	0.00026805	61.1793	0.242586	0.24	0.00014259	117.483	0.122776	0.24	6.924e-05	194.699	0.190245	0.24	3.344e-05	263.655	1.05202	0.24	1.775e-05	313.711	9.23065
0.25	0.00027215	28.4253	0.169926	0.25	0.00026074	62.6095	0.234917	0.25	0.00013773	120.802	0.11899	0.25	6.676e-05	198.355	0.176694	0.25	3.22e-05	266.449	0.951926	0.25	1.696e-05	315.358	8.32029
0.26	0.00027048	28.4589	0.141009	0.26	0.00025465	63.8422	0.22721	0.26	0.00013374	123.619	0.115353	0.26	6.474e-05	201.401	0.164287	0.26	3.119e-05	268.753	0.861677	0.26	1.63e-05	316.695	7.49821
0.27	0.00026918	28.4837	0.116142	0.27	0.00024952	64.9065	0.219483	0.27	0.00013044	126.023	0.111852	0.27	6.307e-05	203.964	0.152921	0.27	3.036e-05	270.676	0.780283	0.27	1.575e-05	317.793	6.75609
0.28	0.00026817	28.502	0.094952	0.28	0.00024516	65.8273	0.211755	0.28	0.00012767	128.087	0.108474	0.28	6.167e-05	206.139	0.142503	0.28	2.966e-05	272.298	0.706856	0.28	1.529e-05	318.707	6.08637
0.29	0.00026739	28.5154	0.0770556	0.29	0.00024144	66.6254	0.204043	0.29	0.00012532	129.868	0.105211	0.29	6.049e-05	207.998	0.132947	0.29	2.907e-05	273.676	0.640598	0.29	1.489e-05	319.473	5.48215
0.3	0.00026679	28.5252	0.0620739	0.3	0.00023824	67.3184	0.196366	0.3	0.00012332	131.412	0.102053	0.3	5.949e-05	209.598	0.124176	0.3	2.857e-05	274.857	0.580794	0.3	1.455e-05	320.123	4.93718
0.31	0.00026633	28.5322	0.0496412	0.31	0.00023548	67.9211	0.18874	0.31	0.0001216	132.756	0.0989916	0.31	5.862e-05	210.982	0.116121	0.31	2.814e-05	275.874	0.526801	0.31	1.425e-05	320.677	4.44578
0.32	0.00026598	28.5374	0.0394127	0.32	0.00023308	68.4462	0.181181	0.32	0.00012011	133.929	0.0960198	0.32	5.788e-05	212.185	0.108717	0.32	2.776e-05	276.756	0.47804	0.32	1.4e-05	321.152	4.00281
0.33	0.00026572	28.541	0.0310692	0.33	0.00023098	68.9042	0.173706	0.33	0.00011881	134.957	0.0931313	0.33	5.723e-05	213.236	0.101906	0.33	2.744e-05	277.525	0.433993	0.33	1.377e-05	321.563	3.60358
0.34	0.00026552	28.5437	0.0243207	0.34	0.00022915	69.3043	0.166329	0.34	0.00011768	135.861	0.0903204	0.34	5.666e-05	214.157	0.0956366	0.34	2.715e-05	278.197	0.394192	0.34	1.357e-05	321.92	3.24386
0.35	0.00026536	28.5455	0.018908	0.35	0.00022754	69.6542	0.159063	0.35	0.00011668	136.658	0.0875824	0.35	5.616e-05	214.967	0.0898599	0.35	2.69e-05	278.788	0.358218	0.35	1.34e-05	322.231	2.91981
0.36	0.00026525	28.5469	0.0146026	0.36	0.00022612	69.9605	0.151923	0.36	0.0001158	137.361	0.0849127	0.36	5.572e-05	215.682	0.0845326	0.36	2.668e-05	279.308	0.325693	0.36	1.324e-05	322.504	2.62795
0.37	0.00026517	28.5478	0.0112063	0.37	0.00022486	70.229	0.144919	0.37	0.00011503	137.984	0.0823077	0.37	5.534e-05	216.315	0.0796151	0.37	2.649e-05	279.768	0.296278	0.37	1.31e-05	322.744	2.36513
0.38	0.00026511	28.5484	0.0085489	0.38	0.00022375	70.4643	0.138063	0.38	0.00011434	138.537	0.0797641	0.38	5.499e-05	216.877	0.0750716	0.38	2.632e-05	280.176	0.269668	0.38	1.298e-05	322.956	2.12851
0.39	0.00026507	28.5489	0.00648656	0.39	0.00022277	70.6709	0.131364	0.39	0.00011373	139.028	0.077279	0.39	5.469e-05	217.376	0.0708693	0.39	2.616e-05	280.539	0.245588	0.39	1.287e-05	323.144	1.91551
0.4	0.00026503	28.5492	0.00489893	0.4	0.0002219	70.8523	0.124833	0.4	0.00011318	139.466	0.07485	0.4	5.441e-05	217.821	0.0669785	0.4	2.603e-05	280.862	0.223789	0.4	1.277e-05	323.311	1.7238
0.41	0.00026501	28.5494	0.00368651	0.41	0.00022112	71.0117	0.118476	0.41	0.0001127	139.856	0.072475	0.41	5.417e-05	218.218	0.0633722	0.41	2.59e-05	281.151	0.204051	0.41	1.269e-05	323.46	1.55127
0.42	0.00026499	28.5496	0.002768	0.42	0.00022043	71.1517	0.112301	0.42	0.00011226	140.204	0.0701523	0.42	5.395e-05	218.574	0.0600259	0.42	2.579e-05	281.409	0.186172	0.42	1.261e-05	323.593	1.39603
0.43	0.00026498	28.5497	0.00207766	0.43	0.00021981	71.2749	0.106313	0.43	0.00011187	140.515	0.0678802	0.43	5.376e-05	218.892	0.0569173	0.43	2.57e-05	281.641	0.169972	0.43	1.254e-05	323.713	1.25636
0.44	0.00026497	28.5498	0.00156288	0.44	0.00021926	71.3832	0.100518	0.44	0.00011152	140.794	0.0656576	0.44	5.358e-05	219.178	0.054026	0.44	2.561e-05	281.849	0.155288	0.44	1.248e-05	323.82	1.13071
0.45	0.00026497	28.5498	0.00118202	0.45	0.00021877	71.4785	0.0949196	0.45	0.0001112	141.043	0.0634835	0.45	5.342e-05	219.435	0.0513336	0.45	2.553e-05	282.035	0.141974	0.45	1.242e-05	323.916	1.01768
0.46	0.00026496	28.5498	0.00090244	0.46	0.00021833	71.5623	0.0895208	0.46	0.00011091	141.267	0.0613568	0.46	5.328e-05	219.666	0.0488234	0.46	2.546e-05	282.204	0.129897	0.46	1.237e-05	324.003	0.916019
0.47	0.00026496	28.5498	0.00069878	0.47	0.00021793	71.636	0.0843236	0.47	0.00011065	141.468	0.059277	0.47	5.315e-05	219.874	0.0464802	0.47	2.539e-05	282.356	0.118939	0.47	1.232e-05	324.081	0.824582
0.48	0.00026496	28.5499	0.00055158	0.48	0.00021758	71.7008	0.0793295	0.48	0.00011042	141.648	0.0572434	0.48	5.303e-05	220.062	0.04429	0.48	2.533e-05	282.493	0.108993	0.48	1.228e-05	324.152	0.742346
0.49	0.00026496	28.5499	0.000446	0.49	0.00021726	71.7579	0.0745387	0.49	0.00011021	141.81	0.0552557	0.49	5.292e-05	220.231	0.0422404	0.49	2.528e-05	282.616	0.0999608	0.49	1.224e-05	324.216	0.66839
0.5	0.00026495	28.5499	0.00037085	0.5	0.00021698	71.8081	0.0699511	0.5	0.00011002	141.956	0.0533133	0.5	5.283e-05	220.384	0.0403199	0.5	2.523e-05	282.728	0.0917561	0.5	1.221e-05	324.274	0.601881
0.51	0.00026495	28.5499	0.00031776	0.51	0.00021673	71.8522	0.0655654	0.51	0.00010984	142.088	0.0514161	0.51	5.274e-05	220.522	0.0385181	0.51	2.518e-05	282.83	0.0842999	0.51	1.218e-05	324.327	0.54207
0.52	0.00026495	28.5499	0.00028054	0.52	0.0002165	71.891	0.0613799	0.52	0.00010968	142.206	0.0495638	0.52	5.266e-05	220.647	0.0368256	0.52	2.514e-05	282.922	0.0775212	0.52	1.215e-05	324.375	0.488284
0.53	0.00026495	28.5499	0.00025465	0.53	0.0002163	71.9251	0.0573923	0.53	0.00010954	142.312	0.0477562	0.53	5.259e-05	220.76	0.0352338	0.53	2.511e-05	283.005	0.0713559	0.53	1.212e-05	324.418	0.439915
0.54	0.00026495	28.5499	0.00023676	0.54	0.00021612	71.9551	0.0535995	0.54	0.00010941	142.408	0.0459932	0.54	5.252e-05	220.863	0.0337349	0.54	2.507e-05	283.081	0.0657461	0.54	1.21e-05	324.458	0.396417
0.55	0.00026495	28.5499	0.00022451	0.55	0.00021595	71.9814	0.0499979	0.55	0.00010929	142.495	0.0442747	0.55	5.246e-05	220.956	0.0323219	0.55	2.504e-05	283.149	0.0606395	0.55	1.208e-05	324.494	0.357298
0.56	0.00026495	28.5499	0.00021617	0.56	0.0002158	72.0045	0.0465837	0.56	0.00010918	142.573	0.0426006	0.56	5.24e-05	221.04	0.0309883	0.56	2.502e-05	283.212	0.0559889	0.56	1.206e-05	324.527	0.322116
0.57	0.00026495	28.5499	0.00021054	0.57	0.00021567	72.0248	0.0433523	0.57	0.00010909	142.643	0.0409708	0.57	5.235e-05	221.117	0.0297284	0.57	2.499e-05	283.269	0.0517517	0.57	1.204e-05	324.558	0.290474
0.58	0.00026495	28.5499	0.00020676	0.58	0.00021556	72.0426	0.040299	0.58	0.000109	142.707	0.0393852	0.58	5.231e-05	221.186	0.0285368	0.58	2.497e-05	283.32	0.0478894	0.58	1.203e-05	324.585	0.262014
0.59	0.00026495	28.5499	0.00020425	0.59	0.00021545	72.0582	0.0374186	0.59	0.00010891	142.764	0.0378437	0.59	5.227e-05	221.249	0.0274087	0.59	2.495e-05	283.367	0.0443671	0.59	1.201e-05	324.61	0.236414
0.6	0.00026495	28.5499	0.00020259	0.6	0.00021536	72.0719	0.0347056	0.6	0.00010884	142.816	0.0363463	0.6	5.223e-05	221.306	0.0263397	0.6	2.493e-05	283.41	0.0411535	0.6	1.2e-05	324.633	0.213386
0.61	0.00026495	28.5499	0.0002015	0.61	0.00021527	72.0838	0.0321546	0.61	0.00010877	142.862	0.0348928	0.61	5.219e-05	221.358	0.025326	0.61	2.491e-05	283.449	0.03822	0.61	1.199e-05	324.654	0.192668
0.62	0.00026495	28.5499	0.00020079	0.62	0.0002152	72.0943	0.0297595	0.62	0.00010871	142.905	0.0334831	0.62	5.216e-05	221.406	0.0243639	0.62	2.489e-05	283.485	0.035541	0.62	1.198e-05	324.674	0.174028
0.63	0.00026495	28.5499	0.00020034	0.63	0.00021513	72.1035	0.0275146	0.63	0.00010865	142.943	0.0321171	0.63	5.213e-05	221.449	0.0234502	0.63	2.488e-05	283.517	0.0330932	0.63	1.197e-05	324.691	0.157257
0.64	0.00026495	28.5499	0.00020004	0.64	0.00021507	72.1115	0.0254136	0.64	0.0001086	142.977	0.0307945	0.64	5.21e-05	221.488	0.0225819	0.64	2.486e-05	283.547	0.0308557	0.64	1.196e-05	324.707	0.142164
0.65	0.00026495	28.5499	0.00019985	0.65	0.00021502	72.1185	0.0234505	0.65	0.00010855	143.008	0.0295152	0.65	5.208e-05	221.524	0.0217562	0.65	2.485e-05	283.574	0.0288093	0.65	1.195e-05	324.722	0.128581
0.66	0.00026495	28.5499	0.00019974	0.66	0.00021497	72.1247	0.021619	0.66	0.00010851	143.036	0.028279	0.66	5.206e-05	221.556	0.0209709	0.66	2.484e-05	283.598	0.0269369	0.66	1.194e-05	324.736	0.116356
0.67	0.00026495	28.5499	0.00019966	0.67	0.00021493	72.13	0.0199131	0.67	0.00010847	143.061	0.0270856	0.67	5.204e-05	221.585	0.0202237	0.67	2.483e-05	283.621	0.025223	0.67	1.194e-05	324.748	0.105352
0.68	0.00026495	28.5499	0.00019962	0.68	0.00021489	72.1347	0.0183267	0.68	0.00010843	143.084	0.0259348	0.68	5.202e-05	221.612	0.0195126	0.68	2.482e-05	283.641	0.0236533	0.68	1.193e-05	324.759	0.0954451
0.69	0.00026495	28.5499	0.00019959	0.69	0.00021485	72.1387	0.0168536	0.69	0.0001084	143.105	0.0248262	0.69	5.2e-05	221.637	0.0188357	0.69	2.481e-05	283.66	0.0222154	0.69	1.192e-05	324.77	0.0865262
0.7	0.00026495	28.5499	0.00019957	0.7	0.00021482	72.1422	0.015488	0.7	0.00010837	143.123	0.0237596	0.7	5.198e-05	221.659	0.0181915	0.7	2.48e-05	283.677	0.0208974	0.7	1.192e-05	324.78	0.0784958
0.71	0.00026495	28.5499	0.00019956	0.71	0.0002148	72.1453	0.0142239	0.71	0.00010834	143.14	0.0227346	0.71	5.197e-05	221.679	0.0175785	0.71	2.48e-05	283.693	0.0196892	0.71	1.191e-05	324.788	0.0712649
0.72	0.00026495	28.5499	0.00019955	0.72	0.00021477	72.148	0.0130558	0.72	0.00010832	143.155	0.0217508	0.72	5.195e-05	221.698	0.0169952	0.72	2.479e-05	283.707	0.0185811	0.72	1.191e-05	324.796	0.0647537
0.73	0.00026495	28.5499	0.00019955	0.73	0.00021475	72.1503	0.011978	0.73	0.0001083	143.169	0.020808	0.73	5.194e-05	221.714	0.0164405	0.73	2.478e-05	283.72	0.0175646	0.73	1.191e-05	324.804	0.0588903
0.74	0.00026495	28.5499	0.00019954	0.74	0.00021473	72.1523	0.0109851	0.74	0.00010827	143.181	0.0199056	0.74	5.193e-05	221.729	0.0159133	0.74	2.478e-05	283.732	0.0166321	0.74	1.19e-05	324.811	0.0536104
0.75	0.00026495	28.5499	0.00019954	0.75	0.00021472	72.1541	0.010072	0.75	0.00010825	143.192	0.0190433	0.75	5.192e-05	221.743	0.0154126	0.75	2.477e-05	283.743	0.0157765	0.75	1.19e-05	324.817	0.0488561
0.76	0.00026495	28.5499	0.00019954	0.76	0.0002147	72.1556	0.00923369	0.76	0.00010824	143.202	0.0182207	0.76	5.191e-05	221.756	0.0149374	0.76	2.477e-05	283.753	0.0149915	0.76	1.19e-05	324.822	0.0445756
0.77	0.00026495	28.5499	0.00019954	0.77	0.00021469	72.1569	0.00846527	0.77	0.00010822	143.211	0.0174373	0.77	5.19e-05	221.767	0.014487	0.77	2.476e-05	283.762	0.0142713	0.77	1.189e-05	324.828	0.0407223
0.78	0.00026495	28.5499	0.00019954	0.78	0.00021468	72.158	0.0077622	0.78	0.00010821	143.22	0.0166927	0.78	5.189e-05	221.778	0.0140606	0.78	2.476e-05	283.77	0.0136108	0.78	1.189e-05	324.832	0.0372545
0.79	0.00026495	28.5499	0.00019954	0.79	0.00021467	72.159	0.00712009	0.79	0.00010819	143.227	0.0159864	0.79	5.189e-05	221.787	0.0136575	0.79	2.475e-05	283.777	0.0130053	0.79	1.189e-05	324.837	0.0341348
0.8	0.00026495	28.5499	0.00019954	0.8	0.00021466	72.1598	0.00653477	0.8	0.00010818	143.233	0.0153181	0.8	5.188e-05	221.796	0.0132771	0.8	2.475e-05	283.784	0.0124505	0.8	1.189e-05	324.841	0.0313295
0.81	0.00026495	28.5499	0.00019954	0.81	0.00021465	72.1606	0.00600232	0.81	0.00010817	143.239	0.0146873	0.81	5.187e-05	221.804	0.0129189	0.81	2.475e-05	283.791	0.0119427	0.81	1.188e-05	324.844	0.0288086
0.82	0.00026495	28.5499	0.00019954	0.82	0.00021464	72.1612	0.005519	0.82	0.00010816	143.245	0.0140934	0.82	5.187e-05	221.811	0.0125824	0.82	2.474e-05	283.796	0.0114783	0.82	1.188e-05	324.848	0.0265452
0.83	0.00026495	28.5499	0.00019954	0.83	0.00021464	72.1617	0.00508132	0.83	0.00010815	143.249	0.0135362	0.83	5.186e-05	221.817	0.0122671	0.83	2.474e-05	283.801	0.0110543	0.83	1.188e-05	324.851	0.0245152
0.84	0.00026495	28.5499	0.00019954	0.84	0.00021463	72.1622	0.00468602	0.84	0.00010814	143.254	0.0130152	0.84	5.186e-05	221.823	0.0119726	0.84	2.474e-05	283.806	0.0106679	0.84	1.188e-05	324.854	0.0226972
0.85	0.00026495	28.5499	0.00019954	0.85	0.00021463	72.1626	0.00433004	0.85	0.00010813	143.257	0.0125299	0.85	5.185e-05	221.828	0.0116986	0.85	2.474e-05	283.81	0.0103166	0.85	1.188e-05	324.856	0.0210718
0.86	0.00026495	28.5499	0.00019954	0.86	0.00021462	72.1629	0.00401055	0.86	0.00010813	143.261	0.0120801	0.86	5.185e-05	221.832	0.0114447	0.86	2.473e-05	283.814	0.0099981	0.86	1.188e-05	324.858	0.0196222
0.87	0.00026495	28.5499	0.00019954	0.87	0.00021462	72.1632	0.00372493	0.87	0.00010812	143.264	0.0116652	0.87	5.185e-05	221.837	0.0112106	0.87	2.473e-05	283.817	0.00971038	0.87	1.187e-05	324.86	0.018333
0.88	0.00026495	28.5499	0.00019954	0.88	0.00021462	72.1635	0.00347077	0.88	0.00010812	143.266	0.0112849	0.88	5.184e-05	221.84	0.0109962	0.88	2.473e-05	283.82	0.00945165	0.88	1.187e-05	324.862	0.0171908
0.89	0.00026495	28.5499	0.00019954	0.89	0.00021461	72.1637	0.0032459	0.89	0.00010811	143.269	0.0109389	0.89	5.184e-05	221.843	0.0108011	0.89	2.473e-05	283.823	0.00922032	0.89	1.187e-05	324.864	0.0161838
0.9	0.00026495	28.5499	0.00019954	0.9	0.00021461	72.1638	0.00304832	0.9	0.00010811	143.271	0.0106269	0.9	5.184e-05	221.846	0.0106251	0.9	2.473e-05	283.825	0.00901497	0.9	1.187e-05	324.865	0.0153014
0.91	0.00026495	28.5499	0.00019954	0.91	0.00021461	72.164	0.00287624	0.91	0.0001081	143.272	0.0103485	0.91	5.184e-05	221.849	0.0104682	0.91	2.473e-05	283.827	0.00883436	0.91	1.187e-05	324.866	0.0145347
0.92	0.00026495	28.5499	0.00019954	0.92	0.00021461	72.1641	0.00272808	0.92	0.0001081	143.274	0.0101036	0.92	5.183e-05	221.851	0.01033	0.92	2.473e-05	283.829	0.00867741	0.92	1.187e-05	324.867	0.0138756
0.93	0.00026495	28.5499	0.00019954	0.93	0.00021461	72.1642	0.00260246	0.93	0.0001081	143.275	0.00989181	0.93	5.183e-05	221.853	0.0102106	0.93	2.473e-05	283.831	0.0085432	0.93	1.187e-05	324.868	0.0133174
0.94	0.00026495	28.5499	0.00019954	0.94	0.0002146	72.1643	0.00249817	0.94	0.00010809	143.276	0.00971297	0.94	5.183e-05	221.854	0.0101097	0.94	2.472e-05	283.832	0.00843093	0.94	1.187e-05	324.869	0.0128544
0.95	0.00026495	28.5499	0.00019954	0.95	0.0002146	72.1644	0.0024142	0.95	0.00010809	143.277	0.0095669	0.95	5.183e-05	221.856	0.0100272	0.95	2.472e-05	283.833	0.00833994	0.95	1.187e-05	324.87	0.0124819
0.96	0.00026495	28.5499	0.00019954	0.96	0.0002146	72.1644	0.00234974	0.96	0.00010809	143.278	0.00945345	0.96	5.183e-05	221.857	0.00996318	0.96	2.472e-05	283.834	0.00826971	0.96	1.187e-05	324.87	0.012196
0.97	0.00026495	28.5499	0.00019954	0.97	0.0002146	72.1645	0.00230415	0.97	0.00010809	143.278	0.00937249	0.97	5.183e-05	221.857	0.00991749	0.97	2.472e-05	283.834	0.00821983	0.97	1.187e-05	324.871	0.0119939
0.98	0.00026495	28.5499	0.00019954	0.98	0.0002146	72.1645	0.00227698	0.98	0.00010809	143.278	0.00932395	0.98	5.183e-05	221.858	0.00989008	0.98	2.472e-05	283.835	0.00819002	0.98	1.187e-05	324.871	0.0118734
0.99	0.00026495	28.5499	0.00019954	0.99	0.0002146	72.1645	0.00226795	0.99	0.00010809	143.279	0.00930778	0.99	5.183e-05	221.858	0.00988095	0.99	2.472e-05	283.835	0.0081801	0.99	1.187e-05	324.871	0.0118334
1	0.00026493	28.5452	0.00019944	1	0.00021461	72.1602	0.00227655	1	0.0001081	143.272	0.00932364	1	5.183e-05	221.852	0.00989018	1	2.472e-05	283.83	0.00819004	1	1.187e-05	324.868	0.0118726

## Sheet: Fig. S5C (bottom)
Fig. S5C. Bottom panel. Time course of spatial patterns of gene expression and morphogen profile for the early stage, D_S = 0.11 µm^2 s-1 and initial burst condition S_init = 200 a.u., n = 1.
t = 10 min				t = 1 h				t = 2 h				t = 3 h				t = 4 h				t = 5 h
x/L	Expression level (a.u.), F	Expression level (a.u.), N	Expression level (a.u.), Shh	x/L	Expression level (a.u.), F	Expression level (a.u.), N	Expression level (a.u.), Shh	x/L	Expression level (a.u.), F	Expression level (a.u.), N	Expression level (a.u.), Shh	x/L	Expression level (a.u.), F	Expression level (a.u.), N	Expression level (a.u.), Shh	x/L	Expression level (a.u.), F	Expression level (a.u.), N	Expression level (a.u.), Shh	x/L	Expression level (a.u.), F	Expression level (a.u.), N	Expression level (a.u.), Shh
0	0.0239457	9.05533	6.12533	0	0.0906259	4.77254	1.43515	0	0.327169	2.21745	0.829075	0	1.7264	1.03242	2.09252	0	17.5163	0.481595	16.086	0	116.454	0.225041	88.0114
0.01	0.0278768	8.85564	6.14741	0.01	0.0973133	4.66727	1.43651	0.01	0.344577	2.16854	0.83127	0.01	1.79629	1.00965	2.1028	0.01	17.974	0.470973	16.1582	0.01	117.656	0.220077	88.1764
0.02	0.0239518	9.05488	6.12377	0.02	0.0906336	4.7723	1.43505	0.02	0.327203	2.21734	0.829085	0.02	1.72664	1.03237	2.09276	0.02	17.5194	0.481571	16.0885	0.02	116.464	0.225029	88.0183
0.03	0.0196481	9.40411	6.05347	0.03	0.0809844	4.9564	1.4308	0.03	0.299518	2.30288	0.82285	0.03	1.60833	1.0722	2.06394	0.03	16.6815	0.500149	15.8851	0.03	114.188	0.233711	87.5467
0.04	0.0155223	9.88928	5.93817	0.04	0.0699578	5.21221	1.42392	0.04	0.265978	2.42174	0.813057	0.04	1.45845	1.12754	2.01846	0.04	15.5527	0.525963	15.5573	0.04	110.967	0.245773	86.7661
0.05	0.0119091	10.4985	5.78052	0.05	0.0588521	5.53349	1.41461	0.05	0.230524	2.57102	0.80029	0.05	1.29326	1.19704	1.95893	0.05	14.2297	0.558383	15.1181	0.05	106.943	0.260923	85.6824
0.06	0.00893861	11.2237	5.58407	0.06	0.0485046	5.91622	1.40307	0.06	0.19598	2.74885	0.785153	0.06	1.12564	1.27984	1.88815	0.06	12.7999	0.597006	14.5825	0.06	102.245	0.27897	84.3035
0.07	0.00660658	12.06	5.35312	0.07	0.0393542	6.35812	1.3895	0.07	0.164092	2.95418	0.768221	0.07	0.964698	1.37543	1.80892	0.07	11.3374	0.6416	13.9668	0.07	96.9911	0.299808	82.6383
0.08	0.00483784	13.0044	5.09257	0.08	0.0315502	6.85856	1.37407	0.08	0.135739	3.18672	0.750007	0.08	0.816142	1.4837	1.72381	0.08	9.90066	0.692104	13.2879	0.08	91.2883	0.323408	80.6975
0.09	0.0035311	14.0553	4.80777	0.09	0.0250602	7.41878	1.35695	0.09	0.111182	3.44706	0.730951	0.09	0.682881	1.60491	1.63512	0.09	8.53282	0.748646	12.5628	0.09	85.2324	0.349829	78.4932
0.1	0.0025851	15.2107	4.50432	0.1	0.0197572	8.04218	1.33826	0.1	0.0903002	3.7368	0.711417	0.1	0.56582	1.73981	1.54482	0.1	7.26257	0.811573	11.8072	0.1	78.9092	0.379233	76.0393
0.11	0.001911	16.4636	4.18789	0.11	0.0154769	8.73474	1.31813	0.11	0.0727676	4.05877	0.691696	0.11	0.464564	1.88972	1.45453	0.11	6.10665	0.881501	11.0361	0.11	72.3953	0.41191	73.3512
0.12	0.00143624	17.7975	3.86406	0.12	0.0120522	9.50566	1.29668	0.12	0.0581766	4.41736	0.672017	0.12	0.377973	2.05668	1.36555	0.12	5.07242	0.959381	10.2625	0.12	65.7606	0.448301	70.4465
0.13	0.00110425	19.1805	3.53815	0.13	0.00933066	10.3681	1.274	0.13	0.0461091	4.81893	0.652556	0.13	0.30455	2.24365	1.2789	0.13	4.1603	1.0466	9.49793	0.13	59.0699	0.489057	67.345
0.14	0.00087248	20.5649	3.21511	0.14	0.0071807	11.3406	1.25019	0.14	0.0361764	5.27259	0.633441	0.14	0.242707	2.45489	1.19534	0.14	3.36594	1.14513	8.75195	0.14	52.3858	0.5351	64.0691
0.15	0.00070995	21.8945	2.89937	0.15	0.00549297	12.4482	1.22534	0.15	0.0280357	5.79131	0.614766	0.15	0.190907	2.69642	1.11545	0.15	2.68193	1.2578	8.0324	0.15	45.77	0.587749	60.644
0.16	0.00059484	23.1177	2.59479	0.16	0.00417819	13.725	1.19953	0.16	0.021395	6.3938	0.596595	0.16	0.147747	2.977	1.03959	0.16	2.09916	1.38869	7.34537	0.16	39.285	0.648908	57.0984
0.17	0.00051221	24.1981	2.3046	0.17	0.00316413	15.2156	1.17285	0.17	0.0160109	7.10784	0.578967	0.17	0.111994	3.30961	0.968005	0.17	1.60784	1.54384	6.69541	0.17	32.9949	0.721408	53.4645
0.18	0.00045198	25.1191	2.03136	0.18	0.0023922	16.9757	1.14539	0.18	0.011684	7.97615	0.561905	0.18	0.082596	3.71431	0.900827	0.18	1.19813	1.73262	6.08564	0.18	26.9661	0.809622	49.7786
0.19	0.00040743	25.8818	1.77696	0.19	0.00181415	19.0676	1.11721	0.19	0.00825301	9.06789	0.545417	0.19	0.058671	4.22387	0.838087	0.19	0.86073	1.97032	5.518	0.19	21.2673	0.920695	46.081
0.2	0.00037404	26.4987	1.54267	0.2	0.0013893	21.5467	1.08841	0.2	0.0055892	10.5022	0.529498	0.2	0.0395029	4.89598	0.779745	0.2	0.587236	2.28384	4.99334	0.2	15.9699	1.0672	42.4164
0.21	0.00034874	26.9883	1.32915	0.21	0.00108268	24.4362	1.05905	0.21	0.00359126	12.4998	0.514136	0.21	0.0245307	5.8434	0.725703	0.21	0.370454	2.72584	4.51166	0.21	11.1502	1.27373	38.833
0.22	0.0003294	27.3712	1.13655	0.22	0.00086432	27.7009	1.02923	0.22	0.00217784	15.4935	0.499311	0.22	0.0133478	7.32401	0.675814	0.22	0.204823	3.41679	4.07221	0.22	6.89944	1.59661	35.3816
0.23	0.00031453	27.6669	0.964537	0.23	0.00070953	31.2398	0.999017	0.23	0.00127061	20.2958	0.484996	0.23	0.00571833	10.0976	0.629892	0.23	0.0871168	4.71473	3.67358	0.23	3.35633	2.20311	32.1131
0.24	0.00030306	27.893	0.812399	0.24	0.0005992	34.9083	0.968495	0.24	0.00076131	27.9333	0.471162	0.24	0.001595	17.6058	0.58771	0.24	0.0180071	8.44226	3.31379	0.24	0.822707	3.94502	29.0743
0.25	0.00029418	28.0643	0.679118	0.25	0.00051945	38.5579	0.93774	0.25	0.00050363	38.4354	0.457775	0.25	0.00043052	43.3712	0.549005	0.25	0.00038997	54.3872	2.99019	0.25	0.00125516	45.2616	26.2974
0.26	0.00028731	28.1931	0.563447	0.26	0.00046066	42.0673	0.90683	0.26	0.0003723	50.2586	0.444801	0.26	0.00022881	79.276	0.513482	0.26	0.00012381	140.354	2.69939	0.26	7.759e-05	216.152	23.7777
0.27	0.000282	28.2893	0.463978	0.27	0.0004164	45.3545	0.875842	0.27	0.00029908	61.7797	0.432209	0.27	0.00016452	107.586	0.480857	0.27	8.367e-05	180.664	2.43801	0.27	4.911e-05	254.515	21.4926
0.28	0.0002779	28.3606	0.379216	0.28	0.00038237	48.3751	0.84485	0.28	0.000254	72.1909	0.419969	0.28	0.00013314	128.433	0.450869	0.28	6.632e-05	204.217	2.20302	0.28	3.799e-05	273.305	19.4209
0.29	0.00027475	28.4131	0.307628	0.29	0.00035568	51.113	0.813928	0.29	0.0002239	81.2852	0.408055	0.29	0.00011443	144.107	0.423281	0.29	5.642e-05	219.885	1.99168	0.29	3.182e-05	284.796	17.5437
0.3	0.00027232	28.4516	0.2477	0.3	0.00033438	53.571	0.783146	0.3	0.00020254	89.1222	0.396443	0.3	0.00010197	156.226	0.397877	0.3	4.998e-05	231.121	1.80157	0.3	2.784e-05	292.613	15.8434
0.31	0.00027048	28.4797	0.197969	0.31	0.00031712	55.7631	0.752572	0.31	0.00018669	95.849	0.385114	0.31	9.308e-05	165.828	0.374462	0.31	4.543e-05	239.584	1.63051	0.31	2.503e-05	298.28	14.3039
0.32	0.00026907	28.5	0.157054	0.32	0.00030294	57.7094	0.722271	0.32	0.0001745	101.626	0.374047	0.32	8.642e-05	173.59	0.352859	0.32	4.205e-05	246.181	1.47653	0.32	2.293e-05	302.569	12.9106
0.33	0.000268	28.5146	0.123679	0.33	0.00029116	59.4321	0.692307	0.33	0.00016488	106.599	0.363228	0.33	8.126e-05	179.969	0.332906	0.33	3.945e-05	251.456	1.33789	0.33	2.131e-05	305.916	11.6501
0.34	0.0002672	28.5251	0.0966851	0.34	0.00028127	60.9539	0.662738	0.34	0.00015712	110.896	0.352643	0.34	7.715e-05	185.281	0.314457	0.34	3.738e-05	255.759	1.21301	0.34	2.001e-05	308.591	10.5101
0.35	0.0002666	28.5325	0.075034	0.35	0.00027289	62.2964	0.63362	0.35	0.00015075	114.621	0.342279	0.35	7.381e-05	189.755	0.29738	0.35	3.571e-05	259.324	1.10051	0.35	1.895e-05	310.768	9.47957
0.36	0.00026616	28.5378	0.0578124	0.36	0.00026574	63.4797	0.605004	0.36	0.00014545	117.863	0.332126	0.36	7.105e-05	193.558	0.281555	0.36	3.433e-05	262.314	0.999106	0.36	1.807e-05	312.566	8.54824
0.37	0.00026583	28.5415	0.0442268	0.37	0.0002596	64.5223	0.576939	0.37	0.00014098	120.695	0.322176	0.37	6.874e-05	196.818	0.266871	0.37	3.317e-05	264.85	0.90768	0.37	1.733e-05	314.071	7.70688
0.38	0.00026558	28.5441	0.0335972	0.38	0.0002543	65.4406	0.549467	0.38	0.00013718	123.175	0.312421	0.38	6.678e-05	199.63	0.25323	0.38	3.219e-05	267.019	0.825217	0.38	1.67e-05	315.343	6.94704
0.39	0.0002654	28.546	0.0253478	0.39	0.0002497	66.2494	0.52263	0.39	0.00013393	125.355	0.302854	0.39	6.511e-05	202.071	0.240542	0.39	3.136e-05	268.889	0.750812	0.39	1.616e-05	316.428	6.26104
0.4	0.00026527	28.5472	0.0189972	0.4	0.00024568	66.9616	0.496463	0.4	0.00013111	127.276	0.293471	0.4	6.367e-05	204.201	0.228724	0.4	3.064e-05	270.51	0.683649	0.4	1.57e-05	317.361	5.6419
0.41	0.00026518	28.5481	0.0141475	0.41	0.00024217	67.5888	0.470998	0.41	0.00012866	128.973	0.284267	0.41	6.242e-05	206.067	0.217702	0.41	3.002e-05	271.924	0.623	0.41	1.529e-05	318.168	5.08326
0.42	0.00026511	28.5487	0.0104734	0.42	0.00023909	68.1412	0.446262	0.42	0.00012653	130.476	0.27524	0.42	6.133e-05	207.709	0.20741	0.42	2.948e-05	273.163	0.568209	0.42	1.493e-05	318.87	4.57936
0.43	0.00026506	28.5491	0.00771204	0.43	0.00023637	68.6276	0.42228	0.43	0.00012465	131.809	0.266386	0.43	6.038e-05	209.159	0.197785	0.43	2.9e-05	274.254	0.51869	0.43	1.462e-05	319.485	4.12495
0.44	0.00026503	28.5493	0.00565291	0.44	0.00023397	69.056	0.399069	0.44	0.00012299	132.994	0.257703	0.44	5.953e-05	210.444	0.188772	0.44	2.858e-05	275.218	0.473915	0.44	1.435e-05	320.026	3.71528
0.45	0.00026501	28.5495	0.00412947	0.45	0.00023185	69.4333	0.376648	0.45	0.00012152	134.05	0.24919	0.45	5.879e-05	211.584	0.180321	0.45	2.821e-05	276.072	0.43341	0.45	1.41e-05	320.503	3.34604
0.46	0.00026499	28.5497	0.00301113	0.46	0.00022997	69.7656	0.355027	0.46	0.00012022	134.991	0.240846	0.46	5.812e-05	212.6	0.172385	0.46	2.788e-05	276.832	0.396752	0.46	1.389e-05	320.926	3.01331
0.47	0.00026498	28.5497	0.00219651	0.47	0.0002283	70.0581	0.334215	0.47	0.00011905	135.832	0.232671	0.47	5.753e-05	213.506	0.164924	0.47	2.759e-05	277.509	0.363558	0.47	1.369e-05	321.302	2.71355
0.48	0.00026497	28.5498	0.0016077	0.48	0.00022681	70.3157	0.314216	0.48	0.00011801	136.584	0.224663	0.48	5.701e-05	214.317	0.157898	0.48	2.732e-05	278.114	0.333486	0.48	1.352e-05	321.637	2.44354
0.49	0.00026496	28.5498	0.00118537	0.49	0.00022549	70.5424	0.295034	0.49	0.00011708	137.257	0.216824	0.49	5.653e-05	215.043	0.151274	0.49	2.709e-05	278.656	0.306229	0.49	1.337e-05	321.937	2.20039
0.5	0.00026496	28.5498	0.00088476	0.5	0.00022431	70.742	0.276665	0.5	0.00011625	137.861	0.209153	0.5	5.611e-05	215.695	0.145021	0.5	2.688e-05	279.142	0.281508	0.5	1.323e-05	322.206	1.98145
0.51	0.00026496	28.5499	0.00067241	0.51	0.00022326	70.9176	0.259105	0.51	0.0001155	138.402	0.20165	0.51	5.573e-05	216.28	0.139111	0.51	2.669e-05	279.579	0.259077	0.51	1.31e-05	322.448	1.78436
0.52	0.00026496	28.5499	0.00052354	0.52	0.00022233	71.072	0.242348	0.52	0.00011482	138.888	0.194317	0.52	5.538e-05	216.807	0.133517	0.52	2.652e-05	279.972	0.238711	0.52	1.299e-05	322.666	1.60696
0.53	0.00026495	28.5499	0.00041996	0.53	0.00022149	71.2079	0.226384	0.53	0.00011421	139.324	0.187153	0.53	5.507e-05	217.282	0.128216	0.53	2.636e-05	280.327	0.220209	0.53	1.289e-05	322.863	1.44731
0.54	0.00026495	28.5499	0.00034843	0.54	0.00022074	71.3273	0.2112	0.54	0.00011366	139.717	0.180159	0.54	5.479e-05	217.71	0.123188	0.54	2.622e-05	280.647	0.203392	0.54	1.28e-05	323.04	1.30365
0.55	0.00026495	28.5499	0.0002994	0.55	0.00022008	71.4322	0.196782	0.55	0.00011316	140.07	0.173335	0.55	5.454e-05	218.097	0.118413	0.55	2.609e-05	280.937	0.188095	0.55	1.272e-05	323.201	1.17439
0.56	0.00026495	28.5499	0.00026605	0.56	0.00021948	71.5243	0.183115	0.56	0.0001127	140.388	0.166682	0.56	5.43e-05	218.446	0.113873	0.56	2.598e-05	281.199	0.174173	0.56	1.264e-05	323.347	1.0581
0.57	0.00026495	28.5499	0.00024352	0.57	0.00021894	71.6052	0.17018	0.57	0.00011229	140.674	0.160201	0.57	5.409e-05	218.762	0.109554	0.57	2.587e-05	281.436	0.161494	0.57	1.258e-05	323.479	0.953499
0.58	0.00026495	28.5499	0.00022842	0.58	0.00021847	71.6762	0.157958	0.58	0.00011192	140.932	0.153891	0.58	5.39e-05	219.048	0.10544	0.58	2.578e-05	281.651	0.149939	0.58	1.252e-05	323.599	0.859409
0.59	0.00026495	28.5499	0.00021837	0.59	0.00021804	71.7385	0.146428	0.59	0.00011158	141.164	0.147753	0.59	5.373e-05	219.307	0.101519	0.59	2.569e-05	281.846	0.139403	0.59	1.246e-05	323.708	0.774782
0.6	0.00026495	28.5499	0.00021173	0.6	0.00021766	71.7931	0.13557	0.6	0.00011127	141.374	0.141787	0.6	5.357e-05	219.542	0.0977786	0.6	2.561e-05	282.024	0.129788	0.6	1.241e-05	323.808	0.698673
0.61	0.00026495	28.5499	0.00020738	0.61	0.00021732	71.8409	0.125359	0.61	0.00011099	141.563	0.135994	0.61	5.342e-05	219.755	0.0942084	0.61	2.554e-05	282.185	0.121009	0.61	1.236e-05	323.899	0.630226
0.62	0.00026495	28.5499	0.00020455	0.62	0.00021702	71.8828	0.115773	0.62	0.00011074	141.733	0.130372	0.62	5.329e-05	219.948	0.0907987	0.62	2.547e-05	282.331	0.112987	0.62	1.232e-05	323.981	0.568673
0.63	0.00026495	28.5499	0.00020272	0.63	0.00021675	71.9194	0.106788	0.63	0.0001105	141.887	0.124923	0.63	5.317e-05	220.124	0.0875407	0.63	2.541e-05	282.464	0.105651	0.63	1.229e-05	324.057	0.51332
0.64	0.00026495	28.5499	0.00020154	0.64	0.0002165	71.9515	0.0983796	0.64	0.00011029	142.025	0.119645	0.64	5.306e-05	220.283	0.0844266	0.64	2.536e-05	282.586	0.0989391	0.64	1.225e-05	324.126	0.463546
0.65	0.00026495	28.5499	0.00020079	0.65	0.00021629	71.9795	0.090523	0.65	0.0001101	142.15	0.114538	0.65	5.296e-05	220.427	0.081449	0.65	2.531e-05	282.696	0.0927936	0.65	1.222e-05	324.189	0.418786
0.66	0.00026495	28.5499	0.00020032	0.66	0.0002161	72.0039	0.0831935	0.66	0.00010992	142.263	0.109601	0.66	5.287e-05	220.559	0.0786015	0.66	2.526e-05	282.797	0.0871629	0.66	1.219e-05	324.247	0.378538
0.67	0.00026495	28.5499	0.00020002	0.67	0.00021592	72.0253	0.0763666	0.67	0.00010976	142.365	0.104834	0.67	5.278e-05	220.678	0.0758781	0.67	2.522e-05	282.888	0.0820007	0.67	1.216e-05	324.299	0.342346
0.68	0.00026495	28.5499	0.00019984	0.68	0.00021577	72.0439	0.0700178	0.68	0.00010962	142.457	0.100236	0.68	5.27e-05	220.787	0.0732735	0.68	2.518e-05	282.972	0.077265	0.68	1.214e-05	324.347	0.309801
0.69	0.00026495	28.5499	0.00019972	0.69	0.00021564	72.0601	0.0641229	0.69	0.00010948	142.54	0.0958063	0.69	5.263e-05	220.885	0.0707829	0.69	2.514e-05	283.048	0.072918	0.69	1.212e-05	324.392	0.280536
0.7	0.00026495	28.5499	0.00019965	0.7	0.00021551	72.0742	0.058658	0.7	0.00010936	142.614	0.0915431	0.7	5.257e-05	220.975	0.0684017	0.7	2.511e-05	283.118	0.0689257	0.7	1.21e-05	324.432	0.25422
0.71	0.00026495	28.5499	0.00019961	0.71	0.00021541	72.0865	0.0535997	0.71	0.00010925	142.682	0.0874455	0.71	5.251e-05	221.057	0.0661262	0.71	2.508e-05	283.181	0.0652572	0.71	1.208e-05	324.469	0.230556
0.72	0.00026495	28.5499	0.00019958	0.72	0.00021531	72.0972	0.0489253	0.72	0.00010914	142.743	0.0835121	0.72	5.245e-05	221.131	0.0639526	0.72	2.505e-05	283.239	0.0618848	0.72	1.206e-05	324.503	0.209278
0.73	0.00026495	28.5499	0.00019956	0.73	0.00021523	72.1064	0.0446124	0.73	0.00010905	142.797	0.0797418	0.73	5.24e-05	221.198	0.0618777	0.73	2.503e-05	283.292	0.0587834	0.73	1.205e-05	324.534	0.190146
0.74	0.00026495	28.5499	0.00019956	0.74	0.00021515	72.1145	0.0406395	0.74	0.00010896	142.847	0.0761328	0.74	5.236e-05	221.26	0.0598986	0.74	2.5e-05	283.34	0.0559304	0.74	1.203e-05	324.562	0.172944
0.75	0.00026495	28.5499	0.00019955	0.75	0.00021508	72.1215	0.0369857	0.75	0.00010889	142.891	0.0726838	0.75	5.231e-05	221.316	0.0580125	0.75	2.498e-05	283.384	0.0533054	0.75	1.202e-05	324.588	0.15748
0.76	0.00026495	28.5499	0.00019955	0.76	0.00021502	72.1275	0.0336312	0.76	0.00010882	142.931	0.069393	0.76	5.228e-05	221.366	0.056217	0.76	2.496e-05	283.424	0.05089	0.76	1.201e-05	324.612	0.14358
0.77	0.00026495	28.5499	0.00019954	0.77	0.00021497	72.1327	0.0305565	0.77	0.00010875	142.968	0.0662589	0.77	5.224e-05	221.412	0.0545101	0.77	2.494e-05	283.46	0.0486675	0.77	1.2e-05	324.634	0.131087
0.78	0.00026495	28.5499	0.00019954	0.78	0.00021493	72.1373	0.0277433	0.78	0.00010869	143	0.0632798	0.78	5.221e-05	221.454	0.0528896	0.78	2.493e-05	283.493	0.046623	0.78	1.199e-05	324.654	0.119864
0.79	0.00026495	28.5499	0.00019954	0.79	0.00021489	72.1412	0.025174	0.79	0.00010864	143.029	0.060454	0.79	5.218e-05	221.492	0.0513538	0.79	2.491e-05	283.524	0.0447429	0.79	1.198e-05	324.672	0.109784
0.8	0.00026495	28.5499	0.00019954	0.8	0.00021485	72.1446	0.022832	0.8	0.00010859	143.056	0.0577797	0.8	5.215e-05	221.526	0.049901	0.8	2.49e-05	283.551	0.043015	0.8	1.197e-05	324.689	0.100736
0.81	0.00026495	28.5499	0.00019954	0.81	0.00021482	72.1475	0.0207016	0.81	0.00010854	143.079	0.0552551	0.81	5.212e-05	221.557	0.0485299	0.81	2.489e-05	283.576	0.0414284	0.81	1.196e-05	324.704	0.0926192
0.82	0.00026495	28.5499	0.00019954	0.82	0.00021479	72.15	0.0187678	0.82	0.0001085	143.1	0.0528787	0.82	5.21e-05	221.586	0.047239	0.82	2.487e-05	283.599	0.0399732	0.82	1.196e-05	324.718	0.0853438
0.83	0.00026495	28.5499	0.00019954	0.83	0.00021477	72.1521	0.0170166	0.83	0.00010847	143.119	0.0506486	0.83	5.208e-05	221.611	0.0460273	0.83	2.486e-05	283.62	0.0386404	0.83	1.195e-05	324.73	0.0788297
0.84	0.00026495	28.5499	0.00019954	0.84	0.00021474	72.154	0.015435	0.84	0.00010843	143.136	0.0485633	0.84	5.206e-05	221.634	0.0448936	0.84	2.485e-05	283.638	0.0374221	0.84	1.195e-05	324.742	0.0730053
0.85	0.00026495	28.5499	0.00019954	0.85	0.00021473	72.1556	0.0140107	0.85	0.0001084	143.151	0.0466211	0.85	5.204e-05	221.655	0.0438369	0.85	2.485e-05	283.655	0.0363111	0.85	1.194e-05	324.752	0.0678067
0.86	0.00026495	28.5499	0.00019954	0.86	0.00021471	72.1569	0.0127324	0.86	0.00010838	143.165	0.0448204	0.86	5.203e-05	221.673	0.0428564	0.86	2.484e-05	283.67	0.0353011	0.86	1.194e-05	324.761	0.0631772
0.87	0.00026495	28.5499	0.00019954	0.87	0.0002147	72.1581	0.0115896	0.87	0.00010835	143.177	0.0431596	0.87	5.202e-05	221.69	0.0419513	0.87	2.483e-05	283.684	0.0343862	0.87	1.193e-05	324.77	0.0590664
0.88	0.00026495	28.5499	0.00019954	0.88	0.00021468	72.1591	0.0105728	0.88	0.00010833	143.187	0.0416375	0.88	5.2e-05	221.705	0.0411209	0.88	2.482e-05	283.696	0.0335614	0.88	1.193e-05	324.777	0.0554296
0.89	0.00026495	28.5499	0.00019954	0.89	0.00021467	72.1599	0.00967306	0.89	0.00010831	143.197	0.0402526	0.89	5.199e-05	221.718	0.0403647	0.89	2.482e-05	283.707	0.0328221	0.89	1.192e-05	324.784	0.0522273
0.9	0.00026495	28.5499	0.00019954	0.9	0.00021466	72.1606	0.00888255	0.9	0.00010829	143.205	0.0390035	0.9	5.198e-05	221.729	0.039682	0.9	2.481e-05	283.717	0.0321644	0.9	1.192e-05	324.79	0.0494252
0.91	0.00026495	28.5499	0.00019954	0.91	0.00021466	72.1612	0.00819409	0.91	0.00010828	143.212	0.0378893	0.91	5.197e-05	221.739	0.0390724	0.91	2.481e-05	283.725	0.0315847	0.91	1.192e-05	324.795	0.0469929
0.92	0.00026495	28.5499	0.00019954	0.92	0.00021465	72.1617	0.00760134	0.92	0.00010827	143.218	0.0369088	0.92	5.196e-05	221.748	0.0385354	0.92	2.48e-05	283.732	0.03108	0.92	1.192e-05	324.8	0.0449045
0.93	0.00026495	28.5499	0.00019954	0.93	0.00021464	72.1621	0.00709873	0.93	0.00010826	143.223	0.0360609	0.93	5.196e-05	221.756	0.0380707	0.93	2.48e-05	283.738	0.0306476	0.93	1.191e-05	324.804	0.0431374
0.94	0.00026495	28.5499	0.00019954	0.94	0.00021464	72.1624	0.00668147	0.94	0.00010825	143.227	0.035345	0.94	5.195e-05	221.762	0.0376781	0.94	2.48e-05	283.743	0.0302855	0.94	1.191e-05	324.807	0.041673
0.95	0.00026495	28.5499	0.00019954	0.95	0.00021464	72.1627	0.00634554	0.95	0.00010824	143.231	0.0347603	0.95	5.195e-05	221.767	0.0373571	0.95	2.48e-05	283.748	0.0299916	0.95	1.191e-05	324.809	0.0404954
0.96	0.00026495	28.5499	0.00019954	0.96	0.00021463	72.1629	0.00608765	0.96	0.00010823	143.233	0.0343061	0.96	5.195e-05	221.77	0.0371077	0.96	2.479e-05	283.751	0.0297645	0.96	1.191e-05	324.811	0.0395923
0.97	0.00026495	28.5499	0.00019954	0.97	0.00021463	72.163	0.00590526	0.97	0.00010823	143.235	0.033982	0.97	5.194e-05	221.773	0.0369297	0.97	2.479e-05	283.753	0.0296031	0.97	1.191e-05	324.813	0.0389539
0.98	0.00026495	28.5499	0.00019954	0.98	0.00021463	72.1631	0.00579655	0.98	0.00010823	143.236	0.0337877	0.98	5.194e-05	221.775	0.0368229	0.98	2.479e-05	283.754	0.0295066	0.98	1.191e-05	324.814	0.0385736
0.99	0.00026495	28.5499	0.00019954	0.99	0.00021463	72.1631	0.00576043	0.99	0.00010823	143.236	0.033723	0.99	5.194e-05	221.775	0.0367873	0.99	2.479e-05	283.755	0.0294745	0.99	1.191e-05	324.814	0.0384473
1	0.00026493	28.5452	0.00019944	1	0.00021464	72.1588	0.00579493	1	0.00010823	143.23	0.0337864	1	5.194e-05	221.769	0.0368232	1	2.479e-05	283.75	0.0295069	1	1.191e-05	324.811	0.0385711
