# Supplementary material for: Dynamics of morphogen source formation in a growing tissue
Source: PLoS Comput Biol. 2024 Oct 14;20(10):e1012508. doi: 10.1371/journal.pcbi.1012508 (PMC11501038; doi:10.1371/journal.pcbi.1012508)
Supplement: S3 Source data — The zipped folder contains.xlsx files for individual figures with separate tabs corresponding to individual figure panels. (ZIP) [file pcbi.1012508.s013.zip › FigS6_source_data.xlsx]

## Sheet: Fig. S6A
Fig. S6A. Probability distribution of Shh decay lengths in successful solutions of the computational screen, n = 169 979.
λ_Shh (µm)
23.3331
23.3492
23.367
23.3552
23.364
23.3753
23.3549
23.288
23.353
23.2798
23.3728
23.3729
23.3688
23.3691
23.3723
23.3743
23.3491
23.3212
23.3208
23.3322
23.3415
23.36
23.371
23.3692
23.3325
23.3205
23.2691
23.32
23.3547
23.3198
23.3487
23.3686
23.3205
23.3322
23.3315
23.2698
23.3319
23.2902
23.3547
23.3662
23.3683
23.3542
23.3199
23.3691
23.3692
23.3749
23.3636
23.3598
23.3305
23.3701
23.3311
23.2888
23.3408
23.271
23.3064
23.366
23.3596
23.3491
23.355
23.3321
23.3599
23.3328
23.3215
23.2726
23.322
23.2923
23.3498
23.3558
23.3556
23.3332
23.3221
23.3223
23.3335
23.3426
23.2734
23.3336
23.3336
23.3337
23.3224
23.2734
23.3089
23.2926
23.356
23.35
23.2928
23.309
23.3336
23.2929
23.2929
23.2738
23.2738
23.309
23.309
23.293
23.2929
23.2929
23.2738
23.3428
23.293
23.293
23.3428
23.3092
23.3092
23.293
23.2739
23.293
23.2739
23.2929
23.2737
23.2929
23.2738
23.3337
23.2929
23.309
23.3225
23.3337
23.3427
23.2927
23.2927
23.3087
23.2732
23.2732
23.3333
23.3086
23.3495
23.3555
23.3556
23.3215
23.2722
23.2914
23.3416
23.2721
23.2911
23.3214
23.3215
23.3492
23.3553
23.3083
23.3331
23.2924
23.3422
23.3423
23.3423
23.364
23.3496
23.273
23.2923
23.3422
23.2731
23.3223
23.2922
23.333
23.333
23.2729
23.2733
23.3738
23.3672
23.3334
23.2733
23.3086
23.3331
23.3643
23.3082
23.3499
23.2927
23.3336
23.3715
23.3224
23.3335
23.2928
23.3225
23.3607
23.3606
23.3427
23.3426
23.3336
23.3606
23.2736
23.3224
23.3426
23.3426
23.3224
23.3088
23.2736
23.2928
23.2928
23.2928
23.3089
23.3089
23.3089
23.3559
23.3499
23.3499
23.3223
23.333
23.3602
23.3641
23.3499
23.3559
23.2736
23.2928
23.3427
23.2738
23.2739
23.3336
23.3091
23.309
23.35
23.356
23.3225
23.2928
23.3336
23.3225
23.3607
23.3729
23.3674
23.356
23.2737
23.2737
23.3607
23.3714
23.3427
23.3697
23.3697
23.3428
23.3609
23.3092
23.2931
23.3092
23.2739
23.3227
23.3429
23.2931
23.3504
23.3228
23.3431
23.2932
23.3564
23.2741
23.2932
23.2932
23.3229
23.3431
23.2932
23.3228
23.2932
23.2741
23.2741
23.2932
23.3094
23.2741
23.2932
23.2932
23.3094
23.3229
23.2932
23.2932
23.2742
23.2932
23.2741
23.2932
23.2741
23.3093
23.3093
23.2932
23.3094
23.3229
23.3431
23.2932
23.3563
23.274
23.3228
23.3093
23.2741
23.274
23.3504
23.3227
23.3562
23.3699
23.3338
23.3429
23.3675
23.3337
23.3226
23.3674
23.3091
23.293
23.3561
23.293
23.3091
23.2737
23.3091
23.3224
23.3223
23.3335
23.3089
23.3426
23.35
23.3501
23.3502
23.3609
23.2931
23.2739
23.3429
23.3227
23.2741
23.3339
23.3339
23.343
23.2931
23.2932
23.2931
23.2741
23.2931
23.274
23.3093
23.3228
23.343
23.2931
23.3227
23.2931
23.274
23.2931
23.3339
23.2931
23.343
23.3429
23.343
23.3338
23.3092
23.2931
23.293
23.2738
23.3092
23.3428
23.3226
23.2929
23.2929
23.2738
23.2738
23.3092
23.293
23.3092
23.293
23.293
23.2738
23.3226
23.3337
23.3337
23.2738
23.2739
23.2931
23.2932
23.274
23.2931
23.3227
23.274
23.2739
23.3227
23.3338
23.3429
23.3338
23.3429
23.3226
23.2739
23.3338
23.3646
23.3429
23.3227
23.2739
23.2739
23.3338
23.274
23.3227
23.274
23.2739
23.274
23.2931
23.2741
23.3093
23.2932
23.3094
23.2742
23.2933
23.2742
23.2934
23.2742
23.2742
23.2933
23.2742
23.2742
23.2741
23.2741
23.3563
23.3648
23.334
23.2932
23.2741
23.2932
23.2741
23.2741
23.2741
23.2741
23.2741
23.3094
23.3093
23.3227
23.2741
23.2931
23.2932
23.3228
23.3094
23.3094
23.2932
23.3431
23.3677
23.3093
23.274
23.274
23.274
23.2739
23.2739
23.2741
23.2741
23.2932
23.3431
23.2741
23.3341
23.2934
23.2934
23.2744
23.2744
23.2744
23.2744
23.2745
23.2744
23.2743
23.2745
23.2936
23.2743
23.323
23.3229
23.2932
23.2741
23.3094
23.3566
23.2936
23.3343
23.3343
23.3432
23.3432
23.3719
23.2742
23.2933
23.2742
23.3095
23.2743
23.2744
23.3097
23.2938
23.2936
23.3097
23.3702
23.3341
23.2934
23.323
23.3679
23.2933
23.2933
23.2932
23.334
23.3678
23.3504
23.3229
23.37
23.2741
23.2932
23.3648
23.3648
23.3732
23.2741
23.2741
23.2741
23.3229
23.2933
23.2742
23.2742
23.3341
23.2741
23.2741
23.3431
23.3094
23.2742
23.323
23.3095
23.2933
23.3229
23.3505
23.3505
23.3229
23.3701
23.3563
23.3229
23.3699
23.3503
23.3609
23.3093
23.3227
23.3699
23.3093
23.274
23.343
23.2931
23.2931
23.2932
23.3339
23.2931
23.274
23.274
23.3609
23.3646
23.3646
23.3646
23.3338
23.3698
23.3646
23.3698
23.3092
23.3609
23.3646
23.3429
23.3502
23.3502
23.3092
23.3428
23.3698
23.3429
23.2739
23.3502
23.3749
23.373
23.2739
23.3092
23.274
23.3227
23.274
23.3699
23.3676
23.3338
23.2931
23.274
23.2931
23.3093
23.3093
23.3227
23.274
23.2931
23.2931
23.3093
23.3338
23.274
23.3676
23.3609
23.2931
23.2931
23.2931
23.3561
23.3502
23.2931
23.3561
23.3608
23.3227
23.3338
23.2931
23.3092
23.3429
23.3092
23.3092
23.3698
23.3562
23.3338
23.3609
23.3609
23.3503
23.3646
23.3338
23.3092
23.3226
23.3337
23.2738
23.2929
23.2737
23.3643
23.3334
23.3335
23.3336
23.2738
23.3225
23.3427
23.3091
23.309
23.3427
23.2738
23.3336
23.309
23.2929
23.2738
23.293
23.3337
23.3091
23.3091
23.3225
23.2928
23.3224
23.2928
23.2736
23.2736
23.3088
23.3089
23.2928
23.2736
23.2736
23.2736
23.2737
23.3088
23.2926
23.2924
23.3221
23.3087
23.3088
23.3498
23.3331
23.3086
23.322
23.3083
23.2921
23.3552
23.333
23.273
23.333
23.3219
23.3555
23.3639
23.3495
23.3223
23.2928
23.2928
23.3089
23.2737
23.3224
23.3713
23.3426
23.3334
23.3606
23.3224
23.3088
23.3714
23.3697
23.3427
23.3501
23.3501
23.3673
23.3225
23.3089
23.2736
23.3426
23.3642
23.35
23.3224
23.2929
23.3336
23.356
23.3501
23.3091
23.3226
23.2739
23.2929
23.2929
23.309
23.3427
23.3501
23.309
23.3225
23.3225
23.3337
23.2738
23.293
23.2737
23.3501
23.3091
23.293
23.293
23.2739
23.3092
23.293
23.293
23.2739
23.2738
23.3608
23.3091
23.2929
23.3226
23.2929
23.2738
23.2738
23.3226
23.2738
23.309
23.2737
23.35
23.3224
23.3672
23.3673
23.3336
23.356
23.3642
23.3223
23.3224
23.3223
23.2928
23.2737
23.3644
23.3427
23.3224
23.3426
23.3224
23.309
23.2926
23.3425
23.3223
23.3425
23.3604
23.3225
23.35
23.3225
23.3426
23.3738
23.3714
23.2927
23.2926
23.3089
23.2737
23.2929
23.3428
23.3715
23.309
23.3428
23.3608
23.3645
23.3645
23.3226
23.3226
23.3092
23.3227
23.373
23.3226
23.3337
23.3092
23.3755
23.3226
23.3749
23.2737
23.3336
23.3607
23.3226
23.3338
23.3608
23.3501
23.3674
23.3091
23.35
23.3644
23.2929
23.2928
23.3727
23.2736
23.3739
23.3607
23.2928
23.3714
23.3559
23.309
23.2738
23.3428
23.3091
23.3337
23.3716
23.3092
23.3675
23.3226
23.3502
23.3429
23.3502
23.3226
23.3092
23.3226
23.3092
23.3502
23.2739
23.3092
23.3092
23.3092
23.3561
23.2739
23.2931
23.3698
23.3501
23.3226
23.293
23.2739
23.3337
23.2739
23.3729
23.3225
23.2737
23.3607
23.356
23.3728
23.3607
23.2737
23.3089
23.2928
23.3499
23.2926
23.3499
23.3673
23.3335
23.2928
23.3223
23.3335
23.3642
23.3555
23.3602
23.3422
23.3333
23.3088
23.3087
23.3692
23.2924
23.2729
23.3328
23.3217
23.3217
23.2729
23.2921
23.3218
23.3219
23.3422
23.3085
23.2923
23.2924
23.2731
23.322
23.3423
23.2925
23.3086
23.3713
23.3726
23.3425
23.3498
23.3224
23.3426
23.2929
23.2929
23.2737
23.2737
23.3223
23.3332
23.333
23.2923
23.3332
23.3332
23.2735
23.2924
23.2924
23.2923
23.2922
23.2923
23.3083
23.2922
23.3084
23.3554
23.3419
23.3083
23.342
23.3083
23.273
23.3084
23.3601
23.3329
23.3555
23.3083
23.3083
23.3493
23.3495
23.3667
23.3601
23.3423
23.3332
23.3086
23.2735
23.2927
23.3426
23.3695
23.3605
23.2927
23.3224
23.2737
23.3336
23.3335
23.2738
23.2929
23.35
23.2929
23.3427
23.2928
23.2737
23.3425
23.3604
23.3604
23.3425
23.3424
23.3334
23.3425
23.3558
23.3559
23.3088
23.3333
23.3222
23.3498
23.3426
23.3088
23.2736
23.3335
23.3225
23.2929
23.3427
23.3426
23.2928
23.2737
23.3224
23.3335
23.3426
23.3089
23.3225
23.309
23.3225
23.3224
23.2737
23.3225
23.3091
23.3225
23.3225
23.2928
23.2737
23.2929
23.309
23.309
23.3091
23.2738
23.2929
23.2929
23.2737
23.2737
23.2736
23.2737
23.2736
23.2735
23.2736
23.2924
23.273
23.2922
23.2731
23.2731
23.2924
23.2731
23.273
23.2731
23.2732
23.2734
23.2732
23.273
23.273
23.273
23.2732
23.2925
23.2733
23.3221
23.3085
23.2731
23.3084
23.2922
23.2923
23.3219
23.3331
23.3329
23.3085
23.3086
23.3331
23.342
23.3218
23.3218
23.333
23.3083
23.2922
23.2731
23.3083
23.3083
23.2731
23.2731
23.273
23.3329
23.3218
23.3084
23.3421
23.2922
23.3083
23.3084
23.2732
23.2733
23.2735
23.2925
23.3221
23.3221
23.2733
23.2734
23.3423
23.3496
23.3221
23.2925
23.2733
23.2923
23.2924
23.3083
23.2921
23.3599
23.3217
23.3218
23.2921
23.2921
23.2732
23.2923
23.3219
23.3217
23.2924
23.322
23.3086
23.322
23.3219
23.3083
23.2923
23.322
23.3217
23.3083
23.2923
23.273
23.3083
23.3083
23.2731
23.2921
23.2921
23.3083
23.3083
23.3086
23.3088
23.2928
23.3225
23.2737
23.2736
23.3334
23.3084
23.3086
23.3331
23.2922
23.3332
23.3497
23.3088
23.3335
23.3335
23.2738
23.2738
23.2737
23.3224
23.2738
23.3336
23.309
23.3428
23.2929
23.3561
23.3428
23.2739
23.3502
23.3427
23.3644
23.3558
23.3604
23.364
23.3641
23.3668
23.3638
23.3552
23.3599
23.3082
23.3329
23.273
23.273
23.3493
23.3552
23.3084
23.3331
23.3552
23.3328
23.3085
23.2732
23.2732
23.2732
23.3085
23.3221
23.322
23.2734
23.3424
23.3604
23.3672
23.3671
23.3332
23.3426
23.3336
23.3223
23.3695
23.3605
23.3558
23.3559
23.2736
23.2736
23.2735
23.3425
23.3498
23.2926
23.2926
23.3223
23.35
23.3088
23.3498
23.3422
23.333
23.3083
23.3493
23.3421
23.3494
23.3218
23.3221
23.3497
23.3556
23.3498
23.3331
23.2734
23.2925
23.2731
23.273
23.3083
23.3217
23.3082
23.3554
23.2733
23.2733
23.3422
23.3496
23.3086
23.3219
23.3329
23.342
23.3421
23.3329
23.2921
23.2923
23.3419
23.36
23.3419
23.3552
23.3552
23.3421
23.3493
23.3552
23.3666
23.3636
23.3493
23.3599
23.2728
23.2729
23.2922
23.3494
23.3666
23.3599
23.3419
23.3494
23.3555
23.3603
23.3558
23.3558
23.3223
23.2927
23.2927
23.35
23.35
23.3605
23.3425
23.3498
23.3425
23.3333
23.3334
23.3088
23.3498
23.2926
23.2928
23.2928
23.3089
23.35
23.3088
23.3334
23.3224
23.3089
23.3425
23.3224
23.3606
23.3336
23.3607
23.3608
23.3502
23.2931
23.3502
23.3226
23.293
23.3092
23.3092
23.3609
23.3338
23.3502
23.3338
23.293
23.3502
23.3561
23.3675
23.3338
23.3502
23.3337
23.3645
23.3226
23.3428
23.3675
23.293
23.3337
23.3501
23.3502
23.3561
23.3608
23.3501
23.3092
23.3645
23.2738
23.3607
23.356
23.3644
23.3696
23.2736
23.2928
23.3334
23.3425
23.3088
23.3499
23.3641
23.2926
23.3641
23.3692
23.367
23.2925
23.3332
23.3744
23.3736
23.3744
23.3672
23.3559
23.3606
23.3426
23.3336
23.3428
23.3226
23.2929
23.2928
23.3696
23.2929
23.3225
23.3428
23.3091
23.3501
23.3427
23.3607
23.2929
23.3091
23.3428
23.3608
23.3091
23.3337
23.3092
23.2739
23.3226
23.3561
23.3092
23.2739
23.3337
23.3226
23.2738
23.3092
23.293
23.3428
23.309
23.309
23.2737
23.3607
23.3674
23.3091
23.3645
23.3428
23.3226
23.3336
23.3335
23.2929
23.3336
23.3337
23.3337
23.3226
23.3644
23.2929
23.293
23.293
23.3502
23.3429
23.2931
23.2739
23.2738
23.2929
23.3501
23.293
23.3338
23.3092
23.293
23.3429
23.3227
23.3429
23.3338
23.3429
23.3337
23.3646
23.3645
23.3428
23.3225
23.3644
23.3739
23.35
23.2927
23.3558
23.3673
23.35
23.3644
23.35
23.2737
23.3673
23.3672
23.2736
23.3088
23.3086
23.2925
23.3334
23.2925
23.3736
23.3601
23.3421
23.372
23.3739
23.3708
23.3707
23.273
23.3217
23.3329
23.2921
23.3709
23.369
23.3757
23.3756
23.3668
23.371
23.3667
23.3421
23.3329
23.3602
23.375
23.3693
23.3224
23.3426
23.3642
23.3604
23.3334
23.3713
23.3606
23.3643
23.3426
23.3727
23.3559
23.3335
23.3089
23.3559
23.3426
23.3089
23.3335
23.309
23.2738
23.3091
23.293
23.2739
23.2739
23.2931
23.293
23.3225
23.2738
23.293
23.293
23.356
23.3644
23.3091
23.2929
23.2929
23.293
23.3092
23.3502
23.3226
23.309
23.2737
23.3727
23.3499
23.3558
23.3499
23.3426
23.3499
23.309
23.3606
23.2737
23.3607
23.3697
23.2738
23.2929
23.2929
23.3224
23.3425
23.3605
23.3671
23.3641
23.3224
23.3641
23.3737
23.2735
23.3088
23.3557
23.3498
23.3224
23.3559
23.2928
23.2928
23.3224
23.3335
23.3224
23.2929
23.2736
23.3672
23.3335
23.2737
23.3427
23.2928
23.2927
23.2735
23.2925
23.3331
23.333
23.3495
23.3331
23.3602
23.3085
23.3495
23.3083
23.3083
23.3083
23.2921
23.2921
23.3637
23.3217
23.3636
23.273
23.3742
23.333
23.3637
23.3707
23.3731
23.3751
23.3752
23.3755
23.3746
23.3755
23.3722
23.3085
23.364
23.3723
23.3736
23.3498
23.3087
23.3604
23.2925
23.3497
23.3086
23.3554
23.2924
23.3332
23.3556
23.3221
23.2925
23.322
23.3669
23.2734
23.2735
23.2735
23.3499
23.3499
23.2924
23.2924
23.3423
23.2732
23.3721
23.3554
23.3329
23.3493
23.3707
23.3666
23.3708
23.3083
23.3086
23.3332
23.364
23.3669
23.364
23.3737
23.367
23.371
23.3693
23.3554
23.3669
23.367
23.3421
23.3666
23.3329
23.3493
23.3552
23.3666
23.3708
23.3733
23.3691
23.2732
23.3691
23.3494
23.3219
23.3753
23.3218
23.3637
23.3751
23.3722
23.2922
23.3329
23.3666
23.3553
23.3218
23.3601
23.273
23.3752
23.3601
23.3723
23.3723
23.3602
23.3604
23.3642
23.3559
23.3696
23.3225
23.3673
23.3559
23.3713
23.3499
23.3744
23.3751
23.3643
23.3089
23.3644
23.376
23.3425
23.3223
23.3424
23.3426
23.3643
23.3555
23.3331
23.3496
23.3637
23.3708
23.3742
23.3496
23.3601
23.342
23.3552
23.3421
23.3331
23.3423
23.3331
23.3424
23.3331
23.3722
23.3709
23.3689
23.3637
23.3601
23.3692
23.3421
23.3736
23.3693
23.3498
23.364
23.3639
23.371
23.3733
23.3601
23.3741
23.3748
23.3421
23.3083
23.3494
23.2731
23.2925
23.3554
23.2923
23.273
23.273
23.2921
23.3218
23.3422
23.369
23.3421
23.3553
23.3741
23.3692
23.3555
23.3333
23.3088
23.2735
23.2926
23.3334
23.3695
23.3334
23.3334
23.3695
23.3498
23.3726
23.3557
23.3696
23.3696
23.3672
23.3605
23.3643
23.3225
23.3091
23.309
23.2737
23.2737
23.2737
23.2926
23.3333
23.3424
23.3498
23.364
23.3733
23.3708
23.342
23.333
23.3329
23.3329
23.3421
23.3555
23.3422
23.3555
23.3423
23.3084
23.3086
23.2923
23.3085
23.3494
23.3421
23.3331
23.3221
23.2924
23.3219
23.3084
23.2923
23.3086
23.2924
23.3083
23.342
23.3421
23.3421
23.273
23.3083
23.3083
23.3086
23.2735
23.2924
23.2734
23.3084
23.3083
23.3217
23.3217
23.2922
23.273
23.3084
23.2921
23.273
23.2921
23.3083
23.3329
23.3329
23.3689
23.3691
23.3666
23.3689
23.3601
23.2923
23.2923
23.3217
23.342
23.3217
23.3083
23.2921
23.273
23.3083
23.2731
23.273
23.273
23.2731
23.3218
23.3218
23.3552
23.3083
23.3083
23.3084
23.322
23.3553
23.3601
23.322
23.3087
23.2924
23.2732
23.2734
23.2732
23.333
23.342
23.3083
23.3217
23.342
23.3555
23.333
23.3421
23.3421
23.322
23.2733
23.3086
23.3087
23.2732
23.2734
23.322
23.3422
23.36
23.2922
23.3217
23.273
23.3217
23.3217
23.3329
23.3083
23.3421
23.2923
23.3329
23.3083
23.342
23.342
23.3421
23.3493
23.3666
23.3601
23.3637
23.3638
23.322
23.2925
23.3087
23.3223
23.3087
23.2734
23.3221
23.3332
23.3424
23.2927
23.2737
23.2737
23.2737
23.35
23.3335
23.3223
23.3088
23.2735
23.2736
23.3088
23.2737
23.2737
23.2737
23.3337
23.3225
23.3335
23.3224
23.3089
23.3426
23.3559
23.2736
23.2928
23.309
23.3089
23.3427
23.3644
23.3729
23.3697
23.35
23.3336
23.3606
23.3673
23.3427
23.3427
23.356
23.3606
23.3644
23.2929
23.2736
23.3672
23.3693
23.3332
23.3423
23.3223
23.322
23.3496
23.2924
23.3085
23.3085
23.2924
23.3601
23.322
23.3641
23.3604
23.3711
23.376
23.3223
23.3642
23.3737
23.3727
23.3335
23.309
23.3673
23.3747
23.3697
23.3715
23.3715
23.3674
23.3226
23.3336
23.3427
23.3674
23.2738
23.3337
23.3644
23.2929
23.35
23.3644
23.3673
23.3644
23.2737
23.3607
23.2738
23.2738
23.3337
23.3225
23.356
23.293
23.2929
23.3426
23.309
23.3336
23.2737
23.3224
23.3225
23.3225
23.309
23.2736
23.3224
23.3334
23.3333
23.333
23.3601
23.2732
23.322
23.3333
23.3497
23.3423
23.2735
23.3087
23.2924
23.2732
23.3422
23.3087
23.2926
23.2735
23.2734
23.2925
23.3332
23.3222
23.2735
23.3223
23.2735
23.3221
23.2924
23.3083
23.2731
23.2732
23.3083
23.3552
23.3552
23.273
23.333
23.3218
23.3423
23.3089
23.3604
23.3425
23.2928
23.2737
23.2928
23.2737
23.3642
23.2925
23.3088
23.2926
23.3087
23.3331
23.2735
23.2925
23.2925
23.3088
23.2736
23.2737
23.3427
23.35
23.3501
23.3645
23.3225
23.3092
23.2929
23.2737
23.2737
23.309
23.3697
23.3607
23.3697
23.3225
23.3337
23.309
23.3714
23.3728
23.3643
23.3427
23.3221
23.3332
23.2923
23.3743
23.3555
23.2924
23.3087
23.3558
23.2926
23.3335
23.2736
23.3223
23.3557
[truncated: 167,981 more rows]

## Sheet: Fig. S6B
Fig. S6B. Probability distribution of Shh amplitudes in successful solutions of the computational screen, n = 169 979.
A_Shh (a.u.)
331.792
357.934
400.873
372.606
401.62
439.845
372.131
230.09
329.504
183.233
360.206
364.196
369.404
383.291
387.847
400.072
346.882
291.732
289.242
308.32
334.977
359.905
386.586
378.89
287.802
249.742
161.749
248.594
317.236
244.599
286.639
317.227
231.471
268.504
248.289
158.625
257.227
184.986
299.212
320.697
314.596
289.916
247.031
372.676
376.625
389.508
335.822
326.419
247.302
318.636
259.451
189.007
272.08
174.828
220.157
309.914
307.468
301.435
307.442
249.882
325.395
280.892
259.492
184.174
290.093
232.14
343.879
359.076
343.509
305.806
293.699
300.324
323.39
339.806
201.604
330.858
328.425
333.272
300.42
195.942
269.368
234.423
371.137
358.642
242.007
277.65
323.139
245.388
244.922
207.249
208.086
278.172
278.355
248.985
244.79
246.658
206.566
350.81
250.352
248.617
354.034
287.061
284.569
250.174
210.564
248.618
209.238
241.206
204.055
245.66
207.622
332.19
246.975
278.001
306.461
333.065
343.235
239.897
240.29
265.216
196.886
193.812
306.356
259.846
320.692
339.299
339.88
258.618
172.159
193.989
277.447
169.308
201.464
265.296
272.326
306.543
330.578
249.559
299.92
231.1
308.518
319.153
317.408
358.987
318.62
187.397
234.125
323.761
200.659
300.682
233.548
305.12
309.293
196.842
203.706
417.804
388.804
316.516
199.589
265.148
303.932
392.948
257.516
355.063
244.662
332.059
426.858
303.238
319.673
243.988
305.068
387.428
382.282
343.54
340.94
321.876
375.638
198.226
293.175
333.071
335.805
292.687
259.593
197.904
238.196
236.866
236.987
268.137
264.318
265.196
360.839
340.042
345.683
282.147
270.866
337.348
361.956
346.18
360.972
196.999
233.224
344.424
206.471
211.672
324.649
276.942
270.595
349.217
371.317
303.475
235.976
320.268
302.529
387.898
429.912
410.874
378.812
201.758
200.856
390.741
416.843
347.401
419.22
422.249
356.887
405.666
289.271
255.423
288.924
214.174
321.24
368.129
258.809
388.365
324.758
371.907
261.692
404.633
219.344
261.074
261.179
325.315
371.272
260.322
324.445
259.773
219.094
219.025
260.384
293.8
218.76
260.679
260.351
295.932
326.656
261.913
261.26
220.303
261.875
219.836
260.721
218.64
295.225
295.367
260.681
296.297
325.455
370.745
261.069
402.98
218.233
324.385
294.067
217.936
217.677
383.353
321.388
399.154
437.957
342.026
362.386
422.102
338.636
312.573
415.529
282.932
251.708
388.394
249.038
282.19
203.85
281.466
292.579
286.397
311.332
263.459
339.799
354.27
363.663
375.24
407.035
254.606
213.933
361.087
320.984
217.694
346.522
345.762
366.975
257.305
258.381
258.345
218.069
258.628
216.519
293.308
322.252
367.497
257.651
320.868
256.076
216.445
257.215
345.39
258.461
366.967
365.628
366.595
344.727
289.339
255.766
249.558
209.959
285.541
353.688
306.579
245.144
244.72
208.643
207.941
283.003
246.699
284.011
248.312
247.755
209.163
310.87
333.115
333.996
208.061
212.351
255.911
256.983
216.202
254.053
320.721
215.395
214.584
318.15
340.693
365.233
344.333
362.964
313.602
212.656
341.258
418.969
363.692
318.453
214.441
213.305
342.356
214.901
319.157
216.282
215.119
216.358
256.547
217.504
293.775
259.949
293.98
218.886
260.298
218.955
260.722
218.917
219.385
259.705
217.377
217.548
217.071
217.597
400.616
423.983
348.76
259.296
216.656
259.272
217.809
217.633
218.593
218.527
217.087
293.672
294.476
322.382
217.751
258.621
259.659
325.467
295.572
296.812
261.57
373.567
437.344
296.6
219.067
219.008
218.736
218.181
218.167
219.342
219.765
261.697
373.037
220.097
352.491
262.56
262.959
221.196
221.348
221.354
221.455
221.561
221.54
221.528
221.591
263.628
221.447
328.582
328.374
262.782
221.212
299.032
408.388
263.745
354.188
354.133
375.348
375.381
455.094
221.604
263.755
221.608
299.042
221.545
221.626
299.174
263.793
263.868
299.32
448.673
353.971
263.511
328.913
440.758
263.372
263.329
262.914
353.145
439.439
391.163
327.185
446.245
220.352
261.918
428.968
428.484
457.673
220.253
219.72
219.759
325.8
261.657
220.3
219.617
351.564
219.906
219.458
371.574
296.563
220.343
327.583
297.673
261.805
325.927
389.083
388.94
324.345
443.585
403.087
324.171
437.765
382.625
412.283
292.122
319.742
436.17
291.486
215.14
367.89
257.419
259.407
260.507
347.612
258.237
216.008
217.411
411.677
421.795
421.098
421.186
344.182
435.755
419.616
433.791
290.772
411.126
420.983
364.793
381.424
380.099
288.824
356.817
434.016
362.277
212.845
378.584
451.316
445.052
211.556
288.051
216.272
322.852
216.663
436.286
429.754
345.801
258.474
216.774
257.258
293.11
293.347
320.428
215.691
257.043
256.74
291.115
344.621
216.036
430.207
411.434
257.865
258.181
257.067
394.626
381.702
255.461
393.003
401.743
319.76
344.342
257.043
290.144
363.788
289.494
289.828
432.389
394.884
340.183
404.956
404.857
381.249
414.963
339.147
289.279
316.153
336.237
209.028
244.728
202.564
381.77
307.148
317.748
322.641
206.174
298.302
345.776
280.364
274.611
342.555
203.548
319.712
271.896
240.286
205.507
249.311
335.238
279.721
278.923
298.166
235.854
291.417
235.319
190.044
190.308
257.781
259.2
229.658
193.232
193.131
195.084
197.108
260.027
225.212
207.155
265.212
247.594
256.155
329.853
279.721
239.297
255.326
212.879
187.649
290.638
267.966
157.713
264.646
251.89
318.702
340.312
307.765
279.6
233.407
235.469
262.766
197.885
293.974
401.712
338.421
302.334
374.581
289.812
260.738
409.611
412.692
338.966
363.113
371.052
402.782
302.563
268.35
194.851
331.482
374.368
350.992
294.608
238.984
320.622
379.764
368.104
279.131
312.086
210.117
244.714
243.883
271.938
342.984
361.286
274.319
297.849
302.292
332.827
209.458
247.487
202.758
365.241
281.733
247.075
249.013
210.555
284.84
249.629
247.398
210.713
209.122
394.013
281.544
242.451
306.595
241.522
203.923
205.426
306.252
203.798
274.407
200.487
358.778
293.743
386.896
393.024
322.253
373.474
374.603
284.355
291.371
283.078
232.29
197.96
396.519
346.993
293.944
335.191
288.596
269.9
225.628
325.142
281.052
317.26
360.769
299.004
358.659
300.494
333.973
417.445
409.807
230.845
224.994
265.136
203.386
245.951
352.939
421.009
278.457
356.112
399.635
407.634
409.13
312.28
313.158
288.244
316.411
440.202
315.828
338.056
288.042
449.704
311.89
448.673
205.35
327.226
390.751
312.458
338.554
402.304
370.355
414.437
279.806
359.741
391.2
239.663
235.826
407.995
196.697
423.777
382.017
235.737
408.611
368.818
272.095
203.328
350.248
279.269
338.036
435.458
286.336
418.807
312.761
376.308
357.974
372.273
312.044
284.743
311.314
282.206
375.519
209.978
284.655
284.484
282.364
386.075
212.515
253.946
428.525
370.708
313.812
253.253
210.196
333.932
211.818
430.523
305.758
203.55
390.971
380.813
415.845
385.658
201.059
265.023
236.867
340
221.879
341.005
391.964
314.252
235.887
289.814
315.997
373.905
328.694
338.385
296.95
301.728
259.515
254.233
361.101
211.588
163.675
255.86
234.026
233.991
159.946
193.703
246.048
249.197
300.799
237.548
204.159
214.507
174.685
266.101
306.965
218.275
243.973
398.366
396.408
325.622
338.143
293.447
330.828
239.549
242.326
201.967
198.14
279.679
287.978
269.214
203.52
289.217
283.936
192.52
214.674
214.116
203.809
195.341
205.042
218.638
193.164
229.255
313.002
267.421
219.089
271.295
218.894
160.389
224.238
317.278
252.05
328.641
220.153
217.303
279.903
297.481
328.571
321.007
309.601
284.775
237.908
190.586
229.981
329.384
390.397
363.008
229.161
295.339
202.669
318.706
314.922
206.794
245.122
358.383
241.857
340.85
236.71
199.844
321.175
352.101
356.422
324.49
312.71
302.087
320.512
351.219
361.795
259.41
296.988
275.574
335.509
327.127
258.207
195.472
312.639
301.636
241.597
343.789
330.922
233.607
196.776
296.265
307.722
327.877
267.614
299.001
277.333
301.996
297.026
202.434
305.012
279.43
300.296
298.478
236.249
199.778
242.021
273.373
270.573
276.491
202.866
243.302
240.3
197.825
197.403
192.812
196.09
194.374
188.076
189.637
205.652
158.898
187.672
164.321
163.268
203.784
164.444
157.954
163.141
170.604
176.356
166.389
158.891
157.729
157.73
171.91
211.442
173.126
266.51
229.518
161.55
222.803
189.819
199.944
252.756
270.872
252.068
230.979
238.232
275.652
267.17
234.15
234.153
260.998
212.898
192.728
163.387
214.42
212.898
162.233
166.697
159.532
252.067
234.152
221.564
280.485
189.58
212.896
227.025
168.279
176.603
185.842
211.758
266.829
268.912
176.635
180.856
301.272
318.161
271.218
214.677
175.182
201.296
209.756
218.701
187.666
299.711
234.149
237.042
187.666
187.668
167.423
200.114
248.932
234.139
206.192
260.26
238.684
258.453
248.576
215.744
200.787
258.109
234.126
212.878
199.676
157.72
212.889
212.889
161.667
187.661
187.66
215.82
219.991
242.108
251.365
231.629
296.807
197.146
191.667
298.603
227.896
241.533
272.553
191.285
289.915
323.873
253.864
310.031
312.978
204.004
204.07
199.297
295.49
204.632
327.045
278.069
351.834
243.137
389.326
353.238
209.658
370.19
347.629
394.161
359.103
353.642
353.13
357.814
340.761
324.187
290.626
299.693
212.883
252.057
157.714
157.708
279.895
291.917
223.259
276.183
293.501
252.034
234.466
171.665
168.522
173.934
234.278
266.875
263.701
180.956
314.055
351.819
380.517
376.83
292.647
330.821
321.145
286.143
390.921
368.141
353.71
361.112
193.959
197.041
189.798
322.719
334.798
227.299
226.907
286.925
352.01
258.362
325.746
297.876
261.54
212.877
281.079
285.618
286.549
241.515
266.8
322.414
339.836
332.352
276.874
179.205
213.738
163.053
157.719
212.887
234.136
212.874
314.106
175.428
176.33
295.471
317.294
242.396
246.011
252.052
272.882
283.331
256.775
187.636
198.963
267.334
303.997
268.147
290.555
290.562
281.074
289.405
290.466
313.672
307.224
285.285
303.918
157.497
158.838
196.784
300.076
318.322
299.526
267.019
298.898
332.206
343.64
351.936
360.501
289.499
231.087
231.715
350.642
349.375
362.591
318.579
335.72
326.397
297.003
308.714
255.647
334.638
225.995
236.33
233.836
266.516
353.05
257.614
307.406
297.489
269.909
322.386
290.712
374.153
325.708
387.879
398.52
377.853
254.741
375.797
314.919
251.523
283.779
284.932
404.527
341.485
374.672
342.562
252.684
370.647
385.105
418.533
339.424
377.255
336.496
412.543
316.289
358.118
423.068
251.884
336.879
371.212
376.75
387.202
399.304
370.452
284.009
405.182
206.066
386.792
378.321
400.366
404.426
195.36
233.574
302.874
321.144
261.378
339.144
359.115
224.314
363.251
363.263
365.797
214.935
293.071
391.744
387.161
394.981
381.365
361.466
379.345
338.61
322.513
350.619
307.609
239.474
234.043
400.793
244.17
304.45
348.107
278.269
365.504
345.888
381.532
244.507
281.429
349.572
391.489
282.195
330.751
282.65
211.002
311.221
384.737
286.716
210.444
332.325
306.241
207.438
281.278
247.718
348.03
274.924
271.416
200.725
380.13
411.08
278.795
401.91
351.733
309.741
326.6
317.521
239.585
326.801
329.003
330.889
308.027
394.241
244.722
250.254
250.753
370.692
362.942
253.928
210.691
207.264
245.037
360.102
248.591
338.106
285.083
252.161
357.878
316.221
361.397
341.412
360.041
336.993
412.585
407.342
351.686
305.505
400.402
428.166
351.641
229.946
357.846
397.829
357.599
394.268
353.661
199.508
394.152
387.876
191.386
258.742
238.76
216.245
299.904
218.743
387.758
325.041
281.865
327.767
333.83
336.073
323.879
157.732
234.156
252.071
187.675
347.397
332.107
341.262
362.455
347.186
365.411
333.801
278.761
255.946
337.059
388.996
375.267
288.762
332.354
374.787
357.705
301.995
406.458
377.253
384.222
338.277
411.595
367.558
313.728
262.817
365.086
331.183
260.76
307.042
268.276
201.657
276.217
246.032
208.827
209.02
250.314
245.154
301.144
206.388
246.711
246.463
373.839
392.431
276.937
240.848
244.01
249.386
284.986
369.498
307.224
271.647
198.073
413.14
345.63
349.46
342.676
331.413
343.578
269.867
377.593
199.775
382.551
416.028
205.559
242.173
242.106
295.555
325.309
365.343
371.921
363.388
290.024
362.501
402.237
187.194
254.444
341.333
334.118
286.892
364.735
231.514
234.38
291.821
314.93
287.788
239.069
194.286
384.296
311.825
198.855
340.885
233.146
225.835
183.961
214.962
274.481
260.961
306.297
280.534
333.541
232.038
301.282
212.9
212.9
215.786
187.675
187.675
307.368
234.156
307.368
157.732
358.711
271.923
307.368
323.879
331.053
338.163
354.689
344.175
342.022
339.842
347.776
231.175
346.386
358.663
391.028
326.393
247.939
354.687
219.003
319.827
236.6
306.444
205.886
288.322
334.144
268.138
218.946
258.795
346.509
183.075
188.475
188.411
339.377
338.97
211.137
209.711
306.719
167.914
341.294
311.108
252.072
284.821
323.879
321.542
334.051
218.325
235.173
286.651
346.575
352.156
345.266
395.032
365.631
366.023
367.738
315.617
357.955
361.757
288.307
313.824
253.972
279.912
290.655
316.416
335.107
359.282
348.83
170.705
343.162
285.39
246.769
365.694
241.374
308.889
338.163
348.182
194.872
252.072
313.824
300.424
236.731
323.532
157.732
365.389
326.666
356.648
366.565
336.854
354.382
372.614
364.331
405.568
301.719
405.628
369.358
407.928
343.629
394.99
410.744
386.217
268.166
390.65
415.85
320.058
281.628
315.412
334.608
379.18
328.183
276.327
315.361
307.366
341.532
363.647
317.046
319.71
269.983
290.654
288.945
277.61
303.716
273.839
311.696
278.597
346.14
347.106
322.725
312.839
323.447
354.519
289.087
388.211
371.19
330.158
352.679
339.214
365.641
358.333
325.251
353.475
361.789
279.998
212.895
288.152
165.11
215.809
312.371
200.591
157.725
157.727
188.411
242.984
290.558
339.257
280.413
298.821
356.745
358.9
320.47
294.924
254.851
184.528
219.882
303.14
394.46
302.736
299.55
387.132
333.749
392.951
347.292
400.459
402.679
390.742
368.788
384.12
299.505
281.549
276.891
203.152
202.478
199.79
225.244
297.778
311.413
335.293
351.646
352.547
337.631
270.628
262.662
261.216
252.071
283.043
317.976
296.926
325.478
302.6
226.156
236.224
202.171
232.13
291.585
287.252
280.811
267.722
208.611
249.163
225.381
202.928
238.053
208.668
212.899
268.475
277.942
281.819
160.04
212.9
212.9
236.594
184.198
209.039
178.727
221.915
212.9
234.212
234.156
192.333
157.732
225.486
187.675
157.732
187.675
212.9
252.072
252.072
322.032
340.408
313.824
320.548
322.379
203.119
200.97
234.156
267.175
234.156
212.9
187.675
157.732
212.9
163.732
157.732
157.732
165.102
236.538
235.88
290.655
212.9
216.333
224.523
253.9
304.18
322.927
259.781
247.536
204.685
170.84
182.462
167.31
261.387
269.717
212.9
234.155
276.946
326.415
268.658
286.944
287.922
256.334
175.063
242.171
250.542
173.149
179.763
254.503
288.892
308.198
188.267
234.196
157.731
234.155
234.155
252.071
215.233
282.347
195.944
252.071
212.9
272.169
267.175
280.446
283.651
313.824
316.909
318.302
322.16
262.206
214.711
249.018
278.843
250.209
181.578
265.102
290.211
312.3
230.312
200.677
200.421
200.965
356.176
311.448
284.406
252.137
187.102
189.838
258.33
199.707
199.227
198.437
329.246
300.928
309.057
291.468
263.744
334.708
367.734
194.085
234.038
272.125
268.471
341.102
392.308
431.444
418.861
359.078
319.8
380.036
400.802
338.871
345.386
377.598
375.857
387.876
239.056
196.223
382.457
373.695
290.113
305.228
279.314
263.189
310.795
209.764
231.199
231.369
209.816
313.237
261.46
354.765
349.759
377.834
402.59
286.953
366.61
396.358
405.781
312.395
271.04
396.215
423.373
416.129
418.661
418.682
408.714
306.032
326.652
345.676
408.841
207.645
328.967
398.504
240.443
353.831
392.311
393.923
391.503
201.911
390.836
205.835
207.988
328.504
297.904
371.49
244.528
241.184
331.329
269.548
318.8
199.97
292.326
295.744
295.428
269.194
190.108
291.154
302.971
295.076
269.15
323.099
172.957
260.678
294.838
321.314
305.854
188.597
242.407
209.016
170.111
292.015
248.675
219.844
183.38
179.222
214.536
281.362
276.491
186.942
276.229
183.339
266.523
205.316
213.49
164.954
168.117
212.9
290.655
290.655
157.732
263.379
239.143
305.664
260.054
360.384
325.191
235.2
197.356
232.889
198.117
368.33
211.61
253.355
219.246
243.644
273.83
183.639
212.878
216.686
252.226
190.055
198.895
342.013
356.978
365.77
406.116
306.639
284.504
245.649
202.676
200.122
276.716
416.784
390.862
415.19
306.096
328.298
271.167
408.787
426.148
383.663
338.955
268.735
290.259
201.527
380.056
326.255
207.499
243.455
349.301
225.087
309.033
195.044
286.734
347.19
[truncated: 167,981 more rows]

## Sheet: Fig. S6C
Fig. S6C. Shh decay length for ShhFP-insensitive solutions as a function of time for different growth rates from k_p= 0 µm/h to 50 µm/h, n = 10 per condition.
	k_p = 0 µm/h	k_p = 0.5 µm/h	k_p = 2.5 µm/h	k_p = 5 µm/h	k_p = 10 µm/h	k_p = 50 µm/h
Time (h)	λ_Shh (µm)	λ_Shh (µm)	λ_Shh (µm)	λ_Shh (µm)	λ_Shh (µm)	λ_Shh (µm)
0.1667	2.8442	2.8454	2.8505	2.8566	2.8687	2.9661
0.3333	4.3063	4.31	4.3244	4.3424	4.3786	4.6588
0.5	5.6094	5.615	5.637	5.6645	5.7203	6.1842
0.6667	7.0121	7.0176	7.0395	7.069	7.1306	7.7218
0.8333	8.6279	8.6303	8.6402	8.6565	8.6958	9.3015
1	10.4484	10.4454	10.4361	10.4295	10.4282	10.9386
1.1667	12.4455	12.4355	12.3996	12.3597	12.3035	12.6356
1.3333	14.5948	14.5766	14.5047	14.4247	14.2967	14.3871
1.5	16.8773	16.8464	16.7327	16.6056	16.3923	16.1841
1.6667	19.2783	19.2354	19.071	18.8849	18.5723	18.0168
1.8333	21.7872	21.7263	21.5016	21.2475	20.8215	19.8811
2	24.3677	24.2913	23.9995	23.6747	23.1241	20.9868
2.1667	26.9818	26.8864	26.5282	26.1282	25.2795	20.7306
2.3333	28.8681	28.6843	27.9964	27.1514	25.6647	20.0518
2.5	28.7406	28.5312	27.7546	26.8954	25.1931	19.5136
2.6667	28.1756	27.9371	27.0588	26.1065	24.3878	18.3234
2.8333	26.926	26.6682	25.7197	24.696	22.7713	17.0691
3	24.7824	24.5002	23.4783	22.4015	20.7439	16.2146
3.1667	22.5735	22.3235	21.4246	20.4915	19.0893	15.6332
3.3333	20.4746	20.2605	19.497	18.7162	17.564	14.9378
3.5	18.8289	18.646	18.0007	17.3526	16.4178	14.4404
3.6667	17.5544	17.3997	16.8601	16.3277	15.5746	14.1152
3.8333	16.5869	16.4575	16.0067	15.5627	14.9549	13.8775
4	15.849	15.7382	15.3577	14.9987	14.5268	13.7336
4.1667	15.2941	15.2029	14.894	14.6071	14.2335	13.663
4.3333	14.9034	14.8279	14.5723	14.3335	14.0247	13.6537
4.5	14.6249	14.5592	14.3393	14.1374	13.8875	13.6948
4.6667	14.4238	14.366	14.1745	14.0027	13.797	13.7796
4.8333	14.2849	14.2334	14.0641	13.9142	13.7484	13.8984
5	14.2035	14.1563	14.0031	13.8721	13.7394	14.0442
5.1667	14.1773	14.1337	13.9931	13.877	13.772	14.2126
5.3333	14.2111	14.1694	14.0364	13.9295	13.8475	14.4038
5.5	14.3047	14.2643	14.1356	14.0328	13.9566	14.6174
5.6667	14.4528	14.4125	14.2829	14.1769	14.098	14.8527
5.8333	14.6379	14.5975	14.4661	14.3578	14.2747	15.1034
6	14.8496	14.8091	14.6786	14.5707	14.4827	15.3699
6.1667	15.0815	15.0417	14.9134	14.8083	14.7177	15.6437
6.3333	15.3321	15.2924	15.1669	15.0643	14.9701	15.9207
6.5	15.5977	15.5578	15.4326	15.3303	15.2337	16.2008
6.6667	15.8734	15.833	15.7066	15.6041	15.5054	16.4828
6.8333	16.1579	16.1166	15.9879	15.8842	15.7834	16.7664
7	16.4494	16.4071	16.2757	16.1702	16.0667	17.0512
7.1667	16.7468	16.7032	16.5683	16.4603	16.3541	17.3376
7.3333	17.0487	17.0036	16.8647	16.7539	16.6449	17.6248
7.5	17.3533	17.3065	17.1637	17.0501	16.9383	17.9129
7.6667	17.6582	17.6102	17.4636	17.348	17.2331	18.2022
7.8333	17.9616	17.9121	17.7623	17.6456	17.5293	18.4869
8	18.2616	18.2106	18.0582	17.9416	17.8253	18.7421
8.1667	18.5557	18.5035	18.3493	18.2342	18.1209	18.9829
8.3333	18.8423	18.7889	18.6338	18.5216	18.4142	19.2054
8.5	19.1199	19.0654	18.9101	18.8023	18.7045	19.4287
8.6667	19.3869	19.3314	19.1767	19.0751	18.9695	19.6261
8.8333	19.6422	19.586	19.4326	19.3386	19.2256	19.8138
9	19.885	19.8283	19.6771	19.5867	19.4749	19.9798
9.1667	20.1146	20.0577	19.9092	19.8168	19.6991	20.1338
9.3333	20.3307	20.274	20.1284	20.0368	19.9022	20.2865
9.5	20.5333	20.4768	20.3338	20.2462	20.0921	20.438
9.6667	20.7226	20.666	20.522	20.4264	20.2754	20.588
9.8333	20.8986	20.8419	20.698	20.5915	20.4311	20.7369
10	21.0617	21.0049	20.8618	20.748	20.5829	20.8816
10.1667	21.2124	21.1553	21.0083	20.8859	20.73	20.9804
10.3333	21.3513	21.2936	21.14	21.0155	20.8728	21.0747
10.5	21.4788	21.4204	21.2624	21.1385	21.0105	21.1664
10.6667	21.5957	21.5363	21.3728	21.2552	21.135	21.2564
10.8333	21.7025	21.6417	21.4733	21.3654	21.2339	21.3439
11	21.8	21.7376	21.5662	21.4694	21.3286	21.4301
11.1667	21.8889	21.8246	21.6517	21.5629	21.4205	21.5143
11.3333	21.9699	21.9035	21.7304	21.643	21.5096	21.5974
11.5	22.0436	21.9745	21.8026	21.7181	21.5797	21.6787
11.6667	22.1107	22.039	21.8676	21.7883	21.6438	21.7384
11.8333	22.1719	22.0974	21.9241	21.8509	21.7057	21.7891
12	22.2277	22.1502	21.9765	21.9017	21.7563	21.8376
12.1667	22.2786	22.1983	22.0252	21.9494	21.7914	21.8842
12.3333	22.3253	22.2421	22.0705	21.9911	21.8251	21.9288
12.5	22.3681	22.2823	22.11	22.0228	21.8577	21.9715
12.6667	22.4074	22.3192	22.1457	22.053	21.8895	22.0125
12.8333	22.4437	22.3534	22.1795	22.082	21.9208	22.0518
13	22.4771	22.3854	22.2094	22.11	21.952	22.0894
13.1667	22.5079	22.4156	22.2368	22.1371	21.9833	22.1254
13.3333	22.5365	22.4446	22.2633	22.1633	22.0148	22.1599
13.5	22.5632	22.4725	22.2891	22.1889	22.0463	22.193
13.6667	22.5883	22.4995	22.3143	22.2139	22.0778	22.2246
13.8333	22.6123	22.5256	22.3388	22.2384	22.1091	22.2549
14	22.6357	22.5509	22.3628	22.2624	22.1401	22.2839
14.1667	22.6588	22.5756	22.3863	22.286	22.1706	22.3116
14.3333	22.6815	22.5998	22.4093	22.3092	22.2006	22.3382
14.5	22.7041	22.6234	22.4317	22.3321	22.2301	22.3636
14.6667	22.7264	22.6465	22.4538	22.3545	22.259	22.388
14.8333	22.7485	22.669	22.4754	22.3767	22.2874	22.4114
15	22.7705	22.691	22.4966	22.3984	22.3151	22.4338
15.1667	22.7922	22.7125	22.5173	22.4198	22.3422	22.4554
15.3333	22.8135	22.7334	22.5375	22.4409	22.3688	22.476
15.5	22.8345	22.7538	22.5573	22.4615	22.3949	22.4959
15.6667	22.855	22.7737	22.5765	22.4818	22.4204	22.515
15.8333	22.8751	22.7929	22.5954	22.5017	22.4453	22.5334
16	22.8947	22.8117	22.6137	22.5212	22.467	22.5511
16.1667	22.9138	22.8298	22.6314	22.5402	22.4841	22.5681
16.3333	22.9323	22.8473	22.6487	22.5588	22.5003	22.5846
16.5	22.9502	22.8642	22.6654	22.5769	22.5156	22.6006
16.6667	22.9675	22.8805	22.6816	22.5945	22.5301	22.616
16.8333	22.9842	22.8963	22.6972	22.6116	22.5438	22.6309
17	23.0003	22.9113	22.7122	22.6282	22.5567	22.6454
17.1667	23.0158	22.9259	22.7267	22.6443	22.569	22.6595
17.3333	23.0306	22.9397	22.7405	22.6597	22.5807	22.6732
17.5	23.0448	22.953	22.7539	22.6701	22.5917	22.6865
17.6667	23.0584	22.9657	22.7666	22.6794	22.6022	22.6995
17.8333	23.0714	22.9778	22.7787	22.6883	22.6122	22.7122
18	23.0838	22.9893	22.7903	22.6967	22.6217	22.7246
18.1667	23.0956	23.0002	22.8012	22.7048	22.6308	22.7368
18.3333	23.1068	23.0106	22.8116	22.7124	22.6394	22.7488
18.5	23.1175	23.0205	22.8214	22.7196	22.6476	22.7605
18.6667	23.1276	23.0298	22.8305	22.7266	22.6555	22.772
18.8333	23.1373	23.0386	22.8369	22.7331	22.6631	22.7834
19	23.1464	23.0469	22.8431	22.7394	22.6703	22.7947
19.1667	23.155	23.0548	22.8489	22.7454	22.6772	22.8058
19.3333	23.1631	23.0622	22.8544	22.7511	22.6839	22.8168
19.5	23.1709	23.0691	22.8596	22.7566	22.6904	22.8277
19.6667	23.1781	23.0757	22.8645	22.7618	22.6966	22.8385
19.8333	23.185	23.0818	22.8692	22.7668	22.7026	22.8492
20	23.1915	23.0875	22.8736	22.7716	22.7085	22.8599
20.1667	23.1976	23.0929	22.8778	22.7762	22.7142	22.8706
20.3333	23.2033	23.0979	22.8818	22.7806	22.7197	22.8812
20.5	23.2087	23.1026	22.8855	22.7849	22.7251	22.8918
20.6667	23.2138	23.107	22.8891	22.789	22.7304	22.9024
20.8333	23.2186	23.111	22.8925	22.793	22.7355	22.913
21	23.2231	23.1148	22.8958	22.7968	22.7406	22.9236
21.1667	23.2274	23.1183	22.8989	22.8005	22.7456	22.9342
21.3333	23.2314	23.1215	22.9018	22.8041	22.7506	22.9449
21.5	23.2351	23.1245	22.9047	22.8077	22.7554	22.9556
21.6667	23.2387	23.1272	22.9073	22.8111	22.7603	22.9663
21.8333	23.242	23.1298	22.9099	22.8144	22.7651	22.9771
22	23.2451	23.1323	22.9124	22.8177	22.7698	22.9879
22.1667	23.2481	23.1346	22.9147	22.8209	22.7746	22.9988
22.3333	23.2508	23.1368	22.917	22.8241	22.7794	23.0098
22.5	23.2534	23.1389	22.9192	22.8272	22.7841	23.0208
22.6667	23.2559	23.1408	22.9213	22.8302	22.7889	23.0319
22.8333	23.2583	23.1427	22.9234	22.8333	22.7937	23.0431
23	23.2605	23.1444	22.9253	22.8363	22.7985	23.0543
23.1667	23.2626	23.146	22.9272	22.8393	22.8033	23.0656
23.3333	23.2646	23.1476	22.9291	22.8422	22.8082	23.077
23.5	23.2666	23.149	22.9309	22.8452	22.8131	23.0884
23.6667	23.2684	23.1504	22.9327	22.8482	22.818	23.0999
23.8333	23.2701	23.1517	22.9344	22.8511	22.823	23.1115
24	23.2718	23.153	22.9361	22.8541	22.8281	23.1231
24.1667	23.2734	23.1541	22.9378	22.8571	22.8332	23.1349
24.3333	23.2749	23.1552	22.9395	22.8601	22.8384	23.1466
24.5	23.2764	23.1563	22.9411	22.8631	22.8437	23.1584
24.6667	23.2777	23.1573	22.9427	22.8661	22.849	23.1703
24.8333	23.2791	23.1583	22.9443	22.8692	22.8544	23.1822
25	23.2803	23.1592	22.9459	22.8723	22.8598	23.1942
25.1667	23.2815	23.16	22.9475	22.8755	22.8654	23.2062
25.3333	23.2827	23.1608	22.9491	22.8787	22.871	23.2182
25.5	23.2838	23.1616	22.9507	22.8819	22.8766	23.2303
25.6667	23.2849	23.1624	22.9523	22.8852	22.8824	23.2423
25.8333	23.2859	23.1631	22.9539	22.8885	22.8882	23.2544
26	23.2869	23.1638	22.9555	22.8919	22.8941	23.2665
26.1667	23.2879	23.1645	22.9571	22.8953	22.9	23.2786
26.3333	23.2888	23.1651	22.9587	22.8988	22.9061	23.2907
26.5	23.2897	23.1657	22.9604	22.9024	22.9122	23.3027
26.6667	23.2906	23.1663	22.9621	22.906	22.9183	23.3148
26.8333	23.2914	23.1669	22.9638	22.9097	22.9245	23.3268
27	23.2922	23.1674	22.9655	22.9134	22.9308	23.3389
27.1667	23.293	23.168	22.9673	22.9172	22.9371	23.3508
27.3333	23.2938	23.1685	22.969	22.9211	22.9434	23.3628
27.5	23.2945	23.1691	22.9709	22.9251	22.9498	23.3747
27.6667	23.2952	23.1696	22.9727	22.9291	22.9562	23.3865
27.8333	23.296	23.1701	22.9746	22.9332	22.9627	23.3983
28	23.2966	23.1706	22.9765	22.9373	22.9692	23.41
28.1667	23.2973	23.1711	22.9785	22.9415	22.9757	23.4217
28.3333	23.298	23.1715	22.9805	22.9458	22.9822	23.4333
28.5	23.2986	23.172	22.9825	22.9502	22.9888	23.4448
28.6667	23.2993	23.1725	22.9846	22.9546	22.9953	23.4563
28.8333	23.2999	23.173	22.9867	22.9591	23.0019	23.4676
29	23.3005	23.1735	22.9889	22.9636	23.0084	23.479
29.1667	23.3011	23.174	22.9911	22.9682	23.0149	23.4902
29.3333	23.3017	23.1744	22.9934	22.9729	23.0214	23.5013
29.5	23.3023	23.1749	22.9957	22.9776	23.0279	23.5124
29.6667	23.3029	23.1754	22.998	22.9823	23.0343	23.5233
29.8333	23.3034	23.1759	23.0005	22.9872	23.0408	23.5342
30	23.304	23.1764	23.0029	22.992	23.0472	23.545
30.1667	23.3046	23.1769	23.0054	22.9969	23.0535	23.5556
30.3333	23.3052	23.1774	23.008	23.0019	23.0598	23.5662
30.5	23.3057	23.1779	23.0106	23.0068	23.0661	23.5767
30.6667	23.3063	23.1784	23.0133	23.0119	23.0722	23.5871
30.8333	23.3068	23.179	23.016	23.0169	23.0784	23.5975
31	23.3074	23.1795	23.0188	23.022	23.0845	23.6077
31.1667	23.308	23.1801	23.0216	23.027	23.0905	23.6178
31.3333	23.3085	23.1806	23.0245	23.0322	23.0964	23.6279
31.5	23.3091	23.1812	23.0274	23.0373	23.1023	23.6378
31.6667	23.3096	23.1818	23.0304	23.0424	23.108	23.6477
31.8333	23.3102	23.1824	23.0334	23.0475	23.1138	23.6574
32	23.3107	23.183	23.0365	23.0527	23.1194	23.6671
32.1667	23.3113	23.1836	23.0396	23.0578	23.1249	23.6767
32.3333	23.3119	23.1842	23.0427	23.063	23.1304	23.6862
32.5	23.3124	23.1849	23.046	23.0681	23.1358	23.6956
32.6667	23.313	23.1856	23.0492	23.0732	23.1411	23.705
32.8333	23.3136	23.1862	23.0525	23.0783	23.1463	23.7142
33	23.3141	23.1869	23.0558	23.0834	23.1514	23.7234
33.1667	23.3147	23.1876	23.0592	23.0884	23.1564	23.7325
33.3333	23.3153	23.1884	23.0626	23.0934	23.1614	23.7415
33.5	23.3159	23.1891	23.0661	23.0984	23.1662	23.7505
33.6667	23.3165	23.1899	23.0696	23.1034	23.171	23.7594
33.8333	23.3171	23.1906	23.0731	23.1083	23.1757	23.7682
34	23.3177	23.1914	23.0766	23.1131	23.1802	23.7769
34.1667	23.3183	23.1923	23.0802	23.118	23.1847	23.7856
34.3333	23.3189	23.1931	23.0838	23.1228	23.1891	23.7942
34.5	23.3195	23.1939	23.0874	23.1275	23.1934	23.8027
34.6667	23.3201	23.1948	23.091	23.1322	23.1977	23.8112
34.8333	23.3207	23.1957	23.0947	23.1368	23.2018	23.8196
35	23.3214	23.1966	23.0984	23.1414	23.2058	23.828
35.1667	23.322	23.1975	23.1021	23.1459	23.2098	23.8363
35.3333	23.3227	23.1984	23.1058	23.1503	23.2137	23.8446
35.5	23.3233	23.1994	23.1095	23.1547	23.2175	23.8528
35.6667	23.324	23.2004	23.1132	23.1591	23.2212	23.8609
35.8333	23.3246	23.2014	23.1169	23.1633	23.2248	23.869
36	23.3253	23.2024	23.1206	23.1675	23.2284	23.8771
36.1667	23.326	23.2034	23.1244	23.1717	23.2319	23.8851
36.3333	23.3267	23.2045	23.1281	23.1757	23.2353	23.893
36.5	23.3274	23.2055	23.1318	23.1797	23.2386	23.901
36.6667	23.3281	23.2066	23.1355	23.1837	23.2418	23.9089
36.8333	23.3288	23.2077	23.1392	23.1876	23.245	23.9167
37	23.3295	23.2089	23.1429	23.1914	23.2481	23.9245
37.1667	23.3302	23.21	23.1465	23.1951	23.2512	23.9323
37.3333	23.331	23.2112	23.1502	23.1988	23.2542	23.94
37.5	23.3317	23.2124	23.1538	23.2023	23.2571	23.9477
37.6667	23.3324	23.2136	23.1574	23.2059	23.2599	23.9554
37.8333	23.3332	23.2148	23.161	23.2093	23.2627	23.9631
38	23.334	23.2161	23.1646	23.2127	23.2654	23.9707
38.1667	23.3347	23.2173	23.1681	23.2161	23.268	23.9783
38.3333	23.3355	23.2186	23.1716	23.2193	23.2706	23.9859
38.5	23.3363	23.2199	23.1751	23.2225	23.2732	23.9934
38.6667	23.3371	23.2212	23.1785	23.2256	23.2757	24.0009
38.8333	23.3379	23.2226	23.1819	23.2287	23.2781	24.0084
39	23.3387	23.2239	23.1853	23.2317	23.2805	24.0159
39.1667	23.3395	23.2253	23.1887	23.2346	23.2828	24.0233
39.3333	23.3404	23.2267	23.192	23.2375	23.2851	24.0308
39.5	23.3412	23.2281	23.1952	23.2403	23.2873	24.0382
39.6667	23.342	23.2295	23.1985	23.2431	23.2895	24.0456
39.8333	23.3429	23.2309	23.2016	23.2458	23.2916	24.053
40	23.3438	23.2324	23.2048	23.2484	23.2937	24.0604
40.1667	23.3446	23.2338	23.2079	23.251	23.2958	24.0677
40.3333	23.3455	23.2353	23.211	23.2535	23.2978	24.075
40.5	23.3464	23.2368	23.214	23.256	23.2998	24.0824
40.6667	23.3473	23.2383	23.217	23.2584	23.3017	24.0897
40.8333	23.3482	23.2398	23.2199	23.2607	23.3036	24.097
41	23.3491	23.2414	23.2228	23.263	23.3055	24.1043
41.1667	23.35	23.2429	23.2256	23.2653	23.3073	24.1116
41.3333	23.3509	23.2445	23.2284	23.2675	23.3091	24.1189
41.5	23.3518	23.246	23.2312	23.2696	23.3108	24.1262
41.6667	23.3528	23.2476	23.2339	23.2717	23.3125	24.1334
41.8333	23.3537	23.2492	23.2366	23.2738	23.3142	24.1407
42	23.3547	23.2508	23.2392	23.2758	23.3159	24.1479
42.1667	23.3556	23.2524	23.2418	23.2777	23.3175	24.1552
42.3333	23.3566	23.254	23.2443	23.2797	23.3191	24.1624
42.5	23.3576	23.2556	23.2468	23.2815	23.3207	24.1697
42.6667	23.3586	23.2573	23.2493	23.2834	23.3222	24.1769
42.8333	23.3595	23.2589	23.2517	23.2852	23.3237	24.1842
43	23.3605	23.2605	23.254	23.2869	23.3252	24.1914
43.1667	23.3615	23.2622	23.2563	23.2886	23.3267	24.1986
43.3333	23.3625	23.2638	23.2586	23.2903	23.3281	24.2059
43.5	23.3635	23.2655	23.2608	23.292	23.3295	24.2131
43.6667	23.3646	23.2671	23.263	23.2936	23.331	24.2203
43.8333	23.3656	23.2688	23.2652	23.2951	23.3323	24.2276
44	23.3666	23.2705	23.2672	23.2967	23.3337	24.2348
44.1667	23.3677	23.2721	23.2693	23.2982	23.335	24.242
44.3333	23.3687	23.2738	23.2713	23.2997	23.3363	24.2493
44.5	23.3697	23.2755	23.2733	23.3011	23.3376	24.2565
44.6667	23.3708	23.2771	23.2752	23.3025	23.3389	24.2637
44.8333	23.3718	23.2788	23.2772	23.3039	23.3402	24.271
45	23.3729	23.2804	23.279	23.3052	23.3414	24.2782
45.1667	23.374	23.2821	23.2808	23.3066	23.3427	24.2855
45.3333	23.375	23.2837	23.2826	23.3078	23.3439	24.2927
45.5	23.3761	23.2854	23.2843	23.3091	23.3451	24.3
45.6667	23.3772	23.287	23.2861	23.3104	23.3463	24.3072
45.8333	23.3782	23.2887	23.2877	23.3116	23.3474	24.3145
46	23.3793	23.2903	23.2894	23.3128	23.3486	24.3217
46.1667	23.3804	23.292	23.291	23.3139	23.3497	24.329
46.3333	23.3815	23.2936	23.2926	23.3151	23.3509	24.3363
46.5	23.3826	23.2952	23.2941	23.3162	23.352	24.3436
46.6667	23.3837	23.2968	23.2956	23.3173	23.3531	24.3508
46.8333	23.3848	23.2984	23.2971	23.3184	23.3542	24.3581
47	23.3859	23.3	23.2985	23.3194	23.3553	24.3654
47.1667	23.3869	23.3016	23.3	23.3205	23.3563	24.3727
47.3333	23.388	23.3032	23.3013	23.3215	23.3574	24.38
47.5	23.3891	23.3047	23.3027	23.3225	23.3584	24.3873
47.6667	23.3902	23.3063	23.304	23.3235	23.3595	24.3947
47.8333	23.3913	23.3078	23.3053	23.3245	23.3605	24.402
48	23.3924	23.3094	23.3066	23.3254	23.3615	24.4093
48.1667	23.3935	23.3109	23.3079	23.3264	23.3625	24.4166
48.3333	23.3947	23.3124	23.3091	23.3273	23.3635	24.424
48.5	23.3958	23.3139	23.3103	23.3282	23.3645	24.4314
48.6667	23.3969	23.3154	23.3114	23.3291	23.3655	24.4387
48.8333	23.398	23.3169	23.3126	23.3299	23.3665	24.4461
49	23.3991	23.3183	23.3137	23.3308	23.3675	24.4534
49.1667	23.4002	23.3198	23.3148	23.3317	23.3684	24.4608
49.3333	23.4013	23.3212	23.3159	23.3325	23.3694	24.4682
49.5	23.4024	23.3226	23.3169	23.3333	23.3703	24.4756
49.6667	23.4035	23.324	23.318	23.3341	23.3713	24.483
49.8333	23.4045	23.3254	23.319	23.3349	23.3722	24.4904
50	23.4056	23.3268	23.32	23.3357	23.3731	24.4979
50.1667	23.4067	23.3282	23.321	23.3365	23.3741	24.5053
50.3333	23.4078	23.3295	23.3219	23.3372	23.375	24.5127
50.5	23.4089	23.3309	23.3228	23.338	23.3759	24.5202
50.6667	23.41	23.3322	23.3238	23.3387	23.3768	24.5276
50.8333	23.4111	23.3335	23.3247	23.3394	23.3777	24.5351
51	23.4121	23.3348	23.3256	23.3402	23.3786	24.5426
51.1667	23.4132	23.336	23.3264	23.3409	23.3795	24.5501
51.3333	23.4143	23.3373	23.3273	23.3416	23.3804	24.5576
51.5	23.4153	23.3385	23.3281	23.3423	23.3813	24.5651
51.6667	23.4164	23.3398	23.3289	23.3429	23.3821	24.5726
51.8333	23.4175	23.341	23.3297	23.3436	23.383	24.5801
52	23.4185	23.3422	23.3305	23.3443	23.3839	24.5876
52.1667	23.4195	23.3433	23.3313	23.3449	23.3847	24.5951
52.3333	23.4206	23.3445	23.332	23.3456	23.3856	24.6027
52.5	23.4216	23.3456	23.3328	23.3462	23.3864	24.6102
52.6667	23.4227	23.3468	23.3335	23.3469	23.3873	24.6178
52.8333	23.4237	23.3479	23.3342	23.3475	23.3881	24.6254
53	23.4247	23.349	23.3349	23.3481	23.389	24.633
53.1667	23.4257	23.3501	23.3356	23.3487	23.3898	24.6406
53.3333	23.4267	23.3511	23.3363	23.3493	23.3907	24.6481
53.5	23.4277	23.3522	23.337	23.3499	23.3915	24.6558
53.6667	23.4287	23.3532	23.3376	23.3505	23.3923	24.6634
53.8333	23.4297	23.3542	23.3383	23.3511	23.3931	24.671
54	23.4307	23.3552	23.3389	23.3517	23.394	24.6786
54.1667	23.4317	23.3562	23.3395	23.3523	23.3948	24.6863
54.3333	23.4327	23.3572	23.3402	23.3528	23.3956	24.6939
54.5	23.4336	23.3581	23.3408	23.3534	23.3964	24.7016
54.6667	23.4346	23.3591	23.3414	23.3539	23.3972	24.7093
54.8333	23.4355	23.36	23.342	23.3545	23.398	24.717
55	23.4365	23.3609	23.3425	23.355	23.3989	24.7247
55.1667	23.4374	23.3618	23.3431	23.3556	23.3996	24.7324
55.3333	23.4384	23.3627	23.3436	23.3561	23.4005	24.7401
55.5	23.4393	23.3635	23.3442	23.3567	23.4013	24.7478
55.6667	23.4402	23.3644	23.3447	23.3572	23.4021	24.7556
55.8333	23.4411	23.3652	23.3453	23.3577	23.4028	24.7633
56	23.442	23.366	23.3458	23.3582	23.4036	24.771
56.1667	23.4429	23.3668	23.3463	23.3587	23.4044	24.7788
56.3333	23.4438	23.3676	23.3468	23.3593	23.4052	24.7866
56.5	23.4447	23.3684	23.3474	23.3598	23.406	24.7944
56.6667	23.4455	23.3691	23.3479	23.3603	23.4068	24.8021
56.8333	23.4464	23.3699	23.3483	23.3608	23.4076	24.8099
57	23.4473	23.3706	23.3488	23.3613	23.4083	24.8178
57.1667	23.4481	23.3714	23.3493	23.3618	23.4091	24.8256
57.3333	23.4489	23.3721	23.3498	23.3623	23.4099	24.8334
57.5	23.4498	23.3728	23.3503	23.3627	23.4107	24.8412
57.6667	23.4506	23.3735	23.3507	23.3632	23.4115	24.8491
57.8333	23.4514	23.3741	23.3512	23.3637	23.4122	24.857
58	23.4522	23.3748	23.3516	23.3642	23.413	24.8648
58.1667	23.453	23.3754	23.3521	23.3646	23.4138	24.8727
58.3333	23.4538	23.3761	23.3525	23.3651	23.4145	24.8806
58.5	23.4546	23.3767	23.3529	23.3656	23.4153	24.8885
58.6667	23.4554	23.3773	23.3534	23.366	23.4161	24.8964
58.8333	23.4561	23.3779	23.3538	23.3665	23.4168	24.9043
59	23.4569	23.3785	23.3542	23.367	23.4176	24.9122
59.1667	23.4576	23.3791	23.3546	23.3674	23.4183	24.9202
59.3333	23.4584	23.3796	23.355	23.3679	23.4191	24.9281
59.5	23.4591	23.3802	23.3554	23.3683	23.4199	24.9361
59.6667	23.4598	23.3807	23.3558	23.3688	23.4206	24.9441
59.8333	23.4605	23.3813	23.3562	23.3692	23.4214	24.952
60	23.4612	23.3818	23.3566	23.3697	23.4221	24.96
