# Supplementary material for: Dynamics of morphogen source formation in a growing tissue
Source: PLoS Comput Biol. 2024 Oct 14;20(10):e1012508. doi: 10.1371/journal.pcbi.1012508 (PMC11501038; doi:10.1371/journal.pcbi.1012508)
Supplement: S3 Source data — The zipped folder contains.xlsx files for individual figures with separate tabs corresponding to individual figure panels. (ZIP) [file pcbi.1012508.s013.zip › FigS7_source_data.xlsx]

## Sheet: Fig. S7A
Fig. S7A. Shh amplitude as a function of tissue size for insensitive solutions with ShhFP, resulting in small FPs (l_FP/L_end = 5%), growth rates from k_p = 0 µm/h to 10 µm/h, n = 10 per condition.
k_p = 0 µm/h		k_p = 0.5 µm/h		k_p = 2.5 µm/h		k_p = 5 µm/h		k_p = 10 µm/h
Tissue size, L (µm)	A_Shh (a.u.)	Tissue size, L (µm)	A_Shh (a.u.)	Tissue size, L (µm)	A_Shh (a.u.)	Tissue size, L (µm)	A_Shh (a.u.)	Tissue size, L (µm)	A_Shh (a.u.)
100	3.0887	100.083	3.0875	100.417	3.0824	100.833	3.076	101.667	3.0634
100	1.9444	100.167	1.9428	100.833	1.9364	101.667	1.9286	103.333	1.9131
100	1.4164	100.25	1.4147	101.25	1.4079	102.5	1.3995	105	1.3832
100	1.0969	100.333	1.0952	101.667	1.0883	103.333	1.0799	106.667	1.0638
100	0.8797	100.417	0.878	102.083	0.8714	104.167	0.8634	108.333	0.8482
100	0.7227	100.5	0.7211	102.5	0.715	105	0.7077	110	0.694
100	0.6051	100.583	0.6037	102.917	0.5984	105.833	0.592	111.667	0.5805
100	0.5156	100.667	0.5145	103.333	0.5101	106.667	0.5051	113.333	0.4965
100	0.4475	100.75	0.4467	103.75	0.4437	107.5	0.4405	115	0.4362
100	0.3968	100.833	0.3965	104.167	0.3955	108.333	0.3952	116.667	0.3974
100	0.362	100.917	0.3624	104.583	0.3645	109.167	0.3686	118.333	0.382
100	0.3435	101	0.3451	105	0.3524	110	0.3643	120	0.3988
100	0.3451	101.083	0.3488	105.417	0.3659	110.833	0.3929	121.667	0.4715
100	0.3768	101.167	0.3846	105.833	0.4211	111.667	0.4798	123.333	0.6566
100	0.4608	101.25	0.4773	106.25	0.5546	112.5	0.6817	125	1.0664
100	0.6433	101.333	0.6774	106.667	0.8378	113.333	1.0979	126.667	1.8361
100	0.9993	101.417	1.0649	107.083	1.366	114.167	1.8296	128.333	3.0256
100	1.6032	101.5	1.7132	107.5	2.2009	115	2.9086	130	4.5691
100	2.4793	101.583	2.6402	107.917	3.3291	115.833	4.2701	131.667	6.2911
100	3.5859	101.667	3.7938	108.333	4.6537	116.667	5.7678	133.333	8.044
100	4.8177	101.75	5.0601	108.75	6.0405	117.5	7.2802	135	9.8093
100	6.0672	101.833	6.3351	109.167	7.414	118.333	8.7857	136.667	11.6951
100	7.2918	101.917	7.5866	109.583	8.787	119.167	10.3591	138.333	13.9163
100	8.5196	102	8.8542	110	10.2482	120	12.1575	140	16.7209
100	9.8369	102.083	10.237	110.417	11.9497	120.833	14.3805	141.667	20.2742
100	11.3777	102.167	11.8798	110.833	14.0599	121.667	17.1778	143.333	24.6057
100	13.2785	102.25	13.9172	111.25	16.6877	122.5	20.6062	145	29.5198
100	15.6202	102.333	16.421	111.667	19.86	123.333	24.5796	146.667	34.6396
100	18.4165	102.417	19.3892	112.083	23.4732	124.167	28.8322	148.333	39.6398
100	21.5758	102.5	22.6978	112.5	27.2791	125	33.0572	150	44.3598
100	24.8876	102.583	26.1132	112.917	31.0146	125.833	37.0628	151.667	48.7546
100	28.1246	102.667	29.4145	113.333	34.5238	126.667	40.7836	153.333	52.8236
100	31.1467	102.75	32.4816	113.75	37.7605	127.5	44.218	155	56.5781
100	33.9105	102.833	35.2872	114.167	40.7328	128.333	47.3786	156.667	60.0384
100	36.427	102.917	37.8473	114.583	43.4584	129.167	50.2785	158.333	63.2336
100	38.7201	103	40.1839	115	45.9508	130	52.934	160	66.1976
100	40.8078	103.083	42.3123	115.417	48.2233	130.833	55.3676	161.667	68.9633
100	42.7021	103.167	44.2441	115.833	50.2931	131.667	57.6051	163.333	71.5586
100	44.415	103.25	45.9928	116.25	52.1809	132.5	59.6725	165	74.0048
100	45.961	103.333	47.5749	116.667	53.9088	133.333	61.5924	166.667	76.3167
100	47.357	103.417	49.0083	117.083	55.4973	134.167	63.3833	168.333	78.5048
100	48.6199	103.5	50.3109	117.5	56.9638	135	65.059	170	80.5766
100	49.7657	103.583	51.4985	117.917	58.322	135.833	66.6298	171.667	82.5386
100	50.8081	103.667	52.5843	118.333	59.5828	136.667	68.1036	173.333	84.3969
100	51.7582	103.75	53.579	118.75	60.7545	137.5	69.4869	175	86.1581
100	52.6252	103.833	54.4911	119.167	61.844	138.333	70.7855	176.667	87.8287
100	53.4164	103.917	55.3277	119.583	62.8569	139.167	72.0049	178.333	89.4158
100	54.138	104	56.0944	120	63.7986	140	73.1508	180	90.9262
100	54.7952	104.083	56.7965	120.417	64.6742	140.833	74.2287	181.667	92.3668
100	55.3928	104.167	57.4388	120.833	65.4887	141.667	75.2441	183.333	93.7437
100	55.9355	104.25	58.0259	121.25	66.2469	142.5	76.2024	185	95.0631
100	56.4275	104.333	58.562	121.667	66.9535	143.333	77.1087	186.667	96.3304
100	56.873	104.417	59.0514	122.083	67.6129	144.167	77.9678	188.333	97.5512
100	57.2758	104.5	59.4982	122.5	68.2296	145	78.7842	190	98.7295
100	57.6397	104.583	59.906	122.917	68.8073	145.833	79.5622	191.667	99.8702
100	57.9681	104.667	60.2783	123.333	69.35	146.667	80.3054	193.333	100.977
100	58.2644	104.75	60.6186	123.75	69.8609	147.5	81.0174	195	102.052
100	58.5315	104.833	60.9298	124.167	70.3432	148.333	81.7014	196.667	103.1
100	58.7722	104.917	61.2148	124.583	70.7998	149.167	82.3601	198.333	104.123
100	58.9892	105	61.476	125	71.2332	150	82.9962	200	105.124
100	59.1846	105.083	61.716	125.417	71.6459	150.833	83.6119	201.667	106.105
100	59.3607	105.167	61.9367	125.833	72.0398	151.667	84.2094	203.333	107.067
100	59.5193	105.25	62.1402	126.25	72.417	152.5	84.7904	205	108.012
100	59.6623	105.333	62.3281	126.667	72.779	153.333	85.3567	206.667	108.943
100	59.7911	105.417	62.502	127.083	73.1276	154.167	85.9097	208.333	109.86
100	59.9073	105.5	62.6633	127.5	73.464	155	86.4508	210	110.765
100	60.0119	105.583	62.8134	127.917	73.7894	155.833	86.9811	211.667	111.658
100	60.1063	105.667	62.9532	128.333	74.105	156.667	87.5017	213.333	112.542
100	60.1915	105.75	63.0839	128.75	74.4118	157.5	88.0136	215	113.415
100	60.2683	105.833	63.2064	129.167	74.7107	158.333	88.5176	216.667	114.281
100	60.3376	105.917	63.3215	129.583	75.0024	159.167	89.0146	218.333	115.138
100	60.4001	106	63.4299	130	75.2877	160	89.505	220	115.988
100	60.4566	106.083	63.5324	130.417	75.5672	160.833	89.9897	221.667	116.832
100	60.5077	106.167	63.6295	130.833	75.8415	161.667	90.4692	223.333	117.669
100	60.5538	106.25	63.7217	131.25	76.1111	162.5	90.9436	225	118.5
100	60.5954	106.333	63.8095	131.667	76.3764	163.333	91.4139	226.667	119.326
100	60.6331	106.417	63.8934	132.083	76.638	164.167	91.8801	228.333	120.148
100	60.6671	106.5	63.9738	132.5	76.8961	165	92.3427	230	120.964
100	60.6979	106.583	64.0509	132.917	77.1511	165.833	92.8021	231.667	121.776
100	60.7258	106.667	64.1252	133.333	77.4032	166.667	93.2584	233.333	122.584
100	60.751	106.75	64.1969	133.75	77.6528	167.5	93.7119	235	123.388
100	60.7738	106.833	64.2662	134.167	77.9001	168.333	94.1628	236.667	124.188
100	60.7945	106.917	64.3334	134.583	78.1453	169.167	94.6116	238.333	124.984
100	60.8132	107	64.3987	135	78.3886	170	95.0581	240	125.778
100	60.8302	107.083	64.4623	135.417	78.6301	170.833	95.5026	241.667	126.568
100	60.8455	107.167	64.5243	135.833	78.8701	171.667	95.9451	243.333	127.356
100	60.8595	107.25	64.5849	136.25	79.1087	172.5	96.3862	245	128.139
100	60.8721	107.333	64.6442	136.667	79.3459	173.333	96.8255	246.667	128.921
100	60.8835	107.417	64.7024	137.083	79.582	174.167	97.2634	248.333	129.7
100	60.8939	107.5	64.7595	137.5	79.817	175	97.6998	250	130.476
100	60.9033	107.583	64.8157	137.917	80.051	175.833	98.1349	251.667	131.249
100	60.9118	107.667	64.871	138.333	80.284	176.667	98.5689	253.333	132.02
100	60.9196	107.75	64.9256	138.75	80.5163	177.5	99.0016	255	132.789
100	60.9266	107.833	64.9794	139.167	80.7478	178.333	99.4334	256.667	133.555
100	60.933	107.917	65.0326	139.583	80.9785	179.167	99.864	258.333	134.319
100	60.9388	108	65.0852	140	81.2087	180	100.294	260	135.081
100	60.9441	108.083	65.1374	140.417	81.4382	180.833	100.722	261.667	135.84
100	60.9489	108.167	65.189	140.833	81.6671	181.667	101.15	263.333	136.597
100	60.9532	108.25	65.2402	141.25	81.8956	182.5	101.577	265	137.352
100	60.9571	108.333	65.291	141.667	82.1236	183.333	102.003	266.667	138.106
100	60.9608	108.417	65.3415	142.083	82.3511	184.167	102.429	268.333	138.857
100	60.964	108.5	65.3917	142.5	82.5782	185	102.853	270	139.606
100	60.9669	108.583	65.4415	142.917	82.8049	185.833	103.277	271.667	140.352
100	60.9696	108.667	65.4911	143.333	83.0313	186.667	103.7	273.333	141.097
100	60.9721	108.75	65.5405	143.75	83.2573	187.5	104.123	275	141.84
100	60.9743	108.833	65.5896	144.167	83.483	188.333	104.544	276.667	142.581
100	60.9763	108.917	65.6386	144.583	83.7083	189.167	104.965	278.333	143.32
100	60.9782	109	65.6873	145	83.9334	190	105.386	280	144.057
100	60.9798	109.083	65.7359	145.417	84.1583	190.833	105.806	281.667	144.793
100	60.9814	109.167	65.7843	145.833	84.3828	191.667	106.225	283.333	145.526
100	60.9828	109.25	65.8326	146.25	84.6071	192.5	106.643	285	146.257
100	60.984	109.333	65.8808	146.667	84.8312	193.333	107.061	286.667	146.987
100	60.9852	109.417	65.9289	147.083	85.055	194.167	107.479	288.333	147.715
100	60.9862	109.5	65.9768	147.5	85.2786	195	107.895	290	148.441
100	60.9872	109.583	66.0247	147.917	85.5021	195.833	108.312	291.667	149.165
100	60.988	109.667	66.0725	148.333	85.7253	196.667	108.727	293.333	149.887
100	60.9888	109.75	66.1202	148.75	85.9483	197.5	109.142	295	150.607
100	60.9895	109.833	66.1678	149.167	86.1711	198.333	109.557	296.667	151.326
100	60.9902	109.917	66.2154	149.583	86.3937	199.167	109.971	298.333	152.043
100	60.9908	110	66.2629	150	86.6161	200	110.384	300	152.758
100	60.9913	110.083	66.3103	150.417	86.8384	200.833	110.797	301.667	153.471
100	60.9918	110.167	66.3577	150.833	87.0605	201.667	111.209	303.333	154.183
100	60.9923	110.25	66.4051	151.25	87.2824	202.5	111.621	305	154.893
100	60.9927	110.333	66.4524	151.667	87.5042	203.333	112.032	306.667	155.601
100	60.993	110.417	66.4996	152.083	87.7258	204.167	112.443	308.333	156.306
100	60.9934	110.5	66.5468	152.5	87.9472	205	112.853	310	157.011
100	60.9937	110.583	66.594	152.917	88.1685	205.833	113.263	311.667	157.714
100	60.994	110.667	66.6412	153.333	88.3896	206.667	113.672	313.333	158.415
100	60.9942	110.75	66.6884	153.75	88.6105	207.5	114.081	315	159.114
100	60.9945	110.833	66.7355	154.167	88.8314	208.333	114.489	316.667	159.812
100	60.9947	110.917	66.7825	154.583	89.0521	209.167	114.896	318.333	160.507
100	60.9949	111	66.8296	155	89.2726	210	115.303	320	161.202
100	60.9951	111.083	66.8767	155.417	89.4929	210.833	115.71	321.667	161.894
100	60.9952	111.167	66.9237	155.833	89.7131	211.667	116.116	323.333	162.585
100	60.9954	111.25	66.9707	156.25	89.9333	212.5	116.522	325	163.274
100	60.9955	111.333	67.0177	156.667	90.1532	213.333	116.927	326.667	163.961
100	60.9956	111.417	67.0646	157.083	90.3729	214.167	117.331	328.333	164.647
100	60.9957	111.5	67.1116	157.5	90.5926	215	117.735	330	165.331
100	60.9958	111.583	67.1585	157.917	90.812	215.833	118.139	331.667	166.013
100	60.9959	111.667	67.2054	158.333	91.0314	216.667	118.542	333.333	166.693
100	60.996	111.75	67.2524	158.75	91.2507	217.5	118.945	335	167.372
100	60.9961	111.833	67.2993	159.167	91.4698	218.333	119.347	336.667	168.049
100	60.9962	111.917	67.3462	159.583	91.6887	219.167	119.748	338.333	168.725
100	60.9962	112	67.393	160	91.9075	220	120.149	340	169.399
100	60.9963	112.083	67.4399	160.417	92.1261	220.833	120.55	341.667	170.071
100	60.9963	112.167	67.4868	160.833	92.3447	221.667	120.95	343.333	170.742
100	60.9964	112.25	67.5336	161.25	92.563	222.5	121.349	345	171.411
100	60.9964	112.333	67.5805	161.667	92.7812	223.333	121.748	346.667	172.077
100	60.9965	112.417	67.6273	162.083	92.9994	224.167	122.147	348.333	172.743
100	60.9965	112.5	67.6741	162.5	93.2174	225	122.545	350	173.407
100	60.9966	112.583	67.7209	162.917	93.4353	225.833	122.943	351.667	174.07
100	60.9966	112.667	67.7677	163.333	93.6531	226.667	123.34	353.333	174.731
100	60.9966	112.75	67.8145	163.75	93.8706	227.5	123.736	355	175.389
100	60.9966	112.833	67.8613	164.167	94.0881	228.333	124.133	356.667	176.047
100	60.9967	112.917	67.9081	164.583	94.3053	229.167	124.528	358.333	176.703
100	60.9967	113	67.9549	165	94.5225	230	124.923	360	177.357
100	60.9967	113.083	68.0017	165.417	94.7395	230.833	125.318	361.667	178.01
100	60.9967	113.167	68.0484	165.833	94.9565	231.667	125.712	363.333	178.661
100	60.9967	113.25	68.0952	166.25	95.1733	232.5	126.106	365	179.31
100	60.9967	113.333	68.1419	166.667	95.39	233.333	126.499	366.667	179.958
100	60.9968	113.417	68.1887	167.083	95.6064	234.167	126.892	368.333	180.605
100	60.9968	113.5	68.2354	167.5	95.8226	235	127.284	370	181.249
100	60.9968	113.583	68.2821	167.917	96.039	235.833	127.676	371.667	181.892
100	60.9968	113.667	68.3288	168.333	96.2551	236.667	128.067	373.333	182.534
100	60.9968	113.75	68.3756	168.75	96.4712	237.5	128.458	375	183.174
100	60.9968	113.833	68.4223	169.167	96.6868	238.333	128.848	376.667	183.812
100	60.9968	113.917	68.469	169.583	96.9025	239.167	129.238	378.333	184.449
100	60.9968	114	68.5157	170	97.1183	240	129.628	380	185.084
100	60.9968	114.083	68.5624	170.417	97.3336	240.833	130.016	381.667	185.718
100	60.9968	114.167	68.6091	170.833	97.549	241.667	130.405	383.333	186.35
100	60.9968	114.25	68.6558	171.25	97.7639	242.5	130.793	385	186.98
100	60.9968	114.333	68.7025	171.667	97.9792	243.333	131.18	386.667	187.609
100	60.9968	114.417	68.7491	172.083	98.1941	244.167	131.567	388.333	188.237
100	60.9969	114.5	68.7958	172.5	98.4089	245	131.953	390	188.863
100	60.9969	114.583	68.8424	172.917	98.6235	245.833	132.339	391.667	189.487
100	60.9969	114.667	68.8891	173.333	98.8378	246.667	132.725	393.333	190.11
100	60.9969	114.75	68.9357	173.75	99.0523	247.5	133.11	395	190.731
100	60.9969	114.833	68.9824	174.167	99.2666	248.333	133.495	396.667	191.351
100	60.9969	114.917	69.029	174.583	99.4808	249.167	133.879	398.333	191.969
100	60.9969	115	69.0757	175	99.6947	250	134.263	400	192.586
100	60.9969	115.083	69.1223	175.417	99.9086	250.833	134.645	401.667	193.201
100	60.9969	115.167	69.1689	175.833	100.122	251.667	135.028	403.333	193.815
100	60.9969	115.25	69.2155	176.25	100.336	252.5	135.411	405	194.427
100	60.9969	115.333	69.2622	176.667	100.549	253.333	135.792	406.667	195.038
100	60.9969	115.417	69.3088	177.083	100.763	254.167	136.174	408.333	195.647
100	60.9969	115.5	69.3553	177.5	100.976	255	136.554	410	196.255
100	60.9969	115.583	69.402	177.917	101.189	255.833	136.935	411.667	196.861
100	60.9969	115.667	69.4485	178.333	101.402	256.667	137.315	413.333	197.465
100	60.9969	115.75	69.4951	178.75	101.615	257.5	137.694	415	198.069
100	60.9969	115.833	69.5417	179.167	101.827	258.333	138.073	416.667	198.671
100	60.9969	115.917	69.5883	179.583	102.04	259.167	138.452	418.333	199.271
100	60.9969	116	69.6348	180	102.252	260	138.83	420	199.869
100	60.9969	116.083	69.6814	180.417	102.465	260.833	139.207	421.667	200.467
100	60.9969	116.167	69.728	180.833	102.677	261.667	139.584	423.333	201.063
100	60.9969	116.25	69.7745	181.25	102.889	262.5	139.961	425	201.657
100	60.9969	116.333	69.8211	181.667	103.101	263.333	140.337	426.667	202.25
100	60.9969	116.417	69.8676	182.083	103.312	264.167	140.713	428.333	202.841
100	60.9969	116.5	69.9141	182.5	103.524	265	141.088	430	203.431
100	60.9969	116.583	69.9607	182.917	103.736	265.833	141.463	431.667	204.02
100	60.9969	116.667	70.0072	183.333	103.947	266.667	141.837	433.333	204.607
100	60.9969	116.75	70.0537	183.75	104.158	267.5	142.211	435	205.192
100	60.9969	116.833	70.1002	184.167	104.369	268.333	142.584	436.667	205.776
100	60.9969	116.917	70.1467	184.583	104.58	269.167	142.957	438.333	206.359
100	60.9969	117	70.1933	185	104.791	270	143.329	440	206.941
100	60.9969	117.083	70.2397	185.417	105.002	270.833	143.702	441.667	207.52
100	60.9969	117.167	70.2863	185.833	105.212	271.667	144.073	443.333	208.099
100	60.9969	117.25	70.3327	186.25	105.423	272.5	144.444	445	208.676
100	60.9969	117.333	70.3792	186.667	105.633	273.333	144.815	446.667	209.251
100	60.9969	117.417	70.4257	187.083	105.843	274.167	145.185	448.333	209.826
100	60.9969	117.5	70.4722	187.5	106.053	275	145.555	450	210.398
100	60.9969	117.583	70.5186	187.917	106.263	275.833	145.924	451.667	210.97
100	60.9969	117.667	70.5651	188.333	106.473	276.667	146.293	453.333	211.54
100	60.9969	117.75	70.6116	188.75	106.683	277.5	146.661	455	212.108
100	60.9969	117.833	70.658	189.167	106.892	278.333	147.029	456.667	212.675
100	60.9969	117.917	70.7044	189.583	107.102	279.167	147.397	458.333	213.241
100	60.9969	118	70.7509	190	107.311	280	147.763	460	213.805
100	60.9969	118.083	70.7973	190.417	107.52	280.833	148.13	461.667	214.368
100	60.9969	118.167	70.8437	190.833	107.729	281.667	148.496	463.333	214.93
100	60.9969	118.25	70.8902	191.25	107.938	282.5	148.862	465	215.49
100	60.9969	118.333	70.9366	191.667	108.147	283.333	149.227	466.667	216.049
100	60.9969	118.417	70.983	192.083	108.356	284.167	149.592	468.333	216.606
100	60.9969	118.5	71.0294	192.5	108.564	285	149.956	470	217.162
100	60.9969	118.583	71.0758	192.917	108.773	285.833	150.32	471.667	217.717
100	60.9969	118.667	71.1222	193.333	108.981	286.667	150.683	473.333	218.27
100	60.9969	118.75	71.1686	193.75	109.189	287.5	151.046	475	218.822
100	60.9969	118.833	71.215	194.167	109.397	288.333	151.409	476.667	219.373
100	60.9969	118.917	71.2614	194.583	109.605	289.167	151.771	478.333	219.922
100	60.9969	119	71.3077	195	109.813	290	152.132	480	220.47
100	60.9969	119.083	71.3541	195.417	110.02	290.833	152.494	481.667	221.017
100	60.9969	119.167	71.4005	195.833	110.228	291.667	152.854	483.333	221.562
100	60.9969	119.25	71.4468	196.25	110.435	292.5	153.215	485	222.106
100	60.9969	119.333	71.4932	196.667	110.643	293.333	153.574	486.667	222.648
100	60.9969	119.417	71.5395	197.083	110.85	294.167	153.934	488.333	223.189
100	60.9969	119.5	71.5858	197.5	111.057	295	154.293	490	223.729
100	60.9969	119.583	71.6322	197.917	111.263	295.833	154.651	491.667	224.268
100	60.9969	119.667	71.6785	198.333	111.47	296.667	155.009	493.333	224.805
100	60.9969	119.75	71.7249	198.75	111.677	297.5	155.367	495	225.34
100	60.9969	119.833	71.7712	199.167	111.883	298.333	155.724	496.667	225.875
100	60.9969	119.917	71.8175	199.583	112.09	299.167	156.081	498.333	226.408
100	60.9969	120	71.8638	200	112.296	300	156.437	500	226.94
100	60.9969	120.083	71.9101	200.417	112.502	300.833	156.793	501.667	227.47
100	60.9969	120.167	71.9564	200.833	112.708	301.667	157.149	503.333	228
100	60.9969	120.25	72.0027	201.25	112.914	302.5	157.504	505	228.528
100	60.9969	120.333	72.049	201.667	113.12	303.333	157.858	506.667	229.054
100	60.9969	120.417	72.0953	202.083	113.325	304.167	158.212	508.333	229.58
100	60.9969	120.5	72.1416	202.5	113.531	305	158.566	510	230.104
100	60.9969	120.583	72.1878	202.917	113.736	305.833	158.919	511.667	230.626
100	60.9969	120.667	72.2341	203.333	113.941	306.667	159.272	513.333	231.148
100	60.9969	120.75	72.2804	203.75	114.146	307.5	159.624	515	231.668
100	60.9969	120.833	72.3266	204.167	114.352	308.333	159.976	516.667	232.187
100	60.9969	120.917	72.3729	204.583	114.556	309.167	160.327	518.333	232.704
100	60.9969	121	72.4191	205	114.761	310	160.679	520	233.221
100	60.9969	121.083	72.4653	205.417	114.966	310.833	161.029	521.667	233.736
100	60.9969	121.167	72.5116	205.833	115.17	311.667	161.38	523.333	234.25
100	60.9969	121.25	72.5578	206.25	115.374	312.5	161.729	525	234.762
100	60.9969	121.333	72.604	206.667	115.579	313.333	162.079	526.667	235.273
100	60.9969	121.417	72.6502	207.083	115.783	314.167	162.428	528.333	235.783
100	60.9969	121.5	72.6965	207.5	115.987	315	162.776	530	236.292
100	60.9969	121.583	72.7427	207.917	116.19	315.833	163.124	531.667	236.799
100	60.9969	121.667	72.7889	208.333	116.394	316.667	163.472	533.333	237.306
100	60.9969	121.75	72.8351	208.75	116.598	317.5	163.819	535	237.811
100	60.9969	121.833	72.8813	209.167	116.801	318.333	164.166	536.667	238.314
100	60.9969	121.917	72.9274	209.583	117.004	319.167	164.512	538.333	238.817
100	60.9969	122	72.9736	210	117.208	320	164.858	540	239.318
100	60.9969	122.083	73.0198	210.417	117.411	320.833	165.203	541.667	239.818
100	60.9969	122.167	73.066	210.833	117.614	321.667	165.548	543.333	240.317
100	60.9969	122.25	73.1121	211.25	117.817	322.5	165.893	545	240.814
100	60.9969	122.333	73.1583	211.667	118.019	323.333	166.237	546.667	241.31
100	60.9969	122.417	73.2045	212.083	118.222	324.167	166.581	548.333	241.806
100	60.9969	122.5	73.2506	212.5	118.424	325	166.924	550	242.299
100	60.9969	122.583	73.2968	212.917	118.626	325.833	167.267	551.667	242.792
100	60.9969	122.667	73.3429	213.333	118.829	326.667	167.61	553.333	243.283
100	60.9969	122.75	73.389	213.75	119.031	327.5	167.952	555	243.774
100	60.9969	122.833	73.4351	214.167	119.233	328.333	168.293	556.667	244.263
100	60.9969	122.917	73.4813	214.583	119.435	329.167	168.635	558.333	244.75
100	60.9969	123	73.5274	215	119.636	330	168.976	560	245.237
100	60.9969	123.083	73.5735	215.417	119.838	330.833	169.316	561.667	245.722
100	60.9969	123.167	73.6196	215.833	120.039	331.667	169.656	563.333	246.206
100	60.9969	123.25	73.6657	216.25	120.241	332.5	169.995	565	246.689
100	60.9969	123.333	73.7118	216.667	120.442	333.333	170.334	566.667	247.171
100	60.9969	123.417	73.7579	217.083	120.643	334.167	170.673	568.333	247.651
100	60.9969	123.5	73.8039	217.5	120.844	335	171.011	570	248.131
100	60.9969	123.583	73.85	217.917	121.045	335.833	171.349	571.667	248.609
100	60.9969	123.667	73.8961	218.333	121.246	336.667	171.687	573.333	249.086
100	60.9969	123.75	73.9422	218.75	121.446	337.5	172.024	575	249.562
100	60.9969	123.833	73.9882	219.167	121.647	338.333	172.361	576.667	250.036
100	60.9969	123.917	74.0343	219.583	121.847	339.167	172.697	578.333	250.51
100	60.9969	124	74.0803	220	122.047	340	173.033	580	250.982
100	60.9969	124.083	74.1264	220.417	122.248	340.833	173.368	581.667	251.453
100	60.9969	124.167	74.1724	220.833	122.447	341.667	173.703	583.333	251.923
100	60.9969	124.25	74.2184	221.25	122.647	342.5	174.038	585	252.392
100	60.9969	124.333	74.2645	221.667	122.847	343.333	174.372	586.667	252.86
100	60.9969	124.417	74.3105	222.083	123.047	344.167	174.706	588.333	253.326
100	60.9969	124.5	74.3565	222.5	123.246	345	175.039	590	253.792
100	60.9969	124.583	74.4025	222.917	123.445	345.833	175.372	591.667	254.256
100	60.9969	124.667	74.4485	223.333	123.645	346.667	175.704	593.333	254.719
100	60.9969	124.75	74.4945	223.75	123.844	347.5	176.036	595	255.181
100	60.9969	124.833	74.5405	224.167	124.043	348.333	176.368	596.667	255.642
100	60.9969	124.917	74.5865	224.583	124.242	349.167	176.699	598.333	256.101
100	60.9969	125	74.6325	225	124.44	350	177.03	600	256.56
100	60.9969	125.083	74.6785	225.417	124.639	350.833	177.361	601.667	257.017
100	60.9969	125.167	74.7244	225.833	124.838	351.667	177.691	603.333	257.473
100	60.9969	125.25	74.7704	226.25	125.036	352.5	178.02	605	257.928
100	60.9969	125.333	74.8164	226.667	125.234	353.333	178.35	606.667	258.382
100	60.9969	125.417	74.8623	227.083	125.432	354.167	178.678	608.333	258.835
100	60.9969	125.5	74.9083	227.5	125.63	355	179.007	610	259.287
100	60.9969	125.583	74.9542	227.917	125.828	355.833	179.334	611.667	259.737
100	60.9969	125.667	75.0002	228.333	126.026	356.667	179.662	613.333	260.187
100	60.9969	125.75	75.0461	228.75	126.224	357.5	179.99	615	260.635
100	60.9969	125.833	75.092	229.167	126.421	358.333	180.316	616.667	261.082
100	60.9969	125.917	75.138	229.583	126.619	359.167	180.643	618.333	261.529
100	60.9969	126	75.1839	230	126.816	360	180.969	620	261.973
100	60.9969	126.083	75.2298	230.417	127.013	360.833	181.294	621.667	262.418
100	60.9969	126.167	75.2757	230.833	127.21	361.667	181.619	623.333	262.86
100	60.9969	126.25	75.3216	231.25	127.407	362.5	181.944	625	263.302
100	60.9969	126.333	75.3675	231.667	127.604	363.333	182.269	626.667	263.743
100	60.9969	126.417	75.4134	232.083	127.8	364.167	182.593	628.333	264.182
100	60.9969	126.5	75.4593	232.5	127.997	365	182.916	630	264.62
100	60.9969	126.583	75.5052	232.917	128.193	365.833	183.239	631.667	265.058
100	60.9969	126.667	75.5511	233.333	128.39	366.667	183.562	633.333	265.494
100	60.9969	126.75	75.5969	233.75	128.586	367.5	183.885	635	265.929
100	60.9969	126.833	75.6428	234.167	128.782	368.333	184.207	636.667	266.364
100	60.9969	126.917	75.6886	234.583	128.978	369.167	184.528	638.333	266.796
100	60.9969	127	75.7345	235	129.174	370	184.849	640	267.229
100	60.9969	127.083	75.7804	235.417	129.37	370.833	185.17	641.667	267.659
100	60.9969	127.167	75.8262	235.833	129.565	371.667	185.491	643.333	268.089
100	60.9969	127.25	75.872	236.25	129.761	372.5	185.81	645	268.518
100	60.9969	127.333	75.9179	236.667	129.956	373.333	186.13	646.667	268.946
100	60.9969	127.417	75.9637	237.083	130.151	374.167	186.449	648.333	269.372
100	60.9969	127.5	76.0095	237.5	130.346	375	186.768	650	269.798
100	60.9969	127.583	76.0553	237.917	130.542	375.833	187.087	651.667	270.223
100	60.9969	127.667	76.1011	238.333	130.736	376.667	187.405	653.333	270.646
100	60.9969	127.75	76.147	238.75	130.931	377.5	187.722	655	271.068
100	60.9969	127.833	76.1927	239.167	131.126	378.333	188.04	656.667	271.49
100	60.9969	127.917	76.2386	239.583	131.32	379.167	188.357	658.333	271.91
100	60.9969	128	76.2843	240	131.514	380	188.673	660	272.329
100	60.9969	128.083	76.3301	240.417	131.709	380.833	188.989	661.667	272.748
100	60.9969	128.167	76.3759	240.833	131.903	381.667	189.304	663.333	273.165
100	60.9969	128.25	76.4216	241.25	132.097	382.5	189.62	665	273.581
100	60.9969	128.333	76.4674	241.667	132.291	383.333	189.935	666.667	273.996
100	60.9969	128.417	76.5132	242.083	132.485	384.167	190.249	668.333	274.41
100	60.9969	128.5	76.5589	242.5	132.679	385	190.563	670	274.823
100	60.9969	128.583	76.6047	242.917	132.872	385.833	190.877	671.667	275.236
100	60.9969	128.667	76.6504	243.333	133.065	386.667	191.19	673.333	275.646
100	60.9969	128.75	76.6962	243.75	133.259	387.5	191.503	675	276.057
100	60.9969	128.833	76.7419	244.167	133.452	388.333	191.816	676.667	276.466
100	60.9969	128.917	76.7876	244.583	133.645	389.167	192.128	678.333	276.874
100	60.9969	129	76.8334	245	133.838	390	192.44	680	277.28
100	60.9969	129.083	76.8791	245.417	134.031	390.833	192.751	681.667	277.687
100	60.9969	129.167	76.9248	245.833	134.224	391.667	193.062	683.333	278.092
100	60.9969	129.25	76.9705	246.25	134.416	392.5	193.373	685	278.495
100	60.9969	129.333	77.0162	246.667	134.608	393.333	193.683	686.667	278.898
100	60.9969	129.417	77.0619	247.083	134.801	394.167	193.993	688.333	279.3
100	60.9969	129.5	77.1076	247.5	134.993	395	194.303	690	279.701
100	60.9969	129.583	77.1533	247.917	135.185	395.833	194.612	691.667	280.101
100	60.9969	129.667	77.199	248.333	135.377	396.667	194.921	693.333	280.5
100	60.9969	129.75	77.2446	248.75	135.569	397.5	195.228	695	280.898
100	60.9969	129.833	77.2903	249.167	135.761	398.333	195.537	696.667	281.295
100	60.9969	129.917	77.336	249.583	135.952	399.167	195.844	698.333	281.691
100	60.9969	130	77.3816	250	136.144	400	196.152	700	282.087

## Sheet: Fig. S7B
Fig. S7B. Shh amplitude as a function of FP size throughout time, the number of samples per point from n = 23 116 (l_FP = 20 µm) to n = 497 (l_FP = 100 µm), error bars SE. Randomly selected points from successful solutions, n = 3000.
Mean and SE					Randomly selected individual points
l_FP (µm)	A_Shh (a.u.)	SE	n		l_FP (µm)	A_Shh (a.u.)
20	194.882	25.3691	23116		60	432.479
24	229.941	30.9622	22466		56	400.231
28	259.171	35.5598	20424		32	314.153
32	283.39	39.7311	17937		56	350.348
36	304.091	42.8032	15178		20	185.114
40	321.475	45.355	12832		24	243.7
44	336.126	48.0857	10726		24	259.076
48	348.662	49.4613	9052		36	354.658
52	359.016	50.4182	7575		36	347.482
56	367.575	51.7913	6241		20	220.745
60	375.584	53.172	5254		28	261.528
64	380.483	53.7131	4353		32	268.918
68	383.357	55.2056	3662		52	315.063
72	384.186	54.872	2849		48	298.457
76	383.699	52.7956	2180		36	291.786
80	382.724	51.1819	1772		32	223.499
84	380.046	51.428	1419		48	375.2
88	377.73	52.9185	1019		40	256.005
92	372.318	55.6718	838		32	278.373
96	373.752	51.8393	589		24	235.125
100	371.372	51.8969	497		44	291.266
					40	371.29
					56	405.315
					28	222.961
					28	285.711
					48	380.563
					40	363.372
					36	354.707
					24	260.001
					20	165.381
					48	385.05
					20	194.286
					24	207.014
					24	226.287
					32	328.798
					60	440.902
					28	293.578
					44	336.594
					84	392.834
					32	304.816
					52	333.582
					40	308.123
					60	427.718
					28	224.446
					24	176.584
					76	408.785
					44	321.537
					24	259.753
					60	312.813
					36	290.045
					56	364.086
					68	400.729
					24	252.4
					32	228.514
					20	218.952
					60	417.632
					52	302.151
					52	414.282
					60	437.078
					60	322.613
					20	208.197
					20	157.716
					32	270.601
					28	269.776
					60	314.37
					72	461.234
					28	251.339
					80	333.594
					52	393.178
					40	255.917
					44	357.025
					32	283.494
					44	384.899
					28	295.224
					40	366.222
					32	297.251
					24	123.87
					20	213.404
					20	210.271
					52	343.748
					20	164.839
					28	195.927
					64	427.64
					48	378.4
					44	254.558
					32	258.729
					36	287.309
					56	418.697
					20	191.804
					24	194.86
					24	211.798
					20	216.654
					24	213.153
					44	368.713
					60	379.485
					32	260.59
					36	190.701
					28	267.422
					36	323.192
					40	358.15
					52	343.812
					44	300.739
					24	186.453
					28	181.868
					84	353.675
					32	258.415
					32	163.922
					76	292.297
					52	389.216
					32	249.998
					48	337.784
					28	291.527
					64	385.523
					20	195.215
					72	429.598
					20	215.943
					20	183.855
					28	247.707
					40	275.724
					52	416.871
					40	372.539
					40	272.923
					28	174.548
					20	191.663
					84	333.857
					20	157.985
					28	296.077
					32	271.234
					32	327.675
					28	294.282
					48	346.125
					24	261.098
					40	348.802
					36	252.005
					64	416.48
					20	221.738
					20	157.722
					40	323.548
					40	374.703
					32	322.8
					24	242.781
					20	181.382
					32	246.161
					28	232.688
					28	255.573
					44	319.182
					36	353.182
					20	188.553
					40	258.093
					20	218.646
					32	233.492
					32	317.004
					20	210.09
					76	318.316
					40	369.829
					64	364.579
					36	348.76
					64	413.17
					60	412.592
					40	247.187
					24	249.71
					20	200.553
					40	329.831
					20	216.883
					24	200.863
					100	390.132
					44	378.576
					36	352.71
					28	219.359
					36	301.168
					24	154.986
					20	167.676
					24	205.614
					24	249.914
					28	258.585
					40	356.872
					36	312.377
					20	221.997
					48	353.33
					20	219.56
					24	249.437
					48	338.781
					48	389.233
					52	395.074
					20	218.875
					76	357.546
					20	184.659
					68	293.138
					36	270.478
					48	393.007
					72	459.992
					32	252.682
					24	211.172
					60	436.286
					36	330.469
					32	309.548
					36	341.054
					64	341.454
					20	221.061
					28	299.606
					28	232.588
					24	190.415
					80	368.082
					40	367.963
					68	455.777
					24	178.825
					20	219.85
					32	260.412
					60	435.054
					32	251.798
					20	178.294
					24	250.196
					28	275.204
					28	237.235
					24	260.207
					36	337.998
					52	322.535
					36	276.037
					32	313.258
					56	374.296
					24	223.421
					56	337.191
					76	412.152
					28	299.654
					48	254.085
					20	153.149
					20	221.906
					32	273.875
					28	282.954
					36	277.272
					24	263.182
					28	285.612
					24	220.007
					40	360.398
					20	217.979
					20	210.793
					44	390.524
					44	392.366
					48	361.724
					48	326.788
					24	196.041
					32	201.447
					20	204.648
					64	435.272
					76	306.79
					24	199.118
					20	222.317
					20	156.472
					64	230.99
					28	231.619
					92	317.025
					36	294.177
					28	288.374
					60	318.096
					40	369.681
					60	352.973
					24	260.491
					60	331.974
					32	315.694
					20	217.665
					48	387.826
					36	345.779
					60	366.794
					36	352.036
					20	210.08
					60	418.328
					48	386.021
					24	249.406
					24	243.528
					60	289.055
					24	174.04
					28	228.927
					44	373.957
					72	370.336
					24	231.466
					40	366.43
					36	242.913
					44	283.673
					24	240.712
					64	429.54
					60	414.081
					20	220.87
					28	261.901
					48	285.751
					68	401.297
					36	351.446
					28	269.388
					32	239.866
					68	441.42
					52	285.416
					36	351.745
					24	233.515
					24	221.59
					20	201.414
					56	376.919
					36	332.755
					44	268.879
					20	217.901
					20	146.567
					24	251.614
					44	383.36
					52	361.065
					40	376.181
					28	295.993
					32	278.43
					28	243.769
					40	334.398
					52	421.748
					20	191.579
					60	436.178
					56	388.899
					36	187.218
					32	291.633
					24	219.763
					32	225.057
					24	240.465
					64	431.758
					20	180.017
					20	163.869
					44	294.98
					40	318.137
					28	286.879
					28	289.437
					32	228.827
					40	329.795
					20	182.135
					44	282.316
					28	212.878
					28	299.598
					40	369.869
					44	335.493
					20	172.867
					32	308.049
					24	252.855
					52	419.335
					40	332.526
					32	187.618
					64	438.795
					84	404.682
					36	346.44
					64	382.249
					36	288.385
					56	420.217
					24	235.926
					44	307.697
					20	213.77
					52	378.836
					20	184.22
					48	406.393
					28	224.697
					40	350.7
					48	405.51
					40	372.848
					36	334.283
					28	266.892
					32	327.857
					52	371.341
					24	220.114
					36	346.93
					52	390.101
					36	345.095
					48	337.863
					32	275.358
					28	257.399
					32	307.608
					24	187.675
					80	401.746
					60	249.961
					32	235.079
					28	233.757
					20	220.036
					56	369.269
					20	218.98
					68	342.894
					36	348.585
					40	331.472
					28	296.915
					32	282.718
					28	269.917
					40	365.623
					68	329.026
					28	267.877
					40	355.256
					52	377.534
					20	115.601
					100	437.11
					24	250.88
					40	366.771
					24	238.228
					20	221.292
					24	261.76
					36	345.641
					20	195.789
					64	440.25
					32	312.306
					52	350.946
					28	294.893
					88	354.773
					48	346.76
					44	322.678
					48	368.848
					84	439.742
					52	411.56
					28	290.069
					28	284.11
					28	293.27
					40	297.224
					52	325.329
					20	213.546
					32	329.522
					84	379.362
					44	279.91
					24	259.504
					80	438.715
					64	344.019
					20	192.387
					72	371.091
					24	232.224
					44	387.172
					40	325.747
					20	210.375
					28	239.796
					52	278.994
					20	146.398
					36	235.751
					32	318.815
					28	194.115
					24	206.211
					80	382.016
					28	263.019
					52	340.648
					28	176.024
					48	351.486
					48	210.542
					36	320.497
					28	284.901
					28	296.228
					24	260.351
					36	298.986
					64	423.759
					28	292.898
					28	298.152
					48	321.092
					36	161.005
					36	324.949
					36	330.751
					52	419.573
					24	253.381
					40	316.881
					40	367.778
					36	249.73
					44	358.388
					48	408.959
					24	255.905
					68	391.746
					24	254.916
					20	216.747
					24	263.616
					20	208.181
					36	351.721
					24	250.182
					48	374.779
					44	363.392
					36	336.99
					36	352.582
					48	152.688
					20	218.858
					32	234.138
					60	388.005
					32	259.312
					48	409.1
					72	385.585
					24	241.725
					52	421.418
					24	200.317
					32	308.812
					40	334.479
					76	318.519
					56	403.244
					32	321.131
					20	217.491
					20	183.983
					48	300.946
					24	211.681
					24	170.75
					80	333.825
					36	353.201
					24	201.198
					52	416.256
					40	267.017
					68	442.827
					32	316.88
					28	212.9
					24	237.846
					28	298.616
					72	379.745
					20	216.855
					64	391.161
					24	214.958
					40	354.164
					40	371.925
					76	300.96
					40	362.044
					48	403.244
					32	255.017
					24	252.194
					56	399.483
					48	388.093
					20	203.662
					20	219.006
					20	220.684
					44	380.99
					20	194.347
					76	428.863
					52	402.574
					44	279.228
					56	399.032
					64	319.436
					24	243.742
					76	449.495
					28	157.833
					20	216.574
					20	220.459
					36	306.389
					36	354.753
					72	340.074
					20	211.244
					36	267.222
					24	264.109
					24	200.673
					20	170.785
					24	200.802
					28	228.575
					40	191.053
					20	156.913
					48	288.445
					20	162.769
					72	432.13
					20	200.625
					20	220.061
					24	245.118
					20	215.351
					20	201.456
					20	203.848
					20	214.787
					20	221.923
					24	217.359
					44	314.553
					28	281.18
					32	326.922
					28	268.504
					24	264.813
					32	237.693
					24	225.792
					24	248.295
					64	407.688
					28	298.525
					92	388.095
					20	174.055
					52	383.676
					40	363.655
					20	172.02
					24	176.37
					36	350.357
					24	263.116
					20	213.032
					28	259.471
					36	321.667
					64	247.839
					40	262.67
					40	354.37
					36	274.696
					36	284.19
					52	421.76
					32	234.025
					24	249.839
					24	253.374
					32	249.438
					48	353.703
					32	317.179
					32	296.132
					64	354.525
					44	379.101
					36	327.49
					36	239.11
					20	183.462
					56	361.817
					28	188.309
					20	156.988
					20	199.866
					80	362.973
					24	124.36
					28	217.21
					68	323.879
					20	222.196
					32	261.537
					68	359.88
					44	276.174
					20	155.354
					100	325.897
					40	172.863
					32	264.566
					72	330.014
					28	241.411
					40	286.983
					28	295.028
					68	290.976
					36	334.78
					32	329.485
					20	141.619
					40	315.218
					20	218.581
					24	160.4
					96	363.555
					20	209.559
					20	217.779
					32	322.04
					24	239.259
					36	268.856
					32	317.048
					20	197.692
					40	252.691
					60	321.272
					28	291.043
					32	315.941
					44	340.283
					24	262.702
					28	288.214
					40	337.556
					40	334.956
					28	270.394
					36	334.963
					48	330.905
					20	190.866
					24	263.996
					56	381.77
					32	326.168
					24	258.447
					96	353.69
					24	262.907
					56	376.194
					44	296.77
					32	315.095
					28	298.547
					36	258.145
					28	209.033
					52	332.812
					52	296.841
					28	267.713
					36	245.051
					20	212.977
					20	165.662
					88	178.362
					32	304.125
					36	253.574
					36	320.94
					84	413.338
					32	236.679
					88	365.601
					44	312.718
					40	228.943
					32	317.413
					36	352.333
					24	204.543
					28	288.981
					44	364.164
					60	345.473
					20	222.026
					56	389.527
					32	328.71
					28	261.234
					24	175.107
					28	213.409
					32	312.537
					28	293.148
					20	183.636
					36	280.828
					24	254.562
					56	255.693
					52	406.977
					24	206.316
					36	316.031
					20	175.507
					20	217.819
					44	344.756
					40	335.143
					20	184.568
					28	219.065
					24	151.525
					48	370.197
					28	209.26
					40	366.809
					28	294.976
					48	254.441
					60	412.107
					44	380.207
					28	271.197
					32	329.215
					48	368.371
					52	337.432
					24	263.361
					20	206.544
					20	219.832
					24	149.445
					24	240.46
					52	420.777
					32	291.555
					24	191.595
					60	432.822
					28	280.21
					32	298.735
					24	202.548
					36	324.81
					24	240.663
					52	415.923
					24	252.362
					20	201.973
					28	280.018
					56	415.848
					72	333.281
					28	271.819
					48	401.979
					24	260.373
					84	354.975
					52	386.875
					20	216.634
					24	256.909
					36	354.485
					20	211.514
					64	444.874
					32	324.965
					68	402.512
					36	343.927
					60	237.073
					28	289.702
					28	299.807
					60	441.673
					56	320.49
					60	420.793
					24	257.814
					28	223.498
					28	235.63
					20	216.26
					24	261.733
					20	210.125
					36	332.137
					20	204.093
					20	194.593
					56	389.226
					24	216.527
					24	229.445
					60	308.123
					40	318.658
					48	398.543
					44	320.892
					56	339.593
					32	325.078
					20	222.449
					36	252.087
					52	401.615
					32	272.369
					28	205.666
					44	370.473
					44	319.178
					60	313.606
					24	266.665
					88	400.731
					20	221.905
					28	276.098
					24	188.8
					24	264.051
					28	191.446
					52	414.522
					20	220.556
					28	287.139
					28	276.966
					20	184.542
					32	318.26
					44	392.906
					28	289.523
					24	250.266
					40	285.906
					68	363.624
					40	331.307
					24	159.95
					28	228.579
					32	219.659
					32	201.031
					28	279.343
					32	301.238
					28	213.356
					24	257.727
					20	204.359
					28	297.532
					24	199.681
					64	404.135
					36	341.807
					56	408.397
					56	291.048
					32	325.887
					24	207.949
					60	386.829
					36	261.757
					32	227.014
					24	236.863
					52	392.461
					56	302.078
					68	325.568
					40	324.458
					20	219.144
					44	369.683
					36	337.201
					32	282.961
					60	437.9
					48	396.173
					72	327.766
					20	209.334
					48	367.029
					40	371.298
					32	305.164
					28	268.903
					24	248.402
					28	215.966
					36	228.317
					60	313.759
					44	319.578
					20	177.634
					36	251.689
					20	184.776
					88	346.318
					24	202.822
					84	336.069
					28	280.793
					56	431.67
					36	192.148
					96	326.779
					40	315.398
					60	398.829
					28	288.015
					64	421.369
					20	151.238
					60	277.171
					64	326.392
					32	324.835
					28	288.283
					36	330.222
					84	337.95
					28	278.136
					28	285.196
					32	179.137
					84	409.181
					20	221.941
					60	326.832
					36	259.398
					24	258.357
					48	322.208
					24	235.02
					36	332.525
					24	219.95
					24	217.984
					20	178.514
					24	239.005
					44	297.267
					40	317.327
					40	356.891
					20	129.374
					44	248.669
					32	295.394
					68	370.063
					20	183.338
					32	234.156
					68	330.441
					20	169.457
					32	254.319
					24	204.651
					28	240.215
					56	427.649
					48	350.835
					36	337.707
					36	354.615
					40	364.684
					28	212.757
					28	254.74
					28	297.771
					28	268.308
					36	334.969
					40	359.034
					52	374.626
					100	402.22
					40	285.856
					36	278.597
					52	312.093
					28	231.175
					24	254.293
					24	230.211
					28	292.62
					52	339.303
					60	433.788
					32	308.947
					20	215.377
					20	158.35
					24	256.978
					64	355.217
					40	266.011
					40	375.935
					28	232.669
					32	239.662
					28	282.236
					32	258.622
					28	268.246
					28	271.088
					24	232.526
					56	353.25
					20	221.445
					20	222.35
					64	420.202
					32	319.629
					28	180.588
					52	315.261
					56	384.978
					28	283.559
					60	337.144
					52	315.915
					24	258.937
					52	316.81
					32	301.081
					76	372.039
					32	252.247
					76	372.212
					28	251.744
					32	228.063
					24	245.749
					40	332.721
					24	240.299
					48	388.805
					60	427.513
					56	404.837
					40	361.723
					60	332.035
					48	345.147
					36	306.164
					20	125.956
					24	240.438
					28	266.203
					20	221.892
					32	259.174
					76	388.211
					20	215.091
					24	225.699
					44	347.625
					24	258.568
					60	290.757
					64	386.254
					44	293.494
					24	245.461
					24	243.201
					24	243.405
					24	250.229
					40	265.815
					72	301.771
					36	332.029
					20	212.729
					72	382.631
					28	214.797
					24	222.018
					36	309.116
					36	341.485
					20	203.491
					20	155.866
					48	355.668
					36	232.975
					28	222.663
					28	285.192
					36	279.247
					72	459.387
					24	257.069
					32	319.292
					40	361.958
					24	192.753
					36	328.872
					48	392.953
					36	313.473
					44	282.372
					44	326.071
					28	201.157
					28	237.827
					44	347.969
					20	206.512
					36	270.651
					40	173.94
					28	217.573
					28	243.708
					60	342.472
					48	390.564
					48	379.093
					76	380.177
					92	378.695
					20	204.024
					24	256.685
					28	284.967
					40	254.157
					20	220.154
					20	141.016
					32	274.889
					32	329.115
					52	400.999
					56	429.708
					24	230.325
					20	157.549
					28	282.638
					20	169.417
					60	305.428
					44	294.102
					32	269.162
					56	318.567
					60	433.322
					32	257.915
					36	302.547
					32	300.437
					32	243.272
					20	146.013
					36	324.054
					20	199.894
					32	178.023
					76	400.158
					24	250.156
					24	206.025
					32	313.363
					64	318.375
					44	392.097
					28	192.383
					76	386.741
					36	330.72
					44	311.791
					20	200.105
					32	289.53
					20	172.289
					60	311.057
					36	352.85
					28	194.936
					40	193.16
					32	291.659
					24	258.692
					24	214.248
					36	338.987
					88	406.261
					36	350.322
					20	217.437
					32	305.978
					76	430.954
					60	437.689
					52	406.938
					24	222.047
					20	197.716
					68	396.958
					24	251.141
					44	260.108
					20	212.186
					20	153.563
					28	209.572
					24	251.72
					56	358.894
					24	227.748
					36	330.913
					32	323.553
					28	282.963
					24	207.307
					64	401.114
					36	349.944
					20	221.544
					36	334.215
					32	261.747
					56	432.188
					28	265.109
					28	236.207
					32	323.433
					48	381.864
					20	181.125
					48	387.277
					40	266.794
					36	264.612
					64	442.01
					24	252.754
					52	359.458
					32	308.346
					56	396.039
					40	207.144
					20	221.61
					32	299.858
					24	245.631
					20	220.558
					44	337.156
					32	318.679
					20	217.011
					28	257.656
					20	157.672
					28	286.937
					40	303.324
					28	194.751
					24	259.484
					56	427.655
					48	228.856
					20	219.378
					20	133.805
					20	166.328
					32	320.856
					56	414.172
					44	288.022
					44	319.64
					32	262.804
					40	257.24
					52	325.604
					44	297.288
					76	406.691
					24	243.624
					32	224.991
					44	385.94
					76	426.45
					32	206.441
					32	191.542
					28	237.808
					28	267.611
					68	354.938
					28	291.002
					44	297.617
					40	339.681
					44	380.021
					40	373.017
					52	397.114
					24	213.429
					48	283.852
					52	397.942
					36	286.181
					32	296.348
					40	372.504
					20	200.149
					20	172.688
					32	315.074
					76	393.246
					20	157.331
					20	200.917
					28	283.523
					44	327.927
					36	275.733
					36	342.539
					36	333.753
					20	188.183
					40	300.605
					28	251.617
					24	118.259
					48	340.734
					32	310.944
					32	298.101
					60	431.159
					20	192.709
					20	157.034
					24	204.962
					28	296.437
					60	395.125
					24	235.07
					44	334.368
					36	347.902
					28	296.555
					72	418.814
					28	295.089
					44	247.375
					36	352.508
					64	330.873
					48	365.858
					40	319.959
					36	331.771
					44	394.099
					64	343.112
					24	183.78
					24	251.119
					52	336.854
					20	182.341
					20	176.027
					20	190.381
					40	333.991
					32	313.163
					60	367.376
					32	282.92
					20	184.664
					32	320.224
					24	174.098
					36	296.067
					64	314.364
					40	322.205
					36	292.105
					88	387.569
					36	331.413
					28	297.801
					40	376.02
					40	350.423
					28	129.819
					28	291.473
					24	201.506
					40	287.529
					28	260.161
					20	211.747
					44	278.51
					24	264.201
					44	392.223
					48	182.837
					52	308.612
					36	335.535
					44	346.617
					28	192.699
					36	280.099
					92	412.675
					32	320.698
					20	212.237
					24	259.535
					40	299.982
					32	292.364
					36	349.581
					24	210.885
					20	220.569
					56	349.152
					32	328.277
					28	182.159
					24	108.449
					36	307.469
					28	254.036
					32	287.71
					36	227.629
					40	325.336
					36	273.707
					20	149.533
					52	381.652
					36	240.294
					60	401.047
					48	223.108
					40	306.884
					24	208.28
					72	453.514
					32	290.793
					48	289.647
					40	353.259
					28	281.071
					40	338.53
					36	342.765
					28	267.144
					20	205.346
					52	375.883
					40	293.97
					36	261.1
					28	292.9
					32	329.471
					40	363.654
					28	295.048
					28	228.47
					68	323.879
					52	330.186
					28	235.425
					24	221.039
					28	297.931
					24	199.015
					20	172.064
					56	317.47
					44	351.253
					40	367.899
					20	185.098
					36	314.279
					24	262.582
					76	418.81
					64	405.247
					44	384.367
					60	398.169
					20	223.008
					28	268.908
					24	229.711
					28	292.726
					20	123.336
					20	184.406
					24	251.904
					32	326.147
					100	218.918
					56	428.929
					24	243.939
					48	231.999
					36	351.777
					32	318.864
					72	450.655
					36	292.572
					28	217.478
					48	400.82
					24	236.35
					32	311.53
					36	348.348
					20	175.637
					24	253.71
					24	225.189
					28	228.696
					32	250.974
					52	399.756
					32	302.415
					68	441.682
					32	275.993
					40	266.122
					72	445.396
					24	263.119
					24	244.291
					28	247.878
					20	143.419
					44	329.547
					20	188.318
					32	257.777
					24	204.07
					28	293.13
					44	376.792
					68	403.541
					44	320.713
					20	217.282
					24	231.991
					20	215.934
					36	285.183
					20	164.106
					56	354.582
					20	214.531
					36	352.412
					36	309.238
					24	186.698
					32	295.339
					32	288.263
					36	271.501
					20	171.075
					52	421.624
					28	294.439
					20	213.585
					56	396.773
					32	293.959
					68	363.189
					20	216.36
					20	177.231
					36	318.821
					24	258.806
					80	389.553
					20	108.1
					44	385.723
					28	163.665
					40	232.02
					20	174.126
					24	257.487
					36	310.389
					36	222.296
					40	375.922
					20	219.086
					48	346.912
					36	280.001
					32	309.427
					20	215.593
					28	294.261
					20	157.732
					40	357.733
					28	288.382
					36	299.488
					44	301.802
					52	386.745
					48	319.512
					32	311.59
					40	317.363
					20	100.731
					52	383.041
					76	361.444
					56	422.266
					32	294.734
					36	284.384
					40	327.609
					28	210.193
					28	258.683
					72	325.477
					20	196.331
					40	167.419
					20	185.804
					60	347.417
					40	323.332
					100	238.384
					28	247.1
					32	272.753
					28	288.116
					56	394.508
					88	414.133
					72	321.333
					52	356.941
					28	274.883
					24	258.68
					24	199.941
					32	325.082
					44	312.556
					20	195.918
					28	268.361
					52	337.993
					32	313.51
					44	298.015
					52	363.357
					20	221.938
					36	335.392
					36	274.743
					32	319.113
					84	367.322
					52	420.833
					32	326.016
					24	250.205
					36	349.033
					28	239.18
					28	276.03
					40	307.002
					28	236.293
					76	347.697
					28	278.79
					36	257.354
					28	268.473
					24	262.194
					32	310.055
					52	409.209
					48	391.14
					52	412.539
					64	433.881
					64	393.519
					24	243.614
					24	260.896
					80	415.131
					24	231.675
					32	286.877
					32	281.454
					36	308.313
					32	296.713
					48	387.446
					80	445.534
					60	323.545
					44	349.462
					68	454.815
					24	235.298
					24	228.876
					28	281.839
					36	335.894
					52	402.011
					28	291.834
					24	242.298
					84	418.197
					92	413.183
					28	269.548
					32	320.511
					28	272.927
					36	264.833
					48	402.264
					56	338.701
					24	195.118
					32	265.533
					44	295.291
					24	255.023
					24	152.447
					32	329.436
					44	342.701
					20	216.133
					32	289.11
					24	234.768
					20	197.932
					44	358.828
					44	200.05
					48	347.854
					40	338.529
					40	318.212
					48	385.641
					20	221.042
					44	279.884
					28	215.806
					68	425.598
					72	355.013
					20	208.699
					32	323.743
					40	358.974
					72	453.972
					40	276.366
					36	256.124
					36	331.009
					24	223.827
					68	382.528
					28	252.733
					56	362.947
					44	375.984
					40	305.647
					44	393.429
					28	212.639
					36	340.186
					32	292.878
					32	233.865
					24	239.21
					32	329.095
					28	271.17
					48	380.028
					72	347.571
					44	305.82
					24	221.935
					48	351.024
					28	247.048
					72	428.917
					20	209.582
					44	391.696
					36	269.114
					28	293.365
					20	217.462
					32	314.534
					28	280.182
					24	238.386
					28	204.55
					24	187.675
					36	307.457
					72	408.247
					64	364.071
					28	258.935
					60	361.963
					28	258.432
					40	302.315
					36	309.573
					40	345.287
					44	279.899
					40	247.912
					36	304.369
					72	447.691
					56	364.537
					60	441.572
					32	272.32
					40	286.944
					28	287.808
					36	256.836
					20	197.57
					72	413.469
					24	171.063
					80	416.479
					84	353.312
					28	236.023
					36	262.662
					56	387.272
					68	415.281
					60	336.506
					40	312.424
					96	367.964
					36	332.985
					20	210.97
					28	218.506
					28	189.784
					20	191.785
					44	331.808
					52	329.856
					20	193.645
					24	186.894
					28	252.435
					20	195.368
					28	288.087
					36	311.63
					68	228.662
					40	347.823
					20	189.134
					36	234.159
					24	255.658
					44	393.15
					24	244.562
					28	183.79
					44	340.451
					40	326.838
					36	301.595
					20	145.738
					40	369.375
					28	236.8
					80	409.752
					80	333.022
					36	303.212
					60	392.776
					24	210.812
					100	344.411
					24	231.171
					72	363.115
					24	200.618
					20	222.358
					20	166.137
					52	387.529
					20	198.613
					28	252.002
					36	348.171
					60	339.83
					20	178.38
					84	425.319
					36	204.259
					32	328.587
					68	423.282
					52	421.687
					40	285.23
					24	259.036
					36	312.563
					52	376.199
					40	352.445
					76	433.793
					52	413.535
					36	261.507
					28	288.131
					52	404.409
					48	388.104
					44	337.651
					24	240.433
					28	251.489
					20	216.282
					60	323.937
					24	253.893
					52	385.636
					32	299.876
					48	335.252
					24	187.658
					20	218.204
					32	329.237
					20	161.044
					36	316.689
					60	365.162
					48	322.171
					48	403.61
					28	249.839
					44	352.444
					20	208.471
					20	156.863
					20	176.478
					28	233.775
					28	293.82
					36	329.681
					56	387.771
					64	390.787
					36	266.859
					52	412.288
					84	386.719
					24	217.54
					20	163.118
					24	247.791
					32	238.44
					20	171.707
					28	229.985
					52	407.375
					40	337.444
					24	264.328
					52	421.685
					40	367.506
					24	158.438
					72	450.038
					28	234.023
					56	398.211
					44	388.045
					32	277.314
					56	376.678
					44	376.06
					36	316.191
					20	217.474
					20	213.833
					28	279.659
					24	214.132
					36	316.777
					28	285.872
					72	421.602
					60	328.323
					72	437.148
					40	373.048
					92	243.343
					28	220.945
					20	222.477
					24	149.09
					40	267.103
					28	269.9
					84	397.862
					60	425.81
					36	302.687
					52	389.661
					72	404.868
					40	370.376
					24	252.123
					28	234.689
					60	307.063
					32	304.807
					32	292.853
					28	273.066
					24	253.204
					24	253.786
					24	248.027
					24	257.295
					36	318.027
					48	407.62
					20	178.662
					20	189.761
					28	297.297
					20	210.32
					28	276.996
					40	254.934
					20	170.678
					64	358.686
					52	375.522
					32	319.319
					36	338.325
					44	315.942
					32	294.829
					24	221.833
					28	212.9
					40	281.966
					40	292.191
					28	214.981
					28	257.266
					64	405.003
					24	219.312
					40	367.726
					40	375.915
					40	340.876
					24	244.79
					32	307.541
					24	251.421
					28	278.019
					28	243.908
					76	331.046
					28	292.014
					24	181.954
					32	326.062
					32	321.533
					60	429.599
					28	299.737
					28	298.557
					36	325.146
					24	215.332
					36	344.86
					36	260.441
					40	329.086
					20	219.623
					28	217.303
					68	409.424
					28	297.219
					44	381.93
					20	202.839
					24	208.284
					52	377.676
					52	369.104
					24	229.264
					20	220.74
					20	167.358
					44	333.068
					88	349.073
					24	250.284
					20	219.619
					52	378.24
					24	200.707
					44	387.268
					48	372.22
					40	277.532
					32	318.984
					48	406.156
					44	346.724
					52	341.089
					44	354.722
					44	393.744
					24	238.436
					28	235.994
					52	368.302
					28	299.649
					20	202.852
					40	331.026
					40	263.393
					76	368.734
					20	221.865
					32	324.853
					36	187.849
					60	235.567
					28	211.685
					32	253.928
					20	189.484
					40	372.965
					28	276.075
					32	244.833
					20	196.313
					60	431.904
					20	187.194
					60	245.262
					20	214.496
					28	292.921
					64	352.631
					60	390.572
					24	254.861
					28	284.155
					76	304.6
					20	185.603
					28	240.781
					32	326.793
					52	365.151
					24	227.346
					76	357.936
					44	344.314
					68	451.754
					80	432.457
					64	357.512
					56	182.847
					24	243.959
					28	289.116
					72	424.276
					48	388.154
					24	255.233
					28	212.724
					24	263.142
					32	292.369
					48	408.4
					20	218.144
					32	273.369
					20	207.823
					44	284.942
					28	246.012
					24	254.309
					60	414.501
					32	314.975
					20	217.523
					96	400.979
					36	251.436
					28	244.847
					36	320.622
					28	256.59
					44	239.592
					48	323.393
					52	391.28
					28	252.45
					68	395.746
					52	406.793
					32	311.347
					44	296.773
					24	264.12
					80	342.95
					44	140.338
					20	174.034
					40	370.182
					72	389.336
					48	403.686
					40	350.511
					32	306.486
					24	253.159
					32	287.616
					88	444.006
					56	381.974
					32	273.773
					68	447.388
					24	147.92
					48	338.561
					32	282.37
					48	272.011
					48	302.737
					24	222.157
					28	275.033
					48	356.029
					36	245.588
					24	165.875
					52	392.997
					20	214.703
					40	362.851
					84	289.909
					48	342.707
					32	226.855
					36	343.136
					68	411.664
					32	314.745
					36	240.137
					44	200.556
					72	431.827
					28	285.172
					28	297.734
					32	232.615
					36	326.118
					36	315.486
					28	268.365
					20	178.559
					20	159.674
					20	219.961
					40	362.277
					44	302.549
					28	229.578
					44	385.802
					44	292.739
					20	202.665
					32	281.077
					28	262.356
					20	221.919
					48	311.412
					36	349.993
					24	251.415
					68	453.994
					20	181.179
					32	275.817
					28	287.972
					84	363.406
					20	221.977
					48	363.999
					52	343.565
					28	257.498
					44	284.742
					32	265.32
					24	260.805
					28	292.532
					20	168.179
					28	265.498
					32	321.632
					64	388.61
					24	210.736
					56	295.593
					20	192.006
					40	338.962
					28	297.582
					20	182.278
					48	345.74
					52	243.677
					68	368.243
					60	383.034
					44	285.249
					28	279.339
					52	322.087
					28	248.597
					20	177.836
					80	379.232
					24	177.382
					20	173.59
					36	350.912
					32	326.443
					32	277.164
					52	298.061
					28	233.608
					40	282.789
					36	311.597
					20	170.975
					44	379.148
					48	308.057
					20	219.656
					32	213.717
					84	380.779
					28	247.688
					48	356.118
					28	298.333
					40	361.605
					32	329.191
					40	319.374
					60	404.782
					20	221.186
					40	375.168
					28	270.088
					40	318.855
					28	265.175
					60	411.445
					32	248.799
					32	327.482
					28	266.052
					28	267.336
					20	222.124
					24	223.295
					32	326.023
					28	181.463
					24	248.244
					32	310.801
					48	326.655
					32	277.526
					64	447.119
					24	182.143
					36	352.554
					32	269.723
					24	197.795
					28	227.249
					68	194.062
					36	238.555
					28	290.568
					28	277.125
					44	296.583
					36	331.498
					20	125.452
					20	126.204
					20	161.86
					20	173.533
					60	436.772
					64	281.381
					44	273.757
					44	349.259
					60	326.767
					88	338.162
					44	378.21
					36	341.682
					32	309.634
					28	257.046
					44	383.812
					52	397.136
					32	232.628
					44	379.926
					36	283.399
					72	327.035
					32	321.704
					36	287.447
					32	319.207
					44	285.18
					44	306.246
					32	307.232
					20	166.582
					20	218.561
					36	277.201
					36	331.295
[truncated: 1,003 more rows]

## Sheet: Fig. S7C
Fig. S7C. Shh amplitude for large FP (l_FP/L_end = 20%) solutions with varied flux of Shh and no initial pulse of Shh, n = 10 per point, for the condition with no ShhFP, the sampled points are identical for a given flux.
flux present, ShhFP present					flux present, no ShhFP
j_Shh (a.u./s)	A_Shh (a.u.)	SEM	n		j_Shh (a.u./s)	A_Shh (a.u.)	SEM	n
0	1.1639e-05	9.1637e-06	10		0	0	0	10
0.0001	0.0419557	9.0937e-06	10		0.0001	0.0419435	0	10
0.001	0.41945	8.7696e-06	10		0.001	0.419435	0	10
0.00177828	0.74589	8.4811e-06	10		0.00177828	0.745873	0	10
0.00316228	1.32639	8.36e-06	10		0.00316228	1.32637	0	10
0.00562341	14.0052	8.5363	10		0.00562341	2.35866	0	10
0.01	91.0038	13.8224	10		0.01	4.19435	0	10
0.0177828	221.89	18.409	10		0.0177828	7.45873	0	10
0.0316228	306.678	22.9089	10		0.0316228	13.2637	0	10
0.0562341	358.579	25.389	10		0.0562341	23.5866	0	10
0.1	399.826	24.7956	10		0.1	41.9435	0	10
0.177828	445.732	23.7706	10		0.177828	74.5873	0	10
0.316228	511.833	22.4099	10		0.316228	132.637	0	10
0.562341	621.15	20.778	10		0.562341	235.866	0	10
1	809.713	19.2131	10		1	419.435	0	10
10	4598.28	14.4581	10		10	4194.35	0	10
100	42352.2	12.9804	10		100	41943.5	0	10
1000	419845	12.7431	10		1000	419435	0	10
10000	4194762	12.4544	10		10000	4194350	0	10
