# Supplementary material for: Dynamics of morphogen source formation in a growing tissue
Source: PLoS Comput Biol. 2024 Oct 14;20(10):e1012508. doi: 10.1371/journal.pcbi.1012508 (PMC11501038; doi:10.1371/journal.pcbi.1012508)
Supplement: S3 Source data — The zipped folder contains.xlsx files for individual figures with separate tabs corresponding to individual figure panels. (ZIP) [file pcbi.1012508.s013.zip › FigS8_source_data.xlsx]

## Sheet: Fig. S8B
Notochord mean SHH intensity (AU)
	WT	Shh+/-
	0.981734	0.798964
	1.44242	0.395586
	2.84733	0.786033
	0.994494	0.415221
	0.851777	0.789777
	0.900473	0.430534
	0.413859	0.786102
	0.729409	0.386738
	0.885772	0.43135
	0.724407	0.454082
	1.16005	0.36268
	0.443669	0.633686
	0.573693	0.473308
	1.59453	0.428866
	0.610649	0.617498
	1.54331	0.770835
	0.740741	0.513268
	1.00879	0.752827
	0.552902	0.665243
	0.841595	0.372637
	1.14966	0.637224
	1.09063	0.556275
	0.799921	0.593388
	0.905246	0.807178
	1.02571	0.659675
	0.790473	0.809636
	0.336502	0.535097
	1.15727	0.743823
	0.396658	0.692552
	0.834931	0.900389
	0.785319	0.545583
	1.85255	0.406255
	1.90803	0.645102
	1.4856	0.611811
	0.998754	0.313517
	0.869437	0.582895
	1.35827	0.565773
	0.88324	0.581223
	0.925891	0.773661
	0.633936	0.478574
	1.19119	0.560084
	0.88084	0.47852
	0.884928	0.652596
	1.03741	0.63426
	0.976006	0.539053
	1.0434	0.463474
	1.08552	0.656613
	1.66917	0.532851
	0.826995	0.362038
	1.1663	0.528025
	0.53242	0.656856
	1.03046	0.36104
	1.0416	0.693796
	1.03405	0.787251
	0.935954
	1.488
	0.7941
	0.779971
	0.572056
mean	1	0.585395
SEM	0.0545616	0.0201115
